# Supplementary material for: Predicted sub-populations in a marine shrimp proteome as revealed by combined EST and cDNA data from multiple Penaeus species
Source: BMC Res Notes. 2010 Nov 11;3:295. doi: 10.1186/1756-0500-3-295 (PMC2993728; doi:10.1186/1756-0500-3-295)
Supplement: Additional file 1 — List of shrimps' group 1 ESTs which matched to protein sequences from both D. melanogaster and C. elegans (showing target proteins). This file lists 71,616 EST ID numbers (dbEST or other database-specific ID) and their matched protein ID with protein names (where available). [file 1756-0500-3-295-S1.TXT]

EST ID	Fly Base ID	Protein Name	E-value
12001517|20046876|Litopenaeus	FBpp0077368	NA	1e-29
12001519|20046878|Litopenaeus	FBpp0111858	NA	1e-32
12077365|20157609|Litopenaeus	FBpp0080490	Proteasome subunit beta type	1e-21
12077366|20157610|Litopenaeus	FBpp0077716	NA	4e-19
12077368|20157612|Litopenaeus	FBpp0075619	NA	4e-45
12077373|20157617|Litopenaeus	FBpp0077159	NA	4e-60
12077374|20157618|Litopenaeus	FBpp0086270	NA	2e-22
12077375|20157619|Litopenaeus	FBpp0076602	NA	4e-28
12077376|20157620|Litopenaeus	FBpp0084950	NA	3e-32
12077379|20157623|Litopenaeus	FBpp0077159	NA	9e-58
12077380|20157624|Litopenaeus	FBpp0076271	NA	2e-37
12077382|20157626|Litopenaeus	FBpp0080724	NA	1e-42
12077388|20157632|Litopenaeus	FBpp0084452	NA	5e-09
12077392|20157636|Litopenaeus	FBpp0089188	NA	3e-09
12077394|20157638|Litopenaeus	FBpp0070047	NA	5e-59
12077405|20157649|Litopenaeus	FBpp0071520	RH58777p	2e-11
12077410|20157654|Litopenaeus	FBpp0070088	NA	2e-38
12077413|20157657|Litopenaeus	FBpp0071808	60S ribosomal protein L23	6e-50
12077415|20157659|Litopenaeus	FBpp0071520	RH58777p	2e-17
12077421|20157665|Litopenaeus	FBpp0077142	NA	6e-09
12077422|20157666|Litopenaeus	FBpp0078134	NA	1e-53
12077424|20157668|Litopenaeus	FBpp0072094	NA	5e-19
12077425|20157669|Litopenaeus	FBpp0076602	NA	3e-33
12077426|20157670|Litopenaeus	FBpp0076359	RH72463p	9e-27
12077429|20157673|Litopenaeus	FBpp0088242	NA	5e-67
12077432|20157676|Litopenaeus	FBpp0070047	NA	4e-96
12077435|20157679|Litopenaeus	FBpp0080051	NA	1e-28
12077437|20157681|Litopenaeus	FBpp0089041	Proteasome subunit alpha type-3	1e-46
12077439|20157683|Litopenaeus	FBpp0079753	NA	2e-39
12077441|20157685|Litopenaeus	FBpp0110424	Ribosomal protein L5, isoform C	5e-81
12077443|20157687|Litopenaeus	FBpp0099517	NA	7e-30
12077449|20157693|Litopenaeus	FBpp0079753	NA	6e-29
12077450|20157694|Litopenaeus	FBpp0070088	NA	1e-49
12077453|20157697|Litopenaeus	FBpp0072960	NA	2e-13
12077459|20157703|Litopenaeus	FBpp0084959	NA	2e-27
12077462|20157706|Litopenaeus	FBpp0071520	RH58777p	2e-17
12077463|20157707|Litopenaeus	FBpp0071295	NA	9e-19
12077468|20157712|Litopenaeus	FBpp0079500	40S ribosomal protein S2	1e-13
12077470|20157714|Litopenaeus	FBpp0110412	NA	1e-25
12077471|20157715|Litopenaeus	FBpp0079500	40S ribosomal protein S2	5e-23
12077474|20157718|Litopenaeus	FBpp0079187	NA	7e-32
12077478|20157722|Litopenaeus	FBpp0079437	NA	6e-31
12077484|20157728|Litopenaeus	FBpp0076153	NA	7e-34
12077485|20157729|Litopenaeus	FBpp0084959	NA	2e-46
12077488|20157732|Litopenaeus	FBpp0086973	NA	9e-18
12077489|20157733|Litopenaeus	FBpp0085479	NA	8e-09
12077492|20157736|Litopenaeus	FBpp0071970	NA	3e-27
12077493|20157737|Litopenaeus	FBpp0089104	NA	1e-27
12077495|20157739|Litopenaeus	FBpp0084959	NA	3e-48
12077496|20157740|Litopenaeus	FBpp0079753	NA	2e-34
12077498|20157742|Litopenaeus	FBpp0089181	NA	4e-30
12077503|20157747|Litopenaeus	FBpp0070047	NA	4e-62
12077504|20157748|Litopenaeus	FBpp0099990	NA	7e-43
12077505|20157749|Litopenaeus	FBpp0073280	ADP,ATP carrier protein	3e-13
12077509|20157753|Litopenaeus	FBpp0072085	NA	1e-32
12077510|20157754|Litopenaeus	FBpp0071295	NA	4e-14
12077511|20157755|Litopenaeus	FBpp0099990	NA	2e-43
12077514|20157758|Litopenaeus	FBpp0110424	Ribosomal protein L5, isoform C	2e-41
12077515|20157759|Litopenaeus	FBpp0083802	NA	2e-46
12077518|20157762|Litopenaeus	FBpp0086270	NA	1e-26
12077520|20157764|Litopenaeus	FBpp0071301	NA	2e-15
12077524|20157768|Litopenaeus	FBpp0085136	NA	2e-19
12077532|20157776|Litopenaeus	FBpp0080383	NA	2e-23
12077534|20157778|Litopenaeus	FBpp0086270	NA	3e-31
12077535|20157779|Litopenaeus	FBpp0074180	NA	6e-65
12077537|20157781|Litopenaeus	FBpp0072097	NA	4e-50
12077539|20157783|Litopenaeus	FBpp0078354	NA	1e-35
12077542|20157786|Litopenaeus	FBpp0076271	NA	1e-37
12077544|20157788|Litopenaeus	FBpp0079437	NA	5e-31
12077550|20157794|Litopenaeus	FBpp0083802	NA	3e-56
12077551|20157795|Litopenaeus	FBpp0110412	NA	1e-24
12077554|20157798|Litopenaeus	FBpp0077716	NA	3e-20
12077559|20157803|Litopenaeus	FBpp0086516	NA	2e-30
12077560|20157804|Litopenaeus	FBpp0074833	NA	3e-42
12077562|20157806|Litopenaeus	FBpp0083371	NA	1e-44
12077566|20157810|Litopenaeus	FBpp0079606	NA	5e-15
12077570|20157814|Litopenaeus	FBpp0072960	NA	9e-24
12077571|20157815|Litopenaeus	FBpp0084617	NA	2e-36
12077573|20157817|Litopenaeus	FBpp0089141	60S ribosomal protein L19	1e-39
12077574|20157818|Litopenaeus	FBpp0078984	NA	8e-19
12077580|20157824|Litopenaeus	FBpp0074833	NA	2e-38
12077582|20157826|Litopenaeus	FBpp0081846	NA	2e-25
12077584|20157828|Litopenaeus	FBpp0085958	Longitudinals lacking protein-like	3e-19
12077585|20157829|Litopenaeus	FBpp0074927	GH06744p	2e-15
12077586|20157830|Litopenaeus	FBpp0072687	L23A ribosomal protein natural variant	6e-11
12077587|20157831|Litopenaeus	FBpp0075764	NA	3e-34
12077590|20157834|Litopenaeus	FBpp0086270	NA	2e-24
12077593|20157837|Litopenaeus	FBpp0110422	NA	2e-23
12077595|20157839|Litopenaeus	FBpp0082391	NA	2e-15
12077597|20157841|Litopenaeus	FBpp0084959	NA	1e-44
12077603|20157847|Litopenaeus	FBpp0072085	NA	3e-33
12077606|20157850|Litopenaeus	FBpp0083214	NA	2e-17
12077607|20157851|Litopenaeus	FBpp0075756	NA	8e-06
12077610|20157854|Litopenaeus	FBpp0070370	NA	9e-18
12077611|20157855|Litopenaeus	FBpp0084242	NA	2e-39
12077617|20157861|Litopenaeus	FBpp0081846	NA	1e-22
12077620|20157864|Litopenaeus	FBpp0084809	NA	7e-28
12077625|20157869|Litopenaeus	FBpp0074501	NA	4e-31
12077626|20157870|Litopenaeus	FBpp0074833	NA	7e-36
12077627|20157871|Litopenaeus	FBpp0076271	NA	9e-14
12077630|20157874|Litopenaeus	FBpp0077716	NA	5e-15
12077632|20157876|Litopenaeus	FBpp0113044	Dimethyladenosine transferase 1, mitochondrial	9e-20
12077636|20157880|Litopenaeus	FBpp0083802	NA	6e-44
12077637|20157881|Litopenaeus	FBpp0085586	NA	6e-28
12077638|20157882|Litopenaeus	FBpp0079753	NA	7e-17
12077639|20157883|Litopenaeus	FBpp0081614	NA	7e-19
12077640|20157884|Litopenaeus	FBpp0079437	NA	3e-14
12077641|20157885|Litopenaeus	FBpp0076154	NA	1e-46
12077642|20157886|Litopenaeus	FBpp0085223	NA	5e-34
12077643|20157887|Litopenaeus	FBpp0074226	NA	2e-49
12077647|20157891|Litopenaeus	FBpp0082788	NA	1e-11
12077648|20157892|Litopenaeus	FBpp0099517	NA	1e-37
12077650|20157894|Litopenaeus	FBpp0089181	NA	1e-30
12077654|20157898|Litopenaeus	FBpp0087058	NA	4e-15
12077655|20157899|Litopenaeus	FBpp0081822	60S ribosomal protein L3	9e-74
12077663|20157907|Litopenaeus	FBpp0076154	NA	1e-84
12077664|20157908|Litopenaeus	FBpp0077716	NA	3e-17
12077668|20157912|Litopenaeus	FBpp0077159	NA	4e-39
12077671|20157915|Litopenaeus	FBpp0089181	NA	2e-09
12077676|20157920|Litopenaeus	FBpp0087058	NA	7e-16
12077678|20157922|Litopenaeus	FBpp0076894	NA	7e-40
12077679|20157923|Litopenaeus	FBpp0079437	NA	5e-14
12077683|20157927|Litopenaeus	FBpp0072687	L23A ribosomal protein natural variant	4e-48
12077684|20157928|Litopenaeus	FBpp0082511	NA	9e-89
12077685|20157929|Litopenaeus	FBpp0070046	NA	5e-98
12077686|20157930|Litopenaeus	FBpp0099646	NA	1e-07
12077688|20157932|Litopenaeus	FBpp0077716	NA	5e-23
12077689|20157933|Litopenaeus	FBpp0089424	60S acidic ribosomal protein P2	3e-15
12077692|20157936|Litopenaeus	FBpp0089424	60S acidic ribosomal protein P2	3e-14
12077695|20157939|Litopenaeus	FBpp0076271	NA	4e-07
12077697|20157941|Litopenaeus	FBpp0081614	NA	9e-24
12077700|20157944|Litopenaeus	FBpp0080102	NA	3e-15
12077702|20157946|Litopenaeus	FBpp0070047	NA	2e-69
12077704|20157948|Litopenaeus	FBpp0112015	NA	2e-20
12077707|20157951|Litopenaeus	FBpp0081823	60S ribosomal protein L3	2e-45
12077711|20157955|Litopenaeus	FBpp0081882	NA	9e-33
12077714|20157958|Litopenaeus	FBpp0089188	NA	4e-09
12077716|20157960|Litopenaeus	FBpp0076359	RH72463p	9e-27
12077719|20157963|Litopenaeus	FBpp0087129	NA	8e-07
12077723|20157967|Litopenaeus	FBpp0077716	NA	2e-20
12077724|20157968|Litopenaeus	FBpp0076647	GH20839p	3e-49
12077725|20157969|Litopenaeus	FBpp0080724	NA	2e-37
12077728|20157972|Litopenaeus	FBpp0073844	NA	2e-38
12077730|20157974|Litopenaeus	FBpp0076154	NA	2e-58
12077731|20157975|Litopenaeus	FBpp0081879	Probable ribosome biogenesis protein RLP24	2e-07
12077732|20157976|Litopenaeus	FBpp0078656	60S ribosomal protein L37a	7e-28
12077734|20157978|Litopenaeus	FBpp0071808	60S ribosomal protein L23	2e-61
12077736|20157980|Litopenaeus	FBpp0087119	Protein transport protein Sec61 gamma-1 subunit	1e-26
12077737|20157981|Litopenaeus	FBpp0081822	60S ribosomal protein L3	2e-55
12077738|20157982|Litopenaeus	FBpp0071061	NA	3e-21
12077739|20157983|Litopenaeus	FBpp0076312	NA	4e-32
12077740|20157984|Litopenaeus	FBpp0085314	NA	2e-47
12077741|20157985|Litopenaeus	FBpp0074949	NA	2e-26
12077743|20157987|Litopenaeus	FBpp0112496	NA	2e-16
12077744|20157988|Litopenaeus	FBpp0079437	NA	9e-32
12077748|20157992|Litopenaeus	FBpp0084655	NA	3e-49
12077749|20157993|Litopenaeus	FBpp0083132	NA	3e-29
12077751|20157995|Litopenaeus	FBpp0081049	Nervana 3, isoform A	6e-38
12077753|20157997|Litopenaeus	FBpp0086701	NA	2e-75
12077756|20158000|Litopenaeus	FBpp0072687	L23A ribosomal protein natural variant	1e-35
12077757|20158001|Litopenaeus	FBpp0086270	NA	1e-44
12077758|20158002|Litopenaeus	FBpp0077716	NA	9e-20
12077759|20158003|Litopenaeus	FBpp0071041	NA	1e-20
12077765|20158009|Litopenaeus	FBpp0111771	NA	2e-95
12077766|20158010|Litopenaeus	FBpp0074017	Peptidyl-prolyl cis-trans isomerase	2e-24
12077768|20158012|Litopenaeus	FBpp0071808	60S ribosomal protein L23	3e-70
12077769|20158013|Litopenaeus	FBpp0099517	NA	1e-42
12077770|20158014|Litopenaeus	FBpp0073669	CG10992	1e-40
12077772|20158016|Litopenaeus	FBpp0080724	NA	2e-44
12077774|20158018|Litopenaeus	FBpp0072112	NA	2e-58
12077776|20158020|Litopenaeus	FBpp0076271	NA	5e-36
12077777|20158021|Litopenaeus	FBpp0081846	NA	5e-16
12077779|20158023|Litopenaeus	FBpp0078416	NA	1e-26
12077781|20158025|Litopenaeus	FBpp0073844	NA	2e-38
12077785|20158029|Litopenaeus	FBpp0084959	NA	5e-58
12077786|20158030|Litopenaeus	FBpp0099990	NA	2e-67
12077791|20158035|Litopenaeus	FBpp0099517	NA	2e-41
12077796|20158040|Litopenaeus	FBpp0111858	NA	4e-56
12077797|20158041|Litopenaeus	FBpp0099990	NA	7e-66
12077798|20158042|Litopenaeus	FBpp0071808	60S ribosomal protein L23	3e-65
12077799|20158043|Litopenaeus	FBpp0086270	NA	2e-45
12077801|20158045|Litopenaeus	FBpp0081820	Translationally-controlled tumor protein homolog	6e-29
12077805|20158049|Litopenaeus	FBpp0074017	Peptidyl-prolyl cis-trans isomerase	6e-76
12077806|20158050|Litopenaeus	FBpp0075614	NA	8e-44
12077807|20158051|Litopenaeus	FBpp0078662	NA	1e-24
12077810|20158054|Litopenaeus	FBpp0085223	NA	2e-45
12077811|20158055|Litopenaeus	FBpp0084617	NA	6e-10
12077812|20158056|Litopenaeus	FBpp0083377	NA	1e-32
12077813|20158057|Litopenaeus	FBpp0083214	NA	2e-17
12077814|20158058|Litopenaeus	FBpp0079437	NA	1e-29
12077815|20158059|Litopenaeus	FBpp0085136	NA	1e-08
12077816|20158060|Litopenaeus	FBpp0085314	NA	8e-51
12077817|20158061|Litopenaeus	FBpp0099646	NA	6e-06
12077819|20158063|Litopenaeus	FBpp0072687	L23A ribosomal protein natural variant	3e-25
12077820|20158064|Litopenaeus	FBpp0085314	NA	1e-16
12077824|20158068|Litopenaeus	FBpp0085136	NA	8e-20
12077837|20158081|Litopenaeus	FBpp0084617	NA	3e-53
12077840|20158084|Litopenaeus	FBpp0076154	NA	8e-57
12077847|20158091|Litopenaeus	FBpp0085314	NA	4e-47
12077848|20158092|Litopenaeus	FBpp0074501	NA	2e-43
12077851|20158095|Litopenaeus	FBpp0085314	NA	1e-50
12077857|20158101|Litopenaeus	FBpp0086270	NA	7e-41
12077858|20158102|Litopenaeus	FBpp0088970	Ribosomal protein S7, isoform B	5e-47
12077866|20158110|Litopenaeus	FBpp0089424	60S acidic ribosomal protein P2	4e-14
12077867|20158111|Litopenaeus	FBpp0077159	NA	4e-61
12077869|20158113|Litopenaeus	FBpp0080724	NA	2e-43
12077872|20158116|Litopenaeus	FBpp0088565	NA	9e-30
12077873|20158117|Litopenaeus	FBpp0070879	NA	3e-30
12077875|20158119|Litopenaeus	FBpp0070767	RE09547p	5e-27
12077876|20158120|Litopenaeus	FBpp0081820	Translationally-controlled tumor protein homolog	2e-30
12077877|20158121|Litopenaeus	FBpp0070767	RE09547p	5e-27
12077878|20158122|Litopenaeus	FBpp0075619	NA	1e-61
12077881|20158125|Litopenaeus	FBpp0079606	NA	6e-52
12077885|20158129|Litopenaeus	FBpp0113048	NA	2e-45
12077888|20158132|Litopenaeus	FBpp0074833	NA	2e-43
12077889|20158133|Litopenaeus	FBpp0072960	NA	1e-22
12077891|20158135|Litopenaeus	FBpp0078918	NA	3e-28
12077893|20158137|Litopenaeus	FBpp0081846	NA	2e-23
12077895|20158139|Litopenaeus	FBpp0079471	Splicing factor SRp54	1e-31
12077898|20158142|Litopenaeus	FBpp0075764	NA	4e-34
12077908|20158152|Litopenaeus	FBpp0079437	NA	1e-29
12077914|20158158|Litopenaeus	FBpp0071478	NA	1e-29
12077920|20158164|Litopenaeus	FBpp0078656	60S ribosomal protein L37a	5e-28
12077923|20158167|Litopenaeus	FBpp0080305	NA	7e-20
12077924|20158168|Litopenaeus	FBpp0073576	NA	4e-10
12077926|20158170|Litopenaeus	FBpp0080659	NA	3e-27
12077927|20158171|Litopenaeus	FBpp0077159	NA	5e-28
12077931|20158175|Litopenaeus	FBpp0083802	NA	1e-44
12077933|20158177|Litopenaeus	FBpp0077716	NA	6e-20
12077934|20158178|Litopenaeus	FBpp0075104	NA	9e-18
12077935|20158179|Litopenaeus	FBpp0084959	NA	1e-42
12077938|20158182|Litopenaeus	FBpp0071520	RH58777p	4e-14
12077940|20158184|Litopenaeus	FBpp0082522	ATP synthase	9e-56
12077947|20158191|Litopenaeus	FBpp0089424	60S acidic ribosomal protein P2	3e-14
12077949|20158193|Litopenaeus	FBpp0073626	NA	3e-66
12077950|20158194|Litopenaeus	FBpp0076589	NA	2e-26
12077954|20158198|Litopenaeus	FBpp0083214	NA	3e-16
12077955|20158199|Litopenaeus	FBpp0070943	NA	3e-30
12080650|20163202|Litopenaeus	FBpp0070820	NA	6e-40
12080653|20163205|Litopenaeus	FBpp0085267	NA	1e-26
12080656|20163208|Litopenaeus	FBpp0080116	Carbonic anhydrase 1	1e-18
12080661|20163213|Litopenaeus	FBpp0080446	NA	4e-05
12080662|20163214|Litopenaeus	FBpp0085615	NA	2e-33
12080668|20163220|Litopenaeus	FBpp0082932	NA	7e-20
12080673|20163225|Litopenaeus	FBpp0085166	NA	3e-16
12080688|20163240|Litopenaeus	FBpp0083799	LD40758p	1e-16
12080695|20163247|Litopenaeus	FBpp0082254	NA	4e-53
12080700|20163252|Litopenaeus	FBpp0080116	Carbonic anhydrase 1	1e-28
12080705|20163257|Litopenaeus	FBpp0082932	NA	1e-07
12080728|20163280|Litopenaeus	FBpp0071089	NA	3e-35
12080731|20163283|Litopenaeus	FBpp0073280	ADP,ATP carrier protein	4e-27
12080733|20163285|Litopenaeus	FBpp0074853	NA	2e-51
18606157|38568259|Insert:	FBpp0099726	RH06221p	5e-05
18606159|38568261|Insert:	FBpp0087868	CG33087	1e-37
18606162|38568264|Insert:	FBpp0076774	NA	3e-23
18606163|38568265|Insert:	FBpp0086719	Cathepsin L light chain	1e-46
18606164|38568266|Insert:	FBpp0087259	Trypsin eta	7e-33
18606165|38568267|Insert:	FBpp0075630	NA	4e-62
18606166|38568268|Insert:	FBpp0088452	NA	4e-81
18606167|38568269|Insert:	FBpp0074382	NA	3e-10
18606168|38568270|Insert:	FBpp0077075	NA	1e-05
18606169|38568271|Insert:	FBpp0079187	NA	3e-75
18606170|38568272|Insert:	FBpp0079256	NA	6e-21
18606171|38568273|Insert:	FBpp0073847	Adenosylhomocysteinase	7e-87
18606172|38568274|Insert:1174hepatopancreas|Litopenaeus	FBpp0083686	NA	2e-40
18606176|38568278|Insert:	FBpp0074586	NA	4e-31
18606177|38568279|Insert:	FBpp0071373	NA	2e-15
18606182|38568284|Insert:	FBpp0077075	NA	1e-05
18606183|38568285|Insert:	FBpp0077075	NA	1e-05
18606185|38568287|Insert:	FBpp0089181	NA	2e-21
18606186|38568288|Insert:	FBpp0070278	NA	4e-87
18606187|38568289|Insert:	FBpp0076359	RH72463p	2e-27
18606188|38568290|Insert:	FBpp0076359	RH72463p	2e-27
19680804|49552919|Similar	FBpp0074713	NA	8e-64
19680806|49552921|Similar	FBpp0077716	NA	1e-19
19680807|49552922|Similar	FBpp0076385	CG32354	3e-17
19680808|49552923|Similar	FBpp0073669	CG10992	7e-18
19680809|49552924|Similar	FBpp0071176	NA	9e-08
19680810|49552925|Similar	FBpp0074017	Peptidyl-prolyl cis-trans isomerase	3e-63
19680811|49552926|Similar	FBpp0079992	NA	5e-78
19680812|49552927|Similar	FBpp0074017	Peptidyl-prolyl cis-trans isomerase	8e-54
19680813|49552928|Similar	FBpp0074017	Peptidyl-prolyl cis-trans isomerase	9e-67
20185008|47827783|Penaeus	FBpp0112981	NA	5e-27
20185015|47827790|Penaeus	FBpp0088928	NA	6e-13
20185030|47827805|Penaeus	FBpp0085267	NA	1e-148
20185031|47827806|Penaeus	FBpp0085265	NA	1e-115
20185032|47827807|Penaeus	FBpp0085267	NA	1e-134
20185033|47827808|Penaeus	FBpp0085267	NA	1e-137
20185034|47827809|Penaeus	FBpp0085267	NA	1e-129
20185035|47827810|Penaeus	FBpp0085267	NA	1e-153
20185036|47827811|Penaeus	FBpp0085267	NA	1e-164
20185037|47827812|Penaeus	FBpp0085267	NA	1e-138
20185038|47827813|Penaeus	FBpp0085267	NA	1e-115
20185039|47827814|Penaeus	FBpp0085267	NA	3e-74
20185040|47827815|Penaeus	FBpp0081371	CG8036, isoform B	1e-113
20185041|47827816|Penaeus	FBpp0077362	Recombination repair protein 1	7e-07
20185042|47827817|Penaeus	FBpp0086409	NA	2e-06
20185043|47827818|Penaeus	FBpp0086409	NA	3e-06
20185044|47827819|Penaeus	FBpp0073354	NA	4e-78
20185045|47827820|Penaeus	FBpp0073354	NA	4e-77
20185046|47827821|Penaeus	FBpp0073354	NA	2e-83
20185047|47827822|Penaeus	FBpp0076882	NA	6e-10
2026851|3858726|Penaeus	FBpp0080464	Myosin heavy chain, muscle	2e-23
2026852|3858727|Penaeus	FBpp0079207	LD15505p	3e-19
2026853|3858728|Penaeus	FBpp0079397	NA	1e-32
2026854|3858729|Penaeus	FBpp0084566	Myosin light chain alkali	5e-30
2026857|3858732|Penaeus	FBpp0100137	NA	6e-51
2026858|3858733|Penaeus	FBpp0086012	NA	3e-59
2026860|3858735|The	FBpp0080583	NA	5e-48
2026863|3858738|Penaeus	FBpp0087722	NA	9e-18
2026866|3858741|Penaeus	FBpp0087995	LP06328p	1e-12
2026867|3858742|Penaeus	FBpp0099602	NA	1e-39
2026868|3858743|There	FBpp0076326	NA	9e-27
2026869|3858744|Penaeus	FBpp0076602	NA	1e-26
2026871|3858746|Penaeus	FBpp0072089	NA	1e-20
2026875|3858750|Penaeus	FBpp0075145	CG4877, isoform A	3e-05
2026876|3858751|Penaeus	FBpp0089269	NA	1e-104
2026880|3858755|Penaeus	FBpp0074501	NA	3e-38
2026881|3858756|This	FBpp0080583	NA	5e-61
2026888|3858763|The	FBpp0076326	NA	2e-28
2026889|3858764|Penaeus	FBpp0111710	NA	2e-60
2026891|3858766|AIMS-P.mon44	FBpp0111704	NA	6e-25
2026894|3858769|AIMS-P.mon41	FBpp0076271	NA	5e-61
2026902|3858777|Penaeus	FBpp0075403	NA	3e-35
2026907|3858782|Penaeus	FBpp0073923	Glyceraldehyde-3-phosphate dehydrogenase 2	6e-43
2026912|3858787|Penaeus	FBpp0100039	NA	1e-22
2026913|3858788|Penaeus	FBpp0089104	NA	5e-42
2026914|3858789|Penaeus	FBpp0082391	NA	1e-14
2026922|3858797|Penaeus	FBpp0079187	NA	5e-18
2026923|3858798|Penaeus	FBpp0082254	NA	4e-38
2026925|3858800|Penaeus	FBpp0088015	NA	3e-24
2026927|3858802|Penaeus	FBpp0073291	NA	7e-17
2026929|3858804|Penaeus	FBpp0077142	NA	8e-26
2026938|3858813|Penaeus	FBpp0082600	NA	1e-48
2026940|3858815|poor	FBpp0083611	Pyruvate kinase	1e-12
2026944|3858819|Penaeus	FBpp0080464	Myosin heavy chain, muscle	1e-68
2026946|3858821|Penaeus	FBpp0070879	NA	4e-08
2026948|3858823|Penaeus	FBpp0083802	NA	4e-36
2026949|3858824|Penaeus	FBpp0081091	NA	8e-25
2026951|3858826|Penaeus	FBpp0071794	ATP synthase subunit alpha, mitochondrial	1e-29
2026957|3858832|Penaeus	FBpp0076271	NA	2e-13
2026960|3858835|Penaeus	FBpp0072089	NA	2e-23
2026967|3858842|Penaeus	FBpp0088970	Ribosomal protein S7, isoform B	9e-30
2026970|3858845|Penaeus	FBpp0082254	NA	2e-58
2026971|3858846|Penaeus	FBpp0078147	NA	2e-37
2026973|3858848|Penaeus	FBpp0112981	NA	4e-05
2026977|3858852|Penaeus	FBpp0085265	NA	4e-55
2026980|3858855|Penaeus	FBpp0087084	NA	1e-57
2026983|3858858|Penaeus	FBpp0079500	40S ribosomal protein S2	1e-67
2026984|3858859|Penaeus	FBpp0080464	Myosin heavy chain, muscle	7e-31
2026985|3858860|Penaeus	FBpp0077516	Ubiquitin carboxyl-terminal hydrolase	4e-10
2026986|3858861|Penaeus	FBpp0072127	Calcium-transporting ATPase sarcoplasmic/endoplasmic reticulum type	6e-62
2026990|3858865|Penaeus	FBpp0084566	Myosin light chain alkali	1e-30
2026991|3858866|Penaeus	FBpp0089024	NA	1e-27
2026992|3858867|Penaeus	FBpp0086719	Cathepsin L light chain	3e-22
2026995|3858870|Penaeus	FBpp0080464	Myosin heavy chain, muscle	2e-15
2026996|3858871|Penaeus	FBpp0082254	NA	1e-46
2026997|3858872|internal	FBpp0076005	CG6463	2e-26
2026999|3858874|Penaeus	FBpp0078134	NA	1e-27
2027000|3858875|Penaeus	FBpp0088906	NA	2e-33
2027001|3858876|Penaeus	FBpp0070879	NA	2e-37
2027004|3858879|Penaeus	FBpp0075870	NA	1e-53
2027005|3858880|Penaeus	FBpp0072746	NA	1e-63
20528743|55874045|Similar	FBpp0076385	CG32354	3e-18
20622887|38571359|Similar	FBpp0075764	NA	5e-81
20622888|38571360|Similar	FBpp0085717	NA	9e-80
20622889|38571361|Similar	FBpp0085717	NA	9e-80
20622890|38571362|Similar	FBpp0099517	NA	1e-50
20622891|38571363|Similar	FBpp0099517	NA	6e-47
20622892|38571364|Similar	FBpp0099517	NA	1e-50
20622893|38571365|Similar	FBpp0112467	NA	6e-24
20622894|38571366|Similar	FBpp0112467	NA	4e-23
20622895|38571367|Similar	FBpp0070943	NA	4e-65
20622896|38571368|Similar	FBpp0089141	60S ribosomal protein L19	2e-40
20622897|38571369|Similar	FBpp0071958	NA	2e-23
20622898|38571370|Similar	FBpp0071808	60S ribosomal protein L23	2e-39
20622899|38571371|Similar	FBpp0084306	NA	3e-37
20622900|38571372|Similar	FBpp0081825	60S ribosomal protein L3	1e-128
20622901|38571373|Similar	FBpp0081822	60S ribosomal protein L3	3e-78
20622902|38571374|Similar	FBpp0087610	NA	3e-30
20622903|38571375|Similar	FBpp0087610	NA	3e-30
20622904|38571376|Similar	FBpp0078416	NA	2e-38
20622905|38571377|Similar	FBpp0072094	NA	1e-14
20622906|38571378|Similar	FBpp0079168	NA	2e-34
20622907|38571379|Similar	FBpp0075614	NA	5e-25
20622908|38571380|Similar	FBpp0075614	NA	9e-45
20622909|38571381|Similar	FBpp0071052	NA	2e-49
20622910|38571382|Similar	FBpp0073626	NA	3e-66
20622911|38571383|Similar	FBpp0074180	NA	3e-71
20622912|38571384|Similar	FBpp0074180	NA	1e-95
20622913|38571385|Similar	FBpp0074180	NA	1e-101
20622914|38571386|Similar	FBpp0088970	Ribosomal protein S7, isoform B	2e-32
20622915|38571387|Similar	FBpp0088970	Ribosomal protein S7, isoform B	7e-69
20622916|38571388|Similar	FBpp0099686	NA	2e-49
20622917|38571389|Similar	FBpp0099686	NA	1e-83
20622918|38571390|Similar	FBpp0076154	NA	2e-84
20622919|38571391|Similar	FBpp0076154	NA	2e-84
20622920|38571392|Similar	FBpp0100125	NA	1e-165
20622921|38571393|Similar	FBpp0100125	NA	1e-173
20622922|38571394|Similar	FBpp0100125	NA	1e-124
20622923|38571395|Similar	FBpp0100125	NA	1e-128
20622924|38571396|Similar	FBpp0100125	NA	1e-159
20622925|38571397|Similar	FBpp0100125	NA	1e-137
20622926|38571398|Similar	FBpp0100125	NA	1e-151
20622927|38571399|Similar	FBpp0100125	NA	3e-37
20622928|38571400|Similar	FBpp0100125	NA	1e-151
20622929|38571401|Similar	FBpp0100125	NA	3e-24
20622930|38571402|Similar	FBpp0100125	NA	1e-128
20622931|38571403|Similar	FBpp0100125	NA	1e-148
20622932|38571404|Similar	FBpp0100125	NA	1e-168
20622933|38571405|Similar	FBpp0100125	NA	1e-157
20622937|38571409|Similar	FBpp0087143	NA	2e-67
20622938|38571410|Similar	FBpp0089104	NA	1e-132
20622939|38571411|Similar	FBpp0087143	NA	1e-107
20622940|38571412|Similar	FBpp0089104	NA	2e-99
20729757|38969067|Similar	FBpp0088970	Ribosomal protein S7, isoform B	1e-12
20729773|38969101|Similar	FBpp0084346	NA	5e-09
20729777|38969109|Similar	FBpp0080641	NA	7e-08
20729788|38969132|Similar	FBpp0079606	NA	1e-08
20729800|38969157|Similar	FBpp0070047	NA	2e-26
21390046|40956030|Litopenaeus	FBpp0075683	NA	3e-06
21390059|40956043|Litopenaeus	FBpp0088984	NA	3e-14
21390061|40956045|Litopenaeus	FBpp0088984	NA	5e-15
21390062|40956046|Litopenaeus	FBpp0087143	NA	4e-17
21390073|40956057|Litopenaeus	FBpp0072085	NA	9e-52
21390080|40956064|Litopenaeus	FBpp0075683	NA	2e-41
21390081|40956065|Litopenaeus	FBpp0089366	NA	9e-09
21390082|40956066|Litopenaeus	FBpp0077419	NA	2e-57
21390094|40956078|Litopenaeus	FBpp0072085	NA	7e-51
21390100|40956084|Litopenaeus	FBpp0087143	NA	1e-27
21390114|40956098|Litopenaeus	FBpp0086516	NA	2e-18
21390119|40956103|Litopenaeus	FBpp0072053	NA	2e-54
21390123|40956107|Litopenaeus	FBpp0082840	NA	1e-103
21390125|40956109|Litopenaeus	FBpp0087704	GH13992p	5e-45
21390127|40956111|Litopenaeus	FBpp0072960	NA	4e-15
21390138|40956122|Litopenaeus	FBpp0082519	NA	2e-35
21390141|40956125|Litopenaeus	FBpp0072389	NA	2e-36
21390153|40956137|Litopenaeus	FBpp0080072	NA	9e-29
21390161|40956145|Litopenaeus	FBpp0082321	NA	1e-69
21390168|40956152|Litopenaeus	FBpp0073092	NA	3e-30
21390176|40956160|Litopenaeus	FBpp0088504	NA	2e-46
21390179|40956163|Litopenaeus	FBpp0110215	NA	3e-79
21390183|40956167|Litopenaeus	FBpp0071089	NA	1e-38
21390185|40956169|Litopenaeus	FBpp0078134	NA	4e-09
21390186|40956170|Litopenaeus	FBpp0089140	NA	5e-19
21390192|40956176|Litopenaeus	FBpp0087143	NA	4e-18
21390195|40956179|Litopenaeus	FBpp0072177	NA	6e-56
21390205|40956189|Litopenaeus	FBpp0087115	NA	2e-25
21390206|40956190|Litopenaeus	FBpp0071061	NA	6e-21
21390213|40956197|Litopenaeus	FBpp0072904	NA	1e-12
21390219|40956203|Litopenaeus	FBpp0081948	NA	4e-44
21390222|40956206|Litopenaeus	FBpp0072177	NA	6e-56
21390226|40956210|Litopenaeus	FBpp0081948	NA	8e-45
21390227|40956211|Litopenaeus	FBpp0072085	NA	3e-48
21390228|40956212|Litopenaeus	FBpp0077159	NA	4e-33
21390238|40956222|Litopenaeus	FBpp0077159	NA	6e-31
21390243|40956227|Litopenaeus	FBpp0077234	NA	9e-12
21390246|40956230|Litopenaeus	FBpp0079613	NA	7e-30
21390254|40956238|Litopenaeus	FBpp0082254	NA	5e-27
21390260|40956244|Litopenaeus	FBpp0083802	NA	2e-62
21390268|40956252|Litopenaeus	FBpp0087115	NA	3e-25
21390273|40956257|Litopenaeus	FBpp0087115	NA	1e-12
21390274|40956258|Litopenaeus	FBpp0084518	Neprilysin 5, isoform C	6e-10
21390275|40956259|Litopenaeus	FBpp0088250	NA	5e-23
21390278|40956262|Litopenaeus	FBpp0088504	NA	2e-54
21390279|40956263|Litopenaeus	FBpp0079839	NA	2e-43
21390281|40956265|Litopenaeus	FBpp0083974	NA	4e-32
21390285|40956269|Litopenaeus	FBpp0080116	Carbonic anhydrase 1	3e-32
21390287|40956271|Litopenaeus	FBpp0070879	NA	2e-12
21390288|40956272|Litopenaeus	FBpp0083974	NA	4e-32
21390290|40956274|Litopenaeus	FBpp0080116	Carbonic anhydrase 1	2e-27
21390293|40956277|Litopenaeus	FBpp0081153	Tubulin alpha-1 chain	1e-109
21390296|40956280|Litopenaeus	FBpp0082140	V-type proton ATPase subunit B	1e-88
21390300|40956284|Litopenaeus	FBpp0070879	NA	3e-10
21390302|40956286|Litopenaeus	FBpp0111474	NA	8e-78
21390307|40956291|Litopenaeus	FBpp0080116	Carbonic anhydrase 1	1e-31
21390311|40956295|Litopenaeus	FBpp0099794	NA	9e-30
21390319|40956303|Litopenaeus	FBpp0084664	NA	6e-10
21390320|40956304|Litopenaeus	FBpp0081948	NA	1e-42
21390335|40956321|Litopenaeus	FBpp0111704	NA	7e-22
21390336|40956322|Litopenaeus	FBpp0111704	NA	5e-21
21390344|40956330|Litopenaeus	FBpp0073134	NA	8e-72
21390345|40956331|Litopenaeus	FBpp0074180	NA	5e-33
21390350|40956336|Litopenaeus	FBpp0070047	NA	1e-24
21390357|40956343|Litopenaeus	FBpp0111704	NA	5e-21
21390360|40956346|Litopenaeus	FBpp0086701	NA	1e-65
21390363|40956349|Litopenaeus	FBpp0076323	NA	9e-32
21390366|40956352|Litopenaeus	FBpp0070047	NA	3e-22
21390369|40956355|Litopenaeus	FBpp0111704	NA	2e-20
21390375|40956361|Litopenaeus	FBpp0085922	NA	5e-19
21390379|40956365|Litopenaeus	FBpp0085314	NA	1e-20
21390383|40956369|Litopenaeus	FBpp0086719	Cathepsin L light chain	4e-08
21390384|40956370|Litopenaeus	FBpp0099686	NA	1e-52
21390394|40956380|Litopenaeus	FBpp0080305	NA	1e-11
21390397|40956383|Litopenaeus	FBpp0099794	NA	3e-23
21390399|40956385|Litopenaeus	FBpp0076578	GH20109p	3e-17
21390400|40956386|Litopenaeus	FBpp0084750	NA	2e-72
21390401|40956387|Litopenaeus	FBpp0083214	NA	1e-16
21390402|40956388|Litopenaeus	FBpp0099726	RH06221p	7e-27
21390403|40956389|Litopenaeus	FBpp0073576	NA	4e-12
21390406|40956392|Litopenaeus	FBpp0075515	Hsc70Cb, isoform B	9e-86
21390408|40956394|Litopenaeus	FBpp0080001	NA	6e-61
21390411|40956397|Litopenaeus	FBpp0076564	CG8562	4e-13
21390414|40956400|Litopenaeus	FBpp0088983	NA	1e-44
21390415|40956401|Litopenaeus	FBpp0099517	NA	6e-30
21390417|40956403|Litopenaeus	FBpp0079581	NA	3e-20
21390421|40956407|Litopenaeus	FBpp0079615	NA	3e-08
21390425|40956411|Litopenaeus	FBpp0110424	Ribosomal protein L5, isoform C	2e-15
21390428|40956414|Litopenaeus	FBpp0082519	NA	1e-44
21390429|40956415|Litopenaeus	FBpp0076564	CG8562	2e-12
21390430|40956416|Litopenaeus	FBpp0099517	NA	3e-29
21390434|40956420|Litopenaeus	FBpp0099517	NA	1e-30
21390442|40956428|Litopenaeus	FBpp0073576	NA	3e-12
21390445|40956431|Litopenaeus	FBpp0099753	NA	1e-25
21390446|40956432|Litopenaeus	FBpp0084927	NA	2e-13
21390448|40956434|Litopenaeus	FBpp0085922	NA	2e-21
21390457|40956443|Litopenaeus	FBpp0076564	CG8562	1e-12
21390460|40956446|Litopenaeus	FBpp0070583	NA	7e-39
21390472|40956458|Litopenaeus	FBpp0070583	NA	5e-39
21390476|40956462|Litopenaeus	FBpp0083611	Pyruvate kinase	1e-78
21390485|40956471|Litopenaeus	FBpp0070583	NA	9e-22
21390486|40956472|Litopenaeus	FBpp0087152	NA	3e-56
21390491|40956477|Litopenaeus	FBpp0070583	NA	6e-39
21390497|40956483|Litopenaeus	FBpp0070581	NA	9e-22
21390511|40956497|Litopenaeus	FBpp0070583	NA	2e-28
21390515|40956501|Litopenaeus	FBpp0087152	NA	4e-65
21390541|40956527|Litopenaeus	FBpp0070609	NA	1e-25
21390590|40956576|Litopenaeus	FBpp0087152	NA	3e-22
21390591|40956577|Litopenaeus	FBpp0087152	NA	9e-06
21390605|40956591|Litopenaeus	FBpp0076565	NA	7e-09
21390607|40956593|Litopenaeus	FBpp0087152	NA	3e-71
21390620|40956606|Litopenaeus	FBpp0076578	GH20109p	6e-18
21390624|40956610|Litopenaeus	FBpp0076564	CG8562	5e-11
21390628|40956614|Litopenaeus	FBpp0076563	NA	8e-07
21390632|40956618|Litopenaeus	FBpp0088242	NA	1e-66
21390635|40956621|Litopenaeus	FBpp0076578	GH20109p	5e-18
21390646|40956632|Litopenaeus	FBpp0087152	NA	1e-49
21390648|40956634|Litopenaeus	FBpp0076578	GH20109p	3e-07
21390665|40956651|Litopenaeus	FBpp0087152	NA	2e-25
21390674|40956660|Litopenaeus	FBpp0076564	CG8562	3e-10
21390688|40956674|Litopenaeus	FBpp0076578	GH20109p	2e-18
21390719|40956705|Litopenaeus	FBpp0082254	NA	4e-53
21390720|40956706|Litopenaeus	FBpp0082932	NA	1e-07
21390728|40956714|Litopenaeus	FBpp0072985	Cht7	3e-10
21390729|40956715|Litopenaeus	FBpp0079581	NA	1e-36
21390734|40956720|Litopenaeus	FBpp0084998	NA	2e-14
21390747|40956733|Litopenaeus	FBpp0080116	Carbonic anhydrase 1	2e-32
21390758|40956744|Litopenaeus	FBpp0080116	Carbonic anhydrase 1	3e-32
21390763|40956749|Litopenaeus	FBpp0082519	NA	6e-34
21390765|40956751|Litopenaeus	FBpp0080116	Carbonic anhydrase 1	3e-32
21390770|40956756|Litopenaeus	FBpp0080116	Carbonic anhydrase 1	3e-32
21390771|40956757|Litopenaeus	FBpp0082254	NA	3e-66
21390777|40956763|Litopenaeus	FBpp0111885	Cht6, isoform B	9e-11
21390793|40956779|Litopenaeus	FBpp0111885	Cht6, isoform B	2e-10
21390797|40956783|Litopenaeus	FBpp0085615	NA	5e-36
21390799|40956785|Litopenaeus	FBpp0082254	NA	6e-53
21390822|40956808|Litopenaeus	FBpp0080728	NA	2e-32
21390836|40956822|Litopenaeus	FBpp0080116	Carbonic anhydrase 1	9e-28
21390838|40956824|Litopenaeus	FBpp0080116	Carbonic anhydrase 1	3e-32
21390840|40956826|Litopenaeus	FBpp0080116	Carbonic anhydrase 1	6e-34
21390847|40956833|Litopenaeus	FBpp0080116	Carbonic anhydrase 1	1e-18
21390849|40956835|Litopenaeus	FBpp0070820	NA	6e-40
21390862|40956848|Litopenaeus	FBpp0085615	NA	2e-33
21390869|40956855|Litopenaeus	FBpp0082932	NA	7e-20
21390874|40956860|Litopenaeus	FBpp0085166	NA	5e-24
21390887|40956873|Litopenaeus	FBpp0083799	LD40758p	1e-16
21390896|40956882|Litopenaeus	FBpp0080116	Carbonic anhydrase 1	5e-28
21390918|40956904|Litopenaeus	FBpp0074854	NA	2e-38
21390921|40956907|Litopenaeus	FBpp0071089	NA	3e-35
21390934|40956920|Litopenaeus	FBpp0089110	CG3056, isoform A	4e-13
21390940|40956926|Litopenaeus	FBpp0084069	Tolkin	8e-11
21390944|40956930|Litopenaeus	FBpp0080116	Carbonic anhydrase 1	2e-28
21390950|40956936|Litopenaeus	FBpp0071279	NA	3e-48
21390961|40956947|Litopenaeus	FBpp0080116	Carbonic anhydrase 1	3e-32
21390976|40956962|Litopenaeus	FBpp0080116	Carbonic anhydrase 1	3e-27
21390981|40956967|Litopenaeus	FBpp0072505	NA	6e-12
21390999|40956985|Litopenaeus	FBpp0083770	NA	1e-27
21391000|40956986|Litopenaeus	FBpp0085314	NA	1e-06
21391007|40956993|Litopenaeus	FBpp0081081	NA	1e-30
21391009|40956995|Litopenaeus	FBpp0085074	Cytochrome P450 4c3	7e-35
21391011|40956997|Litopenaeus	FBpp0070083	NA	6e-07
21391012|40956998|Litopenaeus	FBpp0070083	NA	6e-07
21391020|40957006|Litopenaeus	FBpp0088452	NA	5e-97
21391023|40957009|Litopenaeus	FBpp0083770	NA	1e-27
21391042|40957028|Litopenaeus	FBpp0083770	NA	1e-27
21391047|40957033|Litopenaeus	FBpp0088452	NA	5e-89
21391052|40957038|Litopenaeus	FBpp0071516	NA	2e-40
21391053|40957039|Litopenaeus	FBpp0111591	NA	6e-09
21391056|40957042|Litopenaeus	FBpp0079198	NA	6e-15
21391059|40957045|Litopenaeus	FBpp0087206	CG7737	8e-11
21391061|40957047|Litopenaeus	FBpp0078010	NA	3e-13
21391068|40957054|Litopenaeus	FBpp0087206	CG7737	8e-11
21391073|40957059|Litopenaeus	FBpp0076774	NA	3e-14
21391085|40957071|Litopenaeus	FBpp0073587	NA	7e-05
21391095|40957081|Litopenaeus	FBpp0110071	NA	2e-16
21391096|40957082|Litopenaeus	FBpp0073314	NA	3e-50
21391100|40957086|Litopenaeus	FBpp0085374	NA	4e-70
21391101|40957087|Litopenaeus	FBpp0078101	NA	2e-68
21391102|40957088|Litopenaeus	FBpp0081736	NA	1e-74
21391106|40957092|Litopenaeus	FBpp0070842	NA	2e-07
21391107|40957093|Litopenaeus	FBpp0079256	NA	6e-23
21391111|40957097|Litopenaeus	FBpp0086770	LD24265p	4e-66
21391112|40957098|Litopenaeus	FBpp0074586	NA	1e-20
21391119|40957105|Litopenaeus	FBpp0084902	NA	3e-79
21391123|40957109|Litopenaeus	FBpp0088452	NA	1e-95
21391129|40957115|Litopenaeus	FBpp0081982	NA	2e-05
21391132|40957118|Litopenaeus	FBpp0084849	NA	7e-32
21391136|40957122|Litopenaeus	FBpp0078134	NA	6e-66
21391141|40957127|Litopenaeus	FBpp0074586	NA	1e-20
21391148|40957134|Litopenaeus	FBpp0077368	NA	6e-40
21391154|40957140|Litopenaeus	FBpp0083770	NA	1e-27
21391161|40957147|Litopenaeus	FBpp0080897	NA	6e-18
21391168|40957154|Litopenaeus	FBpp0075619	NA	4e-30
21391177|40957163|Litopenaeus	FBpp0088781	NA	5e-26
21391179|40957165|Litopenaeus	FBpp0081071	NA	1e-15
21391181|40957167|Litopenaeus	FBpp0081982	NA	9e-11
21391188|40957174|Litopenaeus	FBpp0075765	NA	3e-20
21391191|40957177|Litopenaeus	FBpp0087181	NA	8e-37
21391192|40957178|Litopenaeus	FBpp0077575	NA	2e-28
21391197|40957183|Litopenaeus	FBpp0080659	NA	6e-29
21391199|40957185|Litopenaeus	FBpp0080759	CG17544, isoform C	2e-39
21391200|40957186|Litopenaeus	FBpp0073017	NA	1e-42
21391207|40957193|Litopenaeus	FBpp0111753	NA	2e-60
21391212|40957198|Litopenaeus	FBpp0089421	NA	3e-45
21391215|40957201|Litopenaeus	FBpp0076716	NA	4e-26
21391216|40957202|Litopenaeus	FBpp0085267	NA	8e-39
21391236|40957222|Litopenaeus	FBpp0085892	NA	2e-13
21391242|40957228|Litopenaeus	FBpp0071794	ATP synthase subunit alpha, mitochondrial	2e-42
21391245|40957231|Litopenaeus	FBpp0089269	NA	1e-69
21391250|40957236|Litopenaeus	FBpp0071137	RH17413p	6e-11
21391252|40957238|Litopenaeus	FBpp0071137	RH17413p	6e-11
21391259|40957245|Litopenaeus	FBpp0085922	NA	2e-20
21391260|40957246|Litopenaeus	FBpp0099900	NA	2e-43
21391262|40957248|Litopenaeus	FBpp0079187	NA	9e-35
21391271|40957257|Litopenaeus	FBpp0078134	NA	5e-31
21391276|40957262|Litopenaeus	FBpp0087115	NA	3e-24
21391278|40957264|Litopenaeus	FBpp0084306	NA	5e-28
21391284|40957270|Litopenaeus	FBpp0083330	NA	8e-26
21391285|40957271|Litopenaeus	FBpp0086641	NA	3e-24
21391288|40957274|Litopenaeus	FBpp0070943	NA	3e-13
21391289|40957275|Litopenaeus	FBpp0086641	NA	4e-24
21391293|40957279|Litopenaeus	FBpp0079187	NA	3e-35
21391296|40957282|Litopenaeus	FBpp0084306	NA	5e-28
21391297|40957283|Litopenaeus	FBpp0087115	NA	3e-24
21391299|40957285|Litopenaeus	FBpp0070943	NA	3e-13
21391300|40957286|Litopenaeus	FBpp0079187	NA	1e-34
21391301|40957287|Litopenaeus	FBpp0089024	NA	2e-14
21391302|40957288|Litopenaeus	FBpp0087115	NA	3e-24
21391303|40957289|Litopenaeus	FBpp0085136	NA	3e-19
21391305|40957291|Litopenaeus	FBpp0078134	NA	5e-31
21391309|40957295|Litopenaeus	FBpp0085267	NA	7e-59
21391310|40957296|Litopenaeus	FBpp0083330	NA	8e-26
21391312|40957298|Litopenaeus	FBpp0087115	NA	3e-24
21391313|40957299|Litopenaeus	FBpp0085136	NA	3e-19
21391315|40957301|Litopenaeus	FBpp0084306	NA	3e-27
21391316|40957302|Litopenaeus	FBpp0089202	NA	1e-31
21391317|40957303|Litopenaeus	FBpp0087115	NA	3e-24
21391322|40957308|Litopenaeus	FBpp0079187	NA	3e-35
21391324|40957310|Litopenaeus	FBpp0084306	NA	8e-28
21391325|40957311|Litopenaeus	FBpp0089202	NA	4e-36
21391327|40957313|Litopenaeus	FBpp0070943	NA	3e-13
21391329|40957315|Litopenaeus	FBpp0080464	Myosin heavy chain, muscle	1e-24
21391330|40957316|Litopenaeus	FBpp0111704	NA	7e-38
21391331|40957317|Litopenaeus	FBpp0084306	NA	5e-28
21391336|40957322|Litopenaeus	FBpp0089104	NA	3e-37
21391347|40957333|Litopenaeus	FBpp0111704	NA	3e-37
21391349|40957335|Litopenaeus	FBpp0076686	NA	3e-38
21391351|40957337|Litopenaeus	FBpp0082597	NA	6e-34
21391353|40957339|Litopenaeus	FBpp0071140	LD15813p	1e-15
21391357|40957343|Litopenaeus	FBpp0100125	NA	2e-37
21391359|40957345|Litopenaeus	FBpp0085922	NA	2e-20
21391369|40957355|Litopenaeus	FBpp0111704	NA	7e-32
21391371|40957357|Litopenaeus	FBpp0082597	NA	1e-33
21391372|40957358|Litopenaeus	FBpp0072802	NA	4e-26
21391375|40957361|Litopenaeus	FBpp0075684	NA	1e-35
21391377|40957363|Litopenaeus	FBpp0085922	NA	2e-20
21391378|40957364|Litopenaeus	FBpp0082597	NA	6e-34
21391379|40957365|Litopenaeus	FBpp0088243	NA	2e-50
21391383|40957369|Litopenaeus	FBpp0111704	NA	4e-15
21391384|40957370|Litopenaeus	FBpp0076686	NA	3e-38
21391387|40957373|Litopenaeus	FBpp0085922	NA	2e-20
21391389|40957375|Litopenaeus	FBpp0085615	NA	2e-76
21391393|40957379|Litopenaeus	FBpp0099923	NA	4e-46
21391397|40957383|Litopenaeus	FBpp0110424	Ribosomal protein L5, isoform C	4e-23
21391401|40957387|Litopenaeus	FBpp0071061	NA	3e-24
21391402|40957388|Litopenaeus	FBpp0075764	NA	1e-77
21391403|40957389|Litopenaeus	FBpp0099794	NA	1e-23
21391404|40957390|Litopenaeus	FBpp0085267	NA	1e-24
21391405|40957391|Litopenaeus	FBpp0085880	NA	2e-12
21391406|40957392|Litopenaeus	FBpp0089104	NA	2e-25
21391407|40957393|Litopenaeus	FBpp0074295	NA	8e-35
21391408|40957394|Litopenaeus	FBpp0080116	Carbonic anhydrase 1	4e-19
21391410|40957396|Litopenaeus	FBpp0089141	60S ribosomal protein L19	8e-31
21391412|40957398|Litopenaeus	FBpp0074180	NA	2e-41
21391413|40957399|Litopenaeus	FBpp0085922	NA	4e-61
21391416|40957402|Litopenaeus	FBpp0080116	Carbonic anhydrase 1	5e-34
21391420|40957406|Litopenaeus	FBpp0082597	NA	2e-07
21391421|40957407|Litopenaeus	FBpp0075209	NA	2e-36
21391422|40957408|Litopenaeus	FBpp0099794	NA	3e-30
21391423|40957409|Litopenaeus	FBpp0084372	NA	1e-42
21391424|40957410|Litopenaeus	FBpp0080395	NA	2e-49
21391425|40957411|Litopenaeus	FBpp0084565	Myosin light chain alkali	1e-37
21391426|40957412|Litopenaeus	FBpp0070279	NA	2e-19
21391430|40957416|Litopenaeus	FBpp0070279	NA	1e-24
21391431|40957417|Litopenaeus	FBpp0075614	NA	1e-44
21391432|40957418|Litopenaeus	FBpp0084750	NA	2e-47
21391433|40957419|Litopenaeus	FBpp0099517	NA	2e-07
21391437|40957423|Litopenaeus	FBpp0081581	NA	6e-57
21391438|40957424|Litopenaeus	FBpp0075209	NA	2e-36
21391440|40957426|Litopenaeus	FBpp0074521	NA	3e-12
21391441|40957427|Litopenaeus	FBpp0072127	Calcium-transporting ATPase sarcoplasmic/endoplasmic reticulum type	3e-42
21391442|40957428|Litopenaeus	FBpp0088504	NA	5e-53
21391444|40957430|Litopenaeus	FBpp0089214	NA	2e-35
21391448|40957434|Litopenaeus	FBpp0071828	NA	1e-14
21391449|40957435|Litopenaeus	FBpp0087143	NA	2e-29
21391450|40957436|Litopenaeus	FBpp0072053	NA	3e-82
21391452|40957438|Litopenaeus	FBpp0084565	Myosin light chain alkali	2e-38
21391453|40957439|Litopenaeus	FBpp0080836	GM14452p	1e-35
21391459|40957445|Litopenaeus	FBpp0088504	NA	8e-54
21391461|40957447|Litopenaeus	FBpp0084133	NA	5e-40
21391462|40957448|Litopenaeus	FBpp0080708	Protein l(2)37Cc	7e-10
21391463|40957449|Litopenaeus	FBpp0089104	NA	5e-25
21391464|40957450|Litopenaeus	FBpp0070879	NA	3e-13
21391468|40957454|Litopenaeus	FBpp0087143	NA	2e-28
21391469|40957455|Litopenaeus	FBpp0073669	CG10992	7e-43
21391473|40957459|Litopenaeus	FBpp0088988	NA	1e-65
21391475|40957461|Litopenaeus	FBpp0077159	NA	7e-12
21391477|40957463|Litopenaeus	FBpp0076154	NA	7e-59
21391478|40957464|Litopenaeus	FBpp0088984	NA	5e-41
21391480|40957466|Litopenaeus	FBpp0087119	Protein transport protein Sec61 gamma-1 subunit	2e-26
21391499|40957485|Litopenaeus	FBpp0079547	NA	3e-35
21391506|40957492|Litopenaeus	FBpp0083935	NA	1e-43
21391513|40957499|Litopenaeus	FBpp0085889	NA	2e-66
21391517|40957503|Litopenaeus	FBpp0079455	NA	3e-39
21391528|40957514|Litopenaeus	FBpp0070630	NA	1e-09
21391538|40957524|Litopenaeus	FBpp0078756	NA	1e-131
21391541|40957527|Litopenaeus	FBpp0079472	NA	8e-74
21391544|40957530|Litopenaeus	FBpp0079472	NA	8e-74
21391546|40957532|Litopenaeus	FBpp0072177	NA	3e-55
21391549|40957535|Litopenaeus	FBpp0083815	NA	8e-10
21391554|40957540|Litopenaeus	FBpp0111743	NA	2e-32
21391560|40957546|Litopenaeus	FBpp0110399	NA	2e-48
21391567|40957553|Litopenaeus	FBpp0075504	NA	3e-51
21391571|40957557|Litopenaeus	FBpp0111743	NA	2e-32
21391576|40957562|Litopenaeus	FBpp0079992	NA	3e-64
21391579|40957565|Litopenaeus	FBpp0081368	NA	1e-23
21391581|40957567|Litopenaeus	FBpp0075504	NA	3e-51
21391582|40957568|Litopenaeus	FBpp0085838	NA	2e-26
21391585|40957571|Litopenaeus	FBpp0072085	NA	8e-52
21391589|40957575|Litopenaeus	FBpp0079992	NA	3e-64
21391598|40957584|Litopenaeus	FBpp0110337	NA	1e-36
21391612|40957598|Litopenaeus	FBpp0080619	NA	3e-20
21391629|40957615|Litopenaeus	FBpp0077804	NA	4e-11
21391632|40957618|Litopenaeus	FBpp0087730	NA	9e-17
21391639|40957625|Litopenaeus	FBpp0072117	NA	1e-12
21391646|40957632|Litopenaeus	FBpp0099925	NA	3e-05
21391650|40957636|Litopenaeus	FBpp0081324	NA	1e-26
21391653|40957639|Litopenaeus	FBpp0073066	Unc-112-related protein	9e-97
21391656|40957642|Litopenaeus	FBpp0088242	NA	2e-60
21391664|40957650|Litopenaeus	FBpp0077804	NA	4e-11
21391665|40957651|Litopenaeus	FBpp0083271	NA	3e-05
21391677|40957663|Litopenaeus	FBpp0078831	RE43724p	9e-64
21391681|40957667|Litopenaeus	FBpp0088984	NA	6e-39
21391686|40957672|Litopenaeus	FBpp0076917	NA	1e-19
21391694|40957680|Litopenaeus	FBpp0075561	Drebrin-like protein	3e-25
21391698|40957684|Litopenaeus	FBpp0072151	NA	2e-30
21391707|40957693|Litopenaeus	FBpp0074189	NA	5e-32
21391727|40957713|Litopenaeus	FBpp0075504	NA	3e-51
21391735|40957721|Litopenaeus	FBpp0089202	NA	1e-116
21391736|40957722|Litopenaeus	FBpp0070429	NA	6e-12
21391737|40957723|Litopenaeus	FBpp0072127	Calcium-transporting ATPase sarcoplasmic/endoplasmic reticulum type	1e-127
21391744|40957730|Litopenaeus	FBpp0078756	NA	1e-120
21391748|40957734|Litopenaeus	FBpp0076353	NA	3e-64
21391749|40957735|Litopenaeus	FBpp0085694	NA	1e-32
21391751|40957737|Litopenaeus	FBpp0112899	NA	3e-18
21391762|40957748|Litopenaeus	FBpp0079073	NA	3e-46
21391775|40957761|Litopenaeus	FBpp0085690	NA	3e-13
21391787|40957773|Litopenaeus	FBpp0074180	NA	4e-11
21391801|40957787|Litopenaeus	FBpp0081372	CG8036, isoform B	1e-76
21391807|40957793|Litopenaeus	FBpp0082353	NA	1e-143
21391821|40957807|Litopenaeus	FBpp0080048	NA	5e-10
21391828|40957814|Litopenaeus	FBpp0099896	NA	2e-37
21391831|40957817|Litopenaeus	FBpp0080746	NA	8e-60
21391837|40957823|Litopenaeus	FBpp0077353	CG3605	2e-41
21391842|40957828|Litopenaeus	FBpp0082985	NA	2e-53
21391851|40957837|Litopenaeus	FBpp0073010	NA	2e-17
21391867|40957853|Litopenaeus	FBpp0086320	NA	4e-57
21391880|40957866|Litopenaeus	FBpp0087868	CG33087	6e-33
21391881|40957867|Litopenaeus	FBpp0112392	NA	1e-07
21391885|40957871|Litopenaeus	FBpp0079211	NA	8e-10
21391886|40957872|Litopenaeus	FBpp0076153	NA	5e-21
21391887|40957873|Litopenaeus	FBpp0078656	60S ribosomal protein L37a	8e-21
21391889|40957875|Litopenaeus	FBpp0083610	Pyruvate kinase	1e-28
21391893|40957879|Litopenaeus	FBpp0076748	NA	1e-25
21391899|40957885|Litopenaeus	FBpp0074550	NA	8e-50
21391905|40957891|Litopenaeus	FBpp0076359	RH72463p	1e-21
21391906|40957892|Litopenaeus	FBpp0076748	NA	4e-25
21391907|40957893|Litopenaeus	FBpp0110419	Probable chitinase 3	3e-37
21391923|40957909|Litopenaeus	FBpp0085223	NA	1e-18
21391924|40957910|Litopenaeus	FBpp0075086	NA	3e-44
21391928|40957914|Litopenaeus	FBpp0086285	NA	1e-27
21391929|40957915|Litopenaeus	FBpp0070801	NA	5e-07
21391936|40957922|Litopenaeus	FBpp0086530	NA	7e-37
21391937|40957923|Litopenaeus	FBpp0076748	NA	8e-24
21391954|40957940|Litopenaeus	FBpp0076607	NA	1e-18
21391955|40957941|Litopenaeus	FBpp0087143	NA	9e-22
21391960|40957946|Litopenaeus	FBpp0111676	NA	2e-19
21391961|40957947|Litopenaeus	FBpp0076607	NA	1e-18
21391962|40957948|Litopenaeus	FBpp0074841	NA	4e-25
21391968|40957954|Litopenaeus	FBpp0070298	NA	8e-10
21391971|40957957|Litopenaeus	FBpp0089021	NA	6e-69
21391972|40957958|Litopenaeus	FBpp0087244	NA	4e-62
21391973|40957959|Litopenaeus	FBpp0113041	NA	1e-40
21391974|40957960|Litopenaeus	FBpp0087143	NA	2e-20
21391976|40957962|Litopenaeus	FBpp0088707	NA	1e-22
21391979|40957965|Litopenaeus	FBpp0079536	60S ribosomal protein L7	4e-26
21391987|40957973|Litopenaeus	FBpp0075808	NA	3e-43
21391991|40957977|Litopenaeus	FBpp0076602	NA	1e-21
21392023|40958009|Litopenaeus	FBpp0074586	NA	3e-20
21392035|40958021|Litopenaeus	FBpp0088986	NA	7e-33
21392039|40958025|Litopenaeus	FBpp0071703	GM130, isoform A	2e-07
21392046|40958032|Litopenaeus	FBpp0088986	NA	7e-33
21392051|40958037|Litopenaeus	FBpp0076375	CG6638	7e-14
21392055|40958041|Litopenaeus	FBpp0070749	NA	5e-42
21392067|40958053|Litopenaeus	FBpp0085966	NA	6e-28
21392075|40958061|Litopenaeus	FBpp0071427	LD05816p	3e-32
21392077|40958063|Litopenaeus	FBpp0079538	NA	2e-06
21392090|40958076|Litopenaeus	FBpp0081581	NA	3e-69
21392091|40958077|Litopenaeus	FBpp0089141	60S ribosomal protein L19	8e-31
21392092|40958078|Litopenaeus	FBpp0073902	NA	2e-11
21392094|40958080|Litopenaeus	FBpp0074411	NA	5e-10
21392112|40958098|Litopenaeus	FBpp0081825	60S ribosomal protein L3	1e-29
21392116|40958102|Litopenaeus	FBpp0081343	NA	4e-23
21392122|40958108|Litopenaeus	FBpp0072085	NA	2e-47
21392138|40958124|Litopenaeus	FBpp0078166	NA	5e-53
21392140|40958126|Litopenaeus	FBpp0083770	NA	2e-27
21392143|40958129|Litopenaeus	FBpp0081581	NA	7e-69
21392148|40958134|Litopenaeus	FBpp0083684	NA	2e-85
21392160|40958146|Litopenaeus	FBpp0088452	NA	5e-97
21392162|40958148|Litopenaeus	FBpp0113041	NA	2e-79
21392166|40958152|Litopenaeus	FBpp0077012	NA	5e-17
21392174|40958160|Litopenaeus	FBpp0089202	NA	2e-51
21392175|40958161|Litopenaeus	FBpp0080490	Proteasome subunit beta type	9e-37
21392182|40958168|Litopenaeus	FBpp0080659	NA	3e-33
21392183|40958169|Litopenaeus	FBpp0073338	NA	1e-26
21392186|40958172|Litopenaeus	FBpp0085809	CG15100	1e-39
21392190|40958176|Litopenaeus	FBpp0074036	NA	2e-23
21392197|40958183|Litopenaeus	FBpp0073338	NA	2e-26
21392199|40958185|Litopenaeus	FBpp0085809	CG15100	1e-39
21392211|40958197|Litopenaeus	FBpp0085586	NA	3e-16
21392217|40958203|Litopenaeus	FBpp0100125	NA	1e-75
21392218|40958204|Litopenaeus	FBpp0075614	NA	6e-43
21392232|40958218|Litopenaeus	FBpp0089104	NA	1e-58
21392236|40958222|Litopenaeus	FBpp0084306	NA	2e-27
21392237|40958223|Litopenaeus	FBpp0079187	NA	7e-62
21392240|40958226|Litopenaeus	FBpp0085267	NA	2e-46
21392251|40958237|Litopenaeus	FBpp0082985	NA	4e-47
21392252|40958238|Litopenaeus	FBpp0100125	NA	1e-75
21392254|40958240|Litopenaeus	FBpp0100125	NA	1e-75
21392265|40958251|Litopenaeus	FBpp0085586	NA	9e-17
21392266|40958252|Litopenaeus	FBpp0082985	NA	3e-32
21392267|40958253|Litopenaeus	FBpp0074180	NA	1e-08
21392271|40958257|Litopenaeus	FBpp0086719	Cathepsin L light chain	4e-08
21392275|40958261|Litopenaeus	FBpp0079355	NA	9e-11
21392287|40958273|Litopenaeus	FBpp0100125	NA	1e-75
21392298|40958284|Litopenaeus	FBpp0073096	CG15012	6e-09
21392301|40958287|Litopenaeus	FBpp0072082	NA	3e-30
21392305|40958291|Litopenaeus	FBpp0070798	NA	1e-20
21392306|40958292|Litopenaeus	FBpp0079839	NA	4e-50
21392321|40958307|Litopenaeus	FBpp0089104	NA	5e-58
21392327|40958313|Litopenaeus	FBpp0073634	NA	5e-52
21392331|40958317|Litopenaeus	FBpp0070047	NA	1e-49
21392334|40958320|Litopenaeus	FBpp0083419	NA	5e-15
21392335|40958321|Litopenaeus	FBpp0072082	NA	3e-30
21392336|40958322|Litopenaeus	FBpp0074859	NA	1e-28
21392337|40958323|Litopenaeus	FBpp0081671	NA	6e-96
21392338|40958324|Litopenaeus	FBpp0081671	NA	6e-96
21392347|40958333|Litopenaeus	FBpp0074656	NA	3e-64
21392358|40958344|Litopenaeus	FBpp0087972	SD07085p	1e-33
21392367|40958353|Litopenaeus	FBpp0083152	NA	5e-26
21392373|40958359|Litopenaeus	FBpp0073777	NA	5e-14
21392377|40958363|Litopenaeus	FBpp0082254	NA	1e-112
21392384|40958370|Litopenaeus	FBpp0084372	NA	9e-42
21392388|40958374|Litopenaeus	FBpp0077159	NA	2e-44
21392396|40958382|Litopenaeus	FBpp0082254	NA	1e-73
21392397|40958383|Litopenaeus	FBpp0085267	NA	4e-35
21392424|40958410|Litopenaeus	FBpp0085267	NA	4e-35
21392426|40958412|Litopenaeus	FBpp0110588	Ribonuclease kappa	2e-19
21392429|40958415|Litopenaeus	FBpp0083502	NA	6e-39
21392434|40958420|Litopenaeus	FBpp0075870	NA	2e-46
21392435|40958421|Litopenaeus	FBpp0083502	NA	6e-39
21392441|40958427|Litopenaeus	FBpp0070792	Serine hydroxymethyltransferase	8e-23
21392451|40958437|Litopenaeus	FBpp0070792	Serine hydroxymethyltransferase	1e-23
21392455|40958441|Litopenaeus	FBpp0070842	NA	8e-08
21392473|40958459|Litopenaeus	FBpp0076353	NA	5e-61
21392491|40958477|Litopenaeus	FBpp0100125	NA	1e-79
21392497|40958483|Litopenaeus	FBpp0073576	NA	2e-12
21392498|40958484|Litopenaeus	FBpp0086719	Cathepsin L light chain	4e-08
21392499|40958485|Litopenaeus	FBpp0083861	NA	3e-67
21392502|40958488|Litopenaeus	FBpp0076460	NA	5e-90
21392512|40958498|Litopenaeus	FBpp0083906	NA	9e-41
21392520|40958506|Litopenaeus	FBpp0073576	NA	3e-09
21392523|40958509|Litopenaeus	FBpp0088794	NA	3e-40
21392537|40958523|Litopenaeus	FBpp0084021	NA	8e-24
21392541|40958527|Litopenaeus	FBpp0079156	NA	3e-10
21392555|40958541|Litopenaeus	FBpp0072543	NA	1e-45
21392562|40958548|Litopenaeus	FBpp0081600	NA	1e-21
21392580|40958566|Litopenaeus	FBpp0081600	NA	1e-21
21392584|40958570|Litopenaeus	FBpp0088242	NA	4e-67
21392588|40958574|Litopenaeus	FBpp0083414	RH21315p	2e-95
21392589|40958575|Litopenaeus	FBpp0084026	NA	9e-34
21392591|40958577|Litopenaeus	FBpp0070842	NA	8e-08
21392593|40958579|Litopenaeus	FBpp0085922	NA	2e-19
21392596|40958582|Litopenaeus	FBpp0073126	NA	3e-22
21392597|40958583|Litopenaeus	FBpp0071129	NA	6e-36
21392604|40958590|Litopenaeus	FBpp0078671	LD34388p	1e-22
21392610|40958596|Litopenaeus	FBpp0072694	NA	7e-16
21392633|40958619|Litopenaeus	FBpp0072904	NA	3e-11
21392640|40958626|Litopenaeus	FBpp0072128	NA	2e-05
21410580|41019563|Litopenaeus	FBpp0088191	NA	3e-42
21410587|41019570|Litopenaeus	FBpp0070581	NA	3e-38
21410588|41019571|Litopenaeus	FBpp0084240	Probable glutaminyl-tRNA synthetase	5e-69
21410591|41019574|Litopenaeus	FBpp0071279	NA	2e-18
21410594|41019577|Litopenaeus	FBpp0074518	NA	4e-20
21410603|41019586|Litopenaeus	FBpp0082231	NA	2e-67
21410604|41019587|Litopenaeus	FBpp0073595	NA	1e-33
21410605|41019588|Litopenaeus	FBpp0083573	NA	3e-83
21410618|41019601|Litopenaeus	FBpp0082985	NA	3e-47
21410620|41019603|Litopenaeus	FBpp0082985	NA	1e-46
21410625|41019608|Litopenaeus	FBpp0082585	NA	1e-35
21410646|41019629|Litopenaeus	FBpp0110588	Ribonuclease kappa	7e-20
21410647|41019630|Litopenaeus	FBpp0072484	NA	4e-12
21410656|41019639|Litopenaeus	FBpp0085170	NA	9e-60
21410657|41019640|Litopenaeus	FBpp0111485	NA	3e-49
21410667|41019650|Litopenaeus	FBpp0071594	NA	3e-13
21410673|41019656|Litopenaeus	FBpp0079167	Protein purity of essence	6e-44
21410682|41019665|Litopenaeus	FBpp0084787	NA	2e-43
21410686|41019669|Litopenaeus	FBpp0070729	NA	3e-66
21410691|41019674|Litopenaeus	FBpp0070966	NA	4e-28
21410692|41019675|Litopenaeus	FBpp0070430	NA	2e-28
21410694|41019677|Litopenaeus	FBpp0079538	NA	5e-06
21410700|41019683|Litopenaeus	FBpp0071914	NA	2e-53
21410708|41019691|Litopenaeus	FBpp0082645	NA	1e-92
21410709|41019692|Litopenaeus	FBpp0071117	NA	4e-45
21410716|41019699|Litopenaeus	FBpp0079538	NA	5e-06
21410717|41019700|Litopenaeus	FBpp0082985	NA	9e-54
21410723|41019706|Litopenaeus	FBpp0081736	NA	6e-14
21410725|41019708|Litopenaeus	FBpp0072082	NA	3e-30
21410732|41019715|Litopenaeus	FBpp0111591	NA	1e-07
21410736|41019719|Litopenaeus	FBpp0086155	NA	2e-36
21410753|41019736|Litopenaeus	FBpp0071117	NA	4e-45
21410770|41019753|Litopenaeus	FBpp0112899	NA	5e-05
21410818|41019801|Litopenaeus	FBpp0091154	NA	5e-38
21410830|41019813|Litopenaeus	FBpp0083414	RH21315p	2e-80
21410838|41019821|Litopenaeus	FBpp0087762	NA	3e-63
21410849|41019832|Litopenaeus	FBpp0074075	NA	3e-55
21410853|41019836|Litopenaeus	FBpp0070043	NA	1e-118
21410856|41019839|Litopenaeus	FBpp0072144	NA	9e-40
21410857|41019840|Litopenaeus	FBpp0084434	Histone H2A.v	2e-25
21410858|41019841|Litopenaeus	FBpp0085922	NA	5e-20
21410860|41019843|Litopenaeus	FBpp0081780	NA	3e-39
21410867|41019850|Litopenaeus	FBpp0078996	NA	2e-32
21410869|41019852|Litopenaeus	FBpp0082477	NA	6e-35
21410873|41019856|Litopenaeus	FBpp0088256	ADP-ribosylation factor 2	2e-62
21410878|41019861|Litopenaeus	FBpp0073572	NA	3e-56
21410879|41019862|Litopenaeus	FBpp0073328	NA	1e-46
21410884|41019867|Litopenaeus	FBpp0080446	NA	3e-05
21410885|41019868|Litopenaeus	FBpp0070842	NA	6e-08
21410889|41019872|Litopenaeus	FBpp0072128	NA	2e-05
21410890|41019873|Litopenaeus	FBpp0084434	Histone H2A.v	2e-25
21410893|41019876|Litopenaeus	FBpp0080281	NA	2e-61
21410901|41019884|Litopenaeus	FBpp0073328	NA	1e-46
21410902|41019885|Litopenaeus	FBpp0084026	NA	6e-65
21410905|41019888|Litopenaeus	FBpp0077836	NA	1e-05
21410907|41019890|Litopenaeus	FBpp0077487	NA	5e-74
21410912|41019895|Litopenaeus	FBpp0076457	NA	2e-23
21410913|41019896|Litopenaeus	FBpp0076827	CG10576, isoform A	2e-80
21410924|41019907|Litopenaeus	FBpp0081401	NA	1e-119
21410925|41019908|Litopenaeus	FBpp0071226	NA	1e-96
21410930|41019913|Litopenaeus	FBpp0078984	NA	8e-13
21410931|41019914|Litopenaeus	FBpp0082298	NA	1e-35
21410942|41019925|Litopenaeus	FBpp0084372	NA	7e-31
21410944|41019927|Litopenaeus	FBpp0083573	NA	1e-106
21410951|41019934|Litopenaeus	FBpp0075765	NA	1e-20
21410952|41019935|Litopenaeus	FBpp0084188	NA	4e-27
21410953|41019936|Litopenaeus	FBpp0071307	NA	4e-15
21410956|41019939|Litopenaeus	FBpp0072082	NA	8e-19
21410958|41019941|Litopenaeus	FBpp0086067	Proteasome subunit alpha type-5	4e-31
21410965|41019948|Litopenaeus	FBpp0085379	NA	3e-27
21410966|41019949|Litopenaeus	FBpp0081822	60S ribosomal protein L3	5e-83
21410968|41019951|Litopenaeus	FBpp0070330	NA	1e-45
21410972|41019955|Litopenaeus	FBpp0111723	Terribly reduced optic lobes, isoform C	3e-07
21410973|41019956|Litopenaeus	FBpp0071382	NA	7e-78
21410974|41019957|Litopenaeus	FBpp0084434	Histone H2A.v	2e-25
21410977|41019960|Litopenaeus	FBpp0088744	NA	2e-12
21410978|41019961|Litopenaeus	FBpp0078809	NA	2e-23
21410980|41019963|Litopenaeus	FBpp0072128	NA	2e-05
21410983|41019966|Litopenaeus	FBpp0079187	NA	1e-114
21410985|41019968|Litopenaeus	FBpp0077998	NA	1e-14
21410986|41019969|Litopenaeus	FBpp0075700	NA	1e-30
21410988|41019971|Litopenaeus	FBpp0084762	NA	1e-36
21410991|41019974|Litopenaeus	FBpp0076716	NA	6e-49
21410993|41019976|Litopenaeus	FBpp0087143	NA	9e-22
21410994|41019977|Litopenaeus	FBpp0089104	NA	1e-58
21411002|41019985|Litopenaeus	FBpp0072128	NA	2e-05
21411005|41019988|Litopenaeus	FBpp0088565	NA	1e-89
21411008|41019991|Litopenaeus	FBpp0075700	NA	6e-37
21411010|41019993|Litopenaeus	FBpp0078319	NA	1e-50
21411012|41019995|Litopenaeus	FBpp0079527	Importin subunit alpha	2e-66
21411019|41020002|Litopenaeus	FBpp0074075	NA	4e-55
21411028|41020011|Litopenaeus	FBpp0075068	NA	5e-21
21411032|41020015|Litopenaeus	FBpp0081153	Tubulin alpha-1 chain	5e-39
21411033|41020016|Litopenaeus	FBpp0072419	NA	5e-52
21411034|41020017|Litopenaeus	FBpp0074599	Clathrin light chain	4e-20
21411038|41020021|Litopenaeus	FBpp0085615	NA	1e-82
21411039|41020022|Litopenaeus	FBpp0071892	NA	4e-49
21411042|41020025|Litopenaeus	FBpp0072128	NA	2e-05
21411045|41020028|Litopenaeus	FBpp0075754	NA	3e-32
21411047|41020030|Litopenaeus	FBpp0100125	NA	6e-26
21411052|41020035|Litopenaeus	FBpp0085379	NA	3e-33
21411054|41020037|Litopenaeus	FBpp0082728	NA	7e-30
21411055|41020038|Litopenaeus	FBpp0072904	NA	2e-40
21411057|41020040|Litopenaeus	FBpp0083502	NA	6e-39
21411060|41020043|Litopenaeus	FBpp0077234	NA	2e-12
21411063|41020046|Litopenaeus	FBpp0072128	NA	7e-05
21411065|41020048|Litopenaeus	FBpp0078649	NA	2e-47
21411069|41020052|Litopenaeus	FBpp0088565	NA	1e-54
21411072|41020055|Litopenaeus	FBpp0070249	NA	3e-18
21411078|41020061|Litopenaeus	FBpp0076649	GH10652p	1e-28
21411082|41020065|Litopenaeus	FBpp0072144	NA	8e-40
21411087|41020070|Litopenaeus	FBpp0070395	NA	2e-41
21411094|41020077|Litopenaeus	FBpp0084136	RE10237p	2e-26
21411096|41020079|Litopenaeus	FBpp0077351	CG17259	9e-08
21411101|41020084|Litopenaeus	FBpp0070422	NA	7e-61
21411108|41020091|Litopenaeus	FBpp0088504	NA	3e-38
21411109|41020092|Litopenaeus	FBpp0075870	NA	6e-32
21411118|41020101|Litopenaeus	FBpp0076918	NA	3e-07
21411120|41020103|Litopenaeus	FBpp0084026	NA	2e-59
21411121|41020104|Litopenaeus	FBpp0088926	NA	5e-14
21411126|41020109|Litopenaeus	FBpp0079607	Intronic protein 259	3e-57
21411129|41020112|Litopenaeus	FBpp0072694	NA	1e-25
21411130|41020113|Litopenaeus	FBpp0073459	LD24662p	1e-23
21411131|41020114|Litopenaeus	FBpp0087648	RNA-binding protein 8A	2e-13
21411132|41020115|Litopenaeus	FBpp0075700	NA	6e-12
21411139|41020122|Litopenaeus	FBpp0088984	NA	7e-29
21411147|41020130|Litopenaeus	FBpp0075614	NA	3e-36
21411151|41020134|Litopenaeus	FBpp0078401	NA	2e-20
21411167|41020150|Litopenaeus	FBpp0086667	NA	3e-14
21411177|41020160|Litopenaeus	FBpp0070043	NA	5e-89
21411179|41020162|Litopenaeus	FBpp0085630	NA	4e-23
21411182|41020165|Litopenaeus	FBpp0082978	GM05554p	2e-38
21411183|41020166|Litopenaeus	FBpp0082773	NA	5e-07
21411184|41020167|Litopenaeus	FBpp0081825	60S ribosomal protein L3	7e-25
21411188|41020171|Litopenaeus	FBpp0071061	NA	8e-19
21411190|41020173|Litopenaeus	FBpp0080890	NA	2e-57
21411194|41020177|Litopenaeus	FBpp0085725	Elongin C, isoform A	4e-15
21411197|41020180|Litopenaeus	FBpp0072594	NA	7e-44
21411215|41020198|Litopenaeus	FBpp0077234	NA	6e-11
21411228|41020211|Litopenaeus	FBpp0081581	NA	3e-69
21411234|41020217|Litopenaeus	FBpp0073844	NA	2e-28
21411236|41020219|Litopenaeus	FBpp0071129	NA	3e-11
21411238|41020221|Litopenaeus	FBpp0072848	NA	7e-66
21411265|41020248|Litopenaeus	FBpp0078166	NA	7e-56
21411277|41020260|Litopenaeus	FBpp0089133	NA	5e-65
21411279|41020262|Litopenaeus	FBpp0082985	NA	2e-46
21411282|41020265|Litopenaeus	FBpp0079406	NA	4e-54
21411286|41020269|Litopenaeus	FBpp0075104	NA	4e-28
21411290|41020273|Litopenaeus	FBpp0080484	NA	7e-63
21411293|41020276|Litopenaeus	FBpp0078891	EpsilonCOP	1e-33
21411299|41020282|Litopenaeus	FBpp0078891	EpsilonCOP	1e-16
21411300|41020283|Litopenaeus	FBpp0081343	NA	2e-24
21411307|41020290|Litopenaeus	FBpp0075401	NA	7e-40
21411312|41020295|Litopenaeus	FBpp0079613	NA	4e-19
21411316|41020299|Litopenaeus	FBpp0079157	NA	2e-17
21411317|41020300|Litopenaeus	FBpp0086226	NA	1e-05
21411318|41020301|Litopenaeus	FBpp0082735	Mesencephalic astrocyte-derived neurotrophic factor homolog	2e-49
21411332|41020315|Litopenaeus	FBpp0071279	NA	2e-18
21411336|41020319|Litopenaeus	FBpp0078343	NA	2e-37
21411338|41020321|Litopenaeus	FBpp0078343	NA	6e-35
21411340|41020323|Litopenaeus	FBpp0078343	NA	2e-37
21411341|41020324|Litopenaeus	FBpp0078343	NA	2e-30
21411346|41020329|Litopenaeus	FBpp0077174	NA	2e-19
21411347|41020330|Litopenaeus	FBpp0076457	NA	8e-27
21411358|41020341|Litopenaeus	FBpp0086349	NA	2e-27
21411360|41020343|Litopenaeus	FBpp0077159	NA	6e-67
21411362|41020345|Litopenaeus	FBpp0082591	NA	3e-46
21411363|41020346|Litopenaeus	FBpp0077234	NA	2e-12
21411364|41020347|Litopenaeus	FBpp0074180	NA	3e-69
21411365|41020348|Litopenaeus	FBpp0086270	NA	4e-46
21411366|41020349|Litopenaeus	FBpp0081614	NA	1e-23
21411369|41020352|Litopenaeus	FBpp0071587	NA	1e-40
21411370|41020353|Litopenaeus	FBpp0110173	NA	4e-28
21411374|41020357|Litopenaeus	FBpp0072085	NA	2e-50
21411376|41020359|Litopenaeus	FBpp0079915	NA	2e-44
21411377|41020360|Litopenaeus	FBpp0077234	NA	2e-12
21411378|41020361|Litopenaeus	FBpp0086270	NA	4e-46
21411380|41020363|Litopenaeus	FBpp0080724	NA	4e-46
21411381|41020364|Litopenaeus	FBpp0084950	NA	7e-50
21411382|41020365|Litopenaeus	FBpp0087119	Protein transport protein Sec61 gamma-1 subunit	6e-26
21411383|41020366|Litopenaeus	FBpp0075382	NA	2e-50
21411384|41020367|Litopenaeus	FBpp0079606	NA	7e-55
21411390|41020373|Litopenaeus	FBpp0084242	NA	5e-39
21411391|41020374|Litopenaeus	FBpp0083371	NA	5e-46
21411398|41020381|Litopenaeus	FBpp0077716	NA	3e-18
21411399|41020382|Litopenaeus	FBpp0074180	NA	6e-69
21411400|41020383|Litopenaeus	FBpp0072135	NA	1e-39
21411401|41020384|Litopenaeus	FBpp0087536	NA	1e-25
21411403|41020386|Litopenaeus	FBpp0086627	Sec61beta	8e-18
21411407|41020390|Litopenaeus	FBpp0082460	GH01077p	1e-31
21411411|41020394|Litopenaeus	FBpp0073626	NA	3e-66
21411417|41020400|Litopenaeus	FBpp0085586	NA	4e-61
21411420|41020403|Litopenaeus	FBpp0076273	NA	1e-61
21411421|41020404|Litopenaeus	FBpp0089196	Profilin	3e-23
21411422|41020405|Litopenaeus	FBpp0072687	L23A ribosomal protein natural variant	3e-29
21411427|41020410|Litopenaeus	FBpp0086701	NA	3e-76
21411430|41020413|Litopenaeus	FBpp0083768	NA	5e-18
21411431|41020414|Litopenaeus	FBpp0074833	NA	2e-26
21411434|41020417|Litopenaeus	FBpp0073606	NA	1e-25
21411437|41020420|Litopenaeus	FBpp0081324	NA	1e-103
21411438|41020421|Litopenaeus	FBpp0071520	RH58777p	2e-17
21411439|41020422|Litopenaeus	FBpp0070047	NA	1e-107
21411441|41020424|Litopenaeus	FBpp0083905	NA	1e-40
21411442|41020425|Litopenaeus	FBpp0089424	60S acidic ribosomal protein P2	3e-14
21411443|41020426|Litopenaeus	FBpp0083802	NA	1e-71
21411444|41020427|Litopenaeus	FBpp0081488	NA	1e-81
21411448|41020431|Litopenaeus	FBpp0099686	NA	4e-55
21411450|41020433|Litopenaeus	FBpp0073243	NA	7e-34
21411451|41020434|Litopenaeus	FBpp0089424	60S acidic ribosomal protein P2	3e-14
21411454|41020437|Litopenaeus	FBpp0089421	NA	7e-45
21411455|41020438|Litopenaeus	FBpp0084762	NA	6e-74
21411457|41020440|Litopenaeus	FBpp0081614	NA	4e-21
21411458|41020441|Litopenaeus	FBpp0089424	60S acidic ribosomal protein P2	3e-14
21411459|41020442|Litopenaeus	FBpp0075764	NA	2e-86
21411460|41020443|Litopenaeus	FBpp0089196	Profilin	7e-18
21411461|41020444|Litopenaeus	FBpp0073902	NA	1e-88
21411463|41020446|Litopenaeus	FBpp0072960	NA	7e-25
21411467|41020450|Litopenaeus	FBpp0081846	NA	4e-29
21411468|41020451|Litopenaeus	FBpp0074481	NA	2e-42
21411472|41020455|Litopenaeus	FBpp0070943	NA	3e-65
21411473|41020456|Litopenaeus	FBpp0077475	NA	3e-84
21411474|41020457|Litopenaeus	FBpp0099990	NA	1e-69
21411475|41020458|Litopenaeus	FBpp0076207	NA	1e-53
21411476|41020459|Litopenaeus	FBpp0071766	NA	2e-62
21411478|41020461|Litopenaeus	FBpp0081614	NA	9e-24
21411479|41020462|Litopenaeus	FBpp0075619	NA	1e-79
21411480|41020463|Litopenaeus	FBpp0075614	NA	2e-44
21411484|41020467|Litopenaeus	FBpp0070943	NA	1e-64
21411485|41020468|Litopenaeus	FBpp0073576	NA	6e-38
21411486|41020469|Litopenaeus	FBpp0078423	NA	3e-24
21411488|41020471|Litopenaeus	FBpp0082984	NA	2e-39
21411489|41020472|Litopenaeus	FBpp0081528	NA	2e-28
21411492|41020475|Litopenaeus	FBpp0079472	NA	3e-15
21411497|41020480|Litopenaeus	FBpp0084306	NA	5e-37
21411500|41020483|Litopenaeus	FBpp0078490	Ubiquitin-conjugating enzyme E2-17 kDa	3e-57
21411501|41020484|Litopenaeus	FBpp0078031	NA	3e-14
21411503|41020486|Litopenaeus	FBpp0099990	NA	9e-70
21411504|41020487|Litopenaeus	FBpp0084762	NA	7e-74
21411505|41020488|Litopenaeus	FBpp0089269	NA	1e-128
21411506|41020489|Litopenaeus	FBpp0071808	60S ribosomal protein L23	3e-70
21411507|41020490|Litopenaeus	FBpp0087143	NA	2e-25
21411510|41020493|Litopenaeus	FBpp0071766	NA	2e-62
21411513|41020496|Litopenaeus	FBpp0073576	NA	5e-38
21411514|41020497|Litopenaeus	FBpp0081614	NA	2e-23
21411516|41020499|Litopenaeus	FBpp0089104	NA	6e-95
21411517|41020500|Litopenaeus	FBpp0071520	RH58777p	2e-17
21411518|41020501|Litopenaeus	FBpp0081846	NA	4e-29
21411520|41020503|Litopenaeus	FBpp0081614	NA	2e-22
21411524|41020507|Litopenaeus	FBpp0070842	NA	9e-77
21411525|41020508|Litopenaeus	FBpp0089424	60S acidic ribosomal protein P2	3e-14
21411527|41020510|Litopenaeus	FBpp0071766	NA	4e-61
21411528|41020511|Litopenaeus	FBpp0070879	NA	8e-17
21411529|41020512|Litopenaeus	FBpp0074180	NA	1e-99
21411530|41020513|Litopenaeus	FBpp0070749	NA	2e-65
21411534|41020517|Litopenaeus	FBpp0085717	NA	7e-80
21411535|41020518|Litopenaeus	FBpp0111704	NA	1e-103
21411536|41020519|Litopenaeus	FBpp0089424	60S acidic ribosomal protein P2	8e-14
21411537|41020520|Litopenaeus	FBpp0089424	60S acidic ribosomal protein P2	4e-09
21411539|41020522|Litopenaeus	FBpp0085365	Actin-42A	1e-126
21411540|41020523|Litopenaeus	FBpp0085586	NA	8e-62
21411541|41020524|Litopenaeus	FBpp0085586	NA	8e-61
21411542|41020525|Litopenaeus	FBpp0081846	NA	4e-29
21411544|41020527|Litopenaeus	FBpp0073243	NA	2e-30
21411545|41020528|Litopenaeus	FBpp0076207	NA	3e-47
21411549|41020532|Litopenaeus	FBpp0088522	NA	1e-71
21411551|41020534|Litopenaeus	FBpp0084617	NA	6e-75
21411552|41020535|Litopenaeus	FBpp0089104	NA	2e-68
21411554|41020537|Litopenaeus	FBpp0086270	NA	5e-46
21411555|41020538|Litopenaeus	FBpp0081614	NA	1e-23
21411556|41020539|Litopenaeus	FBpp0079168	NA	6e-42
21411559|41020542|Litopenaeus	FBpp0089104	NA	3e-99
21411564|41020547|Litopenaeus	FBpp0078350	NA	3e-62
21411565|41020548|Litopenaeus	FBpp0070943	NA	9e-30
21411566|41020549|Litopenaeus	FBpp0071944	CG13551, isoform C	3e-07
21411567|41020550|Litopenaeus	FBpp0081614	NA	1e-21
21411569|41020552|Litopenaeus	FBpp0074180	NA	1e-100
21411570|41020553|Litopenaeus	FBpp0086190	NA	4e-49
21411571|41020554|Litopenaeus	FBpp0076359	RH72463p	4e-22
21411572|41020555|Litopenaeus	FBpp0072085	NA	4e-69
21411573|41020556|Litopenaeus	FBpp0071766	NA	2e-62
21411575|41020558|Litopenaeus	FBpp0078080	NA	2e-20
21411576|41020559|Litopenaeus	FBpp0080490	Proteasome subunit beta type	2e-30
21411582|41020565|Litopenaeus	FBpp0099990	NA	2e-69
21411586|41020569|Litopenaeus	FBpp0070609	NA	6e-30
21411588|41020571|Litopenaeus	FBpp0072969	NA	2e-23
21411591|41020574|Litopenaeus	FBpp0075614	NA	8e-45
21411596|41020579|Litopenaeus	FBpp0081614	NA	1e-23
21411597|41020580|Litopenaeus	FBpp0074949	NA	2e-40
21411599|41020582|Litopenaeus	FBpp0076271	NA	1e-102
21411600|41020583|Litopenaeus	FBpp0084950	NA	1e-78
21411602|41020585|Litopenaeus	FBpp0071958	NA	1e-19
21411603|41020586|Litopenaeus	FBpp0070047	NA	1e-106
21411606|41020589|Litopenaeus	FBpp0076359	RH72463p	1e-22
21411607|41020590|Litopenaeus	FBpp0071520	RH58777p	2e-17
21411608|41020591|Litopenaeus	FBpp0070047	NA	1e-101
21411609|41020592|Litopenaeus	FBpp0070943	NA	4e-65
21411612|41020595|Litopenaeus	FBpp0070943	NA	3e-59
21411615|41020598|Litopenaeus	FBpp0071087	Ribosomal protein S6, isoform A	1e-78
21411618|41020601|Litopenaeus	FBpp0073666	NA	1e-87
21411620|41020603|Litopenaeus	FBpp0076658	NA	2e-21
21411621|41020604|Litopenaeus	FBpp0089424	60S acidic ribosomal protein P2	1e-14
21411623|41020606|Litopenaeus	FBpp0071520	RH58777p	2e-17
21411627|41020610|Litopenaeus	FBpp0083905	NA	2e-41
21411630|41020613|Litopenaeus	FBpp0070842	NA	1e-74
21411631|41020614|Litopenaeus	FBpp0071087	Ribosomal protein S6, isoform A	2e-66
21411632|41020615|Litopenaeus	FBpp0071766	NA	4e-60
21411634|41020617|Litopenaeus	FBpp0087143	NA	1e-39
21411635|41020618|Litopenaeus	FBpp0080724	NA	2e-40
21411636|41020619|Litopenaeus	FBpp0072103	NA	7e-25
21411640|41020623|Litopenaeus	FBpp0110424	Ribosomal protein L5, isoform C	2e-89
21411645|41020628|Litopenaeus	FBpp0075282	Putative U5 small nuclear ribonucleoprotein 200 kDa helicase	1e-11
21411651|41020634|Litopenaeus	FBpp0072960	NA	9e-24
21411653|41020636|Litopenaeus	FBpp0081153	Tubulin alpha-1 chain	1e-107
21411657|41020640|Litopenaeus	FBpp0075619	NA	7e-35
21411659|41020642|Litopenaeus	FBpp0081614	NA	4e-23
21411663|41020646|Litopenaeus	FBpp0110424	Ribosomal protein L5, isoform C	2e-85
21411664|41020647|Litopenaeus	FBpp0085717	NA	7e-80
21411665|41020648|Litopenaeus	FBpp0076359	RH72463p	1e-14
21411666|41020649|Litopenaeus	FBpp0076602	NA	2e-70
21411668|41020651|Litopenaeus	FBpp0070943	NA	4e-65
21411670|41020653|Litopenaeus	FBpp0084067	NA	4e-33
21411671|41020654|Litopenaeus	FBpp0072960	NA	7e-25
21411676|41020659|Litopenaeus	FBpp0081614	NA	1e-23
21411679|41020662|Litopenaeus	FBpp0089424	60S acidic ribosomal protein P2	3e-14
21411684|41020667|Litopenaeus	FBpp0070943	NA	4e-59
21411687|41020670|Litopenaeus	FBpp0087115	NA	5e-59
21411688|41020671|Litopenaeus	FBpp0086429	NA	6e-36
21411689|41020672|Litopenaeus	FBpp0070047	NA	4e-85
21411699|41020682|Litopenaeus	FBpp0081846	NA	4e-29
21411702|41020685|Litopenaeus	FBpp0081322	NA	7e-37
21411705|41020688|Litopenaeus	FBpp0089104	NA	1e-101
21411708|41020691|Litopenaeus	FBpp0073126	NA	5e-21
21411709|41020692|Litopenaeus	FBpp0073126	NA	5e-70
21411710|41020693|Litopenaeus	FBpp0087248	NA	2e-21
21411714|41020697|Litopenaeus	FBpp0070943	NA	5e-24
21411715|41020698|Litopenaeus	FBpp0074586	NA	2e-17
21411716|41020699|Litopenaeus	FBpp0081846	NA	4e-29
21411720|41020703|Litopenaeus	FBpp0081614	NA	9e-24
21411725|41020708|Litopenaeus	FBpp0078639	NA	8e-33
21411727|41020710|Litopenaeus	FBpp0083377	NA	2e-28
21411728|41020711|Litopenaeus	FBpp0077574	NA	7e-12
21411729|41020712|Litopenaeus	FBpp0078649	NA	2e-33
21411730|41020715|Litopenaeus	FBpp0084907	NA	9e-67
21411733|41020718|Litopenaeus	FBpp0077159	NA	3e-66
21411736|41020721|Litopenaeus	FBpp0080051	NA	4e-49
21411739|41020724|Litopenaeus	FBpp0084306	NA	2e-26
21411742|41020727|Litopenaeus	FBpp0110422	NA	1e-34
21411743|41020728|Litopenaeus	FBpp0071520	RH58777p	2e-17
21411745|41020730|Litopenaeus	FBpp0083905	NA	2e-41
21411746|41020731|Litopenaeus	FBpp0087143	NA	2e-24
21411747|41020732|Litopenaeus	FBpp0075619	NA	1e-89
21411748|41020733|Litopenaeus	FBpp0079187	NA	1e-106
21411749|41020734|Litopenaeus	FBpp0089104	NA	2e-65
21411750|41020735|Litopenaeus	FBpp0079168	NA	3e-42
21411755|41020740|Litopenaeus	FBpp0076207	NA	1e-53
21411757|41020744|Litopenaeus	FBpp0075614	NA	2e-39
21411765|41020752|Litopenaeus	FBpp0084950	NA	4e-79
21411766|41020753|Litopenaeus	FBpp0089424	60S acidic ribosomal protein P2	5e-14
21411767|41020754|Litopenaeus	FBpp0083371	NA	2e-45
21411768|41020755|Litopenaeus	FBpp0084950	NA	7e-79
21411771|41020758|Litopenaeus	FBpp0087633	NA	8e-35
21411776|41020763|Litopenaeus	FBpp0071808	60S ribosomal protein L23	3e-70
21411779|41020766|Litopenaeus	FBpp0089181	NA	2e-31
21411780|41020767|Litopenaeus	FBpp0074833	NA	2e-53
21411781|41020768|Litopenaeus	FBpp0085265	NA	2e-65
21411783|41020770|Litopenaeus	FBpp0089104	NA	3e-85
21411786|41020775|Litopenaeus	FBpp0085717	NA	6e-79
21411788|41020777|Litopenaeus	FBpp0070153	NA	9e-22
21411792|41020781|Litopenaeus	FBpp0076658	NA	2e-41
21411793|41020782|Litopenaeus	FBpp0077716	NA	6e-23
21411797|41020788|Litopenaeus	FBpp0081614	NA	1e-23
21411799|41020790|Litopenaeus	FBpp0089196	Profilin	2e-22
21411805|41020796|Litopenaeus	FBpp0077803	NA	2e-72
21411807|41020798|Litopenaeus	FBpp0078649	NA	8e-23
21411808|41020799|Litopenaeus	FBpp0081846	NA	4e-32
21411814|41020805|Litopenaeus	FBpp0078354	NA	2e-41
21411816|41020807|Litopenaeus	FBpp0083659	NA	5e-19
21411817|41020808|Litopenaeus	FBpp0070643	NA	1e-28
21411818|41020809|Litopenaeus	FBpp0078656	60S ribosomal protein L37a	7e-28
21411825|41020818|Litopenaeus	FBpp0084655	NA	5e-53
21411826|41020819|Litopenaeus	FBpp0081614	NA	1e-22
21411828|41020821|Litopenaeus	FBpp0075098	NA	8e-12
21411839|41020832|Litopenaeus	FBpp0085873	NA	5e-41
21411842|41020835|Litopenaeus	FBpp0071698	CG3074, isoform A	2e-12
21411844|41020837|Litopenaeus	FBpp0083013	NA	4e-06
21411847|41020842|Litopenaeus	FBpp0079606	NA	3e-16
21411848|41020843|Litopenaeus	FBpp0084950	NA	9e-80
21411849|41020844|Litopenaeus	FBpp0099517	NA	1e-50
21411850|41020845|Litopenaeus	FBpp0085912	Serine protease inhibitor (Serpin-6)	1e-22
21411852|41020847|Litopenaeus	FBpp0079753	NA	4e-70
21411854|41020849|Litopenaeus	FBpp0088243	NA	2e-65
21411855|41020850|Litopenaeus	FBpp0070164	NA	3e-25
21411857|41020852|Litopenaeus	FBpp0072960	NA	7e-31
21411860|41020855|Litopenaeus	FBpp0070404	NA	7e-43
21411863|41020858|Litopenaeus	FBpp0081846	NA	4e-29
21411865|41020860|Litopenaeus	FBpp0085265	NA	3e-80
21411870|41020865|Litopenaeus	FBpp0071088	Ribosomal protein S6, isoform A	1e-58
21411871|41020866|Litopenaeus	FBpp0074833	NA	2e-43
21411873|41020868|Litopenaeus	FBpp0072094	NA	5e-18
21411877|41020872|Litopenaeus	FBpp0089104	NA	1e-105
21411879|41020874|Litopenaeus	FBpp0084026	NA	1e-108
21411890|41020887|Litopenaeus	FBpp0079168	NA	9e-43
21411891|41020888|Litopenaeus	FBpp0087119	Protein transport protein Sec61 gamma-1 subunit	1e-26
21411893|41020890|Litopenaeus	FBpp0074984	CG7580	2e-26
21411895|41020892|Litopenaeus	FBpp0079443	NA	4e-42
21411902|41020899|Litopenaeus	FBpp0082929	NA	4e-69
21411906|41020905|Litopenaeus	FBpp0084420	NA	4e-34
21411911|41020910|Litopenaeus	FBpp0081755	NA	8e-33
21411916|41020915|Litopenaeus	FBpp0080109	GH02822p	2e-53
21411918|41020917|Litopenaeus	FBpp0079536	60S ribosomal protein L7	2e-22
21411922|41020921|Litopenaeus	FBpp0081488	NA	1e-80
21411923|41020922|Litopenaeus	FBpp0089141	60S ribosomal protein L19	2e-50
21411925|41020926|Litopenaeus	FBpp0078809	NA	6e-78
21411926|41020927|Litopenaeus	FBpp0088978	NA	9e-65
21411933|41020934|Litopenaeus	FBpp0080690	NA	7e-88
21411934|41020935|Litopenaeus	FBpp0072135	NA	3e-76
21411940|41020941|Litopenaeus	FBpp0089104	NA	3e-93
21411945|41020946|Litopenaeus	FBpp0085265	NA	2e-86
21411946|41020947|Litopenaeus	FBpp0077475	NA	9e-91
21411951|41020952|Litopenaeus	FBpp0070749	NA	1e-65
21411955|41020956|Litopenaeus	FBpp0089196	Profilin	3e-17
21411958|41020961|Litopenaeus	FBpp0079536	60S ribosomal protein L7	2e-22
21411959|41020962|Litopenaeus	FBpp0079187	NA	1e-104
21411960|41020963|Litopenaeus	FBpp0076359	RH72463p	8e-24
21411962|41020965|Litopenaeus	FBpp0079406	NA	8e-09
21411965|41020968|Litopenaeus	FBpp0099973	Dihydropteridine reductase, isoform C	1e-65
21411967|41020970|Litopenaeus	FBpp0084176	NA	4e-20
21411969|41020972|Litopenaeus	FBpp0076460	NA	1e-10
21411978|41020981|Litopenaeus	FBpp0088244	NA	3e-41
21411980|41020983|Litopenaeus	FBpp0084420	NA	4e-34
21411983|41020986|Litopenaeus	FBpp0085422	NA	3e-90
21411986|41020989|Litopenaeus	FBpp0083352	NA	1e-109
21411987|41020990|Litopenaeus	FBpp0072660	NA	1e-22
21411990|41020993|Litopenaeus	FBpp0077716	NA	6e-23
21411996|41021001|Litopenaeus	FBpp0087143	NA	4e-98
21412002|41021007|Litopenaeus	FBpp0088986	NA	6e-10
21412013|41021018|Litopenaeus	FBpp0073408	NA	4e-12
21412015|41021020|Litopenaeus	FBpp0075754	NA	5e-29
21412020|41021025|Litopenaeus	FBpp0081372	CG8036, isoform B	3e-08
21412021|41021028|Litopenaeus	FBpp0079168	NA	6e-21
21412026|41021033|Litopenaeus	FBpp0071427	LD05816p	4e-60
21412028|41021035|Litopenaeus	FBpp0112273	NA	2e-30
21412029|41021036|Litopenaeus	FBpp0084340	NA	8e-55
21412037|41021044|Litopenaeus	FBpp0099837	GH20931p	9e-18
21412038|41021045|Litopenaeus	FBpp0075119	NA	3e-23
21412043|41021050|Litopenaeus	FBpp0087340	NA	6e-13
21412048|41021055|Litopenaeus	FBpp0084950	NA	6e-36
21412051|41021058|Litopenaeus	FBpp0073626	NA	1e-63
21412054|41021063|Litopenaeus	FBpp0079753	NA	5e-70
21412055|41021064|Litopenaeus	FBpp0077159	NA	6e-67
21412058|41021067|Litopenaeus	FBpp0110412	NA	1e-25
21412068|41021077|Litopenaeus	FBpp0112550	NA	2e-28
21412072|41021081|Litopenaeus	FBpp0076649	GH10652p	2e-84
21412073|41021082|Litopenaeus	FBpp0078831	RE43724p	5e-30
21412092|41021103|Litopenaeus	FBpp0087730	NA	7e-17
21412095|41021106|Litopenaeus	FBpp0076359	RH72463p	5e-14
21412103|41021114|Litopenaeus	FBpp0076154	NA	3e-85
21412104|41021115|Litopenaeus	FBpp0086103	NA	4e-19
21412114|41021125|Litopenaeus	FBpp0111772	NA	4e-08
21412134|41021145|Litopenaeus	FBpp0074937	NA	2e-27
21412140|41021151|Litopenaeus	FBpp0100039	NA	7e-24
21412155|41021166|Litopenaeus	FBpp0070749	NA	8e-64
21412157|41021168|Litopenaeus	FBpp0081820	Translationally-controlled tumor protein homolog	7e-23
21412164|41021175|Litopenaeus	FBpp0076154	NA	2e-84
21412168|41021179|Litopenaeus	FBpp0087757	NA	2e-55
21412175|41021186|Litopenaeus	FBpp0113096	NA	4e-49
21412176|41021187|Litopenaeus	FBpp0071808	60S ribosomal protein L23	8e-70
21412178|41021189|Litopenaeus	FBpp0074833	NA	2e-53
21412179|41021190|Litopenaeus	FBpp0089196	Profilin	4e-23
21412180|41021191|Litopenaeus	FBpp0080490	Proteasome subunit beta type	3e-54
21412184|41021195|Litopenaeus	FBpp0071520	RH58777p	2e-17
21412186|41021197|Litopenaeus	FBpp0073626	NA	1e-65
21412190|41021201|Litopenaeus	FBpp0081153	Tubulin alpha-1 chain	1e-109
21412192|41021203|Litopenaeus	FBpp0078918	NA	2e-35
21412197|41021208|Litopenaeus	FBpp0087757	NA	5e-55
21412199|41021210|Litopenaeus	FBpp0072097	NA	4e-43
21412200|41021211|Litopenaeus	FBpp0084306	NA	8e-27
21412209|41021220|Litopenaeus	FBpp0110424	Ribosomal protein L5, isoform C	2e-26
21412221|41021232|Litopenaeus	FBpp0080691	Probable 26S proteasome non-ATPase regulatory subunit 3	1e-37
21412223|41021234|Litopenaeus	FBpp0074833	NA	2e-53
21412227|41021238|Litopenaeus	FBpp0078656	60S ribosomal protein L37a	7e-28
21412228|41021239|Litopenaeus	FBpp0079168	NA	3e-33
21412238|41021249|Litopenaeus	FBpp0077368	NA	2e-77
21412248|41021259|Litopenaeus	FBpp0078688	NA	2e-37
21412258|41021269|Litopenaeus	FBpp0083352	NA	1e-109
21412259|41021270|Litopenaeus	FBpp0071846	NA	1e-30
21412260|41021271|Litopenaeus	FBpp0070842	NA	2e-73
21412277|41021288|Litopenaeus	FBpp0074833	NA	2e-53
21412278|41021289|Litopenaeus	FBpp0081367	NA	5e-20
21412279|41021290|Litopenaeus	FBpp0085357	NA	1e-17
21412285|41021296|Litopenaeus	FBpp0082635	NA	3e-59
21412287|41021298|Litopenaeus	FBpp0077142	NA	9e-46
21412288|41021299|Litopenaeus	FBpp0077142	NA	9e-46
21412291|41021302|Litopenaeus	FBpp0070842	NA	2e-74
21412297|41021308|Litopenaeus	FBpp0088004	NA	7e-88
21412305|41021316|Litopenaeus	FBpp0070047	NA	2e-49
21412307|41021318|Litopenaeus	FBpp0086704	NA	1e-34
21412308|41021319|Litopenaeus	FBpp0074833	NA	7e-09
21412312|41021323|Litopenaeus	FBpp0071295	NA	1e-18
21412315|41021326|Litopenaeus	FBpp0072746	NA	5e-71
21412325|41021336|Litopenaeus	FBpp0071846	NA	3e-44
21412329|41021340|Litopenaeus	FBpp0077234	NA	7e-11
21412330|41021341|Litopenaeus	FBpp0074665	NA	3e-19
21412331|41021342|Litopenaeus	FBpp0087143	NA	5e-58
21412332|41021343|Litopenaeus	FBpp0112924	NA	4e-61
21412333|41021344|Litopenaeus	FBpp0082788	NA	1e-92
21412335|41021346|Litopenaeus	FBpp0085314	NA	7e-32
21412337|41021348|Litopenaeus	FBpp0071520	RH58777p	2e-17
21412344|41021355|Litopenaeus	FBpp0070842	NA	2e-74
21412346|41021357|Litopenaeus	FBpp0076134	NA	3e-71
21412347|41021358|Litopenaeus	FBpp0072746	NA	2e-77
21412350|41021361|Litopenaeus	FBpp0071520	RH58777p	2e-17
21412351|41021362|Litopenaeus	FBpp0071520	RH58777p	2e-17
21412360|41021371|Litopenaeus	FBpp0085265	NA	8e-21
21412371|41021382|Litopenaeus	FBpp0083352	NA	2e-75
21412398|41021409|Litopenaeus	FBpp0073844	NA	2e-37
21412404|41021415|Litopenaeus	FBpp0076359	RH72463p	6e-08
21412406|41021417|Litopenaeus	FBpp0079168	NA	3e-28
21412407|41021418|Litopenaeus	FBpp0077716	NA	3e-23
21412408|41021419|Litopenaeus	FBpp0110412	NA	3e-18
21412419|41021430|Litopenaeus	FBpp0081474	Maternal protein pumilio	4e-09
21412423|41021434|Litopenaeus	FBpp0074833	NA	2e-18
21423708|41117519|Litopenaeus	FBpp0074075	NA	4e-50
21423716|41117527|Litopenaeus	FBpp0085723	NA	8e-34
21423739|41117582|Litopenaeus	FBpp0085723	NA	2e-33
21508518|41688411|Litopenaeus	FBpp0100125	NA	4e-43
21508519|41688412|Litopenaeus	FBpp0086320	NA	1e-53
21508520|41688413|Litopenaeus	FBpp0080116	Carbonic anhydrase 1	9e-32
21508521|41688414|Litopenaeus	FBpp0080116	Carbonic anhydrase 1	1e-32
21508523|41688416|Litopenaeus	FBpp0080010	NA	2e-48
21508527|41688420|Litopenaeus	FBpp0072306	NA	8e-66
21508530|41688423|Litopenaeus	FBpp0088990	NA	2e-73
21508533|41688426|Litopenaeus	FBpp0080001	NA	2e-54
21596115|42557043|Litopenaeus	FBpp0086719	Cathepsin L light chain	5e-08
21596116|42557044|Litopenaeus	FBpp0085721	NA	5e-49
21596118|42557046|Litopenaeus	FBpp0110424	Ribosomal protein L5, isoform C	1e-14
21596121|42557049|Litopenaeus	FBpp0077234	NA	3e-12
21596141|42557069|Litopenaeus	FBpp0070804	NA	2e-21
21596144|42557072|Litopenaeus	FBpp0110424	Ribosomal protein L5, isoform C	1e-09
21596145|42557073|Litopenaeus	FBpp0076564	CG8562	4e-13
21596147|42557075|Litopenaeus	FBpp0082519	NA	8e-44
21596148|42557076|Litopenaeus	FBpp0071087	Ribosomal protein S6, isoform A	2e-74
21596158|42557086|Litopenaeus	FBpp0070583	NA	5e-39
21619343|42623178|Litopenaeus	FBpp0080116	Carbonic anhydrase 1	2e-33
21619344|42623179|Litopenaeus	FBpp0078809	NA	7e-38
21619355|42623190|Litopenaeus	FBpp0073280	ADP,ATP carrier protein	8e-28
21623430|42633626|Litopenaeus	FBpp0082288	NA	1e-17
21623433|42633629|Litopenaeus	FBpp0082464	NA	4e-33
21648488|42722353|Litopenaeus	FBpp0082597	NA	3e-13
21711580|42820257|Litopenaeus	FBpp0076154	NA	2e-05
21711582|42820259|Litopenaeus	FBpp0077159	NA	7e-29
21711584|42820261|Litopenaeus	FBpp0084306	NA	3e-27
21874253|45332845|Penaeus	FBpp0100125	NA	1e-112
21874254|45332846|Penaeus	FBpp0100125	NA	1e-112
21874255|45332847|Penaeus	FBpp0085136	NA	4e-20
21874256|45332848|Penaeus	FBpp0082254	NA	1e-80
21874258|45332850|Penaeus	FBpp0100125	NA	1e-106
21874261|45332853|Penaeus	FBpp0075145	CG4877, isoform A	9e-05
21874262|45332854|Penaeus	FBpp0070278	NA	7e-55
21874263|45332855|Penaeus	FBpp0087143	NA	8e-86
21874264|45332856|Penaeus	FBpp0070047	NA	6e-99
21874265|45332857|Penaeus	FBpp0070879	NA	2e-47
21874266|45332858|Penaeus	FBpp0089104	NA	2e-46
21874267|45332859|Penaeus	FBpp0087143	NA	4e-71
21874268|45332860|Penaeus	FBpp0089104	NA	6e-81
21874269|45332861|Penaeus	FBpp0076271	NA	3e-67
21874270|45332862|Penaeus	FBpp0078354	NA	5e-15
21874272|45332864|Penaeus	FBpp0082254	NA	1e-13
21874273|45332865|Penaeus	FBpp0088242	NA	1e-80
21874274|45332866|Penaeus	FBpp0087143	NA	2e-60
21874276|45332868|Penaeus	FBpp0073280	ADP,ATP carrier protein	2e-87
21874277|45332869|Penaeus	FBpp0089104	NA	2e-98
21874278|45332870|Penaeus	FBpp0081524	NA	2e-77
21874279|45332871|Penaeus	FBpp0088250	NA	3e-90
21874280|45332872|Penaeus	FBpp0083802	NA	2e-47
21874281|45332873|Penaeus	FBpp0070047	NA	3e-94
21874282|45332874|Penaeus	FBpp0100125	NA	5e-50
21874284|45332876|Penaeus	FBpp0071448	NA	2e-33
21874285|45332877|Penaeus	FBpp0071448	NA	1e-109
21874286|45332878|Penaeus	FBpp0089104	NA	7e-94
21874287|45332879|Penaeus	FBpp0089104	NA	4e-07
21874288|45332880|Penaeus	FBpp0085717	NA	2e-74
21874289|45332881|Penaeus	FBpp0071088	Ribosomal protein S6, isoform A	2e-14
21874290|45332882|Penaeus	FBpp0083905	NA	1e-20
21874291|45332883|Penaeus	FBpp0079168	NA	2e-42
21874292|45332884|Penaeus	FBpp0087115	NA	6e-52
21874295|45332887|Penaeus	FBpp0070047	NA	2e-86
21874296|45332888|Penaeus	FBpp0083905	NA	2e-30
21874297|45332889|Penaeus	FBpp0070767	RE09547p	3e-26
21874298|45332890|Penaeus	FBpp0077716	NA	1e-19
21874299|45332891|Penaeus	FBpp0086701	NA	1e-70
21874300|45332892|Penaeus	FBpp0085717	NA	5e-79
21874301|45332893|Penaeus	FBpp0073626	NA	3e-60
21874302|45332894|Penaeus	FBpp0085717	NA	1e-68
21874303|45332895|Penaeus	FBpp0088970	Ribosomal protein S7, isoform B	1e-64
21874304|45332896|Penaeus	FBpp0087610	NA	1e-30
21874305|45332897|Penaeus	FBpp0085586	NA	8e-51
21874307|45332899|Penaeus	FBpp0071846	NA	3e-31
21874308|45332900|Penaeus	FBpp0089104	NA	2e-54
21874309|45332901|Penaeus	FBpp0073280	ADP,ATP carrier protein	8e-36
21874310|45332902|Penaeus	FBpp0080724	NA	5e-46
21874311|45332903|Penaeus	FBpp0077142	NA	4e-39
21874313|45332905|Penaeus	FBpp0080102	NA	2e-19
21874314|45332906|Penaeus	FBpp0087143	NA	1e-51
21874315|45332907|Penaeus	FBpp0077159	NA	1e-47
21874316|45332908|Penaeus	FBpp0071808	60S ribosomal protein L23	1e-58
21874317|45332909|Penaeus	FBpp0080102	NA	4e-32
21874318|45332910|Penaeus	FBpp0077716	NA	1e-19
21874319|45332911|Penaeus	FBpp0076154	NA	2e-85
21874320|45332912|Penaeus	FBpp0086701	NA	4e-76
21874321|45332913|Penaeus	FBpp0099990	NA	3e-60
21874322|45332914|Penaeus	FBpp0112467	NA	8e-54
21874324|45332916|Penaeus	FBpp0083905	NA	7e-37
21874325|45332917|Penaeus	FBpp0099990	NA	7e-44
21874326|45332918|Penaeus	FBpp0087115	NA	1e-58
21874328|45332920|Penaeus	FBpp0077142	NA	4e-20
21874329|45332921|Penaeus	FBpp0079606	NA	1e-56
21874330|45332922|Penaeus	FBpp0080641	NA	3e-44
21874331|45332923|Penaeus	FBpp0083905	NA	9e-42
21874332|45332924|Penaeus	FBpp0099686	NA	5e-72
21874333|45332925|Penaeus	FBpp0084306	NA	2e-36
21874335|45332927|Penaeus	FBpp0083905	NA	9e-37
21874336|45332928|Penaeus	FBpp0075614	NA	7e-45
21874337|45332929|Penaeus	FBpp0084242	NA	7e-39
21874338|45332930|Penaeus	FBpp0079606	NA	1e-56
21874339|45332931|Penaeus	FBpp0078416	NA	2e-38
21874340|45332932|Penaeus	FBpp0077159	NA	5e-67
21874341|45332933|Penaeus	FBpp0089104	NA	7e-14
21874342|45332934|Penaeus	FBpp0089104	NA	2e-95
21874343|45332935|Penaeus	FBpp0089104	NA	1e-09
21874344|45332936|Penaeus	FBpp0071766	NA	3e-32
21874345|45332937|Penaeus	FBpp0086270	NA	7e-21
21874346|45332938|Penaeus	FBpp0099686	NA	1e-53
21874347|45332939|Penaeus	FBpp0085314	NA	5e-07
21874348|45332940|Penaeus	FBpp0099686	NA	6e-50
21874349|45332941|Penaeus	FBpp0076154	NA	4e-11
21874350|45332942|Penaeus	FBpp0084762	NA	3e-34
21874351|45332943|Penaeus	FBpp0083371	NA	4e-26
21874352|45332944|Penaeus	FBpp0078354	NA	4e-23
21874353|45332945|Penaeus	FBpp0076153	NA	4e-56
21874355|45332947|Penaeus	FBpp0078354	NA	9e-08
21874356|45332948|Penaeus	FBpp0083802	NA	1e-23
21874357|45332949|Penaeus	FBpp0087143	NA	1e-33
21874358|45332950|Penaeus	FBpp0089104	NA	2e-26
21874359|45332951|Penaeus	FBpp0078134	NA	5e-48
21874360|45332952|Penaeus	FBpp0100125	NA	5e-77
21874362|45332954|Penaeus	FBpp0100125	NA	5e-78
21874363|45332955|Penaeus	FBpp0083802	NA	1e-44
21874364|45332956|Penaeus	FBpp0110424	Ribosomal protein L5, isoform C	4e-11
21874365|45332957|Penaeus	FBpp0086701	NA	1e-44
21874366|45332958|Penaeus	FBpp0082704	NA	8e-23
21874368|45332960|Penaeus	FBpp0089104	NA	6e-51
21874369|45332961|Penaeus	FBpp0089104	NA	8e-81
21874370|45332962|Penaeus	FBpp0079536	60S ribosomal protein L7	4e-31
21874371|45332963|Penaeus	FBpp0100125	NA	1e-100
21874372|45332964|Penaeus	FBpp0075700	NA	1e-48
21874373|45332965|Penaeus	FBpp0100125	NA	1e-114
21874374|45332966|Penaeus	FBpp0078134	NA	1e-77
21874375|45332967|Penaeus	FBpp0087143	NA	6e-46
21874376|45332968|Penaeus	FBpp0100125	NA	8e-96
21874377|45332969|Penaeus	FBpp0079536	60S ribosomal protein L7	9e-32
21874378|45332970|Penaeus	FBpp0070879	NA	3e-44
21874379|45332971|Penaeus	FBpp0079536	60S ribosomal protein L7	9e-27
21874380|45332972|Penaeus	FBpp0074180	NA	6e-93
21874381|45332973|Penaeus	FBpp0082254	NA	2e-75
21874382|45332974|Penaeus	FBpp0082704	NA	3e-20
21874383|45332975|Penaeus	FBpp0081825	60S ribosomal protein L3	9e-47
21874384|45332976|Penaeus	FBpp0075700	NA	4e-57
21874385|45332977|Penaeus	FBpp0073280	ADP,ATP carrier protein	8e-77
21874386|45332978|Penaeus	FBpp0089104	NA	3e-31
21874387|45332979|Penaeus	FBpp0100125	NA	3e-39
21874388|45332980|Penaeus	FBpp0083802	NA	2e-85
21874389|45332981|Penaeus	FBpp0074180	NA	3e-81
21874390|45332982|Penaeus	FBpp0100125	NA	5e-94
21874391|45332983|Penaeus	FBpp0099517	NA	8e-48
21874392|45332984|Penaeus	FBpp0070047	NA	2e-95
21874393|45332985|Penaeus	FBpp0070047	NA	6e-90
22013287|45603436|Litopenaeus	FBpp0085136	NA	4e-19
22013289|45603438|Litopenaeus	FBpp0082597	NA	3e-16
22013291|45603440|Litopenaeus	FBpp0082597	NA	7e-25
22013295|45603444|Litopenaeus	FBpp0077368	NA	3e-17
22013296|45603445|Litopenaeus	FBpp0075684	NA	7e-35
22013298|45603447|Litopenaeus	FBpp0083330	NA	8e-26
22013299|45603448|Litopenaeus	FBpp0077368	NA	6e-17
22013300|45603449|Litopenaeus	FBpp0084306	NA	8e-13
22013302|45603451|Litopenaeus	FBpp0072839	CG1240	6e-21
22013304|45603453|Litopenaeus	FBpp0082597	NA	3e-16
22053860|45650419|Penaeus	FBpp0072960	NA	3e-20
22053871|45650430|Penaeus	FBpp0076282	NA	2e-06
22053878|45650437|Penaeus	FBpp0112415	NA	7e-18
22053881|45650440|Penaeus	FBpp0076207	NA	8e-54
22053882|45650441|Penaeus	FBpp0076282	NA	2e-06
22053887|45650446|Penaeus	FBpp0080679	NA	7e-31
22053888|45650447|Penaeus	FBpp0081045	NA	2e-12
22053889|45650448|Penaeus	FBpp0077032	NA	3e-10
22053892|45650451|Penaeus	FBpp0073595	NA	1e-18
22053893|45650452|Penaeus	FBpp0070500	NA	1e-11
22053896|45650455|Penaeus	FBpp0080464	Myosin heavy chain, muscle	3e-39
22053898|45650457|Penaeus	FBpp0076520	NA	1e-08
22053904|45650463|Penaeus	FBpp0077537	NA	4e-05
22053910|45650469|Penaeus	FBpp0079606	NA	2e-51
22053916|45650475|Penaeus	FBpp0112223	NA	8e-16
22053932|45650491|Penaeus	FBpp0078951	NA	3e-12
22053936|45650495|Penaeus	FBpp0081735	CDK5RAP1-like protein	3e-12
22053943|45650502|Penaeus	FBpp0076359	RH72463p	3e-09
22053957|45650516|Penaeus	FBpp0071808	60S ribosomal protein L23	5e-43
22053958|45650517|Penaeus	FBpp0110331	NA	4e-13
22053960|45650519|Penaeus	FBpp0073626	NA	4e-54
22053964|45650523|Penaeus	FBpp0087913	RE40534p	2e-05
22053968|45650527|Penaeus	FBpp0112901	NA	9e-05
22053973|45650532|Penaeus	FBpp0085630	NA	2e-24
22095190|45751530|Litopenaeus	FBpp0072904	NA	2e-19
22095202|45751542|Litopenaeus	FBpp0089176	NA	2e-16
22969577|47152307|Similar	FBpp0078612	NA	8e-23
22969578|47152308|Similar	FBpp0089104	NA	2e-08
22969579|47152309|Similar	FBpp0074663	NA	2e-18
22969580|47152310|Similar	FBpp0070894	NA	4e-49
22969581|47152311|Similar	FBpp0083581	NA	3e-24
22969582|47152312|Similar	FBpp0079915	NA	7e-46
22969583|47152313|Similar	FBpp0082585	NA	1e-36
22969584|47152314|Similar	FBpp0074180	NA	3e-69
22969585|47152315|Similar	FBpp0088970	Ribosomal protein S7, isoform B	2e-48
22969586|47152316|Similar	FBpp0076154	NA	2e-76
22969587|47152317|Similar	FBpp0076207	NA	5e-36
22969588|47152318|Similar	FBpp0081153	Tubulin alpha-1 chain	1e-105
22969589|47152319|Similar	FBpp0086701	NA	3e-72
22969590|47152320|Similar	FBpp0081846	NA	7e-29
22969591|47152321|Similar	FBpp0077716	NA	9e-19
22969592|47152322|Similar	FBpp0089424	60S acidic ribosomal protein P2	3e-13
22969593|47152323|Similar	FBpp0084617	NA	2e-16
22969594|47152324|Similar	FBpp0072085	NA	2e-68
22969595|47152325|Similar	FBpp0072960	NA	1e-15
22969596|47152326|Similar	FBpp0080724	NA	8e-46
22969597|47152327|Similar	FBpp0070153	NA	8e-26
22969598|47152328|Similar	FBpp0082391	NA	9e-16
22969599|47152329|Similar	FBpp0081153	Tubulin alpha-1 chain	1e-20
22969601|47152331|Similar	FBpp0088504	NA	5e-67
22969603|47152333|Similar	FBpp0083799	LD40758p	6e-16
22969604|47152334|Similar	FBpp0075970	NA	6e-05
22969605|47152335|Similar	FBpp0099894	NA	4e-38
22969608|47152338|Similar	FBpp0086226	NA	2e-26
22969609|47152339|Similar	FBpp0074017	Peptidyl-prolyl cis-trans isomerase	1e-64
22969610|47152340|Similar	FBpp0071844	NA	2e-63
22983230|47231645|Penaeus	FBpp0100125	NA	1e-58
22983231|47231646|Penaeus	FBpp0100125	NA	1e-41
22983232|47231647|Penaeus	FBpp0082254	NA	2e-65
22983234|47231649|Penaeus	FBpp0086190	NA	9e-43
22983235|47231650|Penaeus	FBpp0078649	NA	2e-74
22983236|47231651|Penaeus	FBpp0085267	NA	6e-64
22983238|47231653|Penaeus	FBpp0080102	NA	8e-36
22983246|47231661|Penaeus	FBpp0112015	NA	4e-20
22983247|47231662|Penaeus	FBpp0083802	NA	8e-17
22983248|47231663|Penaeus	FBpp0073280	ADP,ATP carrier protein	2e-28
22983249|47231664|Penaeus	FBpp0079536	60S ribosomal protein L7	3e-33
22983250|47231665|Penaeus	FBpp0086174	Actin-like protein 53D	1e-51
22983251|47231666|Penaeus	FBpp0100125	NA	3e-98
22983252|47231667|Penaeus	FBpp0078134	NA	1e-71
22983253|47231668|Penaeus	FBpp0075619	NA	6e-80
22983254|47231669|Penaeus	FBpp0089104	NA	2e-64
22983255|47231670|Penaeus	FBpp0100125	NA	1e-115
22983256|47231671|Penaeus	FBpp0084617	NA	1e-52
22983257|47231672|Penaeus	FBpp0085723	NA	3e-94
22983258|47231673|Penaeus	FBpp0085136	NA	4e-20
22983260|47231675|Penaeus	FBpp0075619	NA	3e-82
22983261|47231676|Penaeus	FBpp0078649	NA	1e-71
22983263|47231678|Penaeus	FBpp0070047	NA	4e-91
22983265|47231680|Penaeus	FBpp0088250	NA	1e-56
22983266|47231681|Penaeus	FBpp0072085	NA	3e-69
22983267|47231682|Penaeus	FBpp0072085	NA	3e-69
22983268|47231683|Penaeus	FBpp0083371	NA	6e-46
22983269|47231684|Penaeus	FBpp0078656	60S ribosomal protein L37a	7e-25
22983270|47231685|Penaeus	FBpp0071448	NA	6e-58
22983271|47231686|Penaeus	FBpp0100125	NA	1e-86
22983272|47231687|Penaeus	FBpp0072570	NA	4e-22
22983274|47231689|Penaeus	FBpp0072085	NA	8e-69
22983275|47231690|Penaeus	FBpp0085586	NA	2e-58
22983278|47231693|Penaeus	FBpp0081614	NA	5e-23
22983279|47231694|Penaeus	FBpp0100125	NA	8e-94
22983280|47231695|Penaeus	FBpp0078656	60S ribosomal protein L37a	7e-25
22983281|47231696|Penaeus	FBpp0071448	NA	6e-63
22983282|47231697|Penaeus	FBpp0082254	NA	5e-65
22983283|47231698|Penaeus	FBpp0078649	NA	1e-68
22983284|47231699|Penaeus	FBpp0087143	NA	3e-65
22983285|47231700|Penaeus	FBpp0070047	NA	2e-93
22983286|47231701|Penaeus	FBpp0088242	NA	2e-24
22983287|47231702|Penaeus	FBpp0100125	NA	4e-97
22983288|47231703|Penaeus	FBpp0083802	NA	8e-52
22983289|47231704|Penaeus	FBpp0075619	NA	5e-76
22983290|47231705|Penaeus	FBpp0089104	NA	6e-47
22983291|47231706|Penaeus	FBpp0089104	NA	4e-15
22983292|47231707|Penaeus	FBpp0088242	NA	8e-53
22983293|47231708|Penaeus	FBpp0075619	NA	2e-65
22983294|47231709|Penaeus	FBpp0082254	NA	1e-60
22983295|47231710|Penaeus	FBpp0088242	NA	3e-50
22983296|47231711|Penaeus	FBpp0081822	60S ribosomal protein L3	1e-85
22983297|47231712|Penaeus	FBpp0070278	NA	1e-52
22983298|47231713|Penaeus	FBpp0070047	NA	5e-73
22983299|47231714|Penaeus	FBpp0070047	NA	3e-69
22983300|47231715|Penaeus	FBpp0075619	NA	3e-35
22983301|47231716|Penaeus	FBpp0074180	NA	2e-61
22983302|47231717|Penaeus	FBpp0088970	Ribosomal protein S7, isoform B	2e-60
22983303|47231718|Penaeus	FBpp0079536	60S ribosomal protein L7	2e-28
22983304|47231719|Penaeus	FBpp0089104	NA	3e-25
22983305|47231720|Penaeus	FBpp0083802	NA	1e-46
22983306|47231721|Penaeus	FBpp0070047	NA	6e-99
22983307|47231722|Penaeus	FBpp0088242	NA	1e-60
22983308|47231723|Penaeus	FBpp0070879	NA	2e-25
22983309|47231724|Penaeus	FBpp0089104	NA	3e-69
22983310|47231725|Penaeus	FBpp0075614	NA	7e-45
22983311|47231726|Penaeus	FBpp0084617	NA	8e-25
22983312|47231727|Penaeus	FBpp0087143	NA	3e-48
22983313|47231728|Penaeus	FBpp0089104	NA	6e-53
22983314|47231729|Penaeus	FBpp0078649	NA	4e-73
22983315|47231730|Penaeus	FBpp0075614	NA	9e-45
22983316|47231731|Penaeus	FBpp0072082	NA	3e-44
22983317|47231732|Penaeus	FBpp0089104	NA	2e-43
22983318|47231733|Penaeus	FBpp0089104	NA	3e-37
22983319|47231734|Penaeus	FBpp0072085	NA	3e-44
22983320|47231735|Penaeus	FBpp0072085	NA	2e-45
22983321|47231736|Penaeus	FBpp0070278	NA	9e-72
22983322|47231737|Penaeus	FBpp0076154	NA	5e-58
22983323|47231738|Penaeus	FBpp0083371	NA	1e-46
23195029|53551549|Penaeus	FBpp0070943	NA	1e-60
23195030|53551550|Penaeus	FBpp0080641	NA	7e-45
23195031|53551551|Penaeus	FBpp0080724	NA	5e-46
23195032|53551552|Penaeus	FBpp0088242	NA	7e-59
23195033|53551553|Penaeus	FBpp0110424	Ribosomal protein L5, isoform C	4e-75
23195034|53551554|Penaeus	FBpp0086701	NA	3e-76
23195035|53551555|Penaeus	FBpp0086701	NA	3e-76
23195037|53551557|Penaeus	FBpp0080641	NA	2e-44
24203205|49454365|Litopenaeus	FBpp0099794	NA	3e-30
24203206|49454366|Litopenaeus	FBpp0072904	NA	1e-31
24203208|49454368|Litopenaeus	FBpp0072960	NA	4e-15
24203209|49454369|Litopenaeus	FBpp0075614	NA	4e-09
24203210|49454370|Litopenaeus	FBpp0071089	NA	4e-34
24203212|49454372|Litopenaeus	FBpp0075209	NA	2e-36
24285627|49624731|Litopenaeus	FBpp0099686	NA	7e-19
24285628|49624732|Litopenaeus	FBpp0100125	NA	4e-29
24285629|49624733|Litopenaeus	FBpp0078134	NA	2e-56
24285630|49624734|Litopenaeus	FBpp0088988	NA	2e-57
24285631|49624735|Litopenaeus	FBpp0085265	NA	1e-59
24285994|49625098|Penaeus	FBpp0086701	NA	2e-56
24285995|49625099|Penaeus	FBpp0076207	NA	1e-53
24285996|49625100|Penaeus	FBpp0075619	NA	1e-105
24285997|49625101|Penaeus	FBpp0083377	NA	8e-29
24285998|49625102|Penaeus	FBpp0074180	NA	1e-90
24285999|49625103|Penaeus	FBpp0070943	NA	2e-22
24286000|49625104|Penaeus	FBpp0071846	NA	1e-48
24286001|49625105|Penaeus	FBpp0075619	NA	1e-103
24286002|49625106|Penaeus	FBpp0074833	NA	1e-28
24286003|49625107|Penaeus	FBpp0070879	NA	4e-54
24286004|49625108|Penaeus	FBpp0075764	NA	1e-80
24286005|49625109|Penaeus	FBpp0071888	NA	4e-24
24286006|49625110|Penaeus	FBpp0070943	NA	4e-59
24286007|49625111|Penaeus	FBpp0083802	NA	4e-61
24286008|49625112|Penaeus	FBpp0076359	RH72463p	9e-17
24286009|49625113|Penaeus	FBpp0080724	NA	2e-39
24286010|49625114|Penaeus	FBpp0079536	60S ribosomal protein L7	1e-37
24286011|49625115|Penaeus	FBpp0071766	NA	1e-26
24286012|49625116|Penaeus	FBpp0079168	NA	1e-42
24286013|49625117|Penaeus	FBpp0081846	NA	4e-29
24286014|49625118|Penaeus	FBpp0076154	NA	2e-78
24286015|49625119|Penaeus	FBpp0099686	NA	6e-85
24286016|49625120|Penaeus	FBpp0110424	Ribosomal protein L5, isoform C	3e-63
24286017|49625121|Penaeus	FBpp0081614	NA	4e-16
24286018|49625122|Penaeus	FBpp0074180	NA	4e-65
24286019|49625123|Penaeus	FBpp0073626	NA	9e-64
24286020|49625124|Penaeus	FBpp0099686	NA	6e-85
24286021|49625125|Penaeus	FBpp0079606	NA	4e-52
24286022|49625126|Penaeus	FBpp0081846	NA	1e-30
24286023|49625127|Penaeus	FBpp0079606	NA	9e-47
24286024|49625128|Penaeus	FBpp0080641	NA	1e-44
24286025|49625129|Penaeus	FBpp0083377	NA	8e-29
24286026|49625130|Penaeus	FBpp0074833	NA	1e-52
24286027|49625131|Penaeus	FBpp0088242	NA	9e-68
24286028|49625132|Penaeus	FBpp0085166	NA	2e-24
24286029|49625133|Penaeus	FBpp0088242	NA	3e-87
24286030|49625134|Penaeus	FBpp0077159	NA	5e-36
24286031|49625135|Penaeus	FBpp0080724	NA	1e-41
24286032|49625136|Penaeus	FBpp0085314	NA	8e-54
24286033|49625137|Penaeus	FBpp0110424	Ribosomal protein L5, isoform C	2e-86
24286034|49625138|Penaeus	FBpp0075619	NA	1e-101
24286035|49625139|Penaeus	FBpp0083802	NA	3e-80
24286036|49625140|Penaeus	FBpp0089104	NA	9e-80
24286037|49625141|Penaeus	FBpp0086190	NA	5e-37
24286038|49625142|Penaeus	FBpp0085265	NA	7e-46
24286039|49625143|Penaeus	FBpp0089104	NA	7e-74
24286040|49625144|Penaeus	FBpp0078689	NA	4e-41
24286041|49625145|Penaeus	FBpp0072082	NA	6e-33
24286042|49625146|Penaeus	FBpp0087143	NA	2e-39
24286043|49625147|Penaeus	FBpp0070256	NA	1e-37
24286044|49625148|Penaeus	FBpp0081324	NA	1e-116
24286045|49625149|Penaeus	FBpp0072744	NA	9e-44
24286046|49625150|Penaeus	FBpp0086067	Proteasome subunit alpha type-5	5e-86
24286047|49625151|Penaeus	FBpp0080490	Proteasome subunit beta type	2e-54
24286048|49625152|Penaeus	FBpp0080490	Proteasome subunit beta type	2e-53
24286050|49625154|Penaeus	FBpp0087935	NA	7e-71
24286051|49625155|Penaeus	FBpp0081787	NA	4e-52
24286052|49625156|Penaeus	FBpp0084950	NA	6e-55
24286054|49625158|Penaeus	FBpp0079915	NA	1e-122
24286055|49625159|Penaeus	FBpp0088241	NA	3e-08
24286056|49625160|Penaeus	FBpp0080668	NA	2e-08
24286057|49625161|Penaeus	FBpp0087970	NA	2e-25
24286058|49625162|Penaeus	FBpp0072744	NA	5e-31
24286059|49625163|Penaeus	FBpp0071052	NA	3e-56
24286060|49625164|Penaeus	FBpp0099971	RH26825p	4e-64
24286061|49625165|Penaeus	FBpp0081787	NA	9e-55
24286062|49625166|Penaeus	FBpp0078400	NA	2e-58
24286063|49625167|Penaeus	FBpp0085166	NA	7e-28
24286064|49625168|Penaeus	FBpp0078433	NA	2e-35
24286065|49625169|Penaeus	FBpp0078433	NA	2e-35
24619718|50407038|Litopenaeus	FBpp0073684	NA	1e-44
24619719|50407039|Litopenaeus	FBpp0111815	NA	3e-16
24619720|50407040|Litopenaeus	FBpp0082254	NA	2e-76
24619744|50407044|Penaeus	FBpp0072960	NA	2e-11
24619745|50407045|Penaeus	FBpp0087610	NA	3e-29
24619746|50407046|Penaeus	FBpp0099517	NA	4e-35
24619747|50407047|Penaeus	FBpp0075619	NA	2e-60
24619748|50407048|Penaeus	FBpp0072802	NA	5e-66
24619749|50407049|Penaeus	FBpp0081825	60S ribosomal protein L3	1e-65
24619750|50407050|Penaeus	FBpp0086270	NA	5e-36
24619751|50407053|Penaeus	FBpp0076207	NA	8e-54
24619752|50407054|Penaeus	FBpp0077142	NA	6e-46
24619753|50407055|Penaeus	FBpp0076602	NA	2e-20
24619754|50407056|Penaeus	FBpp0077716	NA	1e-19
24619755|50407057|Penaeus	FBpp0079168	NA	7e-43
24619756|50407058|Penaeus	FBpp0088970	Ribosomal protein S7, isoform B	6e-69
24619757|50407059|Penaeus	FBpp0075614	NA	2e-42
24619758|50407060|Penaeus	FBpp0071295	NA	1e-19
24619759|50407061|Penaeus	FBpp0072094	NA	3e-18
24619760|50407062|Penaeus	FBpp0099517	NA	9e-44
24619761|50407063|Penaeus	FBpp0077716	NA	1e-19
24619762|50407064|Penaeus	FBpp0075614	NA	8e-45
24619763|50407065|Penaeus	FBpp0072802	NA	1e-28
24619764|50407066|Penaeus	FBpp0072094	NA	3e-20
24619765|50407067|Penaeus	FBpp0086270	NA	2e-34
24619766|50407068|Penaeus	FBpp0110424	Ribosomal protein L5, isoform C	2e-12
24619767|50407069|Penaeus	FBpp0086270	NA	1e-39
24619768|50407070|Penaeus	FBpp0087115	NA	1e-38
24619769|50407071|Penaeus	FBpp0074501	NA	5e-48
24619770|50407072|Penaeus	FBpp0078656	60S ribosomal protein L37a	9e-28
24619771|50407073|Penaeus	FBpp0087115	NA	1e-58
24619772|50407076|Penaeus	FBpp0087491	NA	8e-20
24619773|50407077|Penaeus	FBpp0086270	NA	4e-26
24619774|50407078|Penaeus	FBpp0071808	60S ribosomal protein L23	1e-66
24619775|50407079|Penaeus	FBpp0071766	NA	9e-63
24619776|50407080|Penaeus	FBpp0071958	NA	3e-23
24619777|50407081|Penaeus	FBpp0083802	NA	1e-76
24619778|50407082|Penaeus	FBpp0081825	60S ribosomal protein L3	1e-105
24619779|50407083|Penaeus	FBpp0085586	NA	8e-62
24619780|50407084|Penaeus	FBpp0089424	60S acidic ribosomal protein P2	1e-07
24619781|50407085|Penaeus	FBpp0077716	NA	3e-19
24619782|50407086|Penaeus	FBpp0080102	NA	6e-36
24619783|50407087|Penaeus	FBpp0076359	RH72463p	9e-07
24619784|50407088|Penaeus	FBpp0099686	NA	1e-40
24619785|50407089|Penaeus	FBpp0077716	NA	2e-19
24619787|50407093|Penaeus	FBpp0071846	NA	5e-44
24619788|50407094|Penaeus	FBpp0081846	NA	4e-29
24619789|50407095|Penaeus	FBpp0072085	NA	4e-69
24619790|50407096|Penaeus	FBpp0086103	NA	1e-58
24619791|50407097|Penaeus	FBpp0074180	NA	1e-73
24619792|50407098|Penaeus	FBpp0110424	Ribosomal protein L5, isoform C	5e-69
24619793|50407099|Penaeus	FBpp0086269	NA	6e-45
24619794|50407100|Penaeus	FBpp0076154	NA	6e-79
24619795|50407101|Penaeus	FBpp0075614	NA	8e-45
24619796|50407102|Penaeus	FBpp0086103	NA	1e-58
24619797|50407103|Penaeus	FBpp0080102	NA	2e-33
24619798|50407104|Penaeus	FBpp0081528	NA	3e-31
24619799|50407107|Penaeus	FBpp0080724	NA	5e-46
24619800|50407108|Penaeus	FBpp0071520	RH58777p	1e-08
24619801|50407109|Penaeus	FBpp0086103	NA	1e-58
24619803|50407111|Penaeus	FBpp0078656	60S ribosomal protein L37a	1e-27
24619804|50407112|Penaeus	FBpp0072094	NA	4e-18
24619805|50407113|Penaeus	FBpp0085314	NA	1e-40
24619806|50407114|Penaeus	FBpp0074501	NA	6e-48
24619807|50407115|Penaeus	FBpp0070047	NA	1e-106
24619808|50407116|Penaeus	FBpp0072802	NA	3e-86
24619809|50407117|Penaeus	FBpp0088970	Ribosomal protein S7, isoform B	5e-69
24619810|50407118|Penaeus	FBpp0077716	NA	2e-20
24619811|50407121|Penaeus	FBpp0076207	NA	9e-54
24619812|50407122|Penaeus	FBpp0083371	NA	2e-46
24619813|50407123|Penaeus	FBpp0085586	NA	5e-61
24619814|50407124|Penaeus	FBpp0071520	RH58777p	3e-12
24619815|50407125|Penaeus	FBpp0079606	NA	1e-56
24619816|50407126|Penaeus	FBpp0089424	60S acidic ribosomal protein P2	4e-13
24619817|50407127|Penaeus	FBpp0072802	NA	6e-55
24619818|50407128|Penaeus	FBpp0110424	Ribosomal protein L5, isoform C	1e-106
24619819|50407129|Penaeus	FBpp0087143	NA	2e-65
24619820|50407130|Penaeus	FBpp0089104	NA	5e-80
24619821|50407131|Penaeus	FBpp0085267	NA	1e-123
24619822|50407132|Penaeus	FBpp0071052	NA	6e-56
24619823|50407133|Penaeus	FBpp0082062	Proteasome subunit alpha type-2	1e-72
24619824|50407134|Penaeus	FBpp0086511	NA	8e-93
24619825|50407137|Penaeus	FBpp0088522	NA	2e-66
24619826|50407138|Penaeus	FBpp0070047	NA	5e-93
24619829|50407141|Penaeus	FBpp0083868	NA	1e-53
24619830|50407142|Penaeus	FBpp0084346	NA	4e-30
24619832|50407146|Penaeus	FBpp0089104	NA	1e-100
24619834|50407148|Penaeus	FBpp0085265	NA	3e-62
24619835|50407149|Penaeus	FBpp0080102	NA	2e-34
24619836|50407150|Penaeus	FBpp0074180	NA	1e-67
24619837|50407151|Penaeus	FBpp0075700	NA	5e-10
24627198|50429367|Litopenaeus	FBpp0078360	NA	1e-54
24627200|50429369|Litopenaeus	FBpp0078369	NA	6e-35
24627206|50429375|Litopenaeus	FBpp0083610	Pyruvate kinase	6e-19
24627207|50429376|Litopenaeus	FBpp0075561	Drebrin-like protein	1e-22
24627209|50429378|Litopenaeus	FBpp0070043	NA	2e-58
24627213|50429382|Litopenaeus	FBpp0070043	NA	4e-57
24627219|50429388|Litopenaeus	FBpp0076457	NA	1e-23
24866619|50993285|Penaeus	FBpp0110424	Ribosomal protein L5, isoform C	3e-78
24866620|50993286|Penaeus	FBpp0074501	NA	5e-51
24866621|50993287|Penaeus	FBpp0078354	NA	9e-47
24866622|50993288|Penaeus	FBpp0076207	NA	1e-53
24866623|50993289|Penaeus	FBpp0071808	60S ribosomal protein L23	4e-68
24866624|50993290|Penaeus	FBpp0078354	NA	3e-46
24866625|50993291|Penaeus	FBpp0080102	NA	6e-32
24866626|50993292|Penaeus	FBpp0071808	60S ribosomal protein L23	4e-68
24866627|50993293|Penaeus	FBpp0076154	NA	6e-82
24866628|50993294|Penaeus	FBpp0085314	NA	2e-54
24866629|50993295|Penaeus	FBpp0076154	NA	3e-34
24866630|50993296|Penaeus	FBpp0079168	NA	4e-42
24866632|50993298|Penaeus	FBpp0089424	60S acidic ribosomal protein P2	4e-13
24866633|50993299|Penaeus	FBpp0081825	60S ribosomal protein L3	7e-72
24866634|50993300|Penaeus	FBpp0086103	NA	4e-39
24866635|50993301|Penaeus	FBpp0075614	NA	1e-38
24866636|50993302|Penaeus	FBpp0070879	NA	2e-49
24866637|50993303|Penaeus	FBpp0079168	NA	1e-42
24866638|50993304|Penaeus	FBpp0074501	NA	2e-47
24866639|50993305|Penaeus	FBpp0086103	NA	9e-64
24866640|50993306|Penaeus	FBpp0089181	NA	2e-32
24866641|50993307|Penaeus	FBpp0088970	Ribosomal protein S7, isoform B	1e-67
24866642|50993308|Penaeus	FBpp0084306	NA	2e-30
24866643|50993309|Penaeus	FBpp0072802	NA	2e-86
24866644|50993310|Penaeus	FBpp0088970	Ribosomal protein S7, isoform B	9e-69
24866645|50993311|Penaeus	FBpp0070879	NA	2e-14
24866646|50993312|Penaeus	FBpp0074501	NA	6e-51
24866647|50993313|Penaeus	FBpp0070047	NA	3e-34
24866648|50993314|Penaeus	FBpp0077716	NA	3e-19
24866649|50993315|Penaeus	FBpp0073844	NA	6e-36
24866650|50993316|Penaeus	FBpp0080641	NA	2e-22
24866651|50993317|Penaeus	FBpp0113048	NA	3e-16
24866652|50993318|Penaeus	FBpp0086190	NA	2e-37
24866655|50993321|Penaeus	FBpp0087143	NA	1e-16
24866656|50993322|Penaeus	FBpp0077744	NA	3e-25
24866657|50993323|Penaeus	FBpp0085267	NA	8e-63
24866658|50993324|Penaeus	FBpp0087143	NA	4e-69
24866659|50993325|Penaeus	FBpp0086190	NA	2e-38
24866660|50993326|Penaeus	FBpp0087143	NA	4e-33
24866661|50993327|Penaeus	FBpp0086190	NA	2e-40
24866663|50993329|Penaeus	FBpp0082477	NA	3e-43
24866664|50993330|Penaeus	FBpp0077716	NA	1e-19
24866665|50993331|Penaeus	FBpp0074075	NA	1e-45
24866666|53554032|Penaeus	FBpp0072802	NA	1e-84
24866667|53554034|Penaeus	FBpp0078809	NA	1e-69
24866668|53554036|Penaeus	FBpp0070879	NA	6e-48
24866669|53554038|Penaeus	FBpp0070943	NA	5e-57
24866670|53554039|Penaeus	FBpp0085267	NA	5e-14
24866672|53554042|Penaeus	FBpp0088242	NA	8e-60
24866673|53554044|Penaeus	FBpp0072802	NA	4e-61
24866674|53554046|Penaeus	FBpp0087610	NA	4e-23
24866675|53554047|Penaeus	FBpp0079168	NA	5e-16
24866676|53554049|Penaeus	FBpp0076207	NA	1e-49
24866677|53554051|Penaeus	FBpp0071088	Ribosomal protein S6, isoform A	1e-57
24866678|53554053|Penaeus	FBpp0085586	NA	1e-38
24866679|53554054|Penaeus	FBpp0070943	NA	8e-57
24866680|53554055|Penaeus	FBpp0076649	GH10652p	1e-54
24866681|53554056|Penaeus	FBpp0071766	NA	2e-62
24866683|53554061|Penaeus	FBpp0071766	NA	6e-47
24866684|53554063|Penaeus	FBpp0088243	NA	9e-51
24866685|53554065|Penaeus	FBpp0084762	NA	7e-14
24866686|53554067|Penaeus	FBpp0077716	NA	2e-14
24866687|53554073|Penaeus	FBpp0070943	NA	4e-65
24866688|53554076|Penaeus	FBpp0083905	NA	4e-40
24866689|53554080|Penaeus	FBpp0083905	NA	1e-37
24866690|53554082|Penaeus	FBpp0110424	Ribosomal protein L5, isoform C	1e-52
24866691|53554084|Penaeus	FBpp0071808	60S ribosomal protein L23	1e-69
24866692|53554086|Penaeus	FBpp0089104	NA	2e-69
24866693|53554088|Penaeus	FBpp0071808	60S ribosomal protein L23	1e-47
24866694|53554090|Penaeus	FBpp0079753	NA	2e-36
24866695|53554092|Penaeus	FBpp0071808	60S ribosomal protein L23	3e-70
[truncated: 69,617 more rows]
