# Supplementary material for: Predicted sub-populations in a marine shrimp proteome as revealed by combined EST and cDNA data from multiple Penaeus species
Source: BMC Res Notes. 2010 Nov 11;3:295. doi: 10.1186/1756-0500-3-295 (PMC2993728; doi:10.1186/1756-0500-3-295)
Supplement: Additional file 2 — List of shrimps' group 2 ESTs which matched to protein sequences from D. melanogaster only and their best-hit fruit fly protein ID. This file lists 31,517 EST ID numbers (dbEST or other database-specific ID) and their best hit proteins with protein names (where available). [file 1756-0500-3-295-S2.TXT]

EST ID	Fly Base ID	Protein Name	E-value
12001514|20046873|Litopenaeus	FBpp0100180	NA	2e-30
12077362|20157606|Litopenaeus	FBpp0100186	NA	1e-45
12077367|20157611|Litopenaeus	FBpp0100176	NA	1e-33
12077389|20157633|Litopenaeus	FBpp0087485	NA	7e-12
12077399|20157643|Litopenaeus	FBpp0100181	NA	5e-07
12077400|20157644|Litopenaeus	FBpp0072370	NA	3e-09
12077407|20157651|Litopenaeus	FBpp0070943	NA	4e-08
12077419|20157663|Litopenaeus	FBpp0082549	NA	1e-08
12077420|20157664|Litopenaeus	FBpp0087333	NA	3e-18
12077431|20157675|Litopenaeus	FBpp0100180	NA	2e-62
12077447|20157691|Litopenaeus	FBpp0078978	NA	6e-30
12077464|20157708|Litopenaeus	FBpp0073783	NA	9e-05
12077467|20157711|Litopenaeus	FBpp0100187	NADH-ubiquinone oxidoreductase chain 1	6e-36
12077487|20157731|Litopenaeus	FBpp0083377	NA	3e-08
12077500|20157744|Litopenaeus	FBpp0100180	NA	5e-31
12077501|20157745|Litopenaeus	FBpp0100185	NA	2e-16
12077525|20157769|Litopenaeus	FBpp0100180	NA	4e-49
12077555|20157799|Litopenaeus	FBpp0085425	AT07685p	4e-10
12077557|20157801|Litopenaeus	FBpp0072102	Putative chemosensory protein CSP1	2e-05
12077576|20157820|Litopenaeus	FBpp0086175	NA	5e-14
12077588|20157832|Litopenaeus	FBpp0111321	NA	5e-06
12077613|20157857|Litopenaeus	FBpp0071192	NA	6e-06
12077635|20157879|Litopenaeus	FBpp0100179	NA	5e-10
12077651|20157895|Litopenaeus	FBpp0100185	NA	4e-07
12077661|20157905|Litopenaeus	FBpp0084242	NA	3e-05
12077667|20157911|Litopenaeus	FBpp0100186	NA	5e-41
12077669|20157913|Litopenaeus	FBpp0076892	NA	2e-09
12077681|20157925|Litopenaeus	FBpp0100182	NA	2e-27
12077687|20157931|Litopenaeus	FBpp0077125	NA	3e-20
12077705|20157949|Litopenaeus	FBpp0100175	NA	1e-20
12077717|20157961|Litopenaeus	FBpp0100187	NADH-ubiquinone oxidoreductase chain 1	4e-44
12077746|20157990|Litopenaeus	FBpp0074926	Mediator of RNA polymerase II transcription subunit 19	1e-23
12077747|20157991|Litopenaeus	FBpp0083142	NA	3e-32
12077750|20157994|Litopenaeus	FBpp0100182	NA	8e-40
12077752|20157996|Litopenaeus	FBpp0100187	NADH-ubiquinone oxidoreductase chain 1	2e-59
12077763|20158007|Litopenaeus	FBpp0100175	NA	7e-31
12077792|20158036|Litopenaeus	FBpp0073783	NA	1e-04
12077802|20158046|Litopenaeus	FBpp0100175	NA	1e-27
12077808|20158052|Litopenaeus	FBpp0085166	NA	8e-09
12077822|20158066|Litopenaeus	FBpp0100180	NA	2e-34
12077833|20158077|Litopenaeus	FBpp0088221	NA	3e-09
12077838|20158082|Litopenaeus	FBpp0086777	CG6209	3e-05
12077839|20158083|Litopenaeus	FBpp0100187	NADH-ubiquinone oxidoreductase chain 1	1e-51
12077850|20158094|Litopenaeus	FBpp0100181	NA	3e-35
12077861|20158105|Litopenaeus	FBpp0077282	NA	2e-45
12077871|20158115|Litopenaeus	FBpp0084361	NA	1e-21
12077879|20158123|Litopenaeus	FBpp0100185	NA	2e-18
12077880|20158124|Litopenaeus	FBpp0100176	NA	9e-66
12077906|20158150|Litopenaeus	FBpp0100186	NA	2e-43
12077911|20158155|Litopenaeus	FBpp0100177	Cytochrome c oxidase subunit 2	6e-28
12077915|20158159|Litopenaeus	FBpp0082125	NA	5e-13
12077917|20158161|Litopenaeus	FBpp0100186	NA	6e-48
12077918|20158162|Litopenaeus	FBpp0100179	NA	6e-12
12077928|20158172|Litopenaeus	FBpp0071093	NA	4e-11
12077929|20158173|Litopenaeus	FBpp0087058	NA	7e-09
12077930|20158174|Litopenaeus	FBpp0100182	NA	5e-21
12077937|20158181|Litopenaeus	FBpp0084617	NA	2e-06
12077946|20158190|Litopenaeus	FBpp0100182	NA	5e-21
12077948|20158192|Litopenaeus	FBpp0070040	NA	3e-28
12077952|20158196|Litopenaeus	FBpp0083843	GH12068p	3e-05
12080664|20163216|Litopenaeus	FBpp0087032	NA	2e-05
12080675|20163227|Litopenaeus	FBpp0100186	NA	5e-58
12080681|20163233|Litopenaeus	FBpp0112965	NA	3e-16
12080683|20163235|Litopenaeus	FBpp0082040	CG4115	1e-09
12080692|20163244|Litopenaeus	FBpp0070798	NA	2e-07
12080701|20163253|Litopenaeus	FBpp0086756	NA	1e-12
12080702|20163254|Litopenaeus	FBpp0086756	NA	1e-05
12080716|20163268|Litopenaeus	FBpp0100179	NA	4e-13
12080720|20163272|Litopenaeus	FBpp0073094	NA	4e-28
18524653|38568254|Litopenaeus	FBpp0075632	NA	9e-06
18606156|38568258|Litopenaeus	FBpp0085348	NA	4e-05
18606158|38568260|Insert:	FBpp0072555	NA	1e-06
18606161|38568263|Insert:	FBpp0074817	NA	2e-31
18606173|38568275|Insert:	FBpp0100177	Cytochrome c oxidase subunit 2	2e-78
18606174|38568276|Insert:	FBpp0100186	NA	1e-60
18606175|38568277|Insert:	FBpp0100179	NA	1e-53
18606181|38568283|Insert:	FBpp0085998	NA	4e-18
18606190|38568292|Insert:	FBpp0075777	NA	3e-11
20185007|47827782|Penaeus	FBpp0112981	NA	2e-31
20185009|47827784|Penaeus	FBpp0112981	NA	6e-40
20185010|47827785|Penaeus	FBpp0112981	NA	9e-28
20185011|47827786|Penaeus	FBpp0112981	NA	3e-51
20185012|47827787|Penaeus	FBpp0112981	NA	4e-36
20185013|47827788|Penaeus	FBpp0112981	NA	3e-08
20185014|47827789|Penaeus	FBpp0112981	NA	8e-10
20185017|47827792|Penaeus	FBpp0070274	NA	3e-05
20185018|47827793|Penaeus	FBpp0112981	NA	2e-63
20185020|47827795|Penaeus	FBpp0112981	NA	2e-34
20185021|47827796|Penaeus	FBpp0070274	NA	3e-05
20185022|47827797|Penaeus	FBpp0112981	NA	4e-33
20185023|47827798|Penaeus	FBpp0070274	NA	1e-07
20185024|47827799|Penaeus	FBpp0112981	NA	2e-70
20185048|47827823|Penaeus	FBpp0085107	NA	7e-13
20185049|47827824|Penaeus	FBpp0085107	NA	3e-13
20185050|47827825|Penaeus	FBpp0085107	NA	9e-14
20185051|47827826|Penaeus	FBpp0085107	NA	2e-13
2026870|3858745|Penaeus	FBpp0079156	NA	7e-11
2026874|3858749|No	FBpp0087493	NA	2e-13
2026908|3858783|Penaeus	FBpp0084566	Myosin light chain alkali	1e-08
2026909|3858784|Penaeus	FBpp0070040	NA	4e-18
2026918|3858793|No	FBpp0074510	NA	6e-09
2026933|3858808|sequence	FBpp0082854	NA	7e-05
2026935|3858810|sequence	FBpp0070274	NA	2e-07
2026939|3858814|Penaeus	FBpp0112981	NA	1e-15
2026942|3858817|sequence	FBpp0070274	NA	2e-06
2026943|3858818|sequence	FBpp0070274	NA	2e-07
2026954|3858829|Penaeus	FBpp0072365	NA	1e-08
2026959|3858834|Penaeus	FBpp0070857	NA	7e-05
2026961|3858836|Penaeus	FBpp0112436	NA	1e-04
2026975|3858850|sequence	FBpp0079890	NA	6e-08
2026981|3858856|Penaeus	FBpp0112981	NA	9e-19
2026993|3858868|sequence	FBpp0079890	NA	6e-08
2026994|3858869|Penaeus	FBpp0112436	NA	5e-18
2026998|3858873|Penaeus	FBpp0076749	NA	2e-11
2027006|3858881|sequence	FBpp0070274	NA	1e-05
21389966|40955950|Litopenaeus	FBpp0112846	NA	1e-10
21389967|40955951|Litopenaeus	FBpp0112846	NA	6e-10
21389968|40955952|Litopenaeus	FBpp0112846	NA	1e-10
21389969|40955953|Litopenaeus	FBpp0112846	NA	1e-10
21389970|40955954|Litopenaeus	FBpp0112846	NA	1e-10
21389971|40955955|Litopenaeus	FBpp0112846	NA	1e-17
21389972|40955956|Litopenaeus	FBpp0112846	NA	1e-10
21389974|40955958|Litopenaeus	FBpp0112846	NA	8e-07
21389975|40955959|Litopenaeus	FBpp0112846	NA	3e-17
21389978|40955962|Litopenaeus	FBpp0112846	NA	3e-17
21389979|40955963|Litopenaeus	FBpp0112846	NA	1e-10
21389980|40955964|Litopenaeus	FBpp0112846	NA	1e-10
21389981|40955965|Litopenaeus	FBpp0112846	NA	1e-10
21389982|40955966|Litopenaeus	FBpp0112846	NA	8e-07
21389983|40955967|Litopenaeus	FBpp0112846	NA	3e-17
21389984|40955968|Litopenaeus	FBpp0112846	NA	2e-17
21389985|40955969|Litopenaeus	FBpp0112846	NA	1e-10
21389986|40955970|Litopenaeus	FBpp0112846	NA	3e-17
21389989|40955973|Litopenaeus	FBpp0112846	NA	3e-06
21389994|40955978|Litopenaeus	FBpp0112846	NA	1e-10
21389995|40955979|Litopenaeus	FBpp0112846	NA	3e-17
21389996|40955980|Litopenaeus	FBpp0112846	NA	3e-17
21389997|40955981|Litopenaeus	FBpp0112846	NA	1e-15
21389998|40955982|Litopenaeus	FBpp0112846	NA	5e-10
21389999|40955983|Litopenaeus	FBpp0112846	NA	2e-17
21390000|40955984|Litopenaeus	FBpp0112846	NA	4e-10
21390001|40955985|Litopenaeus	FBpp0112846	NA	1e-10
21390004|40955988|Litopenaeus	FBpp0112846	NA	3e-17
21390005|40955989|Litopenaeus	FBpp0112846	NA	3e-17
21390006|40955990|Litopenaeus	FBpp0112846	NA	3e-17
21390007|40955991|Litopenaeus	FBpp0112846	NA	3e-14
21390012|40955996|Litopenaeus	FBpp0112846	NA	3e-17
21390013|40955997|Litopenaeus	FBpp0112846	NA	1e-10
21390014|40955998|Litopenaeus	FBpp0112846	NA	3e-17
21390015|40955999|Litopenaeus	FBpp0112846	NA	1e-10
21390017|40956001|Litopenaeus	FBpp0112846	NA	5e-18
21390018|40956002|Litopenaeus	FBpp0112846	NA	1e-10
21390019|40956003|Litopenaeus	FBpp0112846	NA	1e-10
21390021|40956005|Litopenaeus	FBpp0112846	NA	5e-10
21390023|40956007|Litopenaeus	FBpp0112846	NA	3e-17
21390024|40956008|Litopenaeus	FBpp0112846	NA	7e-16
21390026|40956010|Litopenaeus	FBpp0112846	NA	3e-17
21390027|40956011|Litopenaeus	FBpp0112846	NA	9e-17
21390028|40956012|Litopenaeus	FBpp0112846	NA	3e-07
21390029|40956013|Litopenaeus	FBpp0112846	NA	1e-10
21390031|40956015|Litopenaeus	FBpp0112846	NA	9e-14
21390032|40956016|Litopenaeus	FBpp0112846	NA	3e-17
21390033|40956017|Litopenaeus	FBpp0112846	NA	3e-17
21390034|40956018|Litopenaeus	FBpp0112846	NA	7e-09
21390035|40956019|Litopenaeus	FBpp0112846	NA	1e-10
21390037|40956021|Litopenaeus	FBpp0112846	NA	1e-10
21390039|40956023|Litopenaeus	FBpp0112846	NA	3e-17
21390040|40956024|Litopenaeus	FBpp0112846	NA	9e-17
21390042|40956026|Litopenaeus	FBpp0112846	NA	1e-10
21390044|40956028|Litopenaeus	FBpp0112846	NA	3e-17
21390045|40956029|Litopenaeus	FBpp0112846	NA	4e-18
21390049|40956033|Litopenaeus	FBpp0112846	NA	3e-17
21390050|40956034|Litopenaeus	FBpp0112846	NA	3e-17
21390054|40956038|Litopenaeus	FBpp0112846	NA	3e-17
21390055|40956039|Litopenaeus	FBpp0112846	NA	1e-10
21390056|40956040|Litopenaeus	FBpp0112846	NA	1e-10
21390064|40956048|Litopenaeus	FBpp0112846	NA	9e-17
21390067|40956051|Litopenaeus	FBpp0074403	CG6891, isoform B	1e-32
21390069|40956053|Litopenaeus	FBpp0112846	NA	2e-16
21390070|40956054|Litopenaeus	FBpp0112846	NA	3e-17
21390071|40956055|Litopenaeus	FBpp0112846	NA	1e-10
21390076|40956060|Litopenaeus	FBpp0112846	NA	1e-10
21390077|40956061|Litopenaeus	FBpp0112846	NA	1e-10
21390079|40956063|Litopenaeus	FBpp0112846	NA	1e-10
21390083|40956067|Litopenaeus	FBpp0112846	NA	3e-17
21390084|40956068|Litopenaeus	FBpp0112846	NA	1e-10
21390090|40956074|Litopenaeus	FBpp0112846	NA	3e-17
21390091|40956075|Litopenaeus	FBpp0112846	NA	3e-17
21390092|40956076|Litopenaeus	FBpp0112846	NA	3e-17
21390093|40956077|Litopenaeus	FBpp0112846	NA	3e-17
21390101|40956085|Litopenaeus	FBpp0112846	NA	3e-17
21390103|40956087|Litopenaeus	FBpp0112846	NA	3e-17
21390108|40956092|Litopenaeus	FBpp0112846	NA	3e-17
21390111|40956095|Litopenaeus	FBpp0076525	NA	6e-10
21390113|40956097|Litopenaeus	FBpp0112846	NA	3e-17
21390116|40956100|Litopenaeus	FBpp0112846	NA	3e-17
21390120|40956104|Litopenaeus	FBpp0112846	NA	3e-17
21390121|40956105|Litopenaeus	FBpp0112846	NA	3e-17
21390126|40956110|Litopenaeus	FBpp0112846	NA	2e-16
21390131|40956115|Litopenaeus	FBpp0112846	NA	3e-17
21390136|40956120|Litopenaeus	FBpp0112846	NA	3e-17
21390137|40956121|Litopenaeus	FBpp0112846	NA	3e-17
21390139|40956123|Litopenaeus	FBpp0112846	NA	1e-07
21390140|40956124|Litopenaeus	FBpp0112846	NA	1e-10
21390143|40956127|Litopenaeus	FBpp0100183	NA	4e-26
21390144|40956128|Litopenaeus	FBpp0112846	NA	5e-14
21390146|40956130|Litopenaeus	FBpp0112846	NA	1e-10
21390147|40956131|Litopenaeus	FBpp0112846	NA	1e-10
21390149|40956133|Litopenaeus	FBpp0071470	NA	3e-24
21390150|40956134|Litopenaeus	FBpp0070966	NA	1e-09
21390151|40956135|Litopenaeus	FBpp0112846	NA	3e-17
21390156|40956140|Litopenaeus	FBpp0112846	NA	1e-10
21390158|40956142|Litopenaeus	FBpp0112846	NA	3e-17
21390160|40956144|Litopenaeus	FBpp0112846	NA	3e-17
21390162|40956146|Litopenaeus	FBpp0112846	NA	1e-10
21390165|40956149|Litopenaeus	FBpp0112846	NA	3e-17
21390181|40956165|Litopenaeus	FBpp0071624	NA	8e-07
21390182|40956166|Litopenaeus	FBpp0112846	NA	1e-10
21390184|40956168|Litopenaeus	FBpp0112846	NA	3e-17
21390187|40956171|Litopenaeus	FBpp0112846	NA	1e-10
21390198|40956182|Litopenaeus	FBpp0074403	CG6891, isoform B	2e-13
21390201|40956185|Litopenaeus	FBpp0112846	NA	1e-14
21390203|40956187|Litopenaeus	FBpp0112846	NA	1e-10
21390208|40956192|Litopenaeus	FBpp0112846	NA	1e-10
21390209|40956193|Litopenaeus	FBpp0112846	NA	3e-17
21390218|40956202|Litopenaeus	FBpp0112846	NA	7e-17
21390224|40956208|Litopenaeus	FBpp0100187	NADH-ubiquinone oxidoreductase chain 1	3e-28
21390233|40956217|Litopenaeus	FBpp0112846	NA	3e-16
21390234|40956218|Litopenaeus	FBpp0112846	NA	1e-10
21390241|40956225|Litopenaeus	FBpp0086503	Integrin alpha-PS4	1e-07
21390242|40956226|Litopenaeus	FBpp0112846	NA	7e-06
21390244|40956228|Litopenaeus	FBpp0112846	NA	3e-17
21390245|40956229|Litopenaeus	FBpp0112846	NA	1e-10
21390249|40956233|Litopenaeus	FBpp0086503	Integrin alpha-PS4	3e-08
21390253|40956237|Litopenaeus	FBpp0112846	NA	1e-10
21390258|40956242|Litopenaeus	FBpp0112846	NA	1e-10
21390266|40956250|Litopenaeus	FBpp0112846	NA	2e-16
21390267|40956251|Litopenaeus	FBpp0112846	NA	2e-16
21390269|40956253|Litopenaeus	FBpp0112846	NA	2e-15
21390270|40956254|Litopenaeus	FBpp0112846	NA	1e-10
21390277|40956261|Litopenaeus	FBpp0100187	NADH-ubiquinone oxidoreductase chain 1	3e-25
21390283|40956267|Litopenaeus	FBpp0070262	NA	1e-09
21390289|40956273|Litopenaeus	FBpp0112846	NA	3e-17
21390295|40956279|Litopenaeus	FBpp0083142	NA	2e-15
21390297|40956281|Litopenaeus	FBpp0086756	NA	8e-10
21390301|40956285|Litopenaeus	FBpp0100187	NADH-ubiquinone oxidoreductase chain 1	3e-32
21390303|40956287|Litopenaeus	FBpp0112846	NA	1e-10
21390305|40956289|Litopenaeus	FBpp0112846	NA	2e-16
21390312|40956296|Litopenaeus	FBpp0086756	NA	1e-12
21390314|40956298|Litopenaeus	FBpp0112846	NA	2e-16
21390315|40956299|Litopenaeus	FBpp0112846	NA	3e-17
21390317|40956301|Litopenaeus	FBpp0086756	NA	7e-14
21390318|40956302|Litopenaeus	FBpp0070262	NA	7e-10
21390322|40956308|Litopenaeus	FBpp0086175	NA	1e-12
21390328|40956314|Litopenaeus	FBpp0112846	NA	1e-10
21390329|40956315|Litopenaeus	FBpp0077653	NA	9e-25
21390332|40956318|Litopenaeus	FBpp0112846	NA	1e-10
21390334|40956320|Litopenaeus	FBpp0112846	NA	3e-17
21390337|40956323|Litopenaeus	FBpp0100176	NA	1e-11
21390338|40956324|Litopenaeus	FBpp0100186	NA	9e-66
21390339|40956325|Litopenaeus	FBpp0112846	NA	2e-16
21390346|40956332|Litopenaeus	FBpp0112846	NA	4e-17
21390353|40956339|Litopenaeus	FBpp0112846	NA	1e-10
21390355|40956341|Litopenaeus	FBpp0112846	NA	2e-17
21390356|40956342|Litopenaeus	FBpp0077653	NA	7e-25
21390358|40956344|Litopenaeus	FBpp0112846	NA	1e-10
21390372|40956358|Litopenaeus	FBpp0087058	NA	1e-15
21390373|40956359|Litopenaeus	FBpp0112846	NA	3e-17
21390377|40956363|Litopenaeus	FBpp0100187	NADH-ubiquinone oxidoreductase chain 1	5e-33
21390382|40956368|Litopenaeus	FBpp0112846	NA	1e-10
21390391|40956377|Litopenaeus	FBpp0112846	NA	3e-17
21390392|40956378|Litopenaeus	FBpp0112846	NA	1e-10
21390412|40956398|Litopenaeus	FBpp0112089	NA	7e-07
21390418|40956404|Litopenaeus	FBpp0100176	NA	2e-75
21390419|40956405|Litopenaeus	FBpp0086756	NA	6e-10
21390422|40956408|Litopenaeus	FBpp0088679	NA	1e-12
21390423|40956409|Litopenaeus	FBpp0081041	NA	2e-05
21390427|40956413|Litopenaeus	FBpp0086756	NA	2e-11
21390439|40956425|Litopenaeus	FBpp0086756	NA	3e-14
21390449|40956435|Litopenaeus	FBpp0100179	NA	2e-41
21390453|40956439|Litopenaeus	FBpp0086756	NA	3e-13
21390458|40956444|Litopenaeus	FBpp0086755	Cuticular protein 50Ca	4e-12
21390478|40956464|Litopenaeus	FBpp0100186	NA	3e-10
21390526|40956512|Litopenaeus	FBpp0100176	NA	1e-60
21390537|40956523|Litopenaeus	FBpp0100176	NA	7e-86
21390566|40956552|Litopenaeus	FBpp0100187	NADH-ubiquinone oxidoreductase chain 1	6e-10
21390696|40956682|Litopenaeus	FBpp0100179	NA	4e-42
21390725|40956711|Litopenaeus	FBpp0086756	NA	1e-05
21390727|40956713|Litopenaeus	FBpp0086756	NA	5e-06
21390730|40956716|Litopenaeus	FBpp0078834	CG13990	2e-05
21390735|40956721|Litopenaeus	FBpp0086756	NA	3e-10
21390746|40956732|Litopenaeus	FBpp0112089	NA	3e-07
21390750|40956736|Litopenaeus	FBpp0081145	Don juan like	1e-05
21390751|40956737|Litopenaeus	FBpp0100176	NA	4e-91
21390778|40956764|Litopenaeus	FBpp0086756	NA	2e-05
21390784|40956770|Litopenaeus	FBpp0086756	NA	4e-09
21390786|40956772|Litopenaeus	FBpp0086756	NA	8e-09
21390788|40956774|Litopenaeus	FBpp0086756	NA	9e-11
21390811|40956797|Litopenaeus	FBpp0086756	NA	1e-14
21390812|40956798|Litopenaeus	FBpp0078834	CG13990	6e-05
21390830|40956816|Litopenaeus	FBpp0085613	RE26879p	4e-10
21390835|40956821|Litopenaeus	FBpp0086175	NA	4e-15
21390853|40956839|Litopenaeus	FBpp0085267	NA	2e-05
21390856|40956842|Litopenaeus	FBpp0087032	NA	2e-05
21390863|40956849|Litopenaeus	FBpp0100179	NA	2e-05
21390876|40956862|Litopenaeus	FBpp0100186	NA	8e-58
21390879|40956865|Litopenaeus	FBpp0112965	NA	3e-16
21390884|40956870|Litopenaeus	FBpp0082040	CG4115	9e-10
21390891|40956877|Litopenaeus	FBpp0070798	NA	2e-07
21390897|40956883|Litopenaeus	FBpp0086756	NA	1e-12
21390898|40956884|Litopenaeus	FBpp0086756	NA	5e-05
21390914|40956900|Litopenaeus	FBpp0073094	NA	4e-28
21390931|40956917|Litopenaeus	FBpp0112089	NA	5e-09
21390945|40956931|Litopenaeus	FBpp0086756	NA	1e-07
21390946|40956932|Litopenaeus	FBpp0086756	NA	5e-13
21390956|40956942|Litopenaeus	FBpp0086756	NA	7e-09
21390983|40956969|Litopenaeus	FBpp0071868	Diphenoloxidase subunit A3	2e-13
21390984|40956970|Litopenaeus	FBpp0071868	Diphenoloxidase subunit A3	2e-06
21390986|40956972|Litopenaeus	FBpp0085998	NA	6e-07
21390988|40956974|Litopenaeus	FBpp0071868	Diphenoloxidase subunit A3	5e-23
21390989|40956975|Litopenaeus	FBpp0087744	Phenoloxidase subunit A3	4e-24
21390990|40956976|Litopenaeus	FBpp0071868	Diphenoloxidase subunit A3	5e-08
21390991|40956977|Litopenaeus	FBpp0071868	Diphenoloxidase subunit A3	6e-29
21390993|40956979|Litopenaeus	FBpp0087744	Phenoloxidase subunit A3	6e-24
21390995|40956981|Litopenaeus	FBpp0085998	NA	2e-09
21390996|40956982|Litopenaeus	FBpp0087181	NA	9e-06
21390997|40956983|Litopenaeus	FBpp0071868	Diphenoloxidase subunit A3	4e-23
21390998|40956984|Litopenaeus	FBpp0071868	Diphenoloxidase subunit A3	7e-23
21391001|40956987|Litopenaeus	FBpp0071868	Diphenoloxidase subunit A3	2e-29
21391002|40956988|Litopenaeus	FBpp0088363	Larval serum protein 2	3e-15
21391003|40956989|Litopenaeus	FBpp0087744	Phenoloxidase subunit A3	1e-10
21391004|40956990|Litopenaeus	FBpp0071868	Diphenoloxidase subunit A3	7e-20
21391005|40956991|Litopenaeus	FBpp0071868	Diphenoloxidase subunit A3	6e-23
21391008|40956994|Litopenaeus	FBpp0071868	Diphenoloxidase subunit A3	7e-22
21391010|40956996|Litopenaeus	FBpp0071868	Diphenoloxidase subunit A3	4e-30
21391016|40957002|Litopenaeus	FBpp0071868	Diphenoloxidase subunit A3	2e-30
21391017|40957003|Litopenaeus	FBpp0071868	Diphenoloxidase subunit A3	9e-13
21391018|40957004|Litopenaeus	FBpp0071868	Diphenoloxidase subunit A3	3e-12
21391019|40957005|Litopenaeus	FBpp0071868	Diphenoloxidase subunit A3	4e-29
21391021|40957007|Litopenaeus	FBpp0071868	Diphenoloxidase subunit A3	2e-22
21391022|40957008|Litopenaeus	FBpp0071868	Diphenoloxidase subunit A3	2e-21
21391025|40957011|Litopenaeus	FBpp0071868	Diphenoloxidase subunit A3	4e-14
21391028|40957014|Litopenaeus	FBpp0085998	NA	6e-07
21391029|40957015|Litopenaeus	FBpp0071868	Diphenoloxidase subunit A3	4e-30
21391030|40957016|Litopenaeus	FBpp0087181	NA	5e-06
21391031|40957017|Litopenaeus	FBpp0071868	Diphenoloxidase subunit A3	1e-19
21391032|40957018|Litopenaeus	FBpp0071868	Diphenoloxidase subunit A3	4e-29
21391033|40957019|Litopenaeus	FBpp0071868	Diphenoloxidase subunit A3	6e-23
21391034|40957020|Litopenaeus	FBpp0071868	Diphenoloxidase subunit A3	7e-24
21391035|40957021|Litopenaeus	FBpp0071868	Diphenoloxidase subunit A3	3e-30
21391036|40957022|Litopenaeus	FBpp0071868	Diphenoloxidase subunit A3	2e-30
21391037|40957023|Litopenaeus	FBpp0087744	Phenoloxidase subunit A3	3e-10
21391038|40957024|Litopenaeus	FBpp0071868	Diphenoloxidase subunit A3	7e-25
21391039|40957025|Litopenaeus	FBpp0071868	Diphenoloxidase subunit A3	8e-24
21391040|40957026|Litopenaeus	FBpp0071868	Diphenoloxidase subunit A3	4e-30
21391041|40957027|Litopenaeus	FBpp0087181	NA	6e-05
21391045|40957031|Litopenaeus	FBpp0071868	Diphenoloxidase subunit A3	2e-22
21391048|40957034|Litopenaeus	FBpp0088363	Larval serum protein 2	3e-15
21391057|40957043|Litopenaeus	FBpp0071868	Diphenoloxidase subunit A3	6e-19
21391060|40957046|Litopenaeus	FBpp0071868	Diphenoloxidase subunit A3	5e-11
21391063|40957049|Litopenaeus	FBpp0071868	Diphenoloxidase subunit A3	6e-21
21391064|40957050|Litopenaeus	FBpp0071868	Diphenoloxidase subunit A3	2e-30
21391065|40957051|Litopenaeus	FBpp0071868	Diphenoloxidase subunit A3	4e-09
21391066|40957052|Litopenaeus	FBpp0071868	Diphenoloxidase subunit A3	1e-23
21391067|40957053|Litopenaeus	FBpp0087744	Phenoloxidase subunit A3	2e-10
21391069|40957055|Litopenaeus	FBpp0071868	Diphenoloxidase subunit A3	2e-13
21391070|40957056|Litopenaeus	FBpp0087744	Phenoloxidase subunit A3	5e-23
21391071|40957057|Litopenaeus	FBpp0087744	Phenoloxidase subunit A3	3e-06
21391072|40957058|Litopenaeus	FBpp0071868	Diphenoloxidase subunit A3	2e-29
21391075|40957061|Litopenaeus	FBpp0071868	Diphenoloxidase subunit A3	8e-12
21391076|40957062|Litopenaeus	FBpp0085998	NA	6e-07
21391077|40957063|Litopenaeus	FBpp0072365	NA	2e-09
21391078|40957064|Litopenaeus	FBpp0071868	Diphenoloxidase subunit A3	7e-20
21391079|40957065|Litopenaeus	FBpp0087744	Phenoloxidase subunit A3	4e-07
21391086|40957072|Litopenaeus	FBpp0071868	Diphenoloxidase subunit A3	2e-19
21391091|40957077|Litopenaeus	FBpp0100176	NA	2e-77
21391099|40957085|Litopenaeus	FBpp0072365	NA	2e-09
21391104|40957090|Litopenaeus	FBpp0071868	Diphenoloxidase subunit A3	4e-27
21391109|40957095|Litopenaeus	FBpp0085998	NA	9e-09
21391113|40957099|Litopenaeus	FBpp0072365	NA	3e-15
21391115|40957101|Litopenaeus	FBpp0082424	NA	3e-58
21391117|40957103|Litopenaeus	FBpp0079056	NA	3e-06
21391122|40957108|Litopenaeus	FBpp0071868	Diphenoloxidase subunit A3	2e-30
21391124|40957110|Litopenaeus	FBpp0100176	NA	5e-45
21391126|40957112|Litopenaeus	FBpp0076956	NA	1e-10
21391127|40957113|Litopenaeus	FBpp0071868	Diphenoloxidase subunit A3	1e-23
21391131|40957117|Litopenaeus	FBpp0087744	Phenoloxidase subunit A3	3e-24
21391138|40957124|Litopenaeus	FBpp0079441	NA	4e-09
21391145|40957131|Litopenaeus	FBpp0085998	NA	6e-07
21391149|40957135|Litopenaeus	FBpp0071868	Diphenoloxidase subunit A3	9e-13
21391162|40957148|Litopenaeus	FBpp0071868	Diphenoloxidase subunit A3	4e-27
21391166|40957152|Litopenaeus	FBpp0071868	Diphenoloxidase subunit A3	7e-28
21391176|40957162|Litopenaeus	FBpp0112846	NA	3e-17
21391178|40957164|Litopenaeus	FBpp0079441	NA	9e-12
21391180|40957166|Litopenaeus	FBpp0071868	Diphenoloxidase subunit A3	7e-31
21391186|40957172|Litopenaeus	FBpp0087744	Phenoloxidase subunit A3	1e-20
21391187|40957173|Litopenaeus	FBpp0071868	Diphenoloxidase subunit A3	1e-25
21391205|40957191|Litopenaeus	FBpp0087744	Phenoloxidase subunit A3	6e-24
21391254|40957240|Litopenaeus	FBpp0077144	NA	1e-12
21391272|40957258|Litopenaeus	FBpp0088688	NA	7e-07
21391273|40957259|Litopenaeus	FBpp0088688	NA	7e-07
21391290|40957276|Litopenaeus	FBpp0071470	NA	1e-23
21391295|40957281|Litopenaeus	FBpp0073243	NA	4e-08
21391321|40957307|Litopenaeus	FBpp0100186	NA	5e-75
21391332|40957318|Litopenaeus	FBpp0073243	NA	4e-08
21391340|40957326|Litopenaeus	FBpp0100186	NA	5e-75
21391348|40957334|Litopenaeus	FBpp0087283	NA	8e-20
21391356|40957342|Litopenaeus	FBpp0100186	NA	5e-75
21391361|40957347|Litopenaeus	FBpp0079077	RE43931p	9e-14
21391363|40957349|Litopenaeus	FBpp0087283	NA	8e-20
21391366|40957352|Litopenaeus	FBpp0100186	NA	5e-75
21391367|40957353|Litopenaeus	FBpp0100186	NA	5e-46
21391374|40957360|Litopenaeus	FBpp0100186	NA	2e-76
21391390|40957376|Litopenaeus	FBpp0084448	NA	1e-05
21391395|40957381|Litopenaeus	FBpp0075799	NA	7e-05
21391398|40957384|Litopenaeus	FBpp0086756	NA	3e-07
21391409|40957395|Litopenaeus	FBpp0084448	NA	1e-05
21391411|40957397|Litopenaeus	FBpp0088527	NA	6e-30
21391445|40957431|Litopenaeus	FBpp0112846	NA	3e-17
21391451|40957437|Litopenaeus	FBpp0085613	RE26879p	3e-08
21391458|40957444|Litopenaeus	FBpp0100179	NA	3e-12
21391466|40957452|Litopenaeus	FBpp0112846	NA	3e-17
21391470|40957456|Litopenaeus	FBpp0071420	NA	1e-04
21391471|40957457|Litopenaeus	FBpp0084448	NA	1e-05
21391511|40957497|Litopenaeus	FBpp0077726	NA	7e-22
21391520|40957506|Litopenaeus	FBpp0077425	CG3214, isoform B	9e-08
21391570|40957556|Litopenaeus	FBpp0078901	NA	5e-12
21391593|40957579|Litopenaeus	FBpp0075145	CG4877, isoform A	4e-09
21391603|40957589|Litopenaeus	FBpp0081861	NA	5e-09
21391622|40957608|Litopenaeus	FBpp0077961	NA	6e-05
21391673|40957659|Litopenaeus	FBpp0075619	NA	3e-07
21391682|40957668|Litopenaeus	FBpp0085768	NA	7e-13
21391683|40957669|Litopenaeus	FBpp0100179	NA	2e-34
21391685|40957671|Litopenaeus	FBpp0077425	CG3214, isoform B	1e-06
21391719|40957705|Litopenaeus	FBpp0074160	NA	2e-19
21391728|40957714|Litopenaeus	FBpp0085203	NA	1e-12
21391738|40957724|Litopenaeus	FBpp0113084	NA	1e-68
21391764|40957750|Litopenaeus	FBpp0085212	NA	1e-09
21391776|40957762|Litopenaeus	FBpp0087234	NA	0.0
21391777|40957763|Litopenaeus	FBpp0111619	NA	0.0
21391812|40957798|Litopenaeus	FBpp0079895	Translocase of outer membrane 70, isoform A	6e-31
21391839|40957825|Litopenaeus	FBpp0112899	NA	2e-08
21391856|40957842|Litopenaeus	FBpp0087233	NA	4e-16
21391863|40957849|Litopenaeus	FBpp0075777	NA	3e-07
21391871|40957857|Litopenaeus	FBpp0086264	LP03070p	7e-07
21391875|40957861|Litopenaeus	FBpp0085873	NA	1e-33
21391877|40957863|Litopenaeus	FBpp0085873	NA	2e-36
21391883|40957869|Litopenaeus	FBpp0071176	NA	9e-06
21391890|40957876|Litopenaeus	FBpp0087744	Phenoloxidase subunit A3	7e-24
21391897|40957883|Litopenaeus	FBpp0072742	NA	9e-14
21391900|40957886|Litopenaeus	FBpp0087744	Phenoloxidase subunit A3	4e-24
21391909|40957895|Litopenaeus	FBpp0076774	NA	4e-15
21391920|40957906|Litopenaeus	FBpp0072365	NA	2e-09
21391930|40957916|Litopenaeus	FBpp0072365	NA	2e-09
21391932|40957918|Litopenaeus	FBpp0072365	NA	3e-15
21391934|40957920|Litopenaeus	FBpp0100179	NA	1e-42
21391947|40957933|Litopenaeus	FBpp0087744	Phenoloxidase subunit A3	1e-09
21391948|40957934|Litopenaeus	FBpp0072365	NA	4e-15
21391950|40957936|Litopenaeus	FBpp0071176	NA	9e-07
21391953|40957939|Litopenaeus	FBpp0071176	NA	9e-07
21391958|40957944|Litopenaeus	FBpp0085011	NA	2e-12
21391977|40957963|Litopenaeus	FBpp0087744	Phenoloxidase subunit A3	2e-22
21391980|40957966|Litopenaeus	FBpp0072365	NA	7e-16
21391986|40957972|Litopenaeus	FBpp0087744	Phenoloxidase subunit A3	3e-24
21391988|40957974|Litopenaeus	FBpp0087744	Phenoloxidase subunit A3	3e-24
21391990|40957976|Litopenaeus	FBpp0087744	Phenoloxidase subunit A3	6e-24
21391998|40957984|Litopenaeus	FBpp0072365	NA	3e-06
21391999|40957985|Litopenaeus	FBpp0087744	Phenoloxidase subunit A3	3e-29
21392001|40957987|Litopenaeus	FBpp0072365	NA	3e-07
21392002|40957988|Litopenaeus	FBpp0072365	NA	5e-14
21392006|40957992|Litopenaeus	FBpp0072365	NA	7e-14
21392015|40958001|Litopenaeus	FBpp0087559	NA	5e-05
21392036|40958022|Litopenaeus	FBpp0088221	NA	4e-12
21392086|40958072|Litopenaeus	FBpp0100102	NA	1e-07
21392118|40958104|Litopenaeus	FBpp0100176	NA	1e-101
21392123|40958109|Litopenaeus	FBpp0100183	NA	1e-27
21392132|40958118|Litopenaeus	FBpp0087744	Phenoloxidase subunit A3	1e-25
21392135|40958121|Litopenaeus	FBpp0071868	Diphenoloxidase subunit A3	9e-22
21392139|40958125|Litopenaeus	FBpp0100179	NA	3e-33
21392151|40958137|Litopenaeus	FBpp0072365	NA	2e-15
21392161|40958147|Litopenaeus	FBpp0100179	NA	1e-42
21392173|40958159|Litopenaeus	FBpp0100176	NA	1e-101
21392180|40958166|Litopenaeus	FBpp0079167	Protein purity of essence	2e-14
21392184|40958170|Litopenaeus	FBpp0112965	NA	4e-18
21392200|40958186|Litopenaeus	FBpp0100179	NA	9e-37
21392207|40958193|Litopenaeus	FBpp0071868	Diphenoloxidase subunit A3	2e-19
21392221|40958207|Litopenaeus	FBpp0072365	NA	2e-14
21392222|40958208|Litopenaeus	FBpp0088363	Larval serum protein 2	5e-06
21392225|40958211|Litopenaeus	FBpp0082066	NA	6e-11
21392228|40958214|Litopenaeus	FBpp0074267	NA	2e-06
21392229|40958215|Litopenaeus	FBpp0087744	Phenoloxidase subunit A3	9e-24
21392231|40958217|Litopenaeus	FBpp0071868	Diphenoloxidase subunit A3	1e-24
21392233|40958219|Litopenaeus	FBpp0088679	NA	2e-25
21392235|40958221|Litopenaeus	FBpp0071868	Diphenoloxidase subunit A3	8e-13
21392241|40958227|Litopenaeus	FBpp0079202	NA	7e-09
21392244|40958230|Litopenaeus	FBpp0087744	Phenoloxidase subunit A3	3e-24
21392247|40958233|Litopenaeus	FBpp0087744	Phenoloxidase subunit A3	2e-24
21392258|40958244|Litopenaeus	FBpp0085998	NA	4e-13
21392259|40958245|Litopenaeus	FBpp0087744	Phenoloxidase subunit A3	3e-24
21392280|40958266|Litopenaeus	FBpp0087744	Phenoloxidase subunit A3	1e-23
21392281|40958267|Litopenaeus	FBpp0072365	NA	3e-15
21392284|40958270|Litopenaeus	FBpp0087744	Phenoloxidase subunit A3	1e-23
21392294|40958280|Litopenaeus	FBpp0071868	Diphenoloxidase subunit A3	9e-22
21392296|40958282|Litopenaeus	FBpp0087744	Phenoloxidase subunit A3	3e-23
21392299|40958285|Litopenaeus	FBpp0071868	Diphenoloxidase subunit A3	5e-29
21392308|40958294|Litopenaeus	FBpp0071868	Diphenoloxidase subunit A3	3e-21
21392309|40958295|Litopenaeus	FBpp0087744	Phenoloxidase subunit A3	1e-27
21392311|40958297|Litopenaeus	FBpp0072365	NA	4e-15
21392313|40958299|Litopenaeus	FBpp0087744	Phenoloxidase subunit A3	1e-30
21392314|40958300|Litopenaeus	FBpp0079441	NA	3e-11
21392315|40958301|Litopenaeus	FBpp0072365	NA	3e-15
21392318|40958304|Litopenaeus	FBpp0071868	Diphenoloxidase subunit A3	3e-12
21392320|40958306|Litopenaeus	FBpp0085998	NA	5e-09
21392330|40958316|Litopenaeus	FBpp0071868	Diphenoloxidase subunit A3	7e-27
21392333|40958319|Litopenaeus	FBpp0087744	Phenoloxidase subunit A3	5e-28
21392343|40958329|Litopenaeus	FBpp0072365	NA	1e-14
21392345|40958331|Litopenaeus	FBpp0088363	Larval serum protein 2	3e-06
21392348|40958334|Litopenaeus	FBpp0072365	NA	4e-15
21392351|40958337|Litopenaeus	FBpp0071868	Diphenoloxidase subunit A3	3e-27
21392353|40958339|Litopenaeus	FBpp0087744	Phenoloxidase subunit A3	7e-24
21392359|40958345|Litopenaeus	FBpp0088363	Larval serum protein 2	4e-09
21392362|40958348|Litopenaeus	FBpp0086538	Protein lap1	2e-05
21392363|40958349|Litopenaeus	FBpp0071868	Diphenoloxidase subunit A3	3e-29
21392364|40958350|Litopenaeus	FBpp0087744	Phenoloxidase subunit A3	6e-29
21392414|40958400|Litopenaeus	FBpp0100186	NA	3e-73
21392436|40958422|Litopenaeus	FBpp0111528	NA	2e-05
21392456|40958442|Litopenaeus	FBpp0100186	NA	2e-74
21392470|40958456|Litopenaeus	FBpp0073474	NA	5e-06
21392476|40958462|Litopenaeus	FBpp0087681	CG2063	6e-05
21392507|40958493|Litopenaeus	FBpp0087681	CG2063	6e-05
21392508|40958494|Litopenaeus	FBpp0073474	NA	5e-06
21392546|40958532|Litopenaeus	FBpp0100185	NA	2e-18
21392548|40958534|Litopenaeus	FBpp0087861	NA	9e-06
21392549|40958535|Litopenaeus	FBpp0111894	NA	7e-21
21392553|40958539|Litopenaeus	FBpp0100186	NA	6e-53
21392558|40958544|Litopenaeus	FBpp0079156	NA	1e-12
21392560|40958546|Litopenaeus	FBpp0086184	CG5550	3e-16
21392571|40958557|Litopenaeus	FBpp0100185	NA	9e-18
21392573|40958559|Litopenaeus	FBpp0111894	NA	7e-21
21392574|40958560|Litopenaeus	FBpp0079156	NA	7e-10
21392598|40958584|Litopenaeus	FBpp0081090	Putative epidermal cell surface receptor	3e-08
21392607|40958593|Litopenaeus	FBpp0077803	NA	7e-12
21392614|40958600|Litopenaeus	FBpp0089421	NA	3e-06
21392622|40958608|Litopenaeus	FBpp0070953	NA	2e-35
21392624|40958610|Litopenaeus	FBpp0083142	NA	1e-15
21410595|41019578|Litopenaeus	FBpp0081041	NA	2e-05
21410601|41019584|Litopenaeus	FBpp0085075	NA	2e-08
21410602|41019585|Litopenaeus	FBpp0087744	Phenoloxidase subunit A3	1e-33
21410608|41019591|Litopenaeus	FBpp0085998	NA	3e-24
21410626|41019609|Litopenaeus	FBpp0100179	NA	1e-42
21410632|41019615|Litopenaeus	FBpp0085998	NA	3e-24
21410635|41019618|Litopenaeus	FBpp0100176	NA	9e-90
21410641|41019624|Litopenaeus	FBpp0072365	NA	3e-15
21410645|41019628|Litopenaeus	FBpp0070170	EG:BACR7A4.9 protein	1e-05
21410649|41019632|Litopenaeus	FBpp0100186	NA	2e-74
21410654|41019637|Litopenaeus	FBpp0100186	NA	2e-74
21410660|41019643|Litopenaeus	FBpp0100176	NA	1e-102
21410661|41019644|Litopenaeus	FBpp0100176	NA	4e-93
21410672|41019655|Litopenaeus	FBpp0073711	NA	5e-06
21410675|41019658|Litopenaeus	FBpp0112245	NA	2e-24
21410676|41019659|Litopenaeus	FBpp0072365	NA	2e-10
21410681|41019664|Litopenaeus	FBpp0087744	Phenoloxidase subunit A3	7e-24
21410698|41019681|Litopenaeus	FBpp0100177	Cytochrome c oxidase subunit 2	2e-63
21410699|41019682|Litopenaeus	FBpp0071868	Diphenoloxidase subunit A3	2e-26
21410704|41019687|Litopenaeus	FBpp0087547	NA	2e-06
21410706|41019689|Litopenaeus	FBpp0087744	Phenoloxidase subunit A3	6e-24
21410718|41019701|Litopenaeus	FBpp0071868	Diphenoloxidase subunit A3	2e-29
21410720|41019703|Litopenaeus	FBpp0072365	NA	6e-15
21410727|41019710|Litopenaeus	FBpp0071868	Diphenoloxidase subunit A3	1e-21
21410734|41019717|Litopenaeus	FBpp0072486	NA	7e-18
21410737|41019720|Litopenaeus	FBpp0072365	NA	7e-15
21410750|41019733|Litopenaeus	FBpp0087853	NA	4e-12
21410755|41019738|Litopenaeus	FBpp0085998	NA	4e-05
21410760|41019743|Litopenaeus	FBpp0079567	NA	2e-11
21410836|41019819|Litopenaeus	FBpp0070650	NA	3e-28
21410872|41019855|Litopenaeus	FBpp0083850	NA	3e-11
21410877|41019860|Litopenaeus	FBpp0087744	Phenoloxidase subunit A3	6e-24
21410894|41019877|Litopenaeus	FBpp0074518	NA	7e-05
21410898|41019881|Litopenaeus	FBpp0075073	LD20554p	3e-05
21410903|41019886|Litopenaeus	FBpp0085998	NA	3e-24
21410916|41019899|Litopenaeus	FBpp0070650	NA	3e-28
21410948|41019931|Litopenaeus	FBpp0071868	Diphenoloxidase subunit A3	9e-31
21410954|41019937|Litopenaeus	FBpp0071056	NA	5e-39
21410964|41019947|Litopenaeus	FBpp0087744	Phenoloxidase subunit A3	1e-23
21410990|41019973|Litopenaeus	FBpp0087838	NA	2e-05
21410992|41019975|Litopenaeus	FBpp0084664	NA	9e-05
21410996|41019979|Litopenaeus	FBpp0087744	Phenoloxidase subunit A3	6e-24
21410997|41019980|Litopenaeus	FBpp0084615	AT14585p	9e-06
21411016|41019999|Litopenaeus	FBpp0071056	NA	5e-39
21411075|41020058|Litopenaeus	FBpp0087870	NA	7e-06
21411092|41020075|Litopenaeus	FBpp0071868	Diphenoloxidase subunit A3	4e-11
21411133|41020116|Litopenaeus	FBpp0087744	Phenoloxidase subunit A3	1e-09
21411150|41020133|Litopenaeus	FBpp0100183	NA	4e-68
21411176|41020159|Litopenaeus	FBpp0085076	NA	2e-11
21411180|41020163|Litopenaeus	FBpp0077935	NA	1e-38
21411191|41020174|Litopenaeus	FBpp0088928	NA	3e-07
21411261|41020244|Litopenaeus	FBpp0100186	NA	2e-74
21411266|41020249|Litopenaeus	FBpp0100179	NA	1e-42
21411280|41020263|Litopenaeus	FBpp0100176	NA	1e-101
21411292|41020275|Litopenaeus	FBpp0100176	NA	1e-102
21411295|41020278|Litopenaeus	FBpp0100183	NA	1e-63
21411298|41020281|Litopenaeus	FBpp0100176	NA	7e-92
21411302|41020285|Litopenaeus	FBpp0099886	Serine/threonine-protein kinase grp	1e-26
21411325|41020308|Litopenaeus	FBpp0085592	NA	2e-09
21411331|41020314|Litopenaeus	FBpp0100186	NA	1e-75
21411349|41020332|Litopenaeus	FBpp0100176	NA	5e-91
21411351|41020334|Litopenaeus	FBpp0100186	NA	2e-74
21411368|41020351|Litopenaeus	FBpp0074979	NA	4e-08
21411373|41020356|Litopenaeus	FBpp0100177	Cytochrome c oxidase subunit 2	8e-53
21411409|41020392|Litopenaeus	FBpp0074551	NA	3e-19
21411465|41020448|Litopenaeus	FBpp0071459	NA	8e-25
21411466|41020449|Litopenaeus	FBpp0100176	NA	6e-62
21411470|41020453|Litopenaeus	FBpp0071459	NA	4e-10
21411482|41020465|Litopenaeus	FBpp0080724	NA	2e-05
21411490|41020473|Litopenaeus	FBpp0100177	Cytochrome c oxidase subunit 2	1e-50
21411523|41020506|Litopenaeus	FBpp0087485	NA	1e-11
21411547|41020530|Litopenaeus	FBpp0087485	NA	1e-11
21411558|41020541|Litopenaeus	FBpp0081458	NA	1e-06
21411581|41020564|Litopenaeus	FBpp0070040	NA	2e-28
21411585|41020568|Litopenaeus	FBpp0071278	NA	6e-10
21411593|41020576|Litopenaeus	FBpp0099388	NA	6e-12
21411595|41020578|Litopenaeus	FBpp0071278	NA	9e-09
21411598|41020581|Litopenaeus	FBpp0072969	NA	5e-06
21411610|41020593|Litopenaeus	FBpp0100177	Cytochrome c oxidase subunit 2	1e-82
21411617|41020600|Litopenaeus	FBpp0087722	NA	1e-08
21411638|41020621|Litopenaeus	FBpp0074979	NA	4e-08
21411643|41020626|Litopenaeus	FBpp0074403	CG6891, isoform B	2e-34
21411654|41020637|Litopenaeus	FBpp0074402	CG6891, isoform B	1e-46
21411672|41020655|Litopenaeus	FBpp0088642	NA	4e-05
21411678|41020661|Litopenaeus	FBpp0086062	NA	4e-06
21411683|41020666|Litopenaeus	FBpp0084564	NA	8e-07
21411694|41020677|Litopenaeus	FBpp0074740	NA	1e-22
21411696|41020679|Litopenaeus	FBpp0100177	Cytochrome c oxidase subunit 2	5e-79
21411785|41020774|Litopenaeus	FBpp0070609	NA	2e-09
21411794|41020783|Litopenaeus	FBpp0072000	NA	5e-17
21411806|41020797|Litopenaeus	FBpp0100177	Cytochrome c oxidase subunit 2	1e-50
21411810|41020801|Litopenaeus	FBpp0077502	NA	9e-16
21411812|41020803|Litopenaeus	FBpp0100176	NA	3e-45
21411868|41020863|Litopenaeus	FBpp0087335	NA	3e-08
21411869|41020864|Litopenaeus	FBpp0100179	NA	3e-48
21411907|41020906|Litopenaeus	FBpp0100187	NADH-ubiquinone oxidoreductase chain 1	6e-53
21411977|41020980|Litopenaeus	FBpp0070609	NA	6e-07
21411993|41020996|Litopenaeus	FBpp0086098	Eukaryotic translation initiation factor 3 subunit B	1e-09
21412009|41021014|Litopenaeus	FBpp0100176	NA	6e-75
21412011|41021016|Litopenaeus	FBpp0074403	CG6891, isoform B	3e-23
21412016|41021021|Litopenaeus	FBpp0083882	CG5854, isoform B	1e-41
21412017|41021022|Litopenaeus	FBpp0073385	NA	3e-17
21412027|41021034|Litopenaeus	FBpp0100182	NA	6e-49
21412050|41021057|Litopenaeus	FBpp0085912	Serine protease inhibitor (Serpin-6)	7e-08
21412075|41021084|Litopenaeus	FBpp0077829	NA	1e-18
21412083|41021092|Litopenaeus	FBpp0100182	NA	1e-34
21412113|41021124|Litopenaeus	FBpp0099532	NA	5e-08
21412146|41021157|Litopenaeus	FBpp0087856	NA	6e-05
21412159|41021170|Litopenaeus	FBpp0088056	NA	2e-08
21412182|41021193|Litopenaeus	FBpp0100175	NA	8e-28
21412207|41021218|Litopenaeus	FBpp0071744	CG4554	2e-19
21412216|41021227|Litopenaeus	FBpp0070863	NA	8e-13
21412229|41021240|Litopenaeus	FBpp0100177	Cytochrome c oxidase subunit 2	9e-83
21412246|41021257|Litopenaeus	FBpp0088836	LP11958p	7e-29
21412247|41021258|Litopenaeus	FBpp0087730	NA	1e-13
21412253|41021264|Litopenaeus	FBpp0111420	NA	8e-12
21412254|41021265|Litopenaeus	FBpp0100180	NA	5e-78
21412262|41021273|Litopenaeus	FBpp0085084	NA	2e-05
21412292|41021303|Litopenaeus	FBpp0074402	CG6891, isoform B	3e-45
21412296|41021307|Litopenaeus	FBpp0074403	CG6891, isoform B	1e-36
21412366|41021377|Litopenaeus	FBpp0110173	NA	8e-15
21412368|41021379|Litopenaeus	FBpp0076949	NA	1e-07
21412370|41021381|Litopenaeus	FBpp0072097	NA	3e-08
21412377|41021388|Litopenaeus	FBpp0100182	NA	3e-28
21412387|41021398|Litopenaeus	FBpp0072097	NA	5e-09
21412424|41021435|Litopenaeus	FBpp0100176	NA	5e-34
21423706|41117517|Litopenaeus	FBpp0100176	NA	2e-95
21423709|41117520|Litopenaeus	FBpp0100176	NA	4e-33
21423710|41117521|Litopenaeus	FBpp0100176	NA	2e-47
21423712|41117523|Litopenaeus	FBpp0112846	NA	3e-17
21423717|41117530|Litopenaeus	FBpp0112846	NA	3e-17
21423718|41117533|Litopenaeus	FBpp0112846	NA	1e-16
21423719|41117536|Litopenaeus	FBpp0112846	NA	3e-17
21423721|41117542|Litopenaeus	FBpp0112846	NA	3e-17
21423723|41117546|Litopenaeus	FBpp0112846	NA	2e-16
21423725|41117552|Litopenaeus	FBpp0112846	NA	6e-16
21423727|41117558|Litopenaeus	FBpp0112846	NA	3e-17
21423728|41117561|Litopenaeus	FBpp0112846	NA	3e-17
21423733|41117576|Litopenaeus	FBpp0112846	NA	3e-17
21423736|41117579|Litopenaeus	FBpp0112846	NA	3e-17
21423738|41117581|Litopenaeus	FBpp0070966	NA	1e-22
21508513|41688406|Litopenaeus	FBpp0112846	NA	1e-10
21508514|41688407|Litopenaeus	FBpp0085613	RE26879p	3e-09
21508515|41688408|Litopenaeus	FBpp0100176	NA	2e-98
21508522|41688415|Litopenaeus	FBpp0086756	NA	6e-10
21508525|41688418|Litopenaeus	FBpp0086755	Cuticular protein 50Ca	9e-09
21596117|42557045|Litopenaeus	FBpp0086400	NA	2e-08
21596128|42557056|Litopenaeus	FBpp0112846	NA	5e-17
21596134|42557062|Litopenaeus	FBpp0100176	NA	4e-46
21596139|42557067|Litopenaeus	FBpp0100179	NA	2e-42
21596149|42557077|Litopenaeus	FBpp0086755	Cuticular protein 50Ca	4e-06
21596153|42557081|Litopenaeus	FBpp0087744	Phenoloxidase subunit A3	2e-21
21619347|42623182|Litopenaeus	FBpp0073182	NA	5e-10
21619352|42623187|Litopenaeus	FBpp0100179	NA	4e-13
21623423|42633619|Litopenaeus	FBpp0071868	Diphenoloxidase subunit A3	9e-32
21623425|42633621|Litopenaeus	FBpp0071868	Diphenoloxidase subunit A3	1e-31
21623426|42633622|Litopenaeus	FBpp0071868	Diphenoloxidase subunit A3	3e-05
21623428|42633624|Litopenaeus	FBpp0071868	Diphenoloxidase subunit A3	7e-30
21623434|42633630|Litopenaeus	FBpp0071695	NA	1e-15
21623438|42633634|Litopenaeus	FBpp0100176	NA	4e-77
21623439|42633635|Litopenaeus	FBpp0087744	Phenoloxidase subunit A3	2e-21
21623441|42633637|Litopenaeus	FBpp0071868	Diphenoloxidase subunit A3	1e-27
21623443|42633639|Litopenaeus	FBpp0072365	NA	4e-08
21648490|42722355|Litopenaeus	FBpp0088688	NA	7e-07
21711579|42820256|Litopenaeus	FBpp0112015	NA	6e-13
21711585|42820262|Litopenaeus	FBpp0081628	NA	2e-08
21874259|45332851|Penaeus	FBpp0100176	NA	6e-60
21874260|45332852|Penaeus	FBpp0100176	NA	2e-59
21874275|45332867|Penaeus	FBpp0076525	NA	3e-23
21874283|45332875|Penaeus	FBpp0079653	NA	2e-24
21874294|45332886|Penaeus	FBpp0083377	NA	1e-07
21874312|45332904|Penaeus	FBpp0076525	NA	5e-24
21874334|45332926|Penaeus	FBpp0083377	NA	4e-08
21874354|45332946|Penaeus	FBpp0074501	NA	1e-07
22013288|45603437|Litopenaeus	FBpp0100186	NA	6e-38
22013290|45603439|Litopenaeus	FBpp0087283	NA	8e-20
22013303|45603452|Litopenaeus	FBpp0074403	CG6891, isoform B	3e-32
22053868|45650427|Penaeus	FBpp0110419	Probable chitinase 3	2e-05
22053873|45650432|Penaeus	FBpp0074808	NA	1e-10
22053879|45650438|Penaeus	FBpp0100179	NA	9e-22
22053895|45650454|Penaeus	FBpp0112153	NA	3e-07
22053921|45650480|Penaeus	FBpp0111826	NA	3e-07
22053924|45650483|Penaeus	FBpp0100176	NA	6e-41
22053928|45650487|Penaeus	FBpp0083266	NA	3e-38
22053970|45650529|Penaeus	FBpp0100179	NA	2e-54
22053971|45650530|Penaeus	FBpp0076353	NA	4e-06
22095196|45751536|Litopenaeus	FBpp0112081	CG10663, isoform A	5e-07
22095201|45751541|Litopenaeus	FBpp0070635	NA	8e-07
22095203|45751543|Litopenaeus	FBpp0074149	NA	5e-06
22969600|47152330|Similar	FBpp0078707	NA	1e-12
22969602|47152332|Similar	FBpp0110166	RE07247p	2e-08
22983242|47231657|Penaeus	FBpp0086974	NA	2e-10
22983276|47231691|Penaeus	FBpp0073422	NA	1e-06
23195036|53551556|Penaeus	FBpp0085586	NA	8e-06
24285625|49624729|Litopenaeus	FBpp0112846	NA	3e-17
24286049|49625153|Penaeus	FBpp0089259	NA	1e-34
24286053|49625157|Penaeus	FBpp0078449	Proteasome subunit beta type-4	2e-09
24619833|50407147|Penaeus	FBpp0078532	NA	2e-06
24627221|50429390|Litopenaeus	FBpp0072486	NA	1e-09
24866631|50993297|Penaeus	FBpp0073844	NA	1e-05
24866662|50993328|Penaeus	FBpp0113084	NA	4e-43
24866772|53554302|Penaeus	FBpp0078024	NA	2e-13
24866778|53554317|Penaeus	FBpp0071924	eIF2B-delta, isoform B	2e-30
24866786|53554342|Penaeus	FBpp0077073	CG3294, isoform A	1e-10
24866852|50993389|Penaeus	FBpp0076860	NA	1e-07
24866854|50993391|Penaeus	FBpp0078449	Proteasome subunit beta type-4	3e-11
24866888|53554433|Penaeus	FBpp0086953	NA	4e-06
24866905|53554478|Penaeus	FBpp0081041	NA	3e-05
25361444|51896041|Litopenaeus	FBpp0071868	Diphenoloxidase subunit A3	2e-24
25361445|51896042|Litopenaeus	FBpp0071868	Diphenoloxidase subunit A3	2e-24
25361451|51896048|Litopenaeus	FBpp0071868	Diphenoloxidase subunit A3	2e-24
25361453|51896050|Litopenaeus	FBpp0087744	Phenoloxidase subunit A3	7e-24
25929581|52862948|Litopenaeus	FBpp0076637	RE28679p	4e-12
25929595|52862962|Litopenaeus	FBpp0071868	Diphenoloxidase subunit A3	9e-22
25929602|52862969|Litopenaeus	FBpp0079441	NA	6e-12
25929603|52862970|Litopenaeus	FBpp0111730	NA	8e-10
25929606|52862973|Litopenaeus	FBpp0100183	NA	6e-27
25929612|52862979|Litopenaeus	FBpp0074403	CG6891, isoform B	7e-32
25929613|52862980|Litopenaeus	FBpp0086184	CG5550	2e-10
25929620|52862987|Litopenaeus	FBpp0085510	NA	2e-09
25929649|52863016|Litopenaeus	FBpp0074979	NA	3e-08
25929652|52863019|Litopenaeus	FBpp0087283	NA	3e-07
25929661|52863028|Litopenaeus	FBpp0087283	NA	1e-10
25929671|52863038|Litopenaeus	FBpp0088221	NA	2e-18
25929672|52863039|Litopenaeus	FBpp0086756	NA	1e-12
25929673|52863040|Litopenaeus	FBpp0087283	NA	1e-10
25929685|52863052|Litopenaeus	FBpp0112271	NA	1e-17
25929693|52863060|Litopenaeus	FBpp0088221	NA	1e-18
25929698|52863065|Litopenaeus	FBpp0086175	NA	3e-16
25929700|52863067|Litopenaeus	FBpp0087283	NA	4e-20
25929741|52863108|Litopenaeus	FBpp0100186	NA	1e-76
25929744|52863111|Litopenaeus	FBpp0071868	Diphenoloxidase subunit A3	5e-31
25929751|52863118|Litopenaeus	FBpp0087286	NA	6e-09
25929757|52863124|Litopenaeus	FBpp0077607	Neural lazarillo	2e-08
25929759|52863126|Litopenaeus	FBpp0074641	NA	1e-25
25929761|52863128|Litopenaeus	FBpp0112271	NA	4e-14
25929763|52863130|Litopenaeus	FBpp0072917	NA	6e-17
25929766|52863133|Litopenaeus	FBpp0087283	NA	3e-08
25929774|52863141|Litopenaeus	FBpp0087283	NA	9e-10
25929775|52863142|Litopenaeus	FBpp0100176	NA	3e-94
25929800|52863167|Litopenaeus	FBpp0071624	NA	5e-06
25929819|52863186|Litopenaeus	FBpp0100179	NA	2e-39
25929822|52863189|Litopenaeus	FBpp0082066	NA	8e-11
25929833|52863200|Litopenaeus	FBpp0079758	NA	5e-28
25929835|52863202|Litopenaeus	FBpp0071868	Diphenoloxidase subunit A3	1e-20
25929843|52863210|Litopenaeus	FBpp0088221	NA	4e-11
25929845|52863212|Litopenaeus	FBpp0081314	NA	6e-09
25929853|52863220|Litopenaeus	FBpp0077607	Neural lazarillo	3e-07
25929860|52863227|Litopenaeus	FBpp0073424	Furrowed, isoform B	8e-05
25929867|52863234|Litopenaeus	FBpp0074403	CG6891, isoform B	1e-33
25929871|52863238|Litopenaeus	FBpp0100186	NA	1e-76
25929872|52863239|Litopenaeus	FBpp0071624	NA	5e-06
25929874|52863241|Litopenaeus	FBpp0081090	Putative epidermal cell surface receptor	1e-08
25929881|52863248|Litopenaeus	FBpp0088363	Larval serum protein 2	7e-05
25929910|52863277|Litopenaeus	FBpp0100186	NA	1e-76
25929915|52863282|Litopenaeus	FBpp0073094	NA	3e-23
25929932|52863299|Litopenaeus	FBpp0087283	NA	9e-20
25929939|52863306|Litopenaeus	FBpp0086175	NA	2e-13
25929976|52863343|Litopenaeus	FBpp0081090	Putative epidermal cell surface receptor	1e-08
25929985|52863352|Litopenaeus	FBpp0087283	NA	5e-15
25930002|52863369|Litopenaeus	FBpp0086756	NA	5e-12
25930011|52863378|Litopenaeus	FBpp0088085	NA	3e-45
25930014|52863381|Litopenaeus	FBpp0100187	NADH-ubiquinone oxidoreductase chain 1	7e-58
25930015|52863382|Litopenaeus	FBpp0075923	Cuticular protein 67Fb	2e-15
25930018|52863385|Litopenaeus	FBpp0087286	NA	1e-10
25930019|52863386|Litopenaeus	FBpp0111704	NA	1e-07
25930025|52863392|Litopenaeus	FBpp0088221	NA	1e-12
25930028|52863395|Litopenaeus	FBpp0076704	NA	8e-14
25930032|52863399|Litopenaeus	FBpp0081484	NA	5e-32
25930061|52863428|Litopenaeus	FBpp0100180	NA	6e-71
25930068|52863435|Litopenaeus	FBpp0076769	NA	7e-08
25930071|52863438|Litopenaeus	FBpp0086756	NA	1e-10
25930079|52863446|Litopenaeus	FBpp0076704	NA	2e-09
25930080|52863447|Litopenaeus	FBpp0113017	NA	1e-11
25930082|52863449|Litopenaeus	FBpp0100187	NADH-ubiquinone oxidoreductase chain 1	2e-83
25930083|52863450|Litopenaeus	FBpp0087215	NA	5e-05
25930090|52863457|Litopenaeus	FBpp0076618	NA	6e-08
25930091|52863458|Litopenaeus	FBpp0100011	NA	8e-09
25930093|52863460|Litopenaeus	FBpp0100179	NA	2e-41
25930097|52863464|Litopenaeus	FBpp0087283	NA	9e-11
25930098|52863465|Litopenaeus	FBpp0075923	Cuticular protein 67Fb	8e-15
25930102|52863469|Litopenaeus	FBpp0077607	Neural lazarillo	7e-05
25930108|52863475|Litopenaeus	FBpp0087283	NA	7e-07
25930110|52863477|Litopenaeus	FBpp0086756	NA	2e-10
25930113|52863480|Litopenaeus	FBpp0087283	NA	1e-14
25930123|52863490|Litopenaeus	FBpp0087283	NA	1e-10
25930129|52863496|Litopenaeus	FBpp0075923	Cuticular protein 67Fb	3e-08
25930134|52863501|Litopenaeus	FBpp0088221	NA	7e-14
25930140|52863507|Litopenaeus	FBpp0085613	RE26879p	4e-08
25930142|52863509|Litopenaeus	FBpp0075923	Cuticular protein 67Fb	1e-16
25930144|52863511|Litopenaeus	FBpp0075923	Cuticular protein 67Fb	8e-17
25930150|52863517|Litopenaeus	FBpp0100179	NA	6e-40
25930152|52863519|Litopenaeus	FBpp0088221	NA	2e-11
25930153|52863520|Litopenaeus	FBpp0076704	NA	2e-05
25930154|52863521|Litopenaeus	FBpp0086756	NA	1e-12
25930160|52863527|Litopenaeus	FBpp0087283	NA	5e-11
25930176|52863543|Litopenaeus	FBpp0076704	NA	4e-17
25930180|52863547|Litopenaeus	FBpp0080076	NA	3e-24
25930181|52863548|Litopenaeus	FBpp0088221	NA	1e-16
25930199|52863566|Litopenaeus	FBpp0072917	NA	8e-10
25930202|52863569|Litopenaeus	FBpp0088221	NA	1e-16
25930222|52863589|Litopenaeus	FBpp0087823	NA	7e-07
25930224|52863591|Litopenaeus	FBpp0112271	NA	2e-05
25930228|52863595|Litopenaeus	FBpp0112271	NA	4e-06
25930229|52863596|Litopenaeus	FBpp0086756	NA	4e-06
25930237|52863604|Litopenaeus	FBpp0087033	NA	2e-05
25930270|52863637|Litopenaeus	FBpp0112065	NA	3e-09
25930274|52863641|Litopenaeus	FBpp0100182	NA	6e-36
25930280|52863647|Litopenaeus	FBpp0071868	Diphenoloxidase subunit A3	3e-29
26273684|56956778|Litopenaeus	FBpp0086182	CG5522, isoform E	3e-11
26273687|56956781|Litopenaeus	FBpp0075256	Apoptosis 1 inhibitor	1e-07
26273696|56956790|Litopenaeus	FBpp0089420	Transcription initiation factor TFIID subunit 1	3e-20
26273698|56956792|Litopenaeus	FBpp0080397	NA	2e-05
26273708|56956802|Litopenaeus	FBpp0087335	NA	1e-09
26273720|56956814|Litopenaeus	FBpp0112138	NA	5e-13
26273735|56956829|Litopenaeus	FBpp0079156	NA	4e-15
26273737|56956831|Litopenaeus	FBpp0079156	NA	3e-10
26273738|56956832|Litopenaeus	FBpp0079156	NA	1e-10
26273747|56956841|Litopenaeus	FBpp0087853	NA	9e-09
26273749|56956843|Litopenaeus	FBpp0082980	NA	9e-17
26273758|56956852|Litopenaeus	FBpp0081331	NA	2e-05
26273769|56956863|Litopenaeus	FBpp0072672	NA	2e-05
26273770|56956864|Litopenaeus	FBpp0100179	NA	2e-23
26273779|56956873|Litopenaeus	FBpp0100182	NA	2e-56
26273782|56956876|Litopenaeus	FBpp0100176	NA	2e-09
26273784|56956878|Litopenaeus	FBpp0100186	NA	1e-25
26273785|56956879|Litopenaeus	FBpp0100176	NA	7e-11
26273786|56956880|Litopenaeus	FBpp0100176	NA	7e-11
26273787|56956881|Litopenaeus	FBpp0100176	NA	5e-10
26273788|56956882|Litopenaeus	FBpp0100177	Cytochrome c oxidase subunit 2	2e-30
26273791|56956885|Litopenaeus	FBpp0077406	NA	1e-08
26273796|56956890|Litopenaeus	FBpp0080150	tRNA-specific adenosine deaminase 1	1e-05
26273806|56956900|Litopenaeus	FBpp0076594	NA	3e-42
26273807|56956901|Litopenaeus	FBpp0071459	NA	2e-10
26273808|56956902|Litopenaeus	FBpp0071459	NA	2e-10
26273809|56956903|Litopenaeus	FBpp0083452	NA	8e-10
27157694|57504532|Litopenaeus	FBpp0112436	NA	4e-40
27157711|57504549|Litopenaeus	FBpp0091017	NA	1e-10
27157730|57504568|Litopenaeus	FBpp0112436	NA	4e-39
27157733|57504611|Litopenaeus	FBpp0088688	NA	1e-09
27157755|57504633|Litopenaeus	FBpp0100176	NA	2e-30
27157800|57504766|Litopenaeus	FBpp0080464	Myosin heavy chain, muscle	4e-07
27157821|57504824|Litopenaeus	FBpp0086747	NA	5e-07
27157822|57504825|Litopenaeus	FBpp0080464	Myosin heavy chain, muscle	4e-07
2725258|5236694|Penaeus	FBpp0112981	NA	1e-13
2725262|5236698|Penaeus	FBpp0112981	NA	8e-26
2725263|5236699|Penaeus	FBpp0100176	NA	9e-67
2725264|5236700|Penaeus	FBpp0071868	Diphenoloxidase subunit A3	7e-19
2725268|5236704|Penaeus	FBpp0113036	NA	7e-05
2725278|5236714|Penaeus	FBpp0100186	NA	1e-32
2725283|5236719|Penaeus	FBpp0071868	Diphenoloxidase subunit A3	3e-28
2725285|5236721|Penaeus	FBpp0072365	NA	1e-15
2725304|5236740|Penaeus	FBpp0073484	NA	1e-05
2725305|5236741|Penaeus	FBpp0075774	NA	2e-05
2725309|5236745|Penaeus	FBpp0112436	NA	2e-52
2725318|5236754|Penaeus	FBpp0070714	NA	1e-45
2725320|5236756|Penaeus	FBpp0078279	NA	4e-22
2725323|5236759|Penaeus	FBpp0075774	NA	2e-06
2725337|5236773|Penaeus	FBpp0100180	NA	1e-31
2725338|5236774|Penaeus	FBpp0070274	NA	6e-05
2725340|5236776|Penaeus	FBpp0082854	NA	3e-05
2725354|5236790|Penaeus	FBpp0087744	Phenoloxidase subunit A3	3e-16
2725355|5236791|Penaeus	FBpp0082600	NA	5e-26
2725356|5236792|Penaeus	FBpp0112981	NA	1e-16
2725358|5236794|Penaeus	FBpp0072568	NA	2e-18
29271843|110836040|Penaeus	FBpp0079156	NA	1e-40
29271845|110836045|Penaeus	FBpp0079156	NA	1e-14
30999776|84490929|Penaeus	FBpp0087859	NA	1e-18
31294963|150173007|Penaeus	FBpp0087033	NA	2e-16
31294968|109974229|Penaeus	FBpp0099920	NA	1e-110
31294970|109974232|Penaeus	FBpp0113057	NA	5e-42
31294971|109974233|Penaeus	FBpp0086756	NA	4e-12
31294975|150173052|Penaeus	FBpp0081914	NA	2e-15
31294979|109974241|Penaeus	FBpp0077607	Neural lazarillo	2e-10
31860960|90028759|Penaeus	FBpp0112846	NA	1e-27
31860966|90028765|Express	FBpp0112981	NA	1e-15
31860967|90028766|Higher	FBpp0112981	NA	2e-28
31860970|90028769|Penaeus	FBpp0112981	NA	1e-36
31860978|90028777|Higher	FBpp0081221	NA	2e-08
31860981|90028780|Higher	FBpp0081221	NA	2e-08
31860983|90028782|Penaeus	FBpp0112981	NA	1e-50
31860984|90028783|Higher	FBpp0112981	NA	5e-31
31860988|90028787|Higher	FBpp0084188	NA	2e-06
32722190|114214798|Litopenaeus	FBpp0076385	CG32354	1e-04
33949413|116078196|Penaeus	FBpp0070274	NA	3e-06
33949414|116078107|Penaeus	FBpp0070274	NA	9e-06
33949419|116078112|Penaeus	FBpp0082854	NA	7e-05
33949421|116078114|Penaeus	FBpp0075774	NA	9e-06
33949422|116078115|Penaeus	FBpp0070274	NA	4e-06
33949427|116078120|Penaeus	FBpp0070274	NA	2e-05
33949428|116078121|Penaeus	FBpp0070274	NA	4e-06
33949440|116078133|Penaeus	FBpp0075774	NA	2e-05
33949443|116078136|Penaeus	FBpp0112981	NA	1e-27
33949444|116078137|Penaeus	FBpp0112981	NA	2e-24
33949445|116078138|Penaeus	FBpp0112981	NA	3e-30
33949446|116078139|Penaeus	FBpp0112981	NA	6e-16
33949455|116078148|Penaeus	FBpp0086060	NA	3e-05
33949468|116078155|Penaeus	FBpp0071470	NA	8e-06
33949500|116078181|Penaeus	FBpp0079890	NA	6e-08
34629579|83762949|Penaeus	FBpp0091036	NA	2e-06
34629582|83762952|Penaeus	FBpp0083695	NA	2e-12
34629592|83762962|Penaeus	FBpp0071970	NA	9e-19
34629612|83762982|Penaeus	FBpp0081882	NA	8e-12
34629652|83763022|Penaeus	FBpp0086569	NA	9e-21
34629677|83763047|Penaeus	FBpp0070273	NA	8e-05
34629678|83763048|Penaeus	FBpp0082785	NA	1e-06
34629701|83763071|Penaeus	FBpp0076525	NA	1e-13
34629727|83763097|Penaeus	FBpp0076385	CG32354	1e-08
34629730|83763100|Penaeus	FBpp0072938	NA	1e-22
34629752|83763122|Penaeus	FBpp0072938	NA	1e-22
34629762|83763132|Penaeus	FBpp0087485	NA	1e-08
34629767|83763137|Penaeus	FBpp0084988	NA	1e-05
34629777|83763147|Penaeus	FBpp0076856	NA	7e-07
34629778|83763148|Penaeus	FBpp0070968	NA	3e-19
34629790|83763160|Penaeus	FBpp0111930	CG15400	8e-09
34629818|83763188|Penaeus	FBpp0071058	NA	5e-53
34629830|83763200|Penaeus	FBpp0099590	NA	2e-19
34629833|83763203|Penaeus	FBpp0099896	NA	1e-12
34629901|83763271|Penaeus	FBpp0080945	CG9328, isoform A	1e-12
34629913|83763283|Penaeus	FBpp0072529	NA	1e-18
34629935|83763305|Penaeus	FBpp0078037	CG7181	5e-05
34630000|83763370|Penaeus	FBpp0112846	NA	7e-17
34630002|83763372|Penaeus	FBpp0084496	NA	1e-104
35009042|109134933|Penaeus	FBpp0078037	CG7181	4e-05
35009093|109134984|Penaeus	FBpp0078707	NA	1e-12
35009095|109134986|Penaeus	FBpp0072094	NA	3e-05
35009110|109135001|Penaeus	FBpp0077664	NA	3e-05
35009146|109135037|Penaeus	FBpp0099683	NA	1e-08
35009299|109135190|Penaeus	FBpp0072300	CG3770	3e-07
35009329|109135220|Penaeus	FBpp0070040	NA	8e-28
35009358|109135249|Penaeus	FBpp0081094	NA	4e-07
35009368|109135259|Penaeus	FBpp0080881	NA	6e-06
35009429|109135320|Penaeus	FBpp0070966	NA	6e-06
35009494|109135385|Penaeus	FBpp0073366	NA	8e-12
35009544|109135435|Penaeus	FBpp0072213	NA	2e-08
35009913|109135804|Penaeus	FBpp0079719	NA	4e-05
35283673|109136376|Penaeus	FBpp0082316	NA	9e-08
35283685|109136388|Penaeus	FBpp0074713	NA	3e-07
35283733|109136436|Penaeus	FBpp0070714	NA	2e-08
35283734|109136437|Penaeus	FBpp0110166	RE07247p	1e-12
35283749|109136452|Penaeus	FBpp0074403	CG6891, isoform B	1e-10
35283759|109136462|Penaeus	FBpp0089114	NA	5e-18
35283764|109136467|Penaeus	FBpp0085075	NA	8e-09
35283769|109136472|Penaeus	FBpp0071058	NA	2e-64
35283772|109136475|Penaeus	FBpp0077015	NA	1e-06
35283773|109136476|Penaeus	FBpp0076525	NA	8e-24
35283789|109136492|Penaeus	FBpp0112312	NA	5e-12
35283794|109136497|Penaeus	FBpp0082774	RE61190p	4e-05
35283797|109136500|Penaeus	FBpp0073071	NA	3e-15
35283812|109136515|Penaeus	FBpp0070040	NA	3e-28
35283815|109136518|Penaeus	FBpp0081836	NA	1e-14
35283849|109136552|Penaeus	FBpp0079542	Probable elongation factor 1-delta	3e-10
35283850|109136553|Penaeus	FBpp0070040	NA	2e-28
35283865|109136568|Penaeus	FBpp0099590	NA	2e-18
35283866|109136569|Penaeus	FBpp0085203	NA	1e-61
35283870|109136573|Penaeus	FBpp0074999	NA	6e-06
35283883|109136586|Penaeus	FBpp0100186	NA	5e-17
35283891|109136594|Penaeus	FBpp0076525	NA	7e-24
35283918|109136621|Penaeus	FBpp0077015	NA	3e-10
35283932|109136635|Penaeus	FBpp0082774	RE61190p	3e-05
35283933|109136636|Penaeus	FBpp0077015	NA	3e-10
35283935|109136638|Penaeus	FBpp0079890	NA	6e-08
35283940|109136643|Penaeus	FBpp0071058	NA	1e-49
35283948|109136651|Penaeus	FBpp0081344	RE30055p	1e-12
35283962|109136665|Penaeus	FBpp0085958	Longitudinals lacking protein-like	2e-30
35283973|109136676|Penaeus	FBpp0074258	NA	6e-08
36891002|109136755|Penaeus	FBpp0100176	NA	3e-16
36891005|109136758|Penaeus	FBpp0081344	RE30055p	1e-12
36891061|109136814|Penaeus	FBpp0081344	RE30055p	7e-08
36891095|109136848|Penaeus	FBpp0078449	Proteasome subunit beta type-4	6e-06
3829535|6952807|Penaeus	FBpp0084566	Myosin light chain alkali	2e-12
38335416|91752308|Penaeus	FBpp0083266	NA	2e-05
38335442|91752334|Penaeus	FBpp0078037	CG7181	3e-05
38335481|91752373|Penaeus	FBpp0088085	NA	7e-19
38335503|91752395|Penaeus	FBpp0071470	NA	1e-05
38335506|91752398|Penaeus	FBpp0112981	NA	5e-31
38335507|91752399|Penaeus	FBpp0099725	RH06221p	1e-05
38335508|91752400|Penaeus	FBpp0071470	NA	1e-05
38335515|91752407|Penaeus	FBpp0075119	NA	3e-11
38335618|91752510|Penaeus	FBpp0071470	NA	5e-06
38335623|91752515|Penaeus	FBpp0070274	NA	9e-07
38335656|91752548|Penaeus	FBpp0112981	NA	4e-28
38335701|91752593|Penaeus	FBpp0099725	RH06221p	1e-05
38335711|91752603|Penaeus	FBpp0072082	NA	1e-05
38335734|91752626|Penaeus	FBpp0112981	NA	1e-25
38335758|91752650|Penaeus	FBpp0082854	NA	9e-05
38335794|91752686|Penaeus	FBpp0112981	NA	5e-31
38335798|91752690|Penaeus	FBpp0112981	NA	5e-31
38335799|91752691|Penaeus	FBpp0070368	NA	2e-05
38335861|91752753|Penaeus	FBpp0070274	NA	8e-06
38335863|91752755|Penaeus	FBpp0071470	NA	5e-06
38335865|91752757|Penaeus	FBpp0070368	NA	2e-05
38335871|91752763|Penaeus	FBpp0099726	RH06221p	2e-08
38335897|91752789|Penaeus	FBpp0112981	NA	5e-31
38335919|91752811|Penaeus	FBpp0076525	NA	7e-24
38335965|91752857|Penaeus	FBpp0076329	NA	5e-08
38335980|91752872|Penaeus	FBpp0086756	NA	7e-15
38336036|91752928|Penaeus	FBpp0112981	NA	2e-46
38336038|91752930|Penaeus	FBpp0088018	NA	6e-09
38336040|91752932|Penaeus	FBpp0112981	NA	1e-39
38336045|91752937|Penaeus	FBpp0075774	NA	3e-06
38336047|91752939|Penaeus	FBpp0112981	NA	1e-51
38336048|91752940|Penaeus	FBpp0070274	NA	1e-06
38336049|91752941|Penaeus	FBpp0070274	NA	2e-06
38336052|91752944|Penaeus	FBpp0112981	NA	1e-22
38336055|91752947|Penaeus	FBpp0112981	NA	2e-30
38336061|91752953|Penaeus	FBpp0070274	NA	9e-07
38336066|91752958|Penaeus	FBpp0112981	NA	1e-27
38336067|91752959|Penaeus	FBpp0070274	NA	2e-06
38336071|91752963|Penaeus	FBpp0070274	NA	1e-07
38336072|91752964|Penaeus	FBpp0112981	NA	2e-64
38336082|91752974|Penaeus	FBpp0112981	NA	3e-44
38336086|91752978|Penaeus	FBpp0112981	NA	6e-41
38336095|91752987|Penaeus	FBpp0073199	NA	6e-06
38336098|91752990|Penaeus	FBpp0112981	NA	1e-43
38336101|91752993|Penaeus	FBpp0070274	NA	3e-07
38336106|91752998|Penaeus	FBpp0070274	NA	9e-07
38336107|91752999|Penaeus	FBpp0075802	NA	3e-05
38336108|91753000|Penaeus	FBpp0070274	NA	2e-06
38336119|91753011|Penaeus	FBpp0070274	NA	1e-06
38336120|91753012|Penaeus	FBpp0112981	NA	9e-34
38336130|91753022|Penaeus	FBpp0112981	NA	5e-22
38336141|91753033|Penaeus	FBpp0112981	NA	1e-39
38336142|91753034|Penaeus	FBpp0112981	NA	1e-68
38336149|91753041|Penaeus	FBpp0080352	NA	3e-10
38336150|91753042|Penaeus	FBpp0070274	NA	2e-09
38336154|91753046|Penaeus	FBpp0112981	NA	1e-26
38336156|91753048|Penaeus	FBpp0112981	NA	8e-30
38336159|91753051|Penaeus	FBpp0081539	NA	2e-09
38336162|91753054|Penaeus	FBpp0070274	NA	2e-06
38336170|91753062|Penaeus	FBpp0112981	NA	6e-41
38336176|91753068|Penaeus	FBpp0075774	NA	9e-05
38336191|91753083|Penaeus	FBpp0070274	NA	2e-06
38336193|91753085|Penaeus	FBpp0112981	NA	2e-25
38336197|91753089|Penaeus	FBpp0075774	NA	3e-06
38336209|91753101|Penaeus	FBpp0112981	NA	2e-17
38336213|91753105|Penaeus	FBpp0112981	NA	6e-31
38336215|91753107|Penaeus	FBpp0112981	NA	5e-52
38336223|91753115|Penaeus	FBpp0112981	NA	8e-41
38336225|91753117|Penaeus	FBpp0070274	NA	1e-06
38336226|91753118|Penaeus	FBpp0070274	NA	2e-06
38336229|91753121|Penaeus	FBpp0112981	NA	9e-71
38336236|91753128|Penaeus	FBpp0074628	NA	2e-05
38336237|91753129|Penaeus	FBpp0112981	NA	1e-21
38336249|91753141|Penaeus	FBpp0112981	NA	3e-24
38336257|91753149|Penaeus	FBpp0075774	NA	1e-06
38336264|91753156|Penaeus	FBpp0112981	NA	4e-26
38336265|91753157|Penaeus	FBpp0112981	NA	1e-60
38336269|91753161|Penaeus	FBpp0084044	NA	5e-13
38336271|91753163|Penaeus	FBpp0112981	NA	2e-29
38336278|91753170|Penaeus	FBpp0112981	NA	1e-63
38336279|91753171|Penaeus	FBpp0075774	NA	2e-06
38336281|91753173|Penaeus	FBpp0112981	NA	4e-59
38336284|91753176|Penaeus	FBpp0112981	NA	3e-18
38336287|91753179|Penaeus	FBpp0070274	NA	8e-07
38336289|91753181|Penaeus	FBpp0112981	NA	3e-14
38336292|91753184|Penaeus	FBpp0075795	NA	4e-05
38336293|91753185|Penaeus	FBpp0112981	NA	8e-24
38336302|91753194|Penaeus	FBpp0112981	NA	5e-47
38336306|91753198|Penaeus	FBpp0112981	NA	1e-27
38336309|91753201|Penaeus	FBpp0070274	NA	6e-07
38336312|91753204|Penaeus	FBpp0070857	NA	3e-05
38336314|91753206|Penaeus	FBpp0070274	NA	2e-07
38336316|91753208|Penaeus	FBpp0112981	NA	7e-21
38336319|91753211|Penaeus	FBpp0112981	NA	4e-50
38336325|91753217|Penaeus	FBpp0074186	NA	8e-10
38336335|91753227|Penaeus	FBpp0070274	NA	1e-06
38336338|91753230|Penaeus	FBpp0112981	NA	6e-16
38336349|91753241|Penaeus	FBpp0112981	NA	3e-20
38336352|91753244|Penaeus	FBpp0112981	NA	5e-33
38336357|91753249|Penaeus	FBpp0112981	NA	7e-59
38336361|91753253|Penaeus	FBpp0112981	NA	2e-20
38336364|91753256|Penaeus	FBpp0070274	NA	9e-07
38336367|91753259|Penaeus	FBpp0112981	NA	3e-33
38336369|91753261|Penaeus	FBpp0070274	NA	4e-07
38336376|91753268|Penaeus	FBpp0112981	NA	3e-21
38336378|91753270|Penaeus	FBpp0112981	NA	2e-52
38336382|91753274|Penaeus	FBpp0070274	NA	2e-06
38336383|91753275|Penaeus	FBpp0070274	NA	1e-07
38336387|91753279|Penaeus	FBpp0112981	NA	1e-27
38336390|91753282|Penaeus	FBpp0070356	NA	2e-10
38336393|91753285|Penaeus	FBpp0070274	NA	4e-07
38336397|91753289|Penaeus	FBpp0070274	NA	2e-06
38336401|91753293|Penaeus	FBpp0075774	NA	3e-05
38336404|91753296|Penaeus	FBpp0112981	NA	1e-27
38336406|91753298|Penaeus	FBpp0112981	NA	9e-50
38336411|91753303|Penaeus	FBpp0112981	NA	1e-31
38336416|91753308|Penaeus	FBpp0070274	NA	2e-06
38336417|91753309|Penaeus	FBpp0078983	NA	1e-09
38336418|91753310|Penaeus	FBpp0112981	NA	4e-16
38336419|91753311|Penaeus	FBpp0075774	NA	3e-06
38336421|91753313|Penaeus	FBpp0112981	NA	1e-45
38336439|91753331|Penaeus	FBpp0070274	NA	1e-06
38336440|91753332|Penaeus	FBpp0075774	NA	3e-06
38336442|91753334|Penaeus	FBpp0100139	NA	6e-09
38336445|91753337|Penaeus	FBpp0070274	NA	1e-06
38336448|91753340|Penaeus	FBpp0075774	NA	3e-06
38336450|91753342|Penaeus	FBpp0082040	CG4115	2e-06
38336451|91753343|Penaeus	FBpp0075774	NA	2e-06
38336452|91753344|Penaeus	FBpp0070274	NA	3e-05
38336454|91753346|Penaeus	FBpp0075774	NA	2e-06
38336456|91753348|Penaeus	FBpp0070274	NA	6e-07
38336464|91753356|Penaeus	FBpp0112981	NA	3e-24
38336465|91753357|Penaeus	FBpp0112981	NA	6e-41
38336466|91753358|Penaeus	FBpp0112981	NA	1e-22
38336468|91753360|Penaeus	FBpp0070274	NA	1e-07
38336469|91753361|Penaeus	FBpp0072759	NA	2e-06
38336470|91753362|Penaeus	FBpp0112981	NA	8e-65
38336475|91753367|Penaeus	FBpp0070274	NA	6e-07
38336478|91753370|Penaeus	FBpp0075774	NA	3e-06
38336487|91753379|Penaeus	FBpp0086190	NA	5e-06
38336491|91753383|Penaeus	FBpp0070274	NA	9e-06
38336496|91753388|Penaeus	FBpp0070274	NA	9e-06
38336515|91753407|Penaeus	FBpp0070274	NA	1e-06
38336528|91753420|Penaeus	FBpp0111835	NA	8e-07
38336533|91753425|Penaeus	FBpp0070274	NA	1e-06
38336537|91753429|Penaeus	FBpp0112981	NA	3e-38
38336539|91753431|Penaeus	FBpp0112981	NA	2e-49
38336541|91753433|Penaeus	FBpp0112981	NA	1e-18
38336544|91753436|Penaeus	FBpp0070274	NA	4e-06
38336547|91753439|Penaeus	FBpp0070274	NA	6e-07
38336550|91753442|Penaeus	FBpp0070274	NA	1e-06
38336552|91753444|Penaeus	FBpp0112981	NA	6e-41
38336553|91753445|Penaeus	FBpp0112981	NA	3e-39
38336557|91753449|Penaeus	FBpp0112981	NA	5e-61
38336565|91753457|Penaeus	FBpp0112981	NA	8e-32
38336569|91753461|Penaeus	FBpp0075774	NA	2e-06
38336572|91753464|Penaeus	FBpp0112981	NA	1e-21
38336573|91753465|Penaeus	FBpp0112981	NA	9e-50
38336574|91753466|Penaeus	FBpp0086225	NA	3e-06
38336575|91753467|Penaeus	FBpp0075774	NA	2e-06
38336577|91753469|Penaeus	FBpp0112981	NA	1e-46
38336578|91753470|Penaeus	FBpp0112981	NA	5e-29
38336581|91753473|Penaeus	FBpp0075802	NA	3e-05
38336582|91753474|Penaeus	FBpp0075251	NA	2e-07
38336584|91753476|Penaeus	FBpp0075777	NA	9e-05
38336592|91753484|Penaeus	FBpp0112981	NA	6e-51
38336598|91753490|Penaeus	FBpp0070274	NA	1e-06
38336614|91753506|Penaeus	FBpp0079890	NA	4e-08
38336616|91753508|Penaeus	FBpp0070274	NA	1e-07
38336629|91753521|Penaeus	FBpp0070274	NA	9e-06
38336636|91753528|Penaeus	FBpp0112981	NA	1e-70
38336643|91753535|Penaeus	FBpp0112981	NA	2e-32
38336653|91753545|Penaeus	FBpp0112981	NA	1e-23
38336660|91753552|Penaeus	FBpp0070274	NA	6e-08
38336668|91753560|Penaeus	FBpp0112981	NA	3e-55
38336673|91753565|Penaeus	FBpp0112981	NA	2e-47
38336678|91753570|Penaeus	FBpp0112981	NA	2e-51
38336682|91753574|Penaeus	FBpp0075774	NA	2e-06
38336685|91753577|Penaeus	FBpp0070274	NA	5e-07
38336687|91753579|Penaeus	FBpp0112981	NA	4e-41
38336690|91753582|Penaeus	FBpp0075802	NA	4e-05
38336695|91753587|Penaeus	FBpp0112981	NA	3e-27
38336699|91753591|Penaeus	FBpp0073784	NA	7e-06
38336700|91753592|Penaeus	FBpp0070274	NA	2e-06
38336704|91753596|Penaeus	FBpp0070274	NA	1e-06
38336708|91753600|Penaeus	FBpp0112981	NA	7e-68
38336722|91753614|Penaeus	FBpp0112981	NA	4e-44
38336729|91753621|Penaeus	FBpp0112981	NA	3e-50
38336730|91753622|Penaeus	FBpp0112981	NA	7e-49
38336737|91753629|Penaeus	FBpp0070274	NA	2e-06
38336738|91753630|Penaeus	FBpp0112981	NA	8e-66
38336740|91753632|Penaeus	FBpp0112981	NA	6e-54
38336742|91753634|Penaeus	FBpp0074818	NA	2e-08
38336750|91753642|Penaeus	FBpp0112981	NA	3e-19
38386704|91938337|Penaeus	FBpp0087744	Phenoloxidase subunit A3	5e-10
38386707|91938343|Penaeus	FBpp0085998	NA	2e-23
38386708|91938345|Penaeus	FBpp0071868	Diphenoloxidase subunit A3	1e-31
38386709|91938347|Penaeus	FBpp0071868	Diphenoloxidase subunit A3	2e-44
38386713|91938355|Penaeus	FBpp0085998	NA	1e-08
38386723|91938372|Penaeus	FBpp0087744	Phenoloxidase subunit A3	6e-20
38386724|91938374|Penaeus	FBpp0075795	NA	1e-07
38386729|91938384|Penaeus	FBpp0088678	NA	1e-24
38386730|91938386|Penaeus	FBpp0087744	Phenoloxidase subunit A3	2e-28
38386744|91938414|Penaeus	FBpp0072555	NA	1e-06
38386751|91938428|Penaeus	FBpp0085998	NA	1e-08
38386759|91938444|Penaeus	FBpp0077690	NA	9e-05
38386770|91938466|Penaeus	FBpp0088363	Larval serum protein 2	2e-18
38386780|91938487|Penaeus	FBpp0100186	NA	1e-12
38386784|91938495|Penaeus	FBpp0085998	NA	4e-09
38386790|91938507|Penaeus	FBpp0085998	NA	2e-23
38386796|91938517|Penaeus	FBpp0075777	NA	2e-11
38386802|91938526|Penaeus	FBpp0075778	NA	3e-12
38386807|91938536|Penaeus	FBpp0085998	NA	1e-17
38386808|91938538|Penaeus	FBpp0077607	Neural lazarillo	2e-22
38386820|91938554|Penaeus	FBpp0085348	NA	6e-11
38386824|91938561|Penaeus	FBpp0085998	NA	1e-18
38386827|91938564|Penaeus	FBpp0071868	Diphenoloxidase subunit A3	8e-07
38386832|91938573|Penaeus	FBpp0085998	NA	5e-14
38386854|91938608|Penaeus	FBpp0085998	NA	3e-17
38386859|91938618|Penaeus	FBpp0085348	NA	3e-09
38386865|91938630|Penaeus	FBpp0087744	Phenoloxidase subunit A3	4e-28
38386868|91938636|Penaeus	FBpp0077607	Neural lazarillo	1e-19
38386871|91938642|Penaeus	FBpp0071868	Diphenoloxidase subunit A3	2e-14
38386874|91938648|Penaeus	FBpp0077763	NA	1e-11
38386877|91938654|Penaeus	FBpp0075777	NA	3e-11
38386893|91938686|Penaeus	FBpp0087744	Phenoloxidase subunit A3	4e-23
38386908|91938716|Penaeus	FBpp0087744	Phenoloxidase subunit A3	3e-18
38386912|91938724|Penaeus	FBpp0076253	NA	8e-06
38386915|91938730|Penaeus	FBpp0079890	NA	4e-08
38386917|91938734|Penaeus	FBpp0075777	NA	9e-14
38386920|91938740|Penaeus	FBpp0085998	NA	2e-24
38386925|91938750|Penaeus	FBpp0071868	Diphenoloxidase subunit A3	7e-28
38386927|91938754|Penaeus	FBpp0085348	NA	3e-09
38386932|91938763|Penaeus	FBpp0085998	NA	3e-21
38386934|91938766|Penaeus	FBpp0085998	NA	3e-07
38386954|91938797|Penaeus	FBpp0112846	NA	5e-25
38386962|91938819|Penaeus	FBpp0078037	CG7181	3e-05
38386963|91938821|Penaeus	FBpp0085998	NA	6e-05
38386969|91938833|Penaeus	FBpp0079890	NA	4e-08
38386977|91938849|Penaeus	FBpp0085998	NA	5e-14
38386983|91938858|Penaeus	FBpp0100186	NA	2e-15
38386988|91938866|Penaeus	FBpp0072365	NA	7e-05
38386989|91938867|Penaeus	FBpp0070714	NA	6e-46
38386991|91938870|Penaeus	FBpp0071868	Diphenoloxidase subunit A3	2e-36
38386999|91938887|Penaeus	FBpp0085998	NA	2e-17
38387001|91938891|Penaeus	FBpp0074592	NA	5e-05
38387002|91938894|Penaeus	FBpp0071868	Diphenoloxidase subunit A3	1e-36
38387004|91938898|Penaeus	FBpp0077690	NA	9e-05
38387008|91938906|Penaeus	FBpp0088679	NA	8e-26
38387016|91938922|Penaeus	FBpp0072365	NA	2e-16
38387021|91938930|Penaeus	FBpp0087744	Phenoloxidase subunit A3	6e-26
38387022|91938931|Penaeus	FBpp0088363	Larval serum protein 2	3e-09
38387025|91938937|Penaeus	FBpp0087744	Phenoloxidase subunit A3	1e-22
38387034|91938949|Penaeus	FBpp0075795	NA	1e-09
38387035|91938950|Penaeus	FBpp0074592	NA	3e-07
38387042|91938964|Penaeus	FBpp0071868	Diphenoloxidase subunit A3	2e-29
3913997|9587444|Nucleotide	FBpp0078714	NA	7e-26
3914001|9587448|Penaeus	FBpp0112436	NA	5e-54
3914012|9587459|Sequence	FBpp0100176	NA	8e-51
3914047|9587494|cytochrome	FBpp0100186	NA	3e-41
3914059|9587506|Penaeus	FBpp0100139	NA	2e-22
3914067|9587514|similar	FBpp0112436	NA	2e-34
3914861|9945179|Penaeus	FBpp0070609	NA	5e-09
3914865|9945183|Penaeus	FBpp0100176	NA	3e-84
3914866|9945184|Penaeus	FBpp0100182	NA	2e-41
3914869|9945187|Penaeus	FBpp0100180	NA	3e-54
4033944|11037807|Similar	FBpp0086168	NA	1e-10
4033949|11037812|Penaeus	FBpp0100176	NA	4e-90
4033958|11037821|Penaeus	FBpp0100180	NA	4e-38
4033991|11037854|Penaeus	FBpp0082321	NA	9e-10
4034002|11037865|Similar	FBpp0072427	NA	7e-13
4034006|11037869|Similar	FBpp0074403	CG6891, isoform B	2e-43
4034008|11037871|Similar	FBpp0074599	Clathrin light chain	7e-20
4034012|11037875|Similar	FBpp0100186	NA	1e-73
4034025|11037888|Similar	FBpp0074403	CG6891, isoform B	4e-33
4034029|11037892|Similar	FBpp0100177	Cytochrome c oxidase subunit 2	5e-59
4034043|11037906|Similar	FBpp0074740	NA	1e-07
4034048|11037911|Similar	FBpp0074237	NA	8e-31
4034049|11037912|This	FBpp0100186	NA	1e-49
4034065|11037928|Similar	FBpp0099920	NA	1e-73
4053520|11037940|Similar	FBpp0100179	NA	3e-35
4053523|11037943|Similar	FBpp0100180	NA	2e-70
4053536|9945189|Similar	FBpp0100179	NA	1e-57
4053560|9945213|Similar	FBpp0100179	NA	9e-05
40956505|154937059|Penaeus	FBpp0085203	NA	1e-39
40956507|154937061|Penaeus	FBpp0070857	NA	1e-06
40956514|154937068|Penaeus	FBpp0073609	NA	3e-11
40956521|154937075|Penaeus	FBpp0070857	NA	9e-06
4098053|9945228|Poly	FBpp0086747	NA	2e-05
4098056|9945231|Poly	FBpp0091017	NA	3e-07
4098057|9945232|Poly	FBpp0100183	NA	3e-27
41339431|112434079|Litopenaeus	FBpp0079156	NA	2e-09
41339437|112434085|Litopenaeus	FBpp0100015	NA	9e-06
41526315|113365142|Penaeus	FBpp0085417	NA	4e-08
41526322|113365149|Penaeus	FBpp0079156	NA	1e-14
41526344|113365171|Penaeus	FBpp0077581	NA	6e-08
41526362|113365189|Penaeus	FBpp0083882	CG5854, isoform B	5e-34
41526373|113365200|Penaeus	FBpp0079156	NA	4e-49
41526377|113365204|Penaeus	FBpp0073669	CG10992	3e-05
41526391|113365218|Penaeus	FBpp0073385	NA	5e-15
41526423|113365250|Penaeus	FBpp0088573	NA	1e-05
41526443|113365270|Penaeus	FBpp0100179	NA	3e-13
41526462|113365289|Penaeus	FBpp0085084	NA	7e-06
41526468|113365295|Penaeus	FBpp0081344	RE30055p	4e-10
41526473|113365300|Penaeus	FBpp0085075	NA	1e-08
41526474|113365301|Penaeus	FBpp0099824	NA	1e-44
41526478|113365305|Penaeus	FBpp0113078	NA	1e-13
41526507|113365334|Penaeus	FBpp0070116	CG13367 truncation 2	1e-36
41526508|113365335|Penaeus	FBpp0086837	NA	1e-07
41526512|113365339|Penaeus	FBpp0082391	NA	9e-06
41526533|113365360|Penaeus	FBpp0081344	RE30055p	1e-12
41526534|113365361|Penaeus	FBpp0080945	CG9328, isoform A	3e-18
41526542|113365369|Penaeus	FBpp0086756	NA	2e-12
41526552|113365379|Penaeus	FBpp0073738	NA	5e-17
41526559|113365386|Penaeus	FBpp0079167	Protein purity of essence	2e-20
41526567|113365394|Penaeus	FBpp0085072	NA	1e-04
41526583|113365410|Penaeus	FBpp0081484	NA	3e-38
41526585|113365412|Penaeus	FBpp0073385	NA	2e-17
41526691|113365518|Penaeus	FBpp0083271	NA	1e-19
41526700|113365527|Penaeus	FBpp0087063	NA	1e-19
41526712|113365539|Penaeus	FBpp0072007	NA	7e-28
41526718|113365545|Penaeus	FBpp0085075	NA	7e-09
41526762|113365589|Penaeus	FBpp0078707	NA	1e-12
41526769|113365596|Penaeus	FBpp0113078	NA	3e-14
41526776|113365603|Penaeus	FBpp0087485	NA	1e-11
41526785|113365612|Penaeus	FBpp0075774	NA	3e-06
41526787|113365614|Penaeus	FBpp0112981	NA	1e-36
41526816|113365643|Penaeus	FBpp0085348	NA	1e-05
41526828|113365655|Penaeus	FBpp0071868	Diphenoloxidase subunit A3	4e-30
41526832|113365659|Penaeus	FBpp0112981	NA	1e-50
41526837|113365664|Penaeus	FBpp0082774	RE61190p	2e-05
41526842|113365669|Penaeus	FBpp0070356	NA	2e-10
41526861|113365688|Penaeus	FBpp0100186	NA	8e-13
41526864|113365691|Penaeus	FBpp0070422	NA	7e-06
41526871|113365698|Penaeus	FBpp0070274	NA	2e-08
41526883|113365710|Penaeus	FBpp0070831	NA	2e-39
41526886|113365713|Penaeus	FBpp0112981	NA	8e-54
41526891|113365718|Penaeus	FBpp0075802	NA	3e-05
41526897|113365724|Penaeus	FBpp0075774	NA	3e-06
41526900|113365727|Penaeus	FBpp0073408	NA	2e-05
41526908|113365735|Penaeus	FBpp0100115	NA	6e-15
41526910|113365737|Penaeus	FBpp0075774	NA	1e-05
41526911|113365738|Penaeus	FBpp0089041	Proteasome subunit alpha type-3	1e-06
41526919|113365746|Penaeus	FBpp0075774	NA	3e-05
41526929|113365756|Penaeus	FBpp0112981	NA	5e-21
41526931|113365758|Penaeus	FBpp0112981	NA	2e-62
41526949|113365776|Penaeus	FBpp0112981	NA	4e-31
41526961|113365788|Penaeus	FBpp0071868	Diphenoloxidase subunit A3	2e-17
41526978|113365805|Penaeus	FBpp0080945	CG9328, isoform A	9e-16
41526990|113365817|Penaeus	FBpp0081836	NA	1e-14
41526998|113365825|Penaeus	FBpp0078037	CG7181	2e-05
41526999|113365826|Penaeus	FBpp0112981	NA	6e-63
41527013|113365840|Penaeus	FBpp0112981	NA	1e-48
41527016|113365843|Penaeus	FBpp0086837	NA	9e-08
41527025|113365852|Penaeus	FBpp0112981	NA	1e-36
41527030|113365857|Penaeus	FBpp0082774	RE61190p	1e-05
41527032|113365859|Penaeus	FBpp0112981	NA	5e-28
41527033|113365860|Penaeus	FBpp0112981	NA	6e-41
41527039|113365866|Penaeus	FBpp0085998	NA	3e-09
41527043|113365870|Penaeus	FBpp0112981	NA	3e-44
41527048|113365875|Penaeus	FBpp0085075	NA	4e-09
41527049|113365876|Penaeus	FBpp0075774	NA	2e-06
41527059|113365886|Penaeus	FBpp0113137	NA	2e-07
41527076|113365903|Penaeus	FBpp0112981	NA	1e-25
41527086|113365913|Penaeus	FBpp0112981	NA	3e-43
41527092|113365919|Penaeus	FBpp0074411	NA	3e-05
41527096|113365923|Penaeus	FBpp0112981	NA	4e-47
41527118|113365945|Penaeus	FBpp0075774	NA	6e-06
41527131|113365958|Penaeus	FBpp0111835	NA	9e-07
41527134|113365961|Penaeus	FBpp0112981	NA	1e-53
41527136|113365963|Penaeus	FBpp0075774	NA	3e-06
41527139|113365966|Penaeus	FBpp0075774	NA	3e-06
41527145|113365972|Penaeus	FBpp0082774	RE61190p	4e-05
41527151|113365978|Penaeus	FBpp0080897	NA	3e-05
41527165|113365992|Penaeus	FBpp0070274	NA	3e-06
41527167|113365994|Penaeus	FBpp0082333	NA	5e-13
41527169|113365996|Penaeus	FBpp0076525	NA	6e-24
41527173|113366000|Penaeus	FBpp0112981	NA	6e-64
41527175|113366002|Penaeus	FBpp0112981	NA	3e-10
41527182|113366009|Penaeus	FBpp0070274	NA	1e-06
41527190|113366017|Penaeus	FBpp0076525	NA	6e-24
41527195|113366022|Penaeus	FBpp0112981	NA	1e-38
41527196|113366023|Penaeus	FBpp0112981	NA	4e-26
41527217|113366044|Penaeus	FBpp0071470	NA	5e-27
41527219|113366046|Penaeus	FBpp0075774	NA	2e-06
41527235|113366062|Penaeus	FBpp0075774	NA	3e-06
41527253|113366080|Penaeus	FBpp0074964	NA	5e-05
41527265|113366092|Penaeus	FBpp0076525	NA	1e-20
41527266|113366093|Penaeus	FBpp0075802	NA	4e-05
41527271|113366098|Penaeus	FBpp0071940	NA	9e-17
41527280|113366107|Penaeus	FBpp0072365	NA	8e-16
41527293|113366120|Penaeus	FBpp0071520	RH58777p	2e-05
41527303|113366130|Penaeus	FBpp0072365	NA	9e-17
41527305|113366132|Penaeus	FBpp0078873	NA	4e-07
41527313|113366140|Penaeus	FBpp0087744	Phenoloxidase subunit A3	4e-16
41527327|113366154|Penaeus	FBpp0075777	NA	2e-06
41527342|113366169|Penaeus	FBpp0071868	Diphenoloxidase subunit A3	2e-13
41527350|113366177|Penaeus	FBpp0077607	Neural lazarillo	4e-17
41527352|113366179|Penaeus	FBpp0074403	CG6891, isoform B	4e-23
41527354|113366181|Penaeus	FBpp0071868	Diphenoloxidase subunit A3	7e-28
41527356|113366183|Penaeus	FBpp0077690	NA	5e-05
41527379|113366206|Penaeus	FBpp0088363	Larval serum protein 2	2e-18
41527391|113366218|Penaeus	FBpp0074593	NA	2e-09
41527399|113366226|Penaeus	FBpp0087744	Phenoloxidase subunit A3	3e-40
41527411|113366238|Penaeus	FBpp0085998	NA	7e-05
41527422|113366249|Penaeus	FBpp0071868	Diphenoloxidase subunit A3	2e-25
41527430|113366257|Penaeus	FBpp0071868	Diphenoloxidase subunit A3	3e-26
41527445|113366272|Penaeus	FBpp0085610	NA	1e-05
41527459|113366286|Penaeus	FBpp0085998	NA	4e-25
41527466|113366293|Penaeus	FBpp0072365	NA	2e-16
41527467|113366294|Penaeus	FBpp0085998	NA	9e-21
41527488|113366315|Penaeus	FBpp0072938	NA	5e-06
41527494|113366321|Penaeus	FBpp0074593	NA	7e-08
41527530|113366357|Penaeus	FBpp0080700	Lethal (2) 37Cd	8e-13
41527532|113366359|Penaeus	FBpp0072555	NA	2e-06
41527550|113366377|Penaeus	FBpp0086705	NA	2e-42
41527554|113366381|Penaeus	FBpp0100009	NA	4e-05
41527560|113366387|Penaeus	FBpp0085076	NA	1e-14
41527562|113366389|Penaeus	FBpp0087116	NA	1e-13
41527567|113366394|Penaeus	FBpp0070608	NA	2e-05
41527593|113366420|Penaeus	FBpp0081820	Translationally-controlled tumor protein homolog	2e-08
41527607|113366434|Penaeus	FBpp0099726	RH06221p	7e-07
41527617|113366444|Penaeus	FBpp0074979	NA	2e-08
41527618|113366445|Penaeus	FBpp0082519	NA	9e-06
41527642|113366469|Penaeus	FBpp0085075	NA	4e-09
41527646|113366473|Penaeus	FBpp0085084	NA	5e-06
41527649|113366476|Penaeus	FBpp0074558	NA	2e-09
41527685|113366512|Penaeus	FBpp0076461	NA	5e-11
41527707|113366534|Penaeus	FBpp0070714	NA	7e-09
41527721|113366548|Penaeus	FBpp0074972	NA	2e-23
41527722|113366549|Penaeus	FBpp0080944	CG9328, isoform A	6e-15
41527728|113366555|Penaeus	FBpp0082519	NA	9e-06
41527732|113366559|Penaeus	FBpp0084830	CG7582	2e-09
41527743|113366570|Penaeus	FBpp0072365	NA	3e-06
41527748|113366575|Penaeus	FBpp0099726	RH06221p	8e-09
41527755|113366582|Penaeus	FBpp0070608	NA	2e-05
41527765|113366592|Penaeus	FBpp0077690	NA	6e-15
41527766|113366593|Penaeus	FBpp0112981	NA	1e-27
41527776|113366603|Penaeus	FBpp0087744	Phenoloxidase subunit A3	2e-19
41527784|113366611|Penaeus	FBpp0079167	Protein purity of essence	5e-15
41527798|113366625|Penaeus	FBpp0085998	NA	6e-19
41527802|113366629|Penaeus	FBpp0073669	CG10992	3e-05
41527809|113366636|Penaeus	FBpp0087744	Phenoloxidase subunit A3	1e-25
41527812|113366639|Penaeus	FBpp0085075	NA	6e-09
41527824|113366651|Penaeus	FBpp0085053	NA	9e-29
41527841|113366668|Penaeus	FBpp0085075	NA	1e-08
41527842|113366669|Penaeus	FBpp0085998	NA	3e-21
41527850|113366677|Penaeus	FBpp0077492	NA	3e-07
41527869|113366696|Penaeus	FBpp0075214	NA	1e-08
41527890|113366717|Penaeus	FBpp0087935	NA	7e-12
41527891|113366718|Penaeus	FBpp0080382	NA	1e-05
41527920|113366747|Penaeus	FBpp0077015	NA	3e-10
41527927|113366754|Penaeus	FBpp0075214	NA	1e-05
41527934|113366761|Penaeus	FBpp0080945	CG9328, isoform A	4e-18
41527979|113366806|Penaeus	FBpp0075214	NA	1e-08
41528008|113366835|Penaeus	FBpp0086756	NA	1e-12
41528036|113366863|Penaeus	FBpp0112981	NA	6e-33
41528046|113366873|Penaeus	FBpp0075214	NA	8e-38
41528050|113366877|Penaeus	FBpp0075214	NA	4e-17
41528075|113366902|Penaeus	FBpp0085621	NA	5e-07
41528077|113366904|Penaeus	FBpp0074411	NA	1e-05
41528099|113366926|Penaeus	FBpp0074917	NA	1e-05
41528102|113366929|Penaeus	FBpp0070501	Myc protein	9e-09
41528106|113366933|Penaeus	FBpp0086756	NA	7e-15
41528110|113366937|Penaeus	FBpp0072851	NA	3e-30
41528119|113366946|Penaeus	FBpp0086756	NA	1e-14
41528127|113366954|Penaeus	FBpp0080025	NA	5e-11
41528131|113366958|Penaeus	FBpp0072938	NA	6e-13
41528132|113366959|Penaeus	FBpp0075672	NA	1e-53
41528136|113366963|Penaeus	FBpp0085075	NA	4e-09
41702325|157098517|Penaeus	FBpp0079156	NA	4e-09
41702354|157098545|Penaeus	FBpp0079156	NA	2e-11
41702376|157098567|Penaeus	FBpp0100180	NA	7e-19
41702382|157098573|Penaeus	FBpp0087744	Phenoloxidase subunit A3	3e-31
41702390|157098581|Penaeus	FBpp0079156	NA	4e-12
41702440|157098631|Penaeus	FBpp0077690	NA	3e-08
41702442|157098633|Penaeus	FBpp0070842	NA	8e-05
41702451|157098642|Penaeus	FBpp0088363	Larval serum protein 2	1e-09
41702452|157098643|Penaeus	FBpp0077690	NA	1e-14
41708446|157098670|Penaeus	FBpp0110173	NA	3e-17
42008880|157098658|Penaeus	FBpp0076525	NA	1e-22
44996129|157098677|Penaeus	FBpp0073422	NA	8e-21
45131566|224775726|Litopenaeus	FBpp0100176	NA	3e-42
45131567|224775727|Litopenaeus	FBpp0100180	NA	4e-92
45131568|224775728|Litopenaeus	FBpp0071470	NA	1e-20
45131571|224775731|Litopenaeus	FBpp0112436	NA	2e-54
45131578|224775738|Litopenaeus	FBpp0100177	Cytochrome c oxidase subunit 2	3e-83
45131579|224775739|Litopenaeus	FBpp0100187	NADH-ubiquinone oxidoreductase chain 1	2e-60
45131580|224775740|Litopenaeus	FBpp0100182	NA	3e-35
45131581|224775741|Litopenaeus	FBpp0112271	NA	3e-15
45131588|224775748|Litopenaeus	FBpp0100177	Cytochrome c oxidase subunit 2	5e-58
45131589|224775749|Litopenaeus	FBpp0100180	NA	2e-79
45131591|224775751|Litopenaeus	FBpp0075923	Cuticular protein 67Fb	5e-11
45131592|224775752|Litopenaeus	FBpp0086175	NA	1e-14
45131593|224775753|Litopenaeus	FBpp0086756	NA	5e-15
45131597|224775757|Litopenaeus	FBpp0073683	NA	1e-12
45131599|224775759|Litopenaeus	FBpp0086756	NA	1e-12
45131600|224775760|Litopenaeus	FBpp0087192	LP02372p	5e-17
45131601|224775761|Litopenaeus	FBpp0086570	NA	4e-17
45131603|224775763|Litopenaeus	FBpp0075923	Cuticular protein 67Fb	1e-07
45131604|224775764|Litopenaeus	FBpp0087215	NA	5e-05
45131606|224775766|Litopenaeus	FBpp0079077	RE43931p	6e-18
45131607|224775767|Litopenaeus	FBpp0079499	NA	4e-06
45713071|134274126|subtractive	FBpp0082425	NA	4e-17
46230148|144227811|Penaeus	FBpp0100176	NA	6e-13
46230151|144227814|Penaeus	FBpp0077108	NA	2e-32
46230195|144227858|Penaeus	FBpp0087335	NA	3e-12
46686299|146771368|white	FBpp0091054	NA	1e-07
46686313|146771382|white	FBpp0079542	Probable elongation factor 1-delta	6e-09
4792462|8888512|Litopenaeus	FBpp0086336	CG7798	1e-15
4792480|8888530|Litopenaeus	FBpp0070609	NA	1e-09
4792499|8888549|Litopenaeus	FBpp0083142	NA	9e-17
4792617|8888667|Litopenaeus	FBpp0100181	NA	6e-11
4792658|8888708|Litopenaeus	FBpp0084918	Nucleoplasmin-like protein	1e-11
4792672|8888722|Litopenaeus	FBpp0079156	NA	2e-08
4792711|8888761|Litopenaeus	FBpp0074237	NA	6e-18
4792719|8888769|Litopenaeus	FBpp0070719	NA	2e-12
4792726|8888776|Litopenaeus	FBpp0074649	CG15881, isoform A	2e-19
4792733|8888783|Litopenaeus	FBpp0083441	NA	2e-07
4792755|8888805|Litopenaeus	FBpp0083441	NA	4e-13
4792768|8888818|Litopenaeus	FBpp0087485	NA	1e-11
4792770|8888820|Litopenaeus	FBpp0070040	NA	6e-25
4792799|8888849|Litopenaeus	FBpp0074611	NA	1e-04
4792800|8888850|Litopenaeus	FBpp0077015	NA	5e-08
50736377|160433689|subtractive	FBpp0112981	NA	3e-14
50736381|160433693|subtractive	FBpp0071971	NA	8e-11
53441672|222386014|Penaeus	FBpp0071970	NA	4e-09
53441673|222386015|Penaeus	FBpp0100176	NA	3e-58
53441674|222386016|Penaeus	FBpp0100176	NA	3e-91
53441675|222386017|Penaeus	FBpp0100180	NA	8e-53
53441682|222386223|Penaeus	FBpp0075700	NA	3e-12
53441712|222386820|Penaeus	FBpp0070425	NA	6e-05
53441713|222386821|Penaeus	FBpp0100186	NA	6e-49
53441714|222386822|Penaeus	FBpp0100176	NA	3e-61
53441715|222386823|Penaeus	FBpp0100176	NA	2e-59
53441716|222386824|Penaeus	FBpp0100176	NA	1e-60
53441733|222387212|Penaeus	FBpp0070729	NA	4e-08
53441735|222387214|Penaeus	FBpp0077492	NA	6e-05
53441736|222387215|Penaeus	FBpp0077492	NA	6e-05
53441754|222393454|Penaeus	FBpp0081918	NA	1e-07
53867126|218065190|Penaeus	FBpp0100139	NA	2e-14
53867127|218065191|Penaeus	FBpp0073769	Flotillin-2	1e-50
53867130|218065194|Penaeus	FBpp0076408	NA	3e-62
53867131|218065205|Penaeus	FBpp0086432	NA	7e-16
53867132|218065206|Penaeus	FBpp0070996	Innexin inx1	2e-14
53867138|218065212|Penaeus	FBpp0070849	NA	2e-11
53867152|218065236|Penaeus	FBpp0088416	NA	2e-49
53867154|218065301|Penaeus	FBpp0084763	NA	9e-29
53868007|171652031|Litopenaeus	FBpp0076768	NA	2e-13
53868010|171652034|Litopenaeus	FBpp0089309	NA	6e-12
53868011|171652035|Litopenaeus	FBpp0085053	NA	9e-11
53868012|171652036|Litopenaeus	FBpp0085053	NA	3e-06
53868015|171652039|Litopenaeus	FBpp0076768	NA	7e-13
53868016|171652040|Litopenaeus	FBpp0087841	NA	1e-08
53868033|171652820|Litopenaeus	FBpp0086659	LP06813p	2e-22
53868045|171653598|Litopenaeus	FBpp0076768	NA	7e-13
53868060|171654374|Litopenaeus	FBpp0089240	NA	7e-08
53868063|171654377|Litopenaeus	FBpp0087283	NA	4e-16
53868068|171655136|Litopenaeus	FBpp0087283	NA	1e-14
53868069|171655137|Litopenaeus	FBpp0087283	NA	1e-14
53868076|171655144|Litopenaeus	FBpp0087283	NA	5e-20
53868080|171655906|Litopenaeus	FBpp0086175	NA	1e-13
53868085|171655911|Litopenaeus	FBpp0112271	NA	1e-12
53868086|171655912|Litopenaeus	FBpp0112271	NA	1e-12
53868088|171655914|Litopenaeus	FBpp0078673	NA	1e-08
53868092|171655918|Litopenaeus	FBpp0078062	NA	7e-09
53868128|171513903|Litopenaeus	FBpp0086329	Fidipidine	2e-06
53868134|171513909|Litopenaeus	FBpp0072335	NA	2e-08
53868146|171514559|Litopenaeus	FBpp0073300	NA	1e-06
53868157|171515208|Litopenaeus	FBpp0076765	Cuticle protein DCP7	3e-10
53868158|171515209|Litopenaeus	FBpp0076765	Cuticle protein DCP7	3e-10
53868163|171515214|Litopenaeus	FBpp0112271	NA	5e-17
53868164|171515215|Litopenaeus	FBpp0087283	NA	3e-07
53868165|171515216|Litopenaeus	FBpp0087286	NA	2e-05
53868176|171515858|Litopenaeus	FBpp0087033	NA	2e-13
53868179|171515861|Litopenaeus	FBpp0087283	NA	1e-08
53868180|171515862|Litopenaeus	FBpp0087283	NA	4e-09
53868183|171515865|Litopenaeus	FBpp0087283	NA	5e-09
53868184|171515866|Litopenaeus	FBpp0087283	NA	4e-09
53868196|171516516|Litopenaeus	FBpp0088221	NA	2e-18
53868197|171516517|Litopenaeus	FBpp0088221	NA	2e-18
53868198|171516518|Litopenaeus	FBpp0112271	NA	1e-12
53868199|171516519|Litopenaeus	FBpp0112271	NA	1e-12
53868203|171517161|Litopenaeus	FBpp0076291	NA	5e-08
53868204|171517162|Litopenaeus	FBpp0076291	NA	5e-08
53868242|171518476|Litopenaeus	FBpp0086175	NA	1e-13
53868243|171518477|Litopenaeus	FBpp0086175	NA	1e-13
53868252|171573903|Litopenaeus	FBpp0087976	NA	2e-28
53868253|171573904|Litopenaeus	FBpp0087976	NA	7e-22
53868260|171574683|Litopenaeus	FBpp0080787	DNA topoisomerase 3-alpha	4e-06
53868270|171574693|Litopenaeus	FBpp0088221	NA	2e-18
53868271|171574694|Litopenaeus	FBpp0088221	NA	2e-18
53868273|171574696|Litopenaeus	FBpp0087283	NA	2e-12
53868274|171574697|Litopenaeus	FBpp0087283	NA	2e-12
53868286|171575479|Litopenaeus	FBpp0088221	NA	2e-18
53868298|171576261|Litopenaeus	FBpp0081094	NA	8e-23
53868299|171576262|Litopenaeus	FBpp0113017	NA	2e-15
53868302|171576265|Litopenaeus	FBpp0076704	NA	2e-17
53868303|171576266|Litopenaeus	FBpp0076704	NA	2e-17
53868317|171577050|Litopenaeus	FBpp0077607	Neural lazarillo	4e-08
53868318|171577051|Litopenaeus	FBpp0077607	Neural lazarillo	1e-07
53868319|171577052|Litopenaeus	FBpp0086746	NA	3e-20
53868323|171577826|Litopenaeus	FBpp0087032	NA	1e-04
53868324|171577827|Litopenaeus	FBpp0086756	NA	9e-12
53868325|171577828|Litopenaeus	FBpp0086756	NA	9e-12
53868351|171579386|Litopenaeus	FBpp0087249	NA	8e-06
53868356|171579391|Litopenaeus	FBpp0087028	NA	2e-08
53868357|171579392|Litopenaeus	FBpp0087028	NA	2e-08
53868369|171645012|Litopenaeus	FBpp0087148	NA	7e-14
53868370|171645013|Litopenaeus	FBpp0087148	NA	2e-06
53868372|171645015|Litopenaeus	FBpp0087283	NA	4e-06
53868373|171645016|Litopenaeus	FBpp0087283	NA	4e-06
53868374|171645017|Litopenaeus	FBpp0086756	NA	5e-16
53868375|171645018|Litopenaeus	FBpp0086756	NA	5e-16
53868388|171645896|Litopenaeus	FBpp0086756	NA	5e-17
53868398|171646776|Litopenaeus	FBpp0076765	Cuticle protein DCP7	4e-10
53868399|171646777|Litopenaeus	FBpp0078062	NA	7e-09
53868400|171646778|Litopenaeus	FBpp0088221	NA	7e-18
53868401|171646779|Litopenaeus	FBpp0088221	NA	4e-11
53868402|171646780|Litopenaeus	FBpp0086175	NA	4e-13
53868403|171646781|Litopenaeus	FBpp0086175	NA	8e-13
53868410|171647658|Litopenaeus	FBpp0086756	NA	2e-13
53868411|171647659|Litopenaeus	FBpp0086756	NA	2e-13
53868422|171647670|Litopenaeus	FBpp0076768	NA	7e-13
53868426|171648544|Litopenaeus	FBpp0075923	Cuticular protein 67Fb	2e-17
53868427|171648545|Litopenaeus	FBpp0075923	Cuticular protein 67Fb	4e-17
53868429|171648547|Litopenaeus	FBpp0073300	NA	3e-06
53868430|171648548|Litopenaeus	FBpp0076768	NA	7e-13
53868432|171648550|Litopenaeus	FBpp0087283	NA	5e-12
53868433|171648551|Litopenaeus	FBpp0087283	NA	7e-08
53868436|171648554|Litopenaeus	FBpp0087283	NA	5e-09
53868437|171648555|Litopenaeus	FBpp0076704	NA	8e-09
53868467|171650325|Litopenaeus	FBpp0077994	RE32113p	6e-15
53868468|171650326|Litopenaeus	FBpp0076704	NA	3e-08
53868471|171651199|Litopenaeus	FBpp0079077	RE43931p	4e-16
53868472|171651200|Litopenaeus	FBpp0079077	RE43931p	4e-16
53868487|171502824|Litopenaeus	FBpp0077607	Neural lazarillo	3e-10
53868494|171502831|Litopenaeus	FBpp0085613	RE26879p	6e-13
53868495|171502832|Litopenaeus	FBpp0085613	RE26879p	6e-13
53868504|171503510|Litopenaeus	FBpp0086756	NA	4e-13
53868505|171503511|Litopenaeus	FBpp0086756	NA	4e-13
53868523|171504191|Litopenaeus	FBpp0077607	Neural lazarillo	5e-10
53868530|171504867|Litopenaeus	FBpp0087283	NA	4e-09
53868531|171504868|Litopenaeus	FBpp0087283	NA	4e-09
53868537|171504874|Litopenaeus	FBpp0111704	NA	2e-06
53868538|171504875|Litopenaeus	FBpp0087283	NA	3e-09
53868539|171504876|Litopenaeus	FBpp0076704	NA	1e-07
53868542|171504879|Litopenaeus	FBpp0078699	NA	8e-05
53868545|171505551|Litopenaeus	FBpp0077108	NA	1e-17
53868551|171505557|Litopenaeus	FBpp0074300	NA	2e-11
53868552|171505558|Litopenaeus	FBpp0076764	NA	3e-11
53868553|171505559|Litopenaeus	FBpp0088427	NA	4e-23
53868554|171505560|Litopenaeus	FBpp0089021	NA	4e-07
53868559|171505565|Litopenaeus	FBpp0112271	NA	3e-13
53868560|171506228|Litopenaeus	FBpp0112271	NA	3e-08
53868568|171506236|Litopenaeus	FBpp0087250	NA	3e-12
53868569|171506237|Litopenaeus	FBpp0088221	NA	1e-18
53868570|171506238|Litopenaeus	FBpp0088221	NA	6e-18
53868574|171506242|Litopenaeus	FBpp0088221	NA	2e-18
53868575|171506912|Litopenaeus	FBpp0088221	NA	2e-18
53868587|171506924|Litopenaeus	FBpp0079705	NA	2e-10
53868599|171507610|Litopenaeus	FBpp0076323	NA	6e-10
53868608|171573914|Litopenaeus	FBpp0086756	NA	2e-08
53868627|171574705|Litopenaeus	FBpp0088221	NA	1e-18
53868628|171574706|Litopenaeus	FBpp0088221	NA	1e-05
53868632|171574710|Litopenaeus	FBpp0087286	NA	4e-05
53868633|171574711|Litopenaeus	FBpp0087286	NA	6e-05
53868638|171575486|Litopenaeus	FBpp0087283	NA	3e-07
53868642|171575490|Litopenaeus	FBpp0085510	NA	8e-11
53868644|171575492|Litopenaeus	FBpp0076768	NA	7e-13
53868645|171575493|Litopenaeus	FBpp0087841	NA	1e-08
53868646|171575494|Litopenaeus	FBpp0087286	NA	4e-05
53868647|171575495|Litopenaeus	FBpp0087286	NA	4e-05
53868665|171577053|Litopenaeus	FBpp0088221	NA	2e-18
53868680|171577838|Litopenaeus	FBpp0078699	NA	3e-05
53868692|171577850|Litopenaeus	FBpp0088221	NA	2e-18
53868697|171578624|Litopenaeus	FBpp0076769	NA	3e-08
53868698|171578625|Litopenaeus	FBpp0076769	NA	3e-08
53868701|171578628|Litopenaeus	FBpp0077994	RE32113p	7e-15
53868710|171579400|Litopenaeus	FBpp0080150	tRNA-specific adenosine deaminase 1	3e-09
53868716|171579406|Litopenaeus	FBpp0088679	NA	9e-26
53868721|171579411|Litopenaeus	FBpp0086175	NA	1e-15
53868726|171631990|Litopenaeus	FBpp0088688	NA	5e-05
53868735|171631999|Litopenaeus	FBpp0087286	NA	5e-05
53868741|171632907|Litopenaeus	FBpp0088221	NA	4e-17
53868747|171632913|Litopenaeus	FBpp0077607	Neural lazarillo	1e-09
53868760|171633828|Litopenaeus	FBpp0084566	Myosin light chain alkali	2e-09
53868761|171633829|Litopenaeus	FBpp0085575	NA	2e-15
53868772|171634742|Litopenaeus	FBpp0076769	NA	3e-08
53868776|171634746|Litopenaeus	FBpp0075923	Cuticular protein 67Fb	1e-18
53868777|171634747|Litopenaeus	FBpp0075923	Cuticular protein 67Fb	9e-18
53868789|171635668|Litopenaeus	FBpp0086741	DJ-1alpha	3e-07
53868802|171636583|Litopenaeus	FBpp0076765	Cuticle protein DCP7	4e-10
53868803|171636584|Litopenaeus	FBpp0076765	Cuticle protein DCP7	4e-10
53868819|171637502|Litopenaeus	FBpp0073683	NA	5e-12
53868820|171637503|Litopenaeus	FBpp0073683	NA	5e-12
53868826|171637509|Litopenaeus	FBpp0084447	NA	5e-05
53868833|171638418|Litopenaeus	FBpp0076769	NA	3e-08
53868834|171638419|Litopenaeus	FBpp0076769	NA	3e-08
53868856|171666550|Litopenaeus	FBpp0087215	NA	2e-05
53868861|171667371|Litopenaeus	FBpp0088221	NA	1e-16
53868865|171667375|Litopenaeus	FBpp0088221	NA	2e-18
53868866|171667376|Litopenaeus	FBpp0088221	NA	3e-11
53868883|171668209|Litopenaeus	FBpp0076704	NA	8e-17
53868884|171668210|Litopenaeus	FBpp0076704	NA	8e-17
53868888|171668214|Litopenaeus	FBpp0112271	NA	8e-19
53868891|171669033|Litopenaeus	FBpp0082638	NA	2e-09
53868905|171669863|Litopenaeus	FBpp0113017	NA	1e-21
53868917|171669875|Litopenaeus	FBpp0076637	RE28679p	1e-12
53868921|171670695|Litopenaeus	FBpp0087283	NA	4e-17
53868922|171670696|Litopenaeus	FBpp0087283	NA	2e-16
53868924|171670698|Litopenaeus	FBpp0073918	NA	3e-09
53868930|171670704|Litopenaeus	FBpp0087215	NA	2e-05
53868949|171671544|Litopenaeus	FBpp0071501	NA	6e-09
53868979|171526824|Litopenaeus	FBpp0112271	NA	1e-12
53868988|171527269|Litopenaeus	FBpp0086190	NA	8e-07
53869000|171527726|Litopenaeus	FBpp0088221	NA	9e-19
53869002|171527728|Litopenaeus	FBpp0112271	NA	5e-17
53869006|171527732|Litopenaeus	FBpp0077282	NA	1e-25
53869007|171527733|Litopenaeus	FBpp0077282	NA	5e-13
53869026|171528642|Litopenaeus	FBpp0087283	NA	4e-06
53869031|171528647|Litopenaeus	FBpp0076768	NA	7e-13
53869044|171529105|Litopenaeus	FBpp0076769	NA	3e-08
53869057|171529563|Litopenaeus	FBpp0077607	Neural lazarillo	2e-10
53869058|171529564|Litopenaeus	FBpp0077607	Neural lazarillo	6e-06
53869064|171529570|Litopenaeus	FBpp0088221	NA	2e-18
53869067|171529573|Litopenaeus	FBpp0088221	NA	2e-18
53869069|171529575|Litopenaeus	FBpp0087283	NA	8e-10
53869070|171530021|Litopenaeus	FBpp0076704	NA	1e-08
53869084|171530035|Litopenaeus	FBpp0076765	Cuticle protein DCP7	4e-10
53869087|171587388|Litopenaeus	FBpp0099590	NA	3e-11
53869101|171588044|Litopenaeus	FBpp0076768	NA	7e-13
53869108|171588051|Litopenaeus	FBpp0086756	NA	3e-07
53869109|171588052|Litopenaeus	FBpp0086756	NA	3e-07
53869117|171588709|Litopenaeus	FBpp0088221	NA	2e-18
53869118|171588710|Litopenaeus	FBpp0088221	NA	9e-06
53869131|171589372|Litopenaeus	FBpp0087283	NA	9e-20
53869138|171589379|Litopenaeus	FBpp0087215	NA	5e-05
53869146|171590029|Litopenaeus	FBpp0086852	NA	5e-11
53869151|171590034|Litopenaeus	FBpp0076768	NA	2e-13
53869152|171590035|Litopenaeus	FBpp0087283	NA	1e-05
53869153|171590036|Litopenaeus	FBpp0076764	NA	9e-11
53869154|171590037|Litopenaeus	FBpp0076765	Cuticle protein DCP7	3e-10
53869162|171590694|Litopenaeus	FBpp0071813	NA	2e-11
53869173|171590705|Litopenaeus	FBpp0077994	RE32113p	7e-15
53869174|171590706|Litopenaeus	FBpp0077994	RE32113p	1e-14
53869175|171591363|Litopenaeus	FBpp0087283	NA	5e-15
53869176|171591364|Litopenaeus	FBpp0087283	NA	5e-15
53869181|171591369|Litopenaeus	FBpp0083740	NA	1e-56
53869196|171592028|Litopenaeus	FBpp0087730	NA	3e-16
53869201|171592033|Litopenaeus	FBpp0112271	NA	6e-13
53869214|171639165|Litopenaeus	FBpp0078327	NA	6e-05
53869223|171639880|Litopenaeus	FBpp0087283	NA	2e-09
53869225|171639882|Litopenaeus	FBpp0085734	NA	3e-12
53869232|171639889|Litopenaeus	FBpp0111474	NA	4e-06
53869233|171639890|Litopenaeus	FBpp0073931	CG8909	1e-05
53869236|171640608|Litopenaeus	FBpp0077213	NA	3e-21
53869247|171640619|Litopenaeus	FBpp0087283	NA	9e-20
53869248|171640620|Litopenaeus	FBpp0087283	NA	6e-20
53869257|171641335|Litopenaeus	FBpp0111680	NA	9e-05
53869265|171642045|Litopenaeus	FBpp0087283	NA	2e-10
53869274|171642054|Litopenaeus	FBpp0077607	Neural lazarillo	1e-09
53869275|171642055|Litopenaeus	FBpp0077607	Neural lazarillo	1e-09
53869278|171642058|Litopenaeus	FBpp0076765	Cuticle protein DCP7	4e-10
53869279|171642059|Litopenaeus	FBpp0076618	NA	5e-08
53869281|171642758|Litopenaeus	FBpp0087283	NA	3e-07
53869283|171642760|Litopenaeus	FBpp0076769	NA	7e-08
53869288|171642765|Litopenaeus	FBpp0087283	NA	5e-15
53869289|171642766|Litopenaeus	FBpp0087283	NA	5e-15
53869323|171644199|Litopenaeus	FBpp0077607	Neural lazarillo	1e-08
53869324|171644200|Litopenaeus	FBpp0077607	Neural lazarillo	1e-06
53869345|171497149|Litopenaeus	FBpp0088221	NA	5e-19
53869346|171497150|Litopenaeus	FBpp0088221	NA	4e-10
53869352|171497156|Litopenaeus	FBpp0112271	NA	1e-12
53869372|171498779|Litopenaeus	FBpp0087283	NA	3e-09
53869386|171499598|Litopenaeus	FBpp0070040	NA	8e-28
53869402|171500412|Litopenaeus	FBpp0073294	NA	9e-08
53869403|171500413|Litopenaeus	FBpp0073294	NA	2e-06
53869414|171500424|Litopenaeus	FBpp0077607	Neural lazarillo	3e-10
53869415|171501237|Litopenaeus	FBpp0077607	Neural lazarillo	3e-10
53869441|171502068|Litopenaeus	FBpp0112271	NA	1e-12
53869443|171502070|Litopenaeus	FBpp0085613	RE26879p	3e-13
53869460|171574713|Litopenaeus	FBpp0087286	NA	9e-06
53869472|171574725|Litopenaeus	FBpp0087283	NA	6e-08
53869490|171576283|Litopenaeus	FBpp0077015	NA	5e-10
53869494|171576287|Litopenaeus	FBpp0076704	NA	1e-07
53869495|171576288|Litopenaeus	FBpp0075922	NA	8e-08
53869496|171576289|Litopenaeus	FBpp0087279	NA	6e-06
53869501|171576294|Litopenaeus	FBpp0088221	NA	2e-18
53869502|171576295|Litopenaeus	FBpp0088221	NA	7e-18
53869505|171577068|Litopenaeus	FBpp0071418	NA	2e-16
53869506|171577069|Litopenaeus	FBpp0071418	NA	1e-07
53869507|171577070|Litopenaeus	FBpp0088221	NA	2e-18
53869508|171577071|Litopenaeus	FBpp0088221	NA	2e-18
53869509|171577072|Litopenaeus	FBpp0078062	NA	7e-09
53869510|171577073|Litopenaeus	FBpp0087283	NA	3e-05
53869516|171577079|Litopenaeus	FBpp0076637	RE28679p	8e-18
53869517|171577080|Litopenaeus	FBpp0076637	RE28679p	3e-16
53869518|171577081|Litopenaeus	FBpp0076637	RE28679p	8e-18
53869519|171577082|Litopenaeus	FBpp0076637	RE28679p	8e-18
53869528|171577861|Litopenaeus	FBpp0077720	NA	3e-05
53869534|171577867|Litopenaeus	FBpp0087283	NA	5e-15
53869535|171578637|Litopenaeus	FBpp0087283	NA	1e-14
53869541|171578643|Litopenaeus	FBpp0076768	NA	1e-13
53869542|171578644|Litopenaeus	FBpp0076769	NA	2e-08
53869557|171579422|Litopenaeus	FBpp0099913	Failed axon connections, isoform D	3e-16
53869562|171579427|Litopenaeus	FBpp0087283	NA	2e-07
53869576|171632015|Litopenaeus	FBpp0076294	NA	1e-11
53869583|171632924|Litopenaeus	FBpp0076768	NA	1e-13
53869584|171632925|Litopenaeus	FBpp0076768	NA	1e-13
53869596|171633839|Litopenaeus	FBpp0087286	NA	2e-12
53869597|171633840|Litopenaeus	FBpp0087283	NA	1e-15
53869605|171633848|Litopenaeus	FBpp0076769	NA	3e-08
53869610|171634755|Litopenaeus	FBpp0076704	NA	5e-16
53869611|171634756|Litopenaeus	FBpp0076704	NA	5e-16
53869632|171635686|Litopenaeus	FBpp0076525	NA	2e-23
53869636|171635690|Litopenaeus	FBpp0077607	Neural lazarillo	2e-07
53869644|171636600|Litopenaeus	FBpp0099590	NA	1e-14
53869645|171636601|Litopenaeus	FBpp0080076	NA	8e-12
53869656|171637514|Litopenaeus	FBpp0073995	NA	2e-13
53869666|171637524|Litopenaeus	FBpp0077607	Neural lazarillo	4e-08
53869667|171637525|Litopenaeus	FBpp0077607	Neural lazarillo	4e-08
53869674|171638434|Litopenaeus	FBpp0087283	NA	3e-05
53869675|171638435|Litopenaeus	FBpp0075923	Cuticular protein 67Fb	3e-18
53869676|171638436|Litopenaeus	FBpp0075923	Cuticular protein 67Fb	3e-18
53869683|171638443|Litopenaeus	FBpp0086756	NA	7e-14
53869684|171638444|Litopenaeus	FBpp0086756	NA	7e-14
53869702|171489580|Litopenaeus	FBpp0081094	NA	7e-17
53869706|171489584|Litopenaeus	FBpp0088221	NA	5e-09
53869707|171489585|Litopenaeus	FBpp0088221	NA	3e-09
53869708|171489586|Litopenaeus	FBpp0077607	Neural lazarillo	1e-09
53869709|171489587|Litopenaeus	FBpp0077607	Neural lazarillo	9e-07
53869710|171489588|Litopenaeus	FBpp0112271	NA	1e-12
53869711|171489589|Litopenaeus	FBpp0112271	NA	2e-12
53869712|171489590|Litopenaeus	FBpp0112271	NA	1e-12
53869721|171490579|Litopenaeus	FBpp0072917	NA	6e-15
53869725|171490583|Litopenaeus	FBpp0077715	F-box-like/WD repeat-containing protein ebi	3e-37
53869728|171490586|Litopenaeus	FBpp0076768	NA	7e-13
53869729|171490587|Litopenaeus	FBpp0076768	NA	7e-13
53869732|171491574|Litopenaeus	FBpp0075923	Cuticular protein 67Fb	5e-16
53869756|171492582|Litopenaeus	FBpp0083319	LP10092p	3e-18
53869770|171493580|Litopenaeus	FBpp0087215	NA	3e-05
53869776|171494570|Litopenaeus	FBpp0075922	NA	6e-13
53869777|171494571|Litopenaeus	FBpp0112271	NA	1e-12
53869782|171494576|Litopenaeus	FBpp0073294	NA	6e-07
53869783|171494577|Litopenaeus	FBpp0073294	NA	1e-05
53869790|171495568|Litopenaeus	FBpp0088221	NA	4e-18
53869800|171495578|Litopenaeus	FBpp0076765	Cuticle protein DCP7	4e-10
53869801|171495579|Litopenaeus	FBpp0076765	Cuticle protein DCP7	4e-10
53869807|171587403|Litopenaeus	FBpp0110320	NA	6e-18
53869808|171587404|Litopenaeus	FBpp0110320	NA	2e-11
53869818|171587414|Litopenaeus	FBpp0085840	NA	1e-08
53869821|171588059|Litopenaeus	FBpp0074300	NA	2e-11
53869835|171588722|Litopenaeus	FBpp0081820	Translationally-controlled tumor protein homolog	1e-14
53869836|171588723|Litopenaeus	FBpp0081820	Translationally-controlled tumor protein homolog	1e-14
53869837|171588724|Litopenaeus	FBpp0087283	NA	6e-20
53869838|171588725|Litopenaeus	FBpp0087283	NA	6e-20
53869853|171589389|Litopenaeus	FBpp0076768	NA	6e-13
53869869|171590047|Litopenaeus	FBpp0073182	NA	7e-14
53869870|171590048|Litopenaeus	FBpp0073182	NA	1e-19
53869884|171590711|Litopenaeus	FBpp0112436	NA	1e-14
53869891|171590718|Litopenaeus	FBpp0076769	NA	3e-08
53869892|171590719|Litopenaeus	FBpp0076769	NA	5e-08
53869911|171592038|Litopenaeus	FBpp0087279	NA	6e-06
53869926|171639172|Litopenaeus	FBpp0071556	NA	1e-04
53869929|171639175|Litopenaeus	FBpp0078073	NA	7e-10
53869932|171639178|Litopenaeus	FBpp0076764	NA	5e-11
53869935|171639181|Litopenaeus	FBpp0085873	NA	2e-32
53869940|171639892|Litopenaeus	FBpp0081881	NA	7e-09
53869944|171639896|Litopenaeus	FBpp0087283	NA	2e-09
53869945|171639897|Litopenaeus	FBpp0087283	NA	2e-09
53869953|171639905|Litopenaeus	FBpp0112271	NA	1e-10
53869989|171642064|Litopenaeus	FBpp0085613	RE26879p	6e-13
53869990|171642065|Litopenaeus	FBpp0085613	RE26879p	6e-13
53869991|171642066|Litopenaeus	FBpp0071278	NA	3e-10
53870005|171642777|Litopenaeus	FBpp0099590	NA	4e-11
53870010|171642782|Litopenaeus	FBpp0072960	NA	2e-11
53870013|171642785|Litopenaeus	FBpp0087283	NA	9e-20
53870019|171643488|Litopenaeus	FBpp0088221	NA	2e-18
53870020|171643489|Litopenaeus	FBpp0088221	NA	4e-06
53870030|171644201|Litopenaeus	FBpp0075923	Cuticular protein 67Fb	3e-16
53870031|171644202|Litopenaeus	FBpp0075923	Cuticular protein 67Fb	3e-16
53870034|171644205|Litopenaeus	FBpp0076765	Cuticle protein DCP7	4e-10
53870050|171496344|Litopenaeus	FBpp0087215	NA	5e-05
53870066|171497165|Litopenaeus	FBpp0077994	RE32113p	6e-15
53870067|171497166|Litopenaeus	FBpp0077994	RE32113p	8e-15
53870076|171497973|Litopenaeus	FBpp0111351	NA	4e-07
53870077|171497974|Litopenaeus	FBpp0111351	NA	4e-07
53870093|171498795|Litopenaeus	FBpp0086756	NA	2e-16
53870108|171499615|Litopenaeus	FBpp0075923	Cuticular protein 67Fb	7e-18
53870109|171499616|Litopenaeus	FBpp0075923	Cuticular protein 67Fb	6e-18
53870116|171499623|Litopenaeus	FBpp0076769	NA	4e-11
53870117|171499624|Litopenaeus	FBpp0087283	NA	4e-06
53870129|171500434|Litopenaeus	FBpp0077994	RE32113p	7e-15
53870130|171500435|Litopenaeus	FBpp0077994	RE32113p	7e-15
53870145|171501262|Litopenaeus	FBpp0086756	NA	5e-12
53870164|171502086|Litopenaeus	FBpp0086429	NA	8e-23
53870165|171553944|Litopenaeus	FBpp0089346	NA	2e-05
53870169|171553948|Litopenaeus	FBpp0087283	NA	5e-15
53870170|171553949|Litopenaeus	FBpp0112271	NA	2e-16
53870192|171554888|Litopenaeus	FBpp0076769	NA	3e-08
53870193|171554889|Litopenaeus	FBpp0076704	NA	3e-05
53870215|171556745|Litopenaeus	FBpp0076769	NA	3e-08
53870216|171556746|Litopenaeus	FBpp0087286	NA	1e-04
53870224|171556754|Litopenaeus	FBpp0087283	NA	5e-17
53870225|171557672|Litopenaeus	FBpp0087283	NA	5e-17
53870236|171557683|Litopenaeus	FBpp0085613	RE26879p	1e-09
53870242|171558599|Litopenaeus	FBpp0087283	NA	4e-17
53870243|171558600|Litopenaeus	FBpp0087283	NA	4e-17
53870246|171558603|Litopenaeus	FBpp0070040	NA	8e-28
53870283|171560474|Litopenaeus	FBpp0072385	NA	5e-06
53870299|171617866|Litopenaeus	FBpp0082040	CG4115	2e-14
53870301|171618762|Litopenaeus	FBpp0075456	NA	3e-05
53870308|171618769|Litopenaeus	FBpp0112271	NA	4e-10
53870309|171618770|Litopenaeus	FBpp0075923	Cuticular protein 67Fb	1e-17
53870313|171618774|Litopenaeus	FBpp0086756	NA	4e-13
53870314|171618775|Litopenaeus	FBpp0086756	NA	4e-13
53870316|171619664|Litopenaeus	FBpp0078728	NA	2e-06
53870319|171619667|Litopenaeus	FBpp0073683	NA	3e-12
53870323|171619671|Litopenaeus	FBpp0087283	NA	2e-11
53870324|171619672|Litopenaeus	FBpp0075923	Cuticular protein 67Fb	7e-18
53870325|171619673|Litopenaeus	FBpp0075923	Cuticular protein 67Fb	6e-18
53870326|171619674|Litopenaeus	FBpp0074721	NA	2e-20
53870336|171620571|Litopenaeus	FBpp0088221	NA	2e-18
53870337|171620572|Litopenaeus	FBpp0088221	NA	2e-05
53870346|171621468|Litopenaeus	FBpp0083275	NA	6e-10
53870350|171621472|Litopenaeus	FBpp0088221	NA	1e-17
53870351|171621473|Litopenaeus	FBpp0088221	NA	8e-14
53870352|171621474|Litopenaeus	FBpp0076769	NA	3e-08
53870353|171621475|Litopenaeus	FBpp0087283	NA	4e-05
53870373|171622382|Litopenaeus	FBpp0087283	NA	3e-20
53870374|171622383|Litopenaeus	FBpp0087283	NA	2e-06
53870375|171623278|Litopenaeus	FBpp0076768	NA	7e-13
53870419|171488612|Litopenaeus	FBpp0076764	NA	5e-11
53870420|171489593|Litopenaeus	FBpp0076764	NA	5e-11
53870433|171489606|Litopenaeus	FBpp0086756	NA	9e-13
53870434|171489607|Litopenaeus	FBpp0086756	NA	1e-12
53870437|171490590|Litopenaeus	FBpp0087283	NA	9e-20
53870443|171490596|Litopenaeus	FBpp0087031	NA	5e-09
53870444|171490597|Litopenaeus	FBpp0086756	NA	7e-12
53870446|171490599|Litopenaeus	FBpp0076764	NA	1e-10
53870447|171490600|Litopenaeus	FBpp0076764	NA	1e-10
53870450|171491587|Litopenaeus	FBpp0087215	NA	5e-05
53870463|171491600|Litopenaeus	FBpp0112271	NA	1e-12
53870493|171493598|Litopenaeus	FBpp0070040	NA	8e-28
53870494|171493599|Litopenaeus	FBpp0070040	NA	4e-12
53870502|171494591|Litopenaeus	FBpp0074906	NA	7e-05
53870513|171495586|Litopenaeus	FBpp0085904	Death-domain containing protein BG5	2e-07
53870516|171495589|Litopenaeus	FBpp0087283	NA	2e-09
53870517|171495590|Litopenaeus	FBpp0087283	NA	2e-09
53870534|171548137|Litopenaeus	FBpp0081913	NA	3e-16
53870536|171548139|Litopenaeus	FBpp0086175	NA	6e-14
53870538|171548141|Litopenaeus	FBpp0087316	LD08826p	9e-32
53870539|171548142|Litopenaeus	FBpp0076769	NA	3e-07
53870543|171548835|Litopenaeus	FBpp0081454	NA	1e-04
53870554|171548846|Litopenaeus	FBpp0086756	NA	7e-08
53870555|171549536|Litopenaeus	FBpp0086756	NA	7e-08
53870556|171549537|Litopenaeus	FBpp0086756	NA	4e-13
53870557|171549538|Litopenaeus	FBpp0086756	NA	1e-13
53870562|171549543|Litopenaeus	FBpp0088221	NA	2e-18
53870567|171549548|Litopenaeus	FBpp0082816	NA	4e-09
53870568|171549549|Litopenaeus	FBpp0112271	NA	1e-12
53870569|171549550|Litopenaeus	FBpp0076637	RE28679p	7e-07
53870594|171550947|Litopenaeus	FBpp0077664	NA	3e-11
53870602|171551650|Litopenaeus	FBpp0074649	CG15881, isoform A	2e-21
53870603|171551651|Litopenaeus	FBpp0074649	CG15881, isoform A	2e-07
53870607|171551655|Litopenaeus	FBpp0086756	NA	4e-13
53870608|171551656|Litopenaeus	FBpp0086756	NA	4e-13
53870612|171551660|Litopenaeus	FBpp0087286	NA	6e-05
53870613|171551661|Litopenaeus	FBpp0087286	NA	6e-05
53870614|171551662|Litopenaeus	FBpp0076765	Cuticle protein DCP7	4e-10
53870615|171552351|Litopenaeus	FBpp0087283	NA	1e-05
53870620|171552356|Litopenaeus	FBpp0076704	NA	4e-17
53870621|171552357|Litopenaeus	FBpp0076704	NA	4e-17
53870624|171552360|Litopenaeus	FBpp0081458	NA	2e-06
53870644|171553068|Litopenaeus	FBpp0088221	NA	2e-18
53870645|171625034|Litopenaeus	FBpp0088221	NA	2e-18
53870650|171625039|Litopenaeus	FBpp0086756	NA	3e-12
53870651|171625040|Litopenaeus	FBpp0086756	NA	3e-12
53870654|171625043|Litopenaeus	FBpp0076768	NA	2e-13
53870655|171625044|Litopenaeus	FBpp0087283	NA	5e-06
53870656|171625045|Litopenaeus	FBpp0080941	NA	3e-15
53870657|171625046|Litopenaeus	FBpp0099590	NA	2e-12
[truncated: 29,518 more rows]
