# Supplementary material for: Predicted sub-populations in a marine shrimp proteome as revealed by combined EST and cDNA data from multiple Penaeus species
Source: BMC Res Notes. 2010 Nov 11;3:295. doi: 10.1186/1756-0500-3-295 (PMC2993728; doi:10.1186/1756-0500-3-295)
Supplement: Additional file 3 — List of shrimps' group 3 ESTs which matched to C. elegans protein sequences (showing hit proteins). This file lists 2,194 EST ID numbers (dbEST or other database-specific ID) and their matched WormBase ID and names of C. elegans proteins (where available). [file 1756-0500-3-295-S3.TXT]

EST ID	Warm Base ID	Protein Name	E-value
12077618|20157862|Litopenaeus	Y71D11A.2a.2	NA	2e-12
12077828|20158072|Litopenaeus	ZC434.7b.3	NA	5e-06
12077894|20158138|Litopenaeus	B0024.14b	NA	1e-05
18606160|38568262|Insert:	R06B10.3		1e-05
18606178|38568280|Insert:	B0272.3	3-hydroxyacyl-CoA dehydrogenase	3e-36
21390342|40956328|Litopenaeus	T22H2.6b	NA	5e-05
21390359|40956345|Litopenaeus	T22H2.6b	NA	6e-08
21390368|40956354|Litopenaeus	T03F6.2	DnaJ, prokaryotic heat shock protein, Zinc finger, C2H2 type	5e-06
21390565|40956551|Litopenaeus	F02D8.4.2	NA	6e-07
21390968|40956954|Litopenaeus	F13H10.5		4e-12
21391172|40957158|Litopenaeus	F37F2.3	glutathione S-transferase	2e-08
21391182|40957168|Litopenaeus	Y38H6C.8	Lectin C-type domain short and long forms	2e-05
21391230|40957216|Litopenaeus	ZK287.7		6e-07
21391415|40957401|Litopenaeus	F49E8.5.2	NA	9e-05
21391722|40957708|Litopenaeus	Y56A3A.9	NA	8e-10
21391769|40957755|Litopenaeus	F44E2.2b	NA	1e-36
21392060|40958046|Litopenaeus	C01B10.9		7e-09
21392063|40958049|Litopenaeus	ZK1067.2		3e-17
21392193|40958179|Litopenaeus	T23G11.6b	NA	3e-05
21392307|40958293|Litopenaeus	F39B2.3	Zinc-binding dehydrogenases	1e-17
21392366|40958352|Litopenaeus	F38E9.2		2e-05
21392369|40958355|Litopenaeus	F38E9.2		1e-05
21410795|41019778|Litopenaeus	Y51F10.8	NA	3e-22
21411006|41019989|Litopenaeus	C09D1.1g	NA	2e-05
21411758|41020745|Litopenaeus	Y17G7B.7.2	NA	4e-07
21596146|42557074|Litopenaeus	ZK353.7		4e-05
22053865|45650424|Penaeus	Y43F8C.16		5e-05
22053883|45650442|Penaeus	F44E2.2b	NA	3e-19
22053903|45650462|Penaeus	F44E2.2b	NA	4e-08
22053923|45650482|Penaeus	F07H5.8	keratin like	3e-07
22053926|45650485|Penaeus	F44E2.2b	NA	1e-06
22053941|45650500|Penaeus	ZC317.1	helicase	5e-05
22053951|45650510|Penaeus	F44E2.2b	NA	1e-18
24619786|50407090|Penaeus	Y62E10A.1.3	NA	1e-04
24619802|50407110|Penaeus	Y62E10A.1.3	NA	8e-05
24866671|53554041|Penaeus	Y73B3A.18b	NA	2e-08
25929825|52863192|Litopenaeus	Y43C5A.5	thymidine kinases	9e-11
25929940|52863307|Litopenaeus	F13H10.5		4e-12
26273710|56956804|Litopenaeus	B0507.2		1e-49
26273711|56956805|Litopenaeus	B0507.2		2e-46
26273802|56956896|Litopenaeus	Y57A10A.25		1e-07
26273812|56956906|Litopenaeus	Y17G7B.12	Exonuclease	8e-07
31294995|109974269|Penaeus	R53.5		1e-09
33949449|116078142|Penaeus	C05D10.1c.4	NA	4e-06
34629607|83762977|Penaeus	F41G3.12		2e-06
34629711|83763081|Penaeus	R12A1.3	protease inhibitor	5e-05
34629883|83763253|Penaeus	F59A7.4	histone H1	5e-07
34629980|83763350|Penaeus	ZK265.6		1e-05
35009302|109135193|Penaeus	Y56A3A.9	NA	5e-13
35009384|109135275|Penaeus	M01E11.7c	NA	9e-08
35009400|109135291|Penaeus	F44E2.2b	NA	3e-06
35009446|109135337|Penaeus	F35D11.3.2	NA	7e-07
35009447|109135338|Penaeus	Y56A3A.9	NA	8e-07
35009507|109135398|Penaeus	Y56A3A.9	NA	2e-06
35009678|109135569|Penaeus	Y56A3A.9	NA	1e-08
35009800|109135691|Penaeus	Y56A3A.9	NA	3e-05
35009826|109135717|Penaeus	Y65B4BL.3		0.0
35283677|109136380|Penaeus	R12A1.3	protease inhibitor	5e-05
35283680|109136383|Penaeus	R12A1.3	protease inhibitor	5e-05
35283682|109136385|Penaeus	R12A1.3	protease inhibitor	5e-05
35283700|109136403|Penaeus	R12A1.3	protease inhibitor	5e-05
35283748|109136451|Penaeus	F08B6.4c.3	NA	6e-05
35283808|109136511|Penaeus	R12A1.3	protease inhibitor	5e-05
35283855|109136558|Penaeus	R12A1.3	protease inhibitor	4e-05
35283864|109136567|Penaeus	R12A1.3	protease inhibitor	3e-05
35283981|109136684|Penaeus	F44E2.2b	NA	9e-06
36890960|109136713|Penaeus	F41G3.12		1e-05
38335787|91752679|Penaeus	F09E5.3.2	NA	6e-05
38335953|91752845|Penaeus	Y37D8A.2		1e-65
38336723|91753615|Penaeus	Y25C1A.3		1e-06
38386847|91938596|Penaeus	Y43E12A.2		6e-09
38386851|91938602|Penaeus	C54D1.2	C-type lectin	8e-06
38386852|91938604|Penaeus	Y54E2A.9		1e-14
38386875|91938650|Penaeus	W02D3.7	fatty acid-binding protein	8e-05
38386992|91938872|Penaeus	Y54E2A.9		2e-08
38387020|91938929|Penaeus	Y54E2A.9		3e-19
38387039|91938958|Penaeus	Y43E12A.2		2e-08
3998536|11055891|The	Y65B4BL.5		1e-04
4033951|11037814|Similar	Y59A8B.21		9e-27
4033987|11037850|Similar	ZK1058.1.2	NA	6e-45
4034051|11037914|Poly	R12A1.3	protease inhibitor	4e-05
40956569|112000925|Penaeus	B0024.14b	NA	3e-05
41339434|112434082|Litopenaeus	C18B2.5b	NA	2e-06
41526352|113365179|Penaeus	C08G9.2		3e-05
41526467|113365294|Penaeus	F28H1.4b	NA	1e-14
41526596|113365423|Penaeus	D1014.1	arylsulfatase	2e-05
41526666|113365493|Penaeus	Y43E12A.2		2e-08
41526682|113365509|Penaeus	C04F5.1		1e-10
41526704|113365531|Penaeus	F17C8.3		6e-58
41526957|113365784|Penaeus	T21D12.3.2	NA	1e-06
41527122|113365949|Penaeus	W03F8.4		8e-30
41527298|113366125|Penaeus	C54D1.2	C-type lectin	5e-05
41527341|113366168|Penaeus	Y54E2A.9		1e-14
41527386|113366213|Penaeus	T11G6.3	bacterial regulatory protein UHPC like	3e-05
41527551|113366378|Penaeus	Y43E12A.2		2e-05
41527697|113366524|Penaeus	T22H2.6b	NA	9e-14
41527751|113366578|Penaeus	K10C2.1	serine carboxypeptidase	7e-12
41527819|113366646|Penaeus	F41C3.5.2	NA	2e-09
41528024|113366851|Penaeus	ZK721.1a	NA	2e-09
41528138|113366965|Penaeus	ZK546.11	glutathione S-transferase	6e-06
41702290|157098482|Penaeus	F44E2.2b	NA	2e-14
41702307|157098499|Penaeus	ZK1290.6		1e-05
41702320|157098512|Penaeus	F44E2.2b	NA	1e-09
41702328|157098520|Penaeus	F44E2.2b	NA	4e-17
41702332|157098524|Penaeus	Y56A3A.9	NA	1e-07
41702395|157098586|Penaeus	ZK1290.6		4e-05
41702401|157098592|Penaeus	Y56A3A.9	NA	4e-13
41702413|157098604|Penaeus	Y56A3A.9	NA	9e-11
41708439|157098672|Penaeus	F44E2.2b	NA	1e-26
44996128|157098676|Penaeus	Y43E12A.2		2e-08
44996133|157098681|Penaeus	Y43E12A.2		1e-06
44996134|157098682|Penaeus	Y43E12A.2		2e-08
44996151|157098699|Penaeus	Y43E12A.2		2e-08
44996154|157098702|Penaeus	R12A1.3	protease inhibitor	5e-05
44996164|157098712|Penaeus	Y43E12A.2		2e-08
44996167|157098715|Penaeus	Y19D2B.1		1e-05
44996169|157098717|Penaeus	Y43E12A.2		3e-08
44996170|157098718|Penaeus	Y43E12A.2		8e-09
44996173|157098721|Penaeus	R12A1.3	protease inhibitor	5e-05
44996174|157098722|Penaeus	R12A1.3	protease inhibitor	5e-05
44996176|157098724|Penaeus	Y43E12A.2		2e-08
44996193|157098741|Penaeus	Y43E12A.2		2e-08
44996205|157098753|Penaeus	Y43E12A.2		2e-08
44996207|157098755|Penaeus	Y43E12A.2		2e-08
44996215|157098763|Penaeus	Y43E12A.2		9e-07
44996220|157098768|Penaeus	Y43E12A.2		2e-08
46230162|144227825|Penaeus	F16A11.1	Zinc finger, C3HC4 type (RING finger)	3e-21
4792507|8888557|Litopenaeus	T28F4.5.2	NA	4e-05
50736378|160433690|subtractive	C11E4.2	glutathione peroxidase	2e-09
53868110|171657453|Litopenaeus	W03D8.8		9e-18
53868382|171645890|Litopenaeus	Y64G10A.7		4e-05
53868481|171651209|Litopenaeus	M02G9.3		7e-05
53868556|171505562|Litopenaeus	R151.3.2	NA	3e-05
53868557|171505563|Litopenaeus	R151.3.2	NA	3e-05
53868576|171506913|Litopenaeus	Y64G10A.7		4e-05
53868613|171573919|Litopenaeus	Y39B6A.1.2	NA	4e-06
53868732|171631996|Litopenaeus	Y39B6A.1.2	NA	1e-05
53868886|171668212|Litopenaeus	F35C5.3		2e-05
53869048|171529109|Litopenaeus	T23B3.5		2e-06
53869179|171591367|Litopenaeus	T06D8.9.1	NA	1e-06
53869338|171496337|Litopenaeus	T05H4.13c.2	NA	1e-07
53869568|171632007|Litopenaeus	M02G9.3		1e-05
53869774|171493584|Litopenaeus	F18C12.3		9e-12
53869775|171494569|Litopenaeus	F18C12.3		5e-13
53870091|171498793|Litopenaeus	R107.7.2	NA	4e-10
53870092|171498794|Litopenaeus	R107.7.2	NA	1e-04
53870196|171555809|Litopenaeus	B0024.14b	NA	3e-06
53870284|171560475|Litopenaeus	M02G9.3		2e-05
53870775|171480838|Litopenaeus	Y56A3A.3		4e-17
53870785|171481958|Litopenaeus	F33E2.6		5e-05
53870947|171551665|Litopenaeus	B0024.14b	NA	1e-05
53870955|171551673|Litopenaeus	F28H1.4a	NA	2e-14
53871028|171594419|Litopenaeus	B0024.14b	NA	4e-06
53871614|171508967|Litopenaeus	F53F4.11.1	NA	6e-07
53871747|171549573|Litopenaeus	Y37D8A.2		4e-31
53871769|171550279|Litopenaeus	C34D1.5b	NA	7e-05
53871770|171550968|Litopenaeus	C34D1.5b	NA	5e-05
53871825|171553094|Litopenaeus	C32E8.2a.2	NA	5e-07
53871873|171626784|Litopenaeus	Y45F3A.9	SpoU rRNA Methylase family	1e-07
53871874|171626785|Litopenaeus	Y45F3A.9	SpoU rRNA Methylase family	1e-07
53872317|171508273|Litopenaeus	M106.7		4e-08
53872388|171511809|Litopenaeus	T02C1.1	Zinc finger, C3HC4 type (RING finger)	2e-06
53872647|171630240|Litopenaeus	F25B4.8b	NA	4e-06
53872648|171630241|Litopenaeus	F25B4.8a	NA	1e-12
53872744|171485367|Litopenaeus	Y82E9BR.3.5	NA	8e-11
53872749|171486471|Litopenaeus	F25B4.8b	NA	1e-15
53872750|171486472|Litopenaeus	F25B4.8a	NA	2e-06
53872858|171564680|Litopenaeus	CD4.4		9e-12
53873112|171664711|Litopenaeus	M02G9.3		2e-05
53873653|171544695|Litopenaeus	M02G9.3		1e-05
53873703|171546792|Litopenaeus	C15H9.1	NAD(P) transhydrogenase, mitochondrial	8e-88
53873930|171664733|Litopenaeus	Y69H2.10b	NA	3e-05
53874500|171563983|Litopenaeus	F42E11.4	troponin I	3e-06
53874603|171606068|Litopenaeus	F53A9.10a.2	NA	3e-06
53874717|171483149|Litopenaeus	C11G6.3	PHD-finger.	6e-05
53874836|171528217|Litopenaeus	C02D5.2b	NA	6e-05
53875072|171601130|Litopenaeus	Y39B6A.1.2	NA	4e-08
53875086|171601809|Litopenaeus	W04C9.2		5e-05
53875102|171602497|Litopenaeus	T22F3.4.2	NA	8e-08
53875115|171603170|Litopenaeus	Y48G10A.1.2	NA	1e-04
53875177|171646861|Litopenaeus	F46H5.3b.4	NA	4e-07
53875285|171509021|Litopenaeus	R107.7.2	NA	8e-07
53875309|171509737|Litopenaeus	C42D8.2b.2	NA	2e-06
53875542|171646881|Litopenaeus	T07A9.9a.3	NA	7e-06
53875616|171651305|Litopenaeus	C24F3.1b.2	NA	3e-15
53876106|171513303|Litopenaeus	Y69H2.10b	NA	6e-05
53876190|171516587|Litopenaeus	C52B9.7b	NA	6e-19
53876325|171577920|Litopenaeus	T13B5.4	cuticular collagen	1e-06
53876431|171662690|Litopenaeus	C11G6.3	PHD-finger.	4e-05
53876492|171519005|Litopenaeus	B0024.14b	NA	2e-06
53876493|171519006|Litopenaeus	B0024.14b	NA	2e-06
53876707|171657542|Litopenaeus	T28A11.11	glutathione S-transferase	8e-08
53876747|171659613|Litopenaeus	F25B4.8a	NA	6e-31
53876748|171659614|Litopenaeus	F25B4.8a	NA	1e-20
53876835|171513327|Litopenaeus	R107.7.2	NA	1e-22
53876836|171513328|Litopenaeus	R107.7.2	NA	7e-06
53877271|171524809|Litopenaeus	R53.5		6e-15
53878738|171479900|Litopenaeus	W09G12.7		5e-05
53879097|171652183|Litopenaeus	Y39B6A.30		2e-06
53879209|171513346|Litopenaeus	K12F2.1	myosin heavy chain	1e-07
53879388|171563389|Litopenaeus	M02G9.3		1e-05
53879446|171617119|Litopenaeus	F41G3.12		5e-09
53879495|171620723|Litopenaeus	M02G9.3		7e-05
53879620|171491663|Litopenaeus	C32E8.2a.2	NA	2e-06
53879733|171535846|Litopenaeus	T28F4.5.2	NA	1e-06
53879915|171651418|Litopenaeus	B0024.14b	NA	2e-06
53880126|171511950|Litopenaeus	F52B5.1	anion exchange protein	6e-05
53880360|171614417|Litopenaeus	F48E8.6		2e-09
53880361|171614418|Litopenaeus	F48E8.6		2e-09
53880628|171572335|Litopenaeus	T12D8.8.3	NA	2e-07
53880629|171572336|Litopenaeus	T12D8.8.3	NA	3e-07
53880948|171556911|Litopenaeus	T21D12.3.2	NA	3e-08
53880949|171556912|Litopenaeus	Y43E12A.2		3e-08
53880950|171557830|Litopenaeus	Y43E12A.2		3e-08
53880991|171559698|Litopenaeus	Y64G10A.7		1e-05
53881147|171482178|Litopenaeus	Y43E12A.2		4e-08
53881148|171482179|Litopenaeus	Y43E12A.2		3e-08
53881216|171486686|Litopenaeus	F08G12.1	ras-related like protein	9e-27
53881334|171538083|Litopenaeus	T12E12.1		6e-05
53881429|171590143|Litopenaeus	F41F3.6	7TM chemoreceptor, srx family	0.0
53881821|171488700|Litopenaeus	F41G3.12		4e-09
53882406|171592153|Litopenaeus	F37F2.3	glutathione S-transferase	3e-19
53883176|171556030|Litopenaeus	F25B4.8a	NA	6e-31
53883177|171556031|Litopenaeus	F25B4.8b	NA	2e-22
53883205|171557893|Litopenaeus	Y39B6A.1.2	NA	4e-07
53883251|171603952|Litopenaeus	F41G3.12		5e-09
53883367|171487779|Litopenaeus	M02G9.3		1e-04
53883462|171493751|Litopenaeus	M05D6.2	testis-specific like protein	3e-07
53883635|171611700|Litopenaeus	F41G3.12		4e-09
53883699|171615352|Litopenaeus	F41G3.12		4e-09
53883738|171657687|Litopenaeus	M02G9.3		3e-05
53883875|171549015|Litopenaeus	C18B2.5b	NA	3e-05
53883949|171551840|Litopenaeus	D1046.2.2	NA	5e-06
53883981|171604694|Litopenaeus	F33H1.1b	NA	4e-05
53884389|171606908|Litopenaeus	C23G10.3.2	NA	2e-05
53884897|171656100|Litopenaeus	T19D12.1	A. faecalis PHB depolymerase; zinc finger protein 40	8e-06
53885176|171631214|Litopenaeus	M02G9.3		1e-05
53885253|171635808|Litopenaeus	R107.7.2	NA	1e-20
53885275|171637634|Litopenaeus	Y71D11A.2a.2	NA	7e-14
53885446|171593775|Litopenaeus	Y64G10A.7		4e-05
53885545|171645201|Litopenaeus	F58B3.5	methionyl-tRNA synthetase	2e-05
53885603|171648734|Litopenaeus	Y39B6A.1.2	NA	2e-06
53885650|171513400|Litopenaeus	T02G5.13a	NA	2e-54
53885658|171513408|Litopenaeus	Y55F3AM.10		2e-15
53885859|171585074|Litopenaeus	Y113G7B.12		9e-07
53885930|171646976|Litopenaeus	Y64G10A.7		4e-05
53886015|171502269|Litopenaeus	F41G3.12		4e-09
53886092|171505684|Litopenaeus	Y39B6A.1.2	NA	2e-10
53886093|171505685|Litopenaeus	Y39B6A.1.2	NA	5e-05
53886192|171550464|Litopenaeus	Y64G10A.7		4e-05
53886214|171551174|Litopenaeus	Y64G10A.7		4e-05
53886235|171552578|Litopenaeus	R107.7.2	NA	3e-20
53886236|171552579|Litopenaeus	R107.7.2	NA	3e-08
53886704|171585094|Litopenaeus	M02G9.3		1e-05
53886718|171654163|Litopenaeus	F35C5.3		6e-12
53886816|171649647|Litopenaeus	M163.3	histone H1	4e-05
53887055|171564846|Litopenaeus	C48E7.11		1e-08
53887445|171617167|Litopenaeus	F35H10.5		7e-05
53887552|171623497|Litopenaeus	R107.7.2	NA	2e-20
53887860|171606977|Litopenaeus	Y64G10A.7		8e-05
53888102|171544855|Litopenaeus	F35H10.5		8e-05
53888140|171546940|Litopenaeus	Y64G10A.7		4e-05
53888189|171588210|Litopenaeus	C34D1.5b	NA	7e-05
53888208|171588878|Litopenaeus	B0024.14b	NA	6e-06
53888209|171588879|Litopenaeus	B0024.14b	NA	6e-06
53888346|171655360|Litopenaeus	F35A5.1		2e-07
53888416|171530678|Litopenaeus	Y63D3A.5.1	NA	6e-09
53888576|171589550|Litopenaeus	T28F4.5.2	NA	1e-06
53888613|171590878|Litopenaeus	M02G9.3		1e-05
53888724|171642904|Litopenaeus	H39E23.3		1e-05
53889051|171576400|Litopenaeus	R107.7.2	NA	3e-16
53889113|171657788|Litopenaeus	C09D1.1g	NA	9e-05
53889161|171660886|Litopenaeus	Y106G6H.8		2e-08
53889180|171661917|Litopenaeus	Y38A10A.7		2e-05
53889206|171663987|Litopenaeus	Y64G10A.7		8e-06
53889460|171597791|Litopenaeus	F39B2.3	Zinc-binding dehydrogenases	3e-06
53889580|171671725|Litopenaeus	R107.7.2	NA	4e-23
53889695|171538132|Litopenaeus	T28F4.5.2	NA	1e-06
53889799|171584213|Litopenaeus	C18B2.5b	NA	5e-06
53889808|171585122|Litopenaeus	C15B12.1	sarcosine oxidase	1e-07
53890051|171506385|Litopenaeus	Y64G10A.7		3e-05
53890223|171611802|Litopenaeus	M163.3	histone H1	1e-05
53890324|171665955|Litopenaeus	M02G9.3		9e-05
53890344|171667607|Litopenaeus	T28F4.5.2	NA	1e-06
53890406|171670933|Litopenaeus	R09B3.4	Ubiquitin-conjugating enzymes	1e-06
53890788|171650573|Litopenaeus	F36H12.3		9e-05
53890914|171542053|Litopenaeus	F54E4.4	zinc metalloprotease	9e-07
53890974|171544885|Litopenaeus	C16C8.2	peroxidase precursor	3e-05
53890990|171545587|Litopenaeus	Y39B6A.1.2	NA	1e-04
53891021|171546970|Litopenaeus	T28A11.11	glutathione S-transferase	4e-20
53891155|171657819|Litopenaeus	T10G3.5b	NA	1e-04
53891253|171664023|Litopenaeus	T21E3.3	EGF-like protein	3e-05
53891320|171515420|Litopenaeus	M02G9.3		8e-05
53891335|171516066|Litopenaeus	Y56A3A.3		4e-17
53891410|171548433|Litopenaeus	M02G9.3		9e-05
53891681|171668469|Litopenaeus	CD4.4		2e-14
53892149|171482310|Litopenaeus	M02G9.3		1e-04
53892196|171485697|Litopenaeus	ZC434.7b.3	NA	1e-06
53892574|171650589|Litopenaeus	F48E8.6		2e-09
53892676|171500609|Litopenaeus	ZK430.8	peroxidase	3e-05
53892884|171613661|Litopenaeus	K03B8.2	zinc metalloprotease	1e-05
53892937|171651499|Litopenaeus	F25B4.8a	NA	6e-31
53892938|171651500|Litopenaeus	F25B4.8a	NA	1e-11
53893227|171600623|Litopenaeus	C35D10.17		1e-09
53893319|171645309|Litopenaeus	B0024.14b	NA	6e-06
53893320|171645310|Litopenaeus	B0024.14b	NA	2e-06
53893448|171509178|Litopenaeus	R151.3.2	NA	6e-05
53893451|171509181|Litopenaeus	Y64G10A.7		4e-05
53893571|171568073|Litopenaeus	M02G9.3		2e-05
53893857|171499815|Litopenaeus	C16C8.2	peroxidase precursor	1e-07
53894028|171631333|Litopenaeus	M02G9.3		1e-04
53894104|171635926|Litopenaeus	T23F4.4	protease	2e-05
53894140|171487901|Litopenaeus	C16C8.2	peroxidase precursor	5e-08
53894196|171491867|Litopenaeus	C33F10.14		2e-37
53894207|171491878|Litopenaeus	C33F10.14		1e-36
53894251|171494874|Litopenaeus	C33F10.14		2e-37
53894383|171631343|Litopenaeus	T13F3.8		1e-05
53894384|171631344|Litopenaeus	T16G12.5		5e-10
53894780|171606264|Litopenaeus	T28A11.11	glutathione S-transferase	1e-06
53894858|171644438|Litopenaeus	F42G9.2		7e-06
53895075|171521295|Litopenaeus	Y64G10A.7		8e-05
53895225|171617293|Litopenaeus	R107.7.2	NA	2e-15
53895290|171621800|Litopenaeus	C49H3.11.3	NA	1e-10
53895606|171599952|Litopenaeus	Y105E8B.5		3e-51
53895639|171601315|Litopenaeus	C27A7.3b	NA	2e-07
53895931|171547035|Litopenaeus	F17B5.1a	NA	2e-05
53896243|171491904|Litopenaeus	W04C9.2		3e-05
53896484|171613676|Litopenaeus	W04C9.2		5e-07
53896532|171616420|Litopenaeus	Y105E8B.5		4e-50
53896743|171516742|Litopenaeus	M01E11.7b.2	NA	6e-07
53896829|171556152|Litopenaeus	ZK721.1a	NA	3e-09
53897670|171562808|Litopenaeus	T28F4.5.2	NA	1e-06
53897697|171564189|Litopenaeus	Y69H2.10b	NA	3e-05
53897698|171564190|Litopenaeus	Y69H2.10b	NA	4e-05
53897778|171619137|Litopenaeus	B0024.14b	NA	5e-06
53897791|171620037|Litopenaeus	C35B1.1	ubiquitin conjugating-protein	3e-06
53897856|171487942|Litopenaeus	F29D10.4	myosin	3e-06
53897934|171492914|Litopenaeus	C06B8.8.5	NA	8e-05
53898138|171568155|Litopenaeus	R107.7.2	NA	3e-05
53898419|171511350|Litopenaeus	Y39B6A.1.2	NA	6e-05
53898504|171556171|Litopenaeus	Y69H2.10b	NA	6e-05
53898773|171655422|Litopenaeus	T28F4.5.2	NA	1e-06
53898858|171514805|Litopenaeus	ZK1055.1		2e-05
53898948|171579661|Litopenaeus	C09D1.1g	NA	3e-06
53898949|171579662|Litopenaeus	C09D1.1g	NA	4e-06
53898974|171581516|Litopenaeus	F07C6.4c.2	NA	6e-16
53898989|171582445|Litopenaeus	F32E10.2	chromo domain of heterochromatin protein	4e-06
53899004|171583360|Litopenaeus	Y69H2.10b	NA	4e-06
53899393|171578110|Litopenaeus	F59A2.6		5e-06
53899427|171610091|Litopenaeus	Y37E3.7.2	NA	1e-06
53899652|171665128|Litopenaeus	C34D10.1		8e-14
53899661|171526496|Litopenaeus	C35B1.1	ubiquitin conjugating-protein	9e-07
53900231|171558977|Litopenaeus	D1037.3.4	NA	1e-09
53900293|171605570|Litopenaeus	F07A5.7.3	NA	2e-05
53900624|171610103|Litopenaeus	Y69H2.10b	NA	5e-05
53900625|171610104|Litopenaeus	Y69H2.10b	NA	5e-05
53900668|171612838|Litopenaeus	Y110A2AL.2		7e-05
53900789|171653913|Litopenaeus	T07A9.9a.3	NA	2e-05
53901007|171555267|Litopenaeus	T28A11.11	glutathione S-transferase	7e-10
53901238|171508545|Litopenaeus	C05E4.9b	NA	2e-28
53901258|171509257|Litopenaeus	C18H9.8		1e-06
53901488|171619157|Litopenaeus	R151.3.2	NA	3e-06
53901489|171619158|Litopenaeus	R151.3.2	NA	3e-06
53901513|171620069|Litopenaeus	C34D10.1		2e-16
53901514|171620070|Litopenaeus	C34D10.1		3e-16
53901850|171581557|Litopenaeus	B0024.14b	NA	2e-06
53901851|171581558|Litopenaeus	B0024.14b	NA	2e-06
53901999|171662030|Litopenaeus	Y39A1A.3		8e-05
53902145|171546369|Litopenaeus	R151.3.2	NA	2e-06
53902436|171519108|Litopenaeus	C25A1.10a	NA	8e-05
53902503|171520886|Litopenaeus	C02D5.1	Isovaleryl-CoA dehydrogenase	1e-08
53902565|171588290|Litopenaeus	D2030.5	B.subtilis YQJC protein like	3e-48
53902566|171588291|Litopenaeus	D2030.5	B.subtilis YQJC protein like	5e-46
53903192|171509978|Litopenaeus	C11E4.2	glutathione peroxidase	3e-05
53903374|171586144|Litopenaeus	F17C8.3		2e-52
53903375|171617388|Litopenaeus	F17C8.3		2e-13
53903378|171617391|Litopenaeus	C34D10.1		4e-11
53903531|171482362|Litopenaeus	Y105E8A.26b	NA	5e-05
53903890|171653939|Litopenaeus	C04F12.4.2	NA	9e-06
53904023|171544996|Litopenaeus	C54F6.14	ferritin heavy chain	2e-06
53904230|171626200|Litopenaeus	F13H10.5		9e-19
53904281|171628786|Litopenaeus	F26H9.6.2	NA	5e-05
53904487|171544309|Litopenaeus	B0024.14b	NA	2e-06
53904610|171634151|Litopenaeus	F41G3.12		5e-09
53904671|171637827|Litopenaeus	Y106G6H.2c	NA	1e-05
53904672|171637828|Litopenaeus	Y106G6H.2c	NA	4e-05
53904918|171579766|Litopenaeus	R107.7.2	NA	2e-22
53904933|171580691|Litopenaeus	Y110A2AL.2		4e-05
53905478|171636937|Litopenaeus	W06E11.4		3e-07
53905480|171636939|Litopenaeus	Y92C3B.3b	NA	6e-13
53905515|171502444|Litopenaeus	R107.7.2	NA	5e-12
53905664|171549216|Litopenaeus	C14B9.7.2	NA	7e-08
53905744|171552735|Litopenaeus	F29G6.1	kazal-type proteinase inhibitor	3e-05
53906022|171523340|Litopenaeus	K02C4.3	ubiquitin carboxyl-terminal hydrolase	3e-07
53906320|171649875|Litopenaeus	C03E10.5		7e-05
53906355|171507885|Litopenaeus	T28F4.5.2	NA	1e-06
53906511|171569084|Litopenaeus	W09G12.7		3e-05
53906547|171570852|Litopenaeus	C53H9.1.2	NA	6e-05
53906685|171629665|Litopenaeus	ZK899.2		1e-51
53906835|171553486|Litopenaeus	Y97E10AR.6		3e-12
53906862|171555347|Litopenaeus	T28F4.5.2	NA	1e-06
53906899|171557218|Litopenaeus	F33A8.1.2	NA	5e-05
53907001|171634202|Litopenaeus	T28F4.5.2	NA	5e-06
53907168|171512150|Litopenaeus	D2030.5	B.subtilis YQJC protein like	2e-46
53907169|171512151|Litopenaeus	D2030.5	B.subtilis YQJC protein like	6e-33
53907204|171554427|Litopenaeus	F41G3.12		6e-09
53907258|171557232|Litopenaeus	T28F4.5.2	NA	6e-06
53907606|171569995|Litopenaeus	F27C1.6.2	NA	6e-07
53907842|171491053|Litopenaeus	Y69H2.10b	NA	4e-05
53907935|171539516|Litopenaeus	T22F3.4.2	NA	5e-07
53908029|171587003|Litopenaeus	T28A11.11	glutathione S-transferase	9e-19
53908184|171633313|Litopenaeus	T13C2.6b	NA	2e-05
53908185|171633314|Litopenaeus	T13C2.6b	NA	2e-05
53908222|171636064|Litopenaeus	F52H2.6		3e-12
53908223|171636065|Litopenaeus	F52H2.6		4e-11
53908232|171636074|Litopenaeus	F33A8.1.2	NA	6e-05
53908233|171636075|Litopenaeus	T04A8.13	neurofilament triplet M protein	1e-05
53908321|171483556|Litopenaeus	F41G3.12		5e-09
53908401|171549238|Litopenaeus	T28F4.5.2	NA	8e-07
53908662|171668638|Litopenaeus	F41G3.12		8e-07
53908782|171515497|Litopenaeus	Y63D3A.5.1	NA	4e-09
53908900|171556307|Litopenaeus	R107.7.2	NA	6e-18
53908910|171557234|Litopenaeus	F07A5.7.3	NA	1e-05
53908977|171631492|Litopenaeus	W09G10.4b	NA	9e-11
53908978|171631493|Litopenaeus	W09G10.4b	NA	3e-09
53909231|171542892|Litopenaeus	F57G4.9	NA	2e-05
53909232|171542893|Litopenaeus	F57G4.9	NA	2e-07
53909321|171547120|Litopenaeus	R107.7.2	NA	4e-23
53909322|171547121|Litopenaeus	F37F2.3	glutathione S-transferase	3e-15
53909560|171501634|Litopenaeus	F08H9.12		0.0
53909716|171645491|Litopenaeus	T13C2.6b	NA	1e-06
53909834|171522833|Litopenaeus	Y69H2.10b	NA	7e-06
53910211|171490087|Litopenaeus	C50C3.9a	NA	0.0
53910368|171558192|Litopenaeus	T28A11.11	glutathione S-transferase	4e-17
53910369|171558193|Litopenaeus	R107.7.2	NA	1e-19
53910506|171608571|Litopenaeus	R119.5		4e-19
53910519|171609302|Litopenaeus	Y69H2.10b	NA	3e-06
53910531|171657965|Litopenaeus	C25A1.3	Yeast ABD1 protein like	4e-05
53910559|171659005|Litopenaeus	T13C2.6b	NA	1e-05
53910570|171660035|Litopenaeus	ZK1098.11		3e-07
53910634|171664174|Litopenaeus	T05H10.2	AP endonuclease (family 2)	2e-08
53910635|171665206|Litopenaeus	T05H10.2	AP endonuclease (family 2)	7e-11
53910819|171569192|Litopenaeus	T28A11.11	glutathione S-transferase	3e-18
53910877|171572714|Litopenaeus	Y63D3A.5.1	NA	2e-08
53911220|171559136|Litopenaeus	C54D1.4	aldehyde dehydrogenase	2e-07
53911249|171560082|Litopenaeus	H43E16.1		6e-05
53911250|171624575|Litopenaeus	H43E16.1		4e-05
53911577|171537704|Litopenaeus	F16H11.1		7e-15
53911680|171584449|Litopenaeus	M02G9.3		4e-05
53911759|171660054|Litopenaeus	T25G3.1		3e-08
53911760|171661074|Litopenaeus	T25G3.1		7e-08
53911780|171662106|Litopenaeus	T25G3.1		3e-08
53911781|171662107|Litopenaeus	T25G3.1		7e-08
53911789|171662115|Litopenaeus	C18B2.5b	NA	1e-06
53911841|171507920|Litopenaeus	Y69H2.10b	NA	4e-05
53911858|171508629|Litopenaeus	T28F4.5.2	NA	1e-06
53911959|171579862|Litopenaeus	F29D11.1	low density lipid receptor-rlated protein	6e-05
53912210|171522839|Litopenaeus	R107.7.2	NA	1e-22
53912211|171522840|Litopenaeus	F37F2.3	glutathione S-transferase	5e-14
53912320|171579878|Litopenaeus	C14B1.3		8e-05
53912321|171579879|Litopenaeus	C14B1.3		9e-05
53912440|171631550|Litopenaeus	F53G12.10.5	NA	2e-05
53912517|171636144|Litopenaeus	T13C2.6b	NA	1e-05
53912872|171607850|Litopenaeus	T07A9.9a.3	NA	4e-06
53912973|171661117|Litopenaeus	C34D10.1		6e-18
53913168|171566573|Litopenaeus	T21E3.3	EGF-like protein	4e-06
53913238|171570973|Litopenaeus	T07A9.9a.3	NA	9e-07
53913239|171570974|Litopenaeus	T07A9.9a.3	NA	2e-05
53913442|171498396|Litopenaeus	H13N06.5		3e-05
53913670|171626310|Litopenaeus	Y69H2.10b	NA	1e-04
53913688|171627180|Litopenaeus	T06E6.1		7e-08
53914040|171589014|Litopenaeus	F41G3.12		5e-09
53914079|171590344|Litopenaeus	Y69H2.10b	NA	7e-05
53914438|171596350|Litopenaeus	C33A12.1	NADH-ubiquinone oxidoreductase 13 KD-B subunit	8e-05
53914579|171486963|Litopenaeus	M106.3b.2	NA	2e-10
53914605|171539126|Litopenaeus	T25G3.1		4e-07
53914715|171599406|Litopenaeus	F01F1.7	RNA helicase	2e-06
53914754|171600775|Litopenaeus	C14B9.7.2	NA	2e-05
53914875|171647270|Litopenaeus	C04F12.4.2	NA	9e-08
53914908|171649043|Litopenaeus	R06B9.3		2e-05
53915206|171645521|Litopenaeus	ZK1067.2		5e-17
53915392|171506586|Litopenaeus	F46F11.5.2	NA	4e-07
53915553|171617446|Litopenaeus	Y71D11A.2a.2	NA	1e-14
53915596|171620157|Litopenaeus	Y71D11A.2a.2	NA	8e-15
53915644|171622866|Litopenaeus	C35D10.17		2e-13
53915862|171516856|Litopenaeus	R107.7.2	NA	1e-22
53916053|171660088|Litopenaeus	R107.7.2	NA	3e-23
53916083|171662149|Litopenaeus	T28F4.5.2	NA	1e-06
53916164|171522863|Litopenaeus	Y69H2.10b	NA	2e-05
53916252|171526111|Litopenaeus	T28F4.5.2	NA	1e-06
53916253|171526112|Litopenaeus	T28F4.5.2	NA	1e-05
53916302|171588392|Litopenaeus	D1025.2		4e-05
53916340|171590370|Litopenaeus	D1037.3.4	NA	2e-05
53916606|171501705|Litopenaeus	D1037.3.4	NA	1e-05
53916756|171639444|Litopenaeus	Y45G5AM.9c	NA	7e-13
53916761|171639449|Litopenaeus	K07C5.3	DNA ligase like domain	4e-13
53916815|171642332|Litopenaeus	Y37E3.7.2	NA	2e-05
53916816|171642333|Litopenaeus	T22D1.4	glycotransferase	1e-13
53916823|171642340|Litopenaeus	Y69H2.10b	NA	4e-05
53916887|171496818|Litopenaeus	F39B2.3	Zinc-binding dehydrogenases	3e-05
53916970|171501724|Litopenaeus	Y69H2.10b	NA	9e-05
53917147|171634328|Litopenaeus	R107.7.2	NA	1e-22
53917148|171634329|Litopenaeus	R107.7.2	NA	4e-12
53917185|171636177|Litopenaeus	R107.7.2	NA	1e-20
53917297|171493086|Litopenaeus	Y69H2.10b	NA	5e-05
53917872|171620168|Litopenaeus	T28F4.5.2	NA	1e-06
53917956|171481346|Litopenaeus	H39E23.3		4e-08
53917980|171482480|Litopenaeus	C18B2.5b	NA	3e-06
53918033|171486972|Litopenaeus	F47B3.8	NA	1e-05
53918034|171486973|Litopenaeus	Y69H2.10b	NA	4e-05
53918291|171658045|Litopenaeus	F35H10.5		5e-05
53918402|171665293|Litopenaeus	C15H9.7	kynureninase	1e-36
53918403|171665294|Litopenaeus	C15H9.7	kynureninase	3e-37
53918437|171523410|Litopenaeus	Y110A2AL.2		8e-05
53918438|171523411|Litopenaeus	Y110A2AL.2		7e-05
53918515|171526124|Litopenaeus	B0024.14b	NA	2e-06
53918766|171526566|Litopenaeus	F57G4.9	NA	4e-09
53918862|171529309|Litopenaeus	F25H2.1	C2 domain	9e-23
53919015|171638743|Litopenaeus	Y69H2.10b	NA	5e-05
53919083|171642350|Litopenaeus	K05G3.3	carbonic anhydrase	5e-07
53919370|171644665|Litopenaeus	T05G5.9b	NA	7e-05
53919497|171518686|Litopenaeus	Y53C12A.3		1e-13
53919498|171518687|Litopenaeus	Y53C12A.3		2e-08
53919537|171520010|Litopenaeus	ZK652.4.3	NA	3e-07
53919782|171627214|Litopenaeus	Y69H2.10b	NA	2e-05
53919877|171490108|Litopenaeus	C10A4.8	Zinc finger protein	8e-05
53920077|171552804|Litopenaeus	Y110A2AL.2		5e-05
53920130|171600781|Litopenaeus	C04F12.4.2	NA	1e-07
53920131|171600782|Litopenaeus	F41G3.12		2e-09
53920843|171589067|Litopenaeus	B0024.14b	NA	1e-05
53921022|171643798|Litopenaeus	Y57G11C.43		8e-05
53921546|171531878|Litopenaeus	T28F4.5.2	NA	1e-06
53921569|171532398|Litopenaeus	Y71H2B.5		2e-33
53921570|171532896|Litopenaeus	Y71H2B.5		1e-40
53921829|171643093|Litopenaeus	C02D5.2b	NA	6e-05
53922798|171520466|Litopenaeus	Y64G10A.7		9e-06
53922822|171521346|Litopenaeus	C23G10.3.2	NA	7e-09
53922876|171567484|Litopenaeus	K07E12.1b	NA	4e-05
53922923|171570999|Litopenaeus	Y64G10A.7		7e-06
53923009|171634347|Litopenaeus	C49H3.9		1e-06
53923038|171636189|Litopenaeus	R107.7.2	NA	1e-12
53923049|171637103|Litopenaeus	Y64G10A.7		1e-05
53923071|171638028|Litopenaeus	C04G6.7		8e-05
53923109|171503878|Litopenaeus	M02G9.3		2e-05
53923163|171506605|Litopenaeus	T28A11.11	glutathione S-transferase	6e-08
53923251|171576664|Litopenaeus	C49H3.9		1e-06
53923281|171578235|Litopenaeus	Y64G10A.7		9e-06
53923335|171619314|Litopenaeus	F57G4.9	NA	2e-05
53923336|171619315|Litopenaeus	F57G4.9	NA	3e-07
53923341|171620208|Litopenaeus	B0024.14b	NA	5e-06
53923342|171620209|Litopenaeus	B0024.14b	NA	5e-06
53923366|171621121|Litopenaeus	B0024.14b	NA	2e-06
53923367|171622010|Litopenaeus	B0024.14b	NA	2e-06
53923403|171623829|Litopenaeus	M02G9.3		1e-06
53923416|171502530|Litopenaeus	F57G4.9	NA	2e-05
53923417|171502531|Litopenaeus	F57G4.9	NA	2e-07
53923526|171553616|Litopenaeus	R119.5		7e-19
53923560|171555486|Litopenaeus	R119.5		7e-19
53923637|171610208|Litopenaeus	F57G4.9	NA	2e-07
53923695|171613858|Litopenaeus	Y62E10A.1.3	NA	3e-05
53924061|171656349|Litopenaeus	B0024.14b	NA	2e-06
53924062|171656350|Litopenaeus	B0024.14b	NA	2e-06
53924072|171657120|Litopenaeus	C18B2.5b	NA	1e-06
53924276|171614791|Litopenaeus	M02G9.3		2e-05
53924314|171666237|Litopenaeus	F41G3.12		5e-09
53924375|171670383|Litopenaeus	B0024.14b	NA	2e-06
53924376|171670384|Litopenaeus	B0024.14b	NA	2e-06
53924423|171507964|Litopenaeus	T28F4.5.2	NA	1e-06
53924507|171512211|Litopenaeus	B0250.9	sterol reductase	2e-08
53924587|171589740|Litopenaeus	D1037.3.4	NA	6e-11
53924741|171650862|Litopenaeus	M02G9.3		5e-06
53924803|171510101|Litopenaeus	Y64G10A.7		9e-06
53924959|171571900|Litopenaeus	B0280.5		8e-05
53924960|171571901|Litopenaeus	B0280.5		8e-05
53925126|171503907|Litopenaeus	M02G9.3		2e-05
53925138|171504589|Litopenaeus	B0507.2		2e-49
53925140|171504591|Litopenaeus	M02G9.3		9e-06
53925165|171505949|Litopenaeus	B0507.2		6e-51
53925445|171503241|Litopenaeus	M02G9.3		1e-06
53925771|171496026|Litopenaeus	Y82E9BR.3.5	NA	1e-05
53925880|171538752|Litopenaeus	M02G9.3		1e-06
53925961|171541227|Litopenaeus	K03H1.10.2	NA	4e-06
53925991|171617513|Litopenaeus	R107.7.2	NA	7e-17
53925993|171617515|Litopenaeus	M02G9.3		1e-05
53926240|171543583|Litopenaeus	Y39B6A.1.2	NA	2e-08
53926766|171666253|Litopenaeus	T22H2.6a	NA	2e-29
53926974|171521824|Litopenaeus	K07E12.1b	NA	3e-06
53926975|171521825|Litopenaeus	K07E12.1b	NA	3e-05
53926980|171587104|Litopenaeus	M02G9.3		1e-06
53927086|171591753|Litopenaeus	F42G9.2		3e-05
53927147|171628098|Litopenaeus	M02G9.3		1e-06
53927156|171628107|Litopenaeus	M02G9.3		1e-06
53927163|171628960|Litopenaeus	K07E12.1b	NA	9e-06
53927203|171480303|Litopenaeus	C34D10.1		6e-18
53927340|171555500|Litopenaeus	Y39B6A.1.2	NA	8e-07
53927562|171653279|Litopenaeus	Y64G10A.7		4e-05
53927593|171654839|Litopenaeus	F49E8.5.2	NA	9e-06
53927608|171655609|Litopenaeus	M02G9.3		1e-05
53927789|171581787|Litopenaeus	Y64G10A.7		9e-06
53927794|171582693|Litopenaeus	M02G9.3		1e-06
53927840|171585435|Litopenaeus	Y64G10A.7		1e-05
53928114|171581790|Litopenaeus	Y64G10A.7		9e-06
53928150|171583628|Litopenaeus	Y64G10A.7		9e-06
53928180|171585453|Litopenaeus	C34D1.5b	NA	2e-05
53928231|171619338|Litopenaeus	Y64G10A.7		4e-05
53928339|171482569|Litopenaeus	B0024.14b	NA	9e-06
53928427|171542921|Litopenaeus	B0024.14b	NA	5e-06
53928519|171592464|Litopenaeus	Y51B11A.1	NA	3e-06
53928634|171658057|Litopenaeus	C16C8.2	peroxidase precursor	7e-06
53928693|171662182|Litopenaeus	M02G9.3		1e-06
53928697|171662186|Litopenaeus	B0280.5		8e-05
53928698|171662187|Litopenaeus	B0280.5		8e-05
53928813|171532911|Litopenaeus	M02G9.3		5e-06
53928998|171653287|Litopenaeus	Y56A3A.29a	NA	3e-41
53929035|171654853|Litopenaeus	Y51B11A.1	NA	1e-07
53929107|171503926|Litopenaeus	B0280.5		4e-05
53929108|171503927|Litopenaeus	B0280.5		4e-05
53929144|171505303|Litopenaeus	M02G9.3		1e-06
53929246|171562958|Litopenaeus	Y64G10A.7		9e-06
53929432|171503266|Litopenaeus	F43H9.2b	NA	9e-08
53929495|171505995|Litopenaeus	K07E12.1b	NA	3e-05
53929535|171547898|Litopenaeus	C54D1.4	aldehyde dehydrogenase	3e-07
53929615|171552113|Litopenaeus	M02G9.3		2e-05
53929696|171601477|Litopenaeus	Y64G10A.7		1e-05
53929985|171598780|Litopenaeus	B0024.14b	NA	3e-05
53929996|171599457|Litopenaeus	C04G6.4	salt-stress induced peptide	2e-05
53930061|171602854|Litopenaeus	C15H9.1	NAD(P) transhydrogenase, mitochondrial	9e-72
53930062|171602855|Litopenaeus	C15H9.1	NAD(P) transhydrogenase, mitochondrial	3e-31
53930074|171603528|Litopenaeus	Y39B6A.1.2	NA	4e-06
53930246|171523965|Litopenaeus	Y39B6A.1.2	NA	6e-08
53930257|171524506|Litopenaeus	K07E12.1b	NA	2e-05
53930266|171524515|Litopenaeus	M02G9.3		1e-06
53930316|171566623|Litopenaeus	C15H9.1	NAD(P) transhydrogenase, mitochondrial	3e-54
53930327|171567501|Litopenaeus	Y39B6A.1.2	NA	2e-08
53930328|171567502|Litopenaeus	Y39B6A.1.2	NA	4e-06
53930466|171620249|Litopenaeus	T28F4.5.2	NA	2e-06
53930557|171496858|Litopenaeus	Y37E3.1		2e-10
53930596|171499308|Litopenaeus	R07B7.5	Monooxygenase	6e-06
53930671|171567523|Litopenaeus	M02G9.3		2e-06
53930788|171612057|Litopenaeus	B0024.14b	NA	2e-06
53930789|171612058|Litopenaeus	B0024.14b	NA	1e-06
53930805|171612972|Litopenaeus	Y37E3.1		4e-11
53930934|171669587|Litopenaeus	T03G6.3.1	NA	7e-17
53931098|171573557|Litopenaeus	Y7A5A.1.2	NA	2e-78
53931099|171573558|Litopenaeus	Y7A5A.1.2	NA	1e-47
53931281|171622070|Litopenaeus	C34D1.5b	NA	8e-05
53931343|171530887|Litopenaeus	Y92C3B.3b	NA	1e-06
53931415|171533449|Litopenaeus	C56G7.3		1e-05
53931582|171612081|Litopenaeus	C34D1.5b	NA	7e-05
53931602|171613897|Litopenaeus	F46F11.5.2	NA	4e-07
53931866|171552827|Litopenaeus	C34D1.5b	NA	8e-05
53932118|171535038|Litopenaeus	C07A12.4c	NA	2e-05
53932154|171536136|Litopenaeus	C15H9.1	NAD(P) transhydrogenase, mitochondrial	1e-84
53932155|171536137|Litopenaeus	C15H9.1	NAD(P) transhydrogenase, mitochondrial	7e-25
53932168|171536681|Litopenaeus	ZK550.6.2	NA	3e-07
53932419|171643154|Litopenaeus	C15H9.1	NAD(P) transhydrogenase, mitochondrial	3e-74
53932420|171643155|Litopenaeus	C15H9.1	NAD(P) transhydrogenase, mitochondrial	2e-26
53932574|171554580|Litopenaeus	M02G9.3		1e-06
53932578|171554584|Litopenaeus	M02G9.3		2e-05
53932849|171670443|Litopenaeus	C04F12.4.2	NA	2e-05
53932875|171672108|Litopenaeus	B0024.14b	NA	2e-05
53932953|171557391|Litopenaeus	ZK265.6		4e-06
53933114|171651764|Litopenaeus	F37F2.3	glutathione S-transferase	3e-09
53933216|171657192|Litopenaeus	W02H5.5		3e-08
53933388|171575936|Litopenaeus	T13C2.6b	NA	4e-05
53933401|171576720|Litopenaeus	K07E12.1b	NA	2e-06
53933543|171650001|Litopenaeus	F09B12.5	Low-density lipoprotein receptor domain class A (2 domains)	5e-05
53933784|171610261|Litopenaeus	K07E12.1b	NA	2e-06
53933827|171612998|Litopenaeus	T28A11.11	glutathione S-transferase	7e-08
53933829|171613000|Litopenaeus	ZK218.3		4e-05
53933835|171613006|Litopenaeus	M02G9.3		1e-05
53933945|171661199|Litopenaeus	M02G9.3		1e-06
53934001|171665351|Litopenaeus	C06G3.5b.2	NA	2e-19
53934210|171602901|Litopenaeus	T13C2.6b	NA	4e-05
53934267|171653334|Litopenaeus	B0024.14b	NA	7e-06
53934856|171545105|Litopenaeus	Y39A1A.3		4e-09
53934866|171545780|Litopenaeus	Y56A3A.9	NA	2e-08
53934867|171545781|Litopenaeus	Y56A3A.9	NA	2e-08
53934989|171602910|Litopenaeus	Y71D11A.2a.2	NA	2e-12
53935012|171603594|Litopenaeus	K08E3.2		2e-06
53935191|171525070|Litopenaeus	K08E3.2		5e-07
53935439|171623909|Litopenaeus	K08E3.2		6e-05
53935553|171672126|Litopenaeus	C18B2.5b	NA	6e-07
53935690|171539177|Litopenaeus	C29H12.3c	NA	9e-06
53935691|171539178|Litopenaeus	C29H12.3c	NA	3e-05
53935911|171645597|Litopenaeus	F58B3.5	methionyl-tRNA synthetase	7e-05
53936474|171554616|Litopenaeus	C18B2.5b	NA	6e-07
53936608|171612109|Litopenaeus	C18B2.5b	NA	6e-07
53936856|171505343|Litopenaeus	Y43E12A.2		7e-08
53936857|171505344|Litopenaeus	Y43E12A.2		7e-08
53937053|171612120|Litopenaeus	K08E3.2		7e-06
53937054|171612121|Litopenaeus	K08E3.2		7e-06
53937591|171522912|Litopenaeus	B0507.2		5e-48
53937592|171522913|Litopenaeus	B0507.2		6e-41
53937860|171607176|Litopenaeus	F44E2.2b	NA	8e-34
53938007|171664321|Litopenaeus	ZK1225.5		0.0
53938163|171593347|Litopenaeus	Y69A2AR.16		4e-05
53938493|171567561|Litopenaeus	Y52B11A.2a	NA	1e-44
53938516|171569318|Litopenaeus	K08E3.2		1e-05
53938701|171666358|Litopenaeus	Y76A2B.5		9e-08
53938944|171567578|Litopenaeus	C04F12.4.2	NA	4e-06
53939100|171621245|Litopenaeus	T21D12.3.2	NA	2e-13
53939101|171621246|Litopenaeus	T21D12.3.2	NA	8e-14
53939106|171622139|Litopenaeus	Y55B1BR.3		8e-05
53939113|171622146|Litopenaeus	C06B8.8.5	NA	3e-05
53939332|171520978|Litopenaeus	K08E3.2		5e-05
53939333|171520979|Litopenaeus	Y55B1BR.3		8e-05
53939642|171498551|Litopenaeus	T21D12.3.2	NA	9e-15
53939856|171633519|Litopenaeus	D2005.3		7e-06
53940094|171544434|Litopenaeus	C49H3.9		1e-06
53940098|171545125|Litopenaeus	D1086.9		6e-06
53940328|171635363|Litopenaeus	C49H3.9		1e-06
53941273|171553709|Litopenaeus	C18B2.5b	NA	1e-06
53941507|171624771|Litopenaeus	Y43E12A.2		3e-08
53941508|171624772|Litopenaeus	Y43E12A.2		3e-08
53941590|171629925|Litopenaeus	Y43E12A.2		3e-08
53941591|171629926|Litopenaeus	Y43E12A.2		3e-08
53941599|171630775|Litopenaeus	Y43E12A.2		3e-08
53941600|171630776|Litopenaeus	Y43E12A.2		3e-08
53941601|171630777|Litopenaeus	Y43E12A.2		3e-08
53941602|171630778|Litopenaeus	Y43E12A.2		9e-07
53941614|171488248|Litopenaeus	Y43E12A.2		3e-08
53941615|171488249|Litopenaeus	Y43E12A.2		3e-08
53941739|171548654|Litopenaeus	Y43E12A.2		3e-08
53941740|171548655|Litopenaeus	Y43E12A.2		3e-08
53941793|171551464|Litopenaeus	C23G10.3.2	NA	1e-06
53941817|171552177|Litopenaeus	Y43E12A.2		3e-08
53941940|171586422|Litopenaeus	Y43E12A.2		3e-08
53941941|171586423|Litopenaeus	Y43E12A.2		3e-08
53941991|171627361|Litopenaeus	Y43E12A.2		3e-08
53941992|171627362|Litopenaeus	Y43E12A.2		3e-08
53942007|171628216|Litopenaeus	W06H3.1	[031110 dl] Modified prediction based on EST data, correct splice donor from exon 2	1e-08
53942008|171628217|Litopenaeus	W06H3.1	[031110 dl] Modified prediction based on EST data, correct splice donor from exon 2	7e-06
53942041|171629942|Litopenaeus	R151.3.2	NA	2e-06
53942297|171604993|Litopenaeus	C23G10.3.2	NA	1e-06
53942426|171660225|Litopenaeus	T21D12.3.2	NA	7e-14
53942527|171535073|Litopenaeus	F38H4.8.2	NA	8e-05
53942756|171625657|Litopenaeus	ZK84.1		6e-07
53942892|171483773|Litopenaeus	Y55B1BR.3		5e-05
53942893|171483774|Litopenaeus	Y55B1BR.3		5e-05
53943142|171602943|Litopenaeus	Y55B1BR.3		7e-06
53943191|171660234|Litopenaeus	W06H3.1	[031110 dl] Modified prediction based on EST data, correct splice donor from exon 2	1e-08
53943192|171660235|Litopenaeus	W06H3.1	[031110 dl] Modified prediction based on EST data, correct splice donor from exon 2	1e-08
53943241|171663333|Litopenaeus	M01D7.6.3	NA	3e-08
53943780|171570269|Litopenaeus	F25H2.10.2	NA	9e-06
53943781|171570270|Litopenaeus	F25H2.10.2	NA	9e-06
53944120|171540883|Litopenaeus	W06H3.1	[031110 dl] Modified prediction based on EST data, correct splice donor from exon 2	1e-08
53944121|171540884|Litopenaeus	W06H3.1	[031110 dl] Modified prediction based on EST data, correct splice donor from exon 2	1e-08
53944263|171586435|Litopenaeus	K12F2.1	myosin heavy chain	2e-06
53944410|171482663|Litopenaeus	K12F2.1	myosin heavy chain	4e-07
53944411|171482664|Litopenaeus	K12F2.1	myosin heavy chain	4e-07
53944414|171482667|Litopenaeus	F25H2.10.2	NA	9e-06
53944415|171482668|Litopenaeus	F25H2.10.2	NA	9e-06
53944472|171487163|Litopenaeus	K08E3.2		2e-05
53944624|171600247|Litopenaeus	F25H2.10.2	NA	9e-06
53944625|171600248|Litopenaeus	F25H2.10.2	NA	9e-06
53945106|171613989|Litopenaeus	F41G3.12		5e-07
53945107|171613990|Litopenaeus	F41G3.12		5e-07
53945162|171480432|Litopenaeus	Y62E10A.1.3	NA	5e-05
53945409|171576043|Litopenaeus	R12A1.3	protease inhibitor	3e-05
53945594|171518796|Litopenaeus	F41G3.12		5e-07
53945975|171654210|Litopenaeus	T16G12.5		3e-10
53945976|171654211|Litopenaeus	T16G12.5		3e-10
53945999|171655744|Litopenaeus	R12A1.3	protease inhibitor	3e-05
53946362|171616754|Litopenaeus	H02F09.3		2e-07
53946443|171486067|Litopenaeus	T16G12.5		3e-10
53946444|171486068|Litopenaeus	T16G12.5		3e-10
53946645|171583732|Litopenaeus	H02F09.3		6e-06
53946765|171622182|Litopenaeus	C06G3.5b.2	NA	1e-43
53946766|171622183|Litopenaeus	C06G3.5b.2	NA	3e-26
53946853|171668897|Litopenaeus	T28A11.11	glutathione S-transferase	7e-08
53946972|171528496|Litopenaeus	T21E3.3	EGF-like protein	2e-05
53946973|171528497|Litopenaeus	T21E3.3	EGF-like protein	2e-05
53947171|171646607|Litopenaeus	K07E12.1b	NA	1e-07
53947182|171647489|Litopenaeus	M02G9.3		1e-07
53947433|171590465|Litopenaeus	W04C9.2		5e-06
53947934|171651912|Litopenaeus	Y43E12A.2		3e-08
53947935|171651913|Litopenaeus	Y43E12A.2		3e-08
53948000|171655785|Litopenaeus	Y43E12A.2		3e-08
53948779|171493303|Litopenaeus	R53.5		7e-28
53948884|171550789|Litopenaeus	F44E2.2b	NA	6e-10
53948954|171593428|Litopenaeus	F25H2.10.2	NA	9e-06
53948955|171593429|Litopenaeus	F25H2.10.2	NA	9e-06
53949336|171529008|Litopenaeus	W04C9.2		3e-05
53949371|171529933|Litopenaeus	F42G8.11	synaptic vesicle channel protein	7e-09
53949375|171587173|Litopenaeus	T28H10.3	vacuolar processing enzyme like	9e-29
53949572|171642492|Litopenaeus	C34D10.1		4e-11
53949602|171643921|Litopenaeus	ZK856.5		8e-05
53949661|171504723|Litopenaeus	C45G7.3		1e-06
53949750|171561698|Litopenaeus	Y54E2A.9		3e-09
53949760|171561708|Litopenaeus	C04F12.4.2	NA	5e-06
53949825|171565182|Litopenaeus	C45G7.3		2e-06
53949846|171565896|Litopenaeus	Y40B10A.6		3e-34
53949873|171611315|Litopenaeus	F31C3.1.2	NA	9e-06
53950060|171642515|Litopenaeus	C45G7.3		1e-07
53950165|171499388|Litopenaeus	Y54E2A.9		2e-08
53950190|171501023|Litopenaeus	Y54E2A.9		6e-18
53950191|171501024|Litopenaeus	Y54E2A.9		2e-06
53950304|171564503|Litopenaeus	C45G7.3		1e-07
53950365|171600298|Litopenaeus	T04G9.2	zinc metalloprotease	7e-06
53950449|171603704|Litopenaeus	W02D3.7	fatty acid-binding protein	2e-05
53950514|171654287|Litopenaeus	C45G7.3		5e-05
53950822|171624838|Litopenaeus	T28H10.3	vacuolar processing enzyme like	3e-06
53950856|171626564|Litopenaeus	C54D1.2	C-type lectin	1e-05
53950862|171627415|Litopenaeus	C49H3.11.3	NA	2e-05
53950866|171627419|Litopenaeus	Y73B6BL.9a	NA	3e-07
53950904|171629140|Litopenaeus	W02D3.7	fatty acid-binding protein	3e-05
53951105|171563116|Litopenaeus	Y38H6C.19		2e-14
53951123|171563813|Litopenaeus	ZK1098.11		6e-07
53951124|171563814|Litopenaeus	ZK1098.11		8e-07
53951131|171564510|Litopenaeus	W02D3.7	fatty acid-binding protein	6e-05
53951198|171587865|Litopenaeus	C50B6.7	amylase	4e-19
53951199|171587866|Litopenaeus	C50B6.7	amylase	2e-08
53951217|171588526|Litopenaeus	C45G7.2		2e-05
53951269|171591174|Litopenaeus	C45G7.3		1e-07
53951294|171591848|Litopenaeus	C45G7.3		9e-08
53951297|171638917|Litopenaeus	W02D3.7	fatty acid-binding protein	1e-04
53951331|171640376|Litopenaeus	Y74C10AL.2.2	NA	1e-05
53951360|171641813|Litopenaeus	C45G7.3		4e-07
53951366|171641819|Litopenaeus	C45G7.2		6e-08
53951409|171643958|Litopenaeus	ZK177.8b.2	NA	1e-09
53951431|171527198|Litopenaeus	T28H10.3	vacuolar processing enzyme like	6e-20
53951507|171529499|Litopenaeus	Y9C9A.1		3e-05
53951547|171561071|Litopenaeus	C18B2.5b	NA	6e-07
53951562|171561760|Litopenaeus	Y54E2A.9		2e-10
53951600|171563825|Litopenaeus	R03D7.1	5-methyltetrahydrofolate-homocysteine methyltransferase	1e-14
53951608|171563833|Litopenaeus	C50B6.7	amylase	4e-19
53951638|171565245|Litopenaeus	Y9C9A.1		2e-05
53951676|171593472|Litopenaeus	W02D3.7	fatty acid-binding protein	1e-04
53951710|171595062|Litopenaeus	Y57A10A.26.2	NA	7e-05
53951758|171597444|Litopenaeus	T12A7.1.2	NA	4e-23
53951810|171660319|Litopenaeus	C45G7.3		8e-05
53951823|171661344|Litopenaeus	T28F4.5.2	NA	1e-06
53951848|171662381|Litopenaeus	C54F6.14	ferritin heavy chain	3e-06
53951909|171530432|Litopenaeus	F39B2.3	Zinc-binding dehydrogenases	3e-18
53951992|171533500|Litopenaeus	Y54E2A.9		1e-15
53951993|171533501|Litopenaeus	Y54E2A.9		9e-19
53952022|171580121|Litopenaeus	W02D3.7	fatty acid-binding protein	2e-05
53952047|171581979|Litopenaeus	F57F5.4a.2	NA	3e-13
53952048|171581980|Litopenaeus	F57F5.4b.2	NA	2e-09
53952091|171584716|Litopenaeus	C18B2.5b	NA	6e-07
53952096|171584721|Litopenaeus	ZK669.3		3e-05
53952137|171658263|Litopenaeus	T28H10.3	vacuolar processing enzyme like	3e-21
53952139|171658265|Litopenaeus	C45G7.3		1e-07
53952259|171513719|Litopenaeus	C50B6.7	amylase	4e-12
53952339|171516999|Litopenaeus	B0035.12.2	NA	5e-07
53952455|171558428|Litopenaeus	T23D8.3		4e-07
53952550|171606568|Litopenaeus	F37C4.6.2	NA	6e-45
53952552|171606570|Litopenaeus	Y54E2A.9		2e-18
53952553|171606571|Litopenaeus	Y54E2A.9		3e-05
53952623|171644884|Litopenaeus	R06B10.3		1e-04
53952656|171646647|Litopenaeus	R05F9.12	glycosyl hydralase, sucrase-isomaltase	3e-10
53952659|171646650|Litopenaeus	C17G10.2	TPR domain	4e-07
53952761|171514411|Litopenaeus	F37C4.6.2	NA	1e-33
53952773|171515061|Litopenaeus	ZK652.3		2e-05
53952820|171517015|Litopenaeus	C45G7.3		6e-05
53952881|171554728|Litopenaeus	C45G7.3		3e-06
53952957|171559382|Litopenaeus	C45G7.3		8e-05
53953140|171661371|Litopenaeus	Y54E2A.9		8e-15
53953141|171661372|Litopenaeus	Y54E2A.9		4e-16
53953158|171662406|Litopenaeus	C45G7.2		9e-07
53953159|171662407|Litopenaeus	C45G7.3		3e-05
53953169|171662417|Litopenaeus	C54F6.14	ferritin heavy chain	1e-07
53953231|171519269|Litopenaeus	Y54E2A.9		4e-15
53953232|171519270|Litopenaeus	Y54E2A.9		2e-12
53953433|171585658|Litopenaeus	C45G7.2		8e-05
53953540|171649316|Litopenaeus	C45G7.3		2e-06
53953628|171491354|Litopenaeus	T28F3.1b	NA	5e-23
53953629|171491355|Litopenaeus	T28F3.1b	NA	5e-23
53953667|171494345|Litopenaeus	C45G7.3		4e-06
53953717|171543039|Litopenaeus	T04G9.2	zinc metalloprotease	2e-06
53953762|171545206|Litopenaeus	C45G7.3		2e-05
53953776|171545884|Litopenaeus	W02D3.7	fatty acid-binding protein	3e-05
53953889|171601692|Litopenaeus	T28F3.1b	NA	5e-23
53954005|171641838|Litopenaeus	C45G7.3		8e-06
53954030|171643257|Litopenaeus	ZK1193.2		7e-05
53954102|171510305|Litopenaeus	Y38H6C.19		3e-11
53954143|171511730|Litopenaeus	C54F6.14	ferritin heavy chain	1e-08
53954213|171575372|Litopenaeus	W02D3.7	fatty acid-binding protein	2e-05
53954215|171575374|Litopenaeus	B0507.2		1e-31
53954339|171612268|Litopenaeus	K07C5.5	hydrolase	4e-23
53954447|171660361|Litopenaeus	W02D3.7	fatty acid-binding protein	6e-05
53954503|171663468|Litopenaeus	T28H10.3	vacuolar processing enzyme like	2e-12
53954517|171664513|Litopenaeus	Y1H11.2	glutathione S-transferase	1e-09
53954518|171664514|Litopenaeus	K02F3.6		7e-31
53954525|171665552|Litopenaeus	LLC1.1	calpain (TRA-3)	8e-10
53954565|171515096|Litopenaeus	C45G7.3		1e-07
53954614|171517052|Litopenaeus	C45G7.3		6e-06
53954686|171575380|Litopenaeus	T02H6.9		5e-11
53954738|171577742|Litopenaeus	W02D3.7	fatty acid-binding protein	3e-05
53954767|171579303|Litopenaeus	Y38H6C.8	Lectin C-type domain short and long forms	4e-06
53954768|171579304|Litopenaeus	Y38H6C.8	Lectin C-type domain short and long forms	3e-06
53954958|171492377|Litopenaeus	C45G7.3		1e-06
53954981|171493384|Litopenaeus	C45G7.3		2e-05
53955082|171545221|Litopenaeus	Y38H6C.19		2e-12
53955177|171588560|Litopenaeus	R03D7.1	5-methyltetrahydrofolate-homocysteine methyltransferase	1e-32
53955252|171591880|Litopenaeus	C45G7.3		3e-07
53955270|171625715|Litopenaeus	T06A4.1b	NA	2e-05
53955298|171626595|Litopenaeus	C45G7.3		2e-07
53955443|171499401|Litopenaeus	F25D7.1.1	NA	1e-05
53955517|171539279|Litopenaeus	Y54E2A.9		6e-12
53955518|171539280|Litopenaeus	Y54E2A.9		3e-08
53955538|171539700|Litopenaeus	Y1H11.2	glutathione S-transferase	6e-07
53955618|171592697|Litopenaeus	R03D7.1	5-methyltetrahydrofolate-homocysteine methyltransferase	2e-27
53955626|171592705|Litopenaeus	F53C11.3	2,4-dienoyl-CoA reductase	7e-24
53955633|171593484|Litopenaeus	C45G7.3		2e-05
53955715|171597456|Litopenaeus	Y38H6C.19		4e-10
53955728|171598234|Litopenaeus	T28H10.3	vacuolar processing enzyme like	4e-24
53955786|171647557|Litopenaeus	R05F9.12	glycosyl hydralase, sucrase-isomaltase	3e-06
53955787|171647558|Litopenaeus	R05F9.12	glycosyl hydralase, sucrase-isomaltase	7e-05
53955812|171649323|Litopenaeus	F53C11.3	2,4-dienoyl-CoA reductase	1e-39
53955941|171493399|Litopenaeus	M163.3	histone H1	9e-06
53955955|171494397|Litopenaeus	C45G7.3		4e-05
53956084|171534029|Litopenaeus	M01D7.4	galactokinase	4e-08
53956127|171600335|Litopenaeus	C45G7.3		2e-07
53956128|171600336|Litopenaeus	C45G7.3		1e-06
53956174|171602384|Litopenaeus	T06A4.1b	NA	8e-05
53956178|171602388|Litopenaeus	C45G7.3		3e-06
53956262|171647568|Litopenaeus	Y51F10.8	NA	4e-07
53956263|171647569|Litopenaeus	Y51F10.8	NA	2e-06
53956335|171502730|Litopenaeus	F53C11.3	2,4-dienoyl-CoA reductase	3e-36
53956637|171614100|Litopenaeus	F54F2.1	Vitronectin receptor alpha subunit	2e-05
53956638|171614101|Litopenaeus	F54F2.1	Vitronectin receptor alpha subunit	9e-08
53956760|171485095|Litopenaeus	C45G7.2		1e-06
53956839|171527686|Litopenaeus	T28H10.3	vacuolar processing enzyme like	2e-29
53956863|171528600|Litopenaeus	C45G7.3		9e-06
53956973|171576201|Litopenaeus	W02D3.7	fatty acid-binding protein	3e-05
53957051|171610476|Litopenaeus	R53.5		1e-08
53957152|171616861|Litopenaeus	M01D7.6.3	NA	5e-08
53957195|171490439|Litopenaeus	T02H6.9		4e-11
53957226|171492438|Litopenaeus	T19B4.2.2	NA	2e-07
53957257|171494437|Litopenaeus	Y54E2A.9		4e-10
53957365|171551528|Litopenaeus	T02H6.9		1e-08
53957373|171552224|Litopenaeus	C45G7.3		8e-08
53957439|171600357|Litopenaeus	Y38H6C.19		8e-13
53957440|171600358|Litopenaeus	Y54E2A.9		1e-07
53957449|171601032|Litopenaeus	T13C2.6b	NA	4e-06
53957489|171602409|Litopenaeus	C47E12.1.2	NA	4e-07
53957525|171644941|Litopenaeus	W02D3.7	fatty acid-binding protein	6e-07
53957535|171645816|Litopenaeus	T28F4.5.2	NA	2e-06
53957598|171649354|Litopenaeus	Y54E2A.9		2e-06
53957635|171651131|Litopenaeus	T28H10.3	vacuolar processing enzyme like	2e-20
53957636|171651132|Litopenaeus	T28H10.3	vacuolar processing enzyme like	4e-06
53957691|171498608|Litopenaeus	Y54E2A.9		2e-10
53957692|171498609|Litopenaeus	Y54E2A.9		6e-16
53957778|171554763|Litopenaeus	T22H2.6b	NA	4e-21
53957837|171558483|Litopenaeus	C45G7.3		6e-05
53957906|171632784|Litopenaeus	Y71D11A.2a.2	NA	1e-13
53957907|171632785|Litopenaeus	Y71D11A.2a.2	NA	7e-14
53957970|171637365|Litopenaeus	ZK177.8b.2	NA	1e-08
53958089|171493460|Litopenaeus	T06A4.1b	NA	2e-06
53958095|171494450|Litopenaeus	T28F4.5.2	NA	1e-06
53958185|171545262|Litopenaeus	ZK669.3		1e-06
53958330|171623163|Litopenaeus	Y38H6C.8	Lectin C-type domain short and long forms	5e-05
53958380|171481725|Litopenaeus	Y54E2A.9		2e-08
53958612|171593522|Litopenaeus	R151.3.2	NA	1e-05
53958710|171666457|Litopenaeus	Y38H6C.8	Lectin C-type domain short and long forms	2e-05
53958721|171667284|Litopenaeus	W02D3.7	fatty acid-binding protein	2e-06
53958825|171534576|Litopenaeus	C52E4.2	macrophage migration inhibitory factor like protein	2e-15
53958842|171535123|Litopenaeus	Y38H6C.19		2e-10
53958846|171535127|Litopenaeus	ZK682.5		2e-06
53958876|171536217|Litopenaeus	K08D12.2		8e-08
53958879|171536220|Litopenaeus	C45G7.3		9e-08
53958892|171536763|Litopenaeus	C45G7.3		1e-07
53959008|171595914|Litopenaeus	T14G10.1	sulphate adenyltransferase	6e-05
53959015|171595921|Litopenaeus	W02D3.7	fatty acid-binding protein	2e-05
53959086|171639723|Litopenaeus	ZK1248.19		1e-27
53959098|171640450|Litopenaeus	F54D11.1.2	NA	2e-20
53959123|171641181|Litopenaeus	C52E4.2	macrophage migration inhibitory factor like protein	2e-15
53959138|171641898|Litopenaeus	Y71G10AR.1		1e-05
53959158|171643312|Litopenaeus	W02D3.7	fatty acid-binding protein	1e-04
53959160|171643314|Litopenaeus	Y82E9BR.3.5	NA	5e-11
53959184|171644040|Litopenaeus	C54F6.14	ferritin heavy chain	9e-07
53959185|171496164|Litopenaeus	Y54E2A.9		1e-09
53959186|171496165|Litopenaeus	Y54E2A.9		1e-05
53959268|171500258|Litopenaeus	R53.5		3e-09
53959296|171501903|Litopenaeus	R03D7.6	glutathione S-transferase	6e-07
53959322|171567693|Litopenaeus	F41C3.8b	NA	3e-06
53959347|171568584|Litopenaeus	Y82E9BR.3.5	NA	5e-05
53959534|171630903|Litopenaeus	F33H2.6		6e-11
53959652|171495461|Litopenaeus	C45G7.3		2e-07
53959882|171591268|Litopenaeus	Y40B10A.1b	NA	1e-05
53959900|171591935|Litopenaeus	C50B6.7	amylase	2e-12
53959929|171659363|Litopenaeus	Y54E2A.9		3e-05
53960144|171513180|Litopenaeus	K02F2.2.2	NA	3e-06
53960145|171553857|Litopenaeus	R144.5		6e-08
53960146|171553858|Litopenaeus	R144.5		3e-10
53960199|171556662|Litopenaeus	M106.3b.2	NA	5e-14
53960218|171557598|Litopenaeus	C45G7.3		1e-07
53960240|171559447|Litopenaeus	M01D7.4	galactokinase	1e-07
53960250|171560374|Litopenaeus	C45G7.3		1e-07
53960251|171560375|Litopenaeus	C45G7.3		1e-07
53960320|171613254|Litopenaeus	C45G7.3		7e-08
53960343|171615071|Litopenaeus	C45G7.3		1e-08
53960344|171615072|Litopenaeus	Y38H6C.19		1e-10
53960420|171482889|Litopenaeus	Y40B10A.6		3e-43
53960421|171482890|Litopenaeus	Y40B10A.6		9e-32
53960478|171487382|Litopenaeus	C45G7.3		7e-08
53960482|171487386|Litopenaeus	C45G7.3		1e-07
53960483|171487387|Litopenaeus	T28F4.5.2	NA	1e-06
53960533|171543812|Litopenaeus	C45G7.3		3e-06
53960556|171545293|Litopenaeus	C45G7.3		1e-07
53960741|171658346|Litopenaeus	F55H12.3	LDL receptor	2e-05
53960756|171659380|Litopenaeus	C45G7.3		9e-08
53960801|171662473|Litopenaeus	Y54E2A.9		1e-18
53960802|171662474|Litopenaeus	Y54E2A.9		5e-05
53960809|171663503|Litopenaeus	T28H10.3	vacuolar processing enzyme like	3e-06
53960821|171664546|Litopenaeus	W02D3.7	fatty acid-binding protein	2e-05
53960831|171664556|Litopenaeus	C45G7.3		6e-08
53960854|171538876|Litopenaeus	R05F9.12	glycosyl hydralase, sucrase-isomaltase	3e-10
53960855|171538877|Litopenaeus	R05F9.12	glycosyl hydralase, sucrase-isomaltase	2e-08
53960892|171539714|Litopenaeus	Y54E2A.9		3e-12
53960893|171539715|Litopenaeus	Y54E2A.9		1e-11
53960897|171540121|Litopenaeus	T28H10.3	vacuolar processing enzyme like	3e-21
53960984|171566853|Litopenaeus	T28H10.3	vacuolar processing enzyme like	2e-05
53961012|171568613|Litopenaeus	C45G7.3		6e-06
53961080|171573017|Litopenaeus	T04G9.2	zinc metalloprotease	2e-08
53961132|171626652|Litopenaeus	T09A12.2b	NA	9e-06
53961160|171628363|Litopenaeus	C15H9.1	NAD(P) transhydrogenase, mitochondrial	1e-41
53961161|171628364|Litopenaeus	C15H9.1	NAD(P) transhydrogenase, mitochondrial	1e-41
53961208|171630941|Litopenaeus	Y54E2A.9		1e-15
53961234|171667307|Litopenaeus	ZK899.2		2e-14
53961235|171667308|Litopenaeus	ZK899.2		5e-12
53961258|171668963|Litopenaeus	C45G7.3		7e-08
53961457|171580170|Litopenaeus	R05F9.12	glycosyl hydralase, sucrase-isomaltase	2e-12
53961653|171636471|Litopenaeus	F54D11.1.2	NA	3e-06
53961802|171665613|Litopenaeus	C34D10.1		1e-08
53961811|171518869|Litopenaeus	Y9C9A.1		9e-06
53961844|171519758|Litopenaeus	C45G7.3		1e-07
53961869|171520211|Litopenaeus	C45G7.2		9e-05
53961931|171587329|Litopenaeus	C45G7.3		8e-05
53961949|171587996|Litopenaeus	T28H10.3	vacuolar processing enzyme like	3e-23
53962087|171640511|Litopenaeus	F39B2.3	Zinc-binding dehydrogenases	4e-05
53962286|171507568|Litopenaeus	Y38H6C.8	Lectin C-type domain short and long forms	4e-05
53962292|171573853|Litopenaeus	C45G7.2		2e-05
53962535|171480682|Litopenaeus	T28H10.3	vacuolar processing enzyme like	3e-13
53962641|171530459|Litopenaeus	T12A7.1.2	NA	1e-25
53962642|171530460|Litopenaeus	T28F3.1b	NA	4e-18
53962691|171532003|Litopenaeus	C45G7.3		5e-06
53962758|171580181|Litopenaeus	C45G7.3		3e-06
53962761|171580184|Litopenaeus	Y40B10A.1b	NA	8e-07
53962774|171581116|Litopenaeus	K11H12.2.2	NA	2e-05
53962778|171581120|Litopenaeus	C45G7.3		3e-05
53962785|171582041|Litopenaeus	BE10.2		1e-09
53962814|171582970|Litopenaeus	T02H6.9		3e-11
53962847|171585696|Litopenaeus	C45G7.3		2e-05
53962903|171639802|Litopenaeus	T28H10.3	vacuolar processing enzyme like	6e-13
53962904|171639803|Litopenaeus	T28H10.3	vacuolar processing enzyme like	7e-05
53962962|171642681|Litopenaeus	W09G10.4b	NA	2e-06
53963066|171516458|Litopenaeus	C45G7.3		7e-08
53963067|171516459|Litopenaeus	C45G7.3		6e-07
53963174|171582985|Litopenaeus	C45G7.3		8e-08
53963175|171583886|Litopenaeus	C45G7.3		8e-08
53963242|171631893|Litopenaeus	Y52B11A.2a	NA	4e-39
53963243|171631894|Litopenaeus	Y52B11A.2a	NA	8e-39
53963286|171634643|Litopenaeus	T22D1.4	glycotransferase	1e-13
53963374|171519330|Litopenaeus	Y38H6C.19		4e-14
53963375|171519331|Litopenaeus	Y54E2A.9		1e-13
53963435|171521102|Litopenaeus	C45G7.3		6e-05
53963500|171574663|Litopenaeus	C29H12.2.2	NA	1e-14
53963586|171579361|Litopenaeus	Y51B11A.1	NA	2e-07
53963603|171624955|Litopenaeus	T28H10.3	vacuolar processing enzyme like	3e-25
53963604|171624956|Litopenaeus	T28H10.3	vacuolar processing enzyme like	8e-06
53963678|171629250|Litopenaeus	Y38H6C.19		8e-14
53963726|171480703|Litopenaeus	C33D9.1b	NA	8e-14
53963797|171486323|Litopenaeus	Y40B10A.1b	NA	8e-07
53963807|171487439|Litopenaeus	Y39A3B.1		6e-05
53964133|171648527|Litopenaeus	Y38H6C.8	Lectin C-type domain short and long forms	5e-05
53964187|171530475|Litopenaeus	Y38H6C.19		2e-13
53964371|171595951|Litopenaeus	Y54E2A.9		3e-06
53964381|171596731|Litopenaeus	C45G7.3		2e-06
53964384|171596734|Litopenaeus	Y71F9B.8		6e-05
53964437|171639806|Litopenaeus	C27H5.1		4e-07
53964507|171642696|Litopenaeus	Y82E9BR.3.5	NA	4e-07
53964556|171497014|Litopenaeus	W02D3.7	fatty acid-binding protein	3e-05
53964560|171497018|Litopenaeus	ZK1067.2		2e-17
53964575|171497831|Litopenaeus	C45G7.3		6e-06
53964599|171498660|Litopenaeus	W02D3.7	fatty acid-binding protein	5e-05
53964630|171501106|Litopenaeus	W06H3.1	[031110 dl] Modified prediction based on EST data, correct splice donor from exon 2	2e-08
53964631|171501107|Litopenaeus	W06H3.1	[031110 dl] Modified prediction based on EST data, correct splice donor from exon 2	2e-06
53964730|171577033|Litopenaeus	ZK669.3		3e-05
53964741|171577814|Litopenaeus	C45G7.2		9e-06
53964836|171620505|Litopenaeus	C05D11.6	zinc metalloprotease	5e-07
53964857|171622300|Litopenaeus	Y40B10A.7		3e-29
53964958|171484119|Litopenaeus	C45G7.3		1e-07
53964988|171486358|Litopenaeus	Y54E2A.9		4e-09
53964989|171486359|Litopenaeus	Y54E2A.9		2e-05
53965013|171548059|Litopenaeus	C45G7.3		8e-08
53965160|171612352|Litopenaeus	Y39A3B.1		4e-06
53965284|171653568|Litopenaeus	W02D3.7	fatty acid-binding protein	8e-07
53965299|171654344|Litopenaeus	Y39G10AR.9		1e-04
53965365|171513871|Litopenaeus	M01D7.6.3	NA	4e-08
53965399|171515181|Litopenaeus	C45G7.3		8e-05
53965417|171515830|Litopenaeus	C45G7.3		8e-07
53965615|171610548|Litopenaeus	Y39A3B.1		4e-05
53965639|171612366|Litopenaeus	C45G7.3		1e-07
53965877|171535706|Litopenaeus	C45G7.3		6e-06
53965967|171580210|Litopenaeus	T28H10.3	vacuolar processing enzyme like	6e-16
53966020|171582996|Litopenaeus	Y54E2A.9		6e-15
53966021|171582997|Litopenaeus	Y54E2A.9		2e-12
53966036|171583912|Litopenaeus	C45G7.3		9e-08
53966081|171586631|Litopenaeus	R03D7.6	glutathione S-transferase	7e-09
53966137|171641277|Litopenaeus	C45G7.3		2e-08
53966140|171641280|Litopenaeus	C45G7.3		6e-08
53966262|171498688|Litopenaeus	T28H10.3	vacuolar processing enzyme like	4e-11
53966272|171499503|Litopenaeus	Y38H6C.8	Lectin C-type domain short and long forms	3e-05
53966276|171499507|Litopenaeus	C45G7.3		1e-07
53966283|171500312|Litopenaeus	M01D7.6.3	NA	4e-08
53966309|171501150|Litopenaeus	T04G9.2	zinc metalloprotease	2e-06
53966313|171501959|Litopenaeus	W02D3.7	fatty acid-binding protein	6e-05
53966351|171554843|Litopenaeus	C45G7.3		4e-07
53966407|171558560|Litopenaeus	W02D3.7	fatty acid-binding protein	2e-05
53966540|171616030|Litopenaeus	F47B3.8	NA	7e-05
53966542|171616032|Litopenaeus	C45G7.2		2e-05
53966546|171616036|Litopenaeus	T06A4.1b	NA	2e-06
53966697|171518910|Litopenaeus	ZK550.6.2	NA	1e-25
53966698|171518911|Litopenaeus	ZK550.6.2	NA	1e-28
53966733|171520230|Litopenaeus	F53C11.3	2,4-dienoyl-CoA reductase	1e-39
53966735|171520232|Litopenaeus	F58A6.1		4e-06
53966814|171580232|Litopenaeus	T28F4.5.2	NA	1e-06
53966958|171633738|Litopenaeus	C45G7.3		9e-08
53966997|171635588|Litopenaeus	Y40B10A.6		6e-07
53966998|171635589|Litopenaeus	Y40B10A.6		2e-22
53967128|171500332|Litopenaeus	B0250.9	sterol reductase	2e-16
53967162|171501983|Litopenaeus	T28H10.3	vacuolar processing enzyme like	9e-09
53967239|171545359|Litopenaeus	Y47G6A.11	DNA mismatch repair protein	2e-07
53967302|171581174|Litopenaeus	Y40B10A.1b	NA	8e-05
53967307|171581179|Litopenaeus	T28F4.5.2	NA	1e-06
53967370|171584849|Litopenaeus	ZK1290.6		3e-06
53967469|171635595|Litopenaeus	ZK945.9	polycistic kidney disease protein 1 like with repeated domains at the N-terminus	9e-05
53967488|171636516|Litopenaeus	Y39A3B.1		1e-12
53967510|171638342|Litopenaeus	C45G7.3		1e-07
53967511|171638343|Litopenaeus	C45G7.3		7e-05
53967560|171509650|Litopenaeus	D2030.5	B.subtilis YQJC protein like	2e-48
53967561|171509651|Litopenaeus	D2030.5	B.subtilis YQJC protein like	4e-15
53967576|171510358|Litopenaeus	Y54F10AM.7		4e-06
53967626|171512494|Litopenaeus	W02D3.7	fatty acid-binding protein	8e-05
53967751|171573042|Litopenaeus	T07F10.4a	NA	7e-14
53967798|171626701|Litopenaeus	Y54E2A.9		4e-09
53967987|171671513|Litopenaeus	Y71A12C.2		7e-09
53968017|171526807|Litopenaeus	W02D3.7	fatty acid-binding protein	3e-05
53968052|171528168|Litopenaeus	T07F10.4a	NA	2e-10
53968135|171553939|Litopenaeus	Y54E2A.9		7e-18
53968136|171553940|Litopenaeus	Y54E2A.9		6e-10
53968154|171554875|Litopenaeus	Y38H6C.19		5e-11
53968155|171555793|Litopenaeus	Y40B10B.1		6e-05
53968160|171555798|Litopenaeus	F21D5.2.2	NA	7e-07
53968258|171604488|Litopenaeus	C45G7.3		6e-05
53968357|171609614|Litopenaeus	Y38H6C.19		9e-12
53968358|171609615|Litopenaeus	Y54E2A.9		2e-06
53968467|171664616|Litopenaeus	F37F2.3	glutathione S-transferase	5e-05
53968496|171522539|Litopenaeus	C50B6.7	amylase	1e-23
53968497|171522540|Litopenaeus	C50B6.7	amylase	2e-17
53968526|171523622|Litopenaeus	ZC434.7b.3	NA	7e-06
53968527|171523623|Litopenaeus	ZC434.7b.3	NA	7e-06
53968699|171585787|Litopenaeus	H27M09.5		8e-05
53968752|171632874|Litopenaeus	M02G9.3		1e-04
53968767|171633791|Litopenaeus	C45G7.3		1e-07
53968848|171480767|Litopenaeus	W02D3.7	fatty acid-binding protein	5e-05
53968860|171481889|Litopenaeus	W02D3.7	fatty acid-binding protein	3e-05
53968923|171486391|Litopenaeus	C06A8.1b	NA	6e-12
53968965|171531026|Litopenaeus	F36H12.3		3e-05
53969016|171532568|Litopenaeus	Y40B10A.1b	NA	3e-07
53969040|171533586|Litopenaeus	W02D3.7	fatty acid-binding protein	5e-05
53969061|171534104|Litopenaeus	Y38H6C.8	Lectin C-type domain short and long forms	6e-05
53969213|171639856|Litopenaeus	Y38H6C.19		1e-10
53969233|171640591|Litopenaeus	Y82E9BR.3.5	NA	9e-06
53969277|171642740|Litopenaeus	C45G7.3		4e-05
53969311|171496282|Litopenaeus	Y40B10A.1b	NA	2e-05
53969365|171498744|Litopenaeus	F53C11.3	2,4-dienoyl-CoA reductase	5e-35
53969366|171498745|Litopenaeus	F53C11.3	2,4-dienoyl-CoA reductase	5e-12
53969423|171502022|Litopenaeus	M106.3b.2	NA	5e-14
53969430|171561136|Litopenaeus	M106.3b.2	NA	1e-13
53969480|171563208|Litopenaeus	W02D3.7	fatty acid-binding protein	3e-05
53969486|171563214|Litopenaeus	F41C3.8b	NA	8e-06
53969507|171564603|Litopenaeus	C53H9.1.2	NA	8e-05
53969538|171566020|Litopenaeus	C45G7.3		6e-06
53969696|171481915|Litopenaeus	C45G7.3		7e-06
53969704|171483038|Litopenaeus	C45G7.3		6e-05
53969741|171485300|Litopenaeus	C45G7.3		9e-06
53969777|171522545|Litopenaeus	C50B6.7	amylase	1e-26
53969795|171523087|Litopenaeus	C45G7.3		9e-08
53969823|171524166|Litopenaeus	F58G11.2	ATP-dependent RNA helicase like	2e-05
53969833|171524176|Litopenaeus	Y54E2A.9		9e-06
53969942|171595166|Litopenaeus	K07C5.5	hydrolase	5e-19
53969943|171595167|Litopenaeus	K02F3.6		1e-13
53969971|171596750|Litopenaeus	C45G7.3		2e-05
53969987|171597545|Litopenaeus	F41C3.8b	NA	2e-06
53970099|171655930|Litopenaeus	C45G7.3		6e-06
53970165|171504154|Litopenaeus	T28H10.3	vacuolar processing enzyme like	4e-06
53970168|171504157|Litopenaeus	T07D3.7b.2	NA	3e-07
53970245|171507577|Litopenaeus	R03D7.6	glutathione S-transferase	3e-06
53970246|171507578|Litopenaeus	R03D7.6	glutathione S-transferase	3e-06
53970411|171633800|Litopenaeus	Y54E2A.9		1e-18
53970412|171633801|Litopenaeus	Y54E2A.9		1e-18
53970428|171634719|Litopenaeus	F31B12.1d	NA	2e-08
53970464|171636566|Litopenaeus	T26C11.2	E. gracilis major membrane skeletal protein	2e-07
53970488|171638394|Litopenaeus	C45G7.3		1e-06
53970729|171580306|Litopenaeus	T28H10.3	vacuolar processing enzyme like	7e-09
53970753|171582163|Litopenaeus	F47B3.8	NA	7e-05
53970762|171582172|Litopenaeus	K02F3.6		3e-22
53970777|171583087|Litopenaeus	W02D3.7	fatty acid-binding protein	3e-05
53970796|171584899|Litopenaeus	C45G7.3		3e-06
53970845|171624996|Litopenaeus	C45G7.3		5e-05
53970855|171625846|Litopenaeus	C45G7.3		7e-05
53970908|171628434|Litopenaeus	C45G7.3		2e-07
53970913|171628439|Litopenaeus	C45G7.3		6e-08
53970914|171628440|Litopenaeus	C45G7.3		4e-05
53970923|171629294|Litopenaeus	C45G7.3		7e-08
53970926|171629297|Litopenaeus	ZK973.2.2	NA	7e-05
53970994|171490562|Litopenaeus	F41C3.8b	NA	1e-06
53971007|171491559|Litopenaeus	C45G7.3		6e-08
53971107|171548815|Litopenaeus	Y82E9BR.3.5	NA	2e-05
53971140|171550909|Litopenaeus	C45G7.3		9e-07
53971199|171553039|Litopenaeus	R107.7.2	NA	9e-06
53971373|171669055|Litopenaeus	C45G7.3		5e-06
53971460|171519370|Litopenaeus	C45G7.3		1e-07
53972161|171661535|Litopenaeus	K12F2.1	myosin heavy chain	6e-08
53972162|171661536|Litopenaeus	K12F2.1	myosin heavy chain	4e-07
53972175|171662567|Litopenaeus	C14B9.7.2	NA	9e-06
53972561|171638456|Litopenaeus	R107.7.2	NA	3e-22
53972594|171498003|Litopenaeus	Y56A3A.3		4e-17
53973149|171554902|Litopenaeus	T22F3.4.2	NA	2e-07
53973691|171617888|Litopenaeus	K08E4.1	translation initiation protein SPT5 like	8e-08
53974049|171575514|Litopenaeus	Y54G2A.4		4e-25
53974378|171535253|Litopenaeus	Y55B1BR.3		2e-05
53974456|171538546|Litopenaeus	W09C5.6a.2	NA	6e-05
53974607|171645959|Litopenaeus	Y55B1BR.3		5e-05
53975134|171665744|Litopenaeus	R107.7.2	NA	1e-22
53975275|171567845|Litopenaeus	Y71F9B.4	small nuclear ribonucleoprotein Sm G (snRNP core protein G)	9e-09
53975363|171573141|Litopenaeus	C11E4.1	glutathione peroxidase	3e-06
53975416|171613365|Litopenaeus	Y46G5A.18b	NA	4e-05
53975471|171617017|Litopenaeus	C34D10.1		1e-18
53975733|171595255|Litopenaeus	Y52B11A.2a	NA	1e-31
53975734|171595256|Litopenaeus	Y52B11A.2a	NA	5e-39
53975934|171523150|Litopenaeus	ZK721.1a	NA	7e-20
53976401|171544703|Litopenaeus	Y52B11A.2a	NA	2e-34
53976402|171544704|Litopenaeus	Y52B11A.2a	NA	9e-38
53976639|171648616|Litopenaeus	C11E4.2	glutathione peroxidase	8e-05
53976794|171518524|Litopenaeus	Y48G9A.4		5e-05
53976947|171619750|Litopenaeus	F25B4.8a	NA	8e-31
53977034|171658542|Litopenaeus	F25B4.8b	NA	6e-08
53977933|171518543|Litopenaeus	F20D12.5		4e-05
53978100|171556847|Litopenaeus	T10E10.4		0.0
53978109|171557774|Litopenaeus	T10E10.4		0.0
53978186|171593700|Litopenaeus	F19G12.1		3e-05
53978610|171610673|Litopenaeus	ZK1058.2	beta integrin	1e-04
53978735|171482099|Litopenaeus	C06G3.5b.2	NA	2e-40
53978736|171482100|Litopenaeus	C06G3.5b.2	NA	3e-21
53978845|171531632|Litopenaeus	Y59A8B.21		1e-38
53978992|171571434|Litopenaeus	R107.7.2	NA	8e-10
53979375|171599124|Litopenaeus	C34D10.1		4e-18
53979727|171555000|Litopenaeus	Y7A5A.1.2	NA	1e-66
53979728|171555001|Litopenaeus	Y7A5A.1.2	NA	1e-37
53979746|171556855|Litopenaeus	W09G12.7		1e-05
53979788|171559644|Litopenaeus	Y57A10A.23		3e-26
53979954|171659657|Litopenaeus	C33G8.2		2e-05
53980316|171601195|Litopenaeus	R107.7.2	NA	1e-22
53980317|171601196|Litopenaeus	R107.7.2	NA	6e-12
53980366|171651360|Litopenaeus	M01D7.6.3	NA	2e-06
53980430|171654476|Litopenaeus	R107.7.2	NA	3e-23
53980431|171654477|Litopenaeus	F37F2.3	glutathione S-transferase	9e-17
53980623|171561964|Litopenaeus	Y45F3A.9	SpoU rRNA Methylase family	2e-17
53980624|171561965|Litopenaeus	Y45F3A.9	SpoU rRNA Methylase family	6e-13
53980902|171656047|Litopenaeus	W03G1.5		4e-05
53980903|171656048|Litopenaeus	W03G1.5		4e-05
53981216|171614365|Litopenaeus	W03G1.5		4e-05
53981217|171614366|Litopenaeus	W03G1.5		1e-05
53981600|171609814|Litopenaeus	B0496.7		4e-08
53981601|171609815|Litopenaeus	B0496.7		4e-08
53981791|171493643|Litopenaeus	Y57A10A.25		6e-15
53981810|171494647|Litopenaeus	C07A12.4c	NA	2e-05
53981876|171550340|Litopenaeus	F18C12.3		9e-15
53981877|171550341|Litopenaeus	F18C12.3		5e-07
53982280|171535303|Litopenaeus	C07A12.4c	NA	2e-05
53982937|171631188|Litopenaeus	C53H9.1.2	NA	5e-06
53983224|171532681|Litopenaeus	Y45F3A.9	SpoU rRNA Methylase family	2e-17
53983225|171532682|Litopenaeus	Y45F3A.9	SpoU rRNA Methylase family	2e-14
53983234|171533189|Litopenaeus	ZC434.7b.3	NA	7e-06
53983235|171533190|Litopenaeus	ZC434.7b.3	NA	7e-06
53983289|171562028|Litopenaeus	C32E8.2a.2	NA	8e-07
53983524|171659699|Litopenaeus	F29D10.2		9e-05
53983852|171626023|Litopenaeus	W03G1.5		9e-05
53984287|171592930|Litopenaeus	Y45F3A.9	SpoU rRNA Methylase family	4e-06
53984288|171592931|Litopenaeus	Y45F3A.9	SpoU rRNA Methylase family	2e-05
53985430|171490718|Litopenaeus	Y69A2AR.16		8e-06
53985472|171493715|Litopenaeus	D1014.5		2e-05
53985721|171623492|Litopenaeus	C14B9.7.2	NA	4e-06
53985940|171507016|Litopenaeus	C49H3.11.3	NA	2e-08
53985941|171507017|Litopenaeus	C49H3.11.3	NA	2e-08
53986169|171609067|Litopenaeus	ZK265.6		4e-06
53986275|171643603|Litopenaeus	F41H10.4.2	NA	3e-09
53986389|171501388|Litopenaeus	T05D4.5		3e-06
53986390|171501389|Litopenaeus	T05D4.5		3e-06
53986496|171552498|Litopenaeus	C04F12.4.2	NA	2e-05
53986497|171552499|Litopenaeus	C04F12.4.2	NA	2e-05
53986929|171551808|Litopenaeus	ZK265.6		4e-07
53987238|171536438|Litopenaeus	C35D10.17		2e-13
53987603|171486718|Litopenaeus	M106.3b.2	NA	2e-20
53987624|171522148|Litopenaeus	W03F8.4		1e-26
53987625|171522149|Litopenaeus	W03F8.4		5e-06
53987716|171525931|Litopenaeus	W03F8.4		6e-28
53987717|171525932|Litopenaeus	W03F8.4		2e-27
53987898|171606923|Litopenaeus	C06A5.3b	NA	5e-05
53988031|171662869|Litopenaeus	Y57A10A.23		2e-27
53988186|171566216|Litopenaeus	K11G9.6.2	NA	2e-05
53988463|171654580|Litopenaeus	C14B9.7.2	NA	1e-06
53988867|171632142|Litopenaeus	T28F3.6		8e-19
53988868|171632143|Litopenaeus	T28F3.6		2e-08
53988984|171481117|Litopenaeus	T09A12.2b	NA	4e-05
53989920|171670030|Litopenaeus	Y11D7A.14	Myosin head (motor domain)	9e-06
53990673|171647898|Litopenaeus	C14B9.7.2	NA	2e-07
53990692|171648788|Litopenaeus	ZK354.3		1e-05
53991161|171637692|Litopenaeus	C34D1.5b	NA	7e-05
53991298|171530655|Litopenaeus	F42A6.7d	NA	9e-05
53991364|171532716|Litopenaeus	F42A6.7d	NA	9e-05
53991816|171546253|Litopenaeus	Y48E1B.2a	NA	6e-07
53991830|171546923|Litopenaeus	ZK546.11	glutathione S-transferase	5e-06
53991831|171546924|Litopenaeus	ZK546.11	glutathione S-transferase	3e-06
53991895|171588862|Litopenaeus	C14B9.7.2	NA	1e-06
53992334|171594599|Litopenaeus	T28A11.11	glutathione S-transferase	1e-18
53992335|171594600|Litopenaeus	R107.7.2	NA	2e-05
53992382|171596986|Litopenaeus	R107.7.2	NA	1e-22
53992415|171617209|Litopenaeus	Y82E9BR.3.5	NA	4e-09
53992982|171481154|Litopenaeus	Y53C12A.3		3e-15
53992983|171481155|Litopenaeus	Y53C12A.3		4e-09
53993064|171522170|Litopenaeus	F55A4.8c	NA	1e-06
53995057|171541513|Litopenaeus	W03G1.5		8e-05
53995865|171502324|Litopenaeus	R107.7.2	NA	1e-07
53995952|171506411|Litopenaeus	Y56A3A.3		4e-17
53995999|171530719|Litopenaeus	R107.7.2	NA	1e-07
53996143|171588912|Litopenaeus	F57G4.9	NA	3e-10
53996190|171590899|Litopenaeus	F25H5.4.4	NA	6e-05
53996381|171519944|Litopenaeus	C54F6.14	ferritin heavy chain	2e-06
53996441|171521713|Litopenaeus	C53H9.1.2	NA	1e-07
53996550|171585149|Litopenaeus	C34D1.5b	NA	6e-05
53996551|171585150|Litopenaeus	W07G1.3		7e-05
53996633|171626951|Litopenaeus	H02F09.3		1e-05
53996634|171626952|Litopenaeus	H02F09.3		9e-05
53996964|171618169|Litopenaeus	F54C8.1	3-hydroxyacyl-CoA dehydrogenase	6e-07
53996994|171619980|Litopenaeus	Y56A3A.3		4e-17
53996995|171620868|Litopenaeus	Y56A3A.3		1e-14
53997113|171660952|Litopenaeus	H39E23.3		6e-05
53997252|171528730|Litopenaeus	Y62E10A.1.3	NA	1e-06
53997265|171529188|Litopenaeus	C54F6.14	ferritin heavy chain	1e-06
53997342|171575645|Litopenaeus	C24F3.1b.2	NA	6e-12
53997623|171511294|Litopenaeus	Y105E8B.5		2e-51
53997652|171512717|Litopenaeus	ZK849.2c	NA	6e-22
53998010|171501450|Litopenaeus	M106.3b.2	NA	3e-25
53998011|171501451|Litopenaeus	M106.3b.2	NA	2e-11
53998014|171501454|Litopenaeus	Y82E9BR.3.5	NA	2e-08
53998058|171581505|Litopenaeus	R119.5		1e-18
53998119|171585173|Litopenaeus	F44E2.2b	NA	1e-13
53998526|171619080|Litopenaeus	C09D1.1g	NA	6e-05
53998558|171620886|Litopenaeus	Y39A1A.3		3e-07
53998596|171622698|Litopenaeus	T26H2.7		0.0
53998913|171568991|Litopenaeus	B0454.5		1e-06
53999000|171625251|Litopenaeus	K10C8.1		3e-09
53999051|171628682|Litopenaeus	C34D10.1		1e-16
53999200|171501485|Litopenaeus	R53.5		4e-30
53999319|171558931|Litopenaeus	F44E2.2b	NA	7e-48
53999320|171559849|Litopenaeus	F44E2.2b	NA	2e-37
53999322|171559851|Litopenaeus	C17H1.5		1e-05
53999460|171666012|Litopenaeus	Y22D7AR.1	NA	2e-07
53999531|171670156|Litopenaeus	F13H10.5		2e-10
53999686|171547000|Litopenaeus	F44E2.2b	NA	9e-21
53999880|171635023|Litopenaeus	Y105E8A.2		2e-06
53999991|171504385|Litopenaeus	D1037.3.4	NA	2e-06
54000194|171632286|Litopenaeus	F18C12.3		3e-14
54000223|171634119|Litopenaeus	Y39G10AR.9		3e-05
54000663|171657867|Litopenaeus	C02F5.7b.2	NA	1e-04
54001023|171638627|Litopenaeus	F25B4.8b	NA	1e-24
54001176|171503723|Litopenaeus	F45G2.4.2	NA	2e-09
54001185|171504394|Litopenaeus	F35G2.2.2	NA	2e-06
54001241|171507124|Litopenaeus	EEED8.16		6e-06
54001250|171507133|Litopenaeus	EEED8.16		7e-06
54001434|171640824|Litopenaeus	F46F11.5.2	NA	6e-07
54001484|171643681|Litopenaeus	F46F11.5.2	NA	2e-06
54001498|171507783|Litopenaeus	W06H3.1	[031110 dl] Modified prediction based on EST data, correct splice donor from exon 2	2e-08
54001527|171509192|Litopenaeus	ZC449.5.2	NA	7e-06
54001831|171622723|Litopenaeus	W04C9.2		6e-07
54001926|171499066|Litopenaeus	C08F8.1		8e-09
54002024|171569012|Litopenaeus	C12D8.5	3-chlorobenzoate-3,4-dioxygenase like	6e-06
54002418|171577311|Litopenaeus	C44H4.5	Protein phosphatase 2C	7e-08
54002445|171578870|Litopenaeus	H14E04.5	cyclin	7e-06
54002602|171503055|Litopenaeus	C54F6.8	nuclear hormone receptor	2e-05
54002998|171484579|Litopenaeus	W04C9.2		1e-06
54003089|171535983|Litopenaeus	ZK265.6		2e-07
54003102|171536526|Litopenaeus	W09G3.8.2	NA	6e-05
54003224|171595471|Litopenaeus	Y76A2B.5		1e-14
54003329|171640853|Litopenaeus	F16F9.2		5e-05
54003332|171640856|Litopenaeus	C01G10.7	citrate lyase beta chain	3e-35
54003333|171640857|Litopenaeus	C01G10.7	citrate lyase beta chain	3e-37
54003374|171643003|Litopenaeus	F53C11.3	2,4-dienoyl-CoA reductase	1e-26
54003499|171521309|Litopenaeus	T28F3.6		3e-05
54004357|171501581|Litopenaeus	C34D10.1		7e-11
54004477|171565640|Litopenaeus	F37B1.5	glutathione S-transferase	1e-06
54004533|171606317|Litopenaeus	F26H9.6.2	NA	5e-05
54004874|171593900|Litopenaeus	W06H8.8g	NA	8e-05
54005010|171653924|Litopenaeus	T22H2.6b	NA	7e-25
54005229|171580617|Litopenaeus	F42A6.9		3e-11
54005231|171581538|Litopenaeus	Y39A1A.3		4e-09
54005277|171584291|Litopenaeus	C09D1.1g	NA	1e-09
54005875|171485721|Litopenaeus	C48D5.2a	NA	4e-06
54005897|171486842|Litopenaeus	ZK20.6.2	NA	3e-07
54005898|171486843|Litopenaeus	ZK20.6.2	NA	1e-06
54005970|171557149|Litopenaeus	C48D5.2a	NA	4e-06
54006003|171559009|Litopenaeus	C34D10.1		3e-11
54006179|171503761|Litopenaeus	Y56A3A.3		4e-17
54006338|171536552|Litopenaeus	ZK265.6		5e-08
54006475|171602718|Litopenaeus	R08B4.3		4e-12
54006502|171603405|Litopenaeus	F37F2.3	glutathione S-transferase	1e-05
54006828|171621883|Litopenaeus	T28F4.5.2	NA	1e-06
54006832|171621887|Litopenaeus	C34D10.1		4e-14
54007023|171539494|Litopenaeus	Y71D11A.2a.2	NA	3e-08
54007169|171576582|Litopenaeus	C34D1.5a	NA	9e-05
54007227|171638705|Litopenaeus	W04C9.2		6e-07
54007228|171638706|Litopenaeus	W04C9.2		5e-07
54007430|171492974|Litopenaeus	Y56A3A.3		1e-06
54007438|171493966|Litopenaeus	F37B1.5	glutathione S-transferase	1e-07
54007439|171493967|Litopenaeus	T28A11.11	glutathione S-transferase	6e-07
54007478|171547797|Litopenaeus	F47A4.2		2e-05
54007483|171548491|Litopenaeus	T23B3.5		3e-05
54007601|171604861|Litopenaeus	ZK265.6		7e-07
54007649|171607060|Litopenaeus	C27F2.9		6e-54
54007659|171607070|Litopenaeus	Y56A3A.3		8e-16
54007717|171666105|Litopenaeus	C32D5.10		1e-04
54007760|171668596|Litopenaeus	F53C11.3	2,4-dienoyl-CoA reductase	1e-43
54007761|171668597|Litopenaeus	F53C11.3	2,4-dienoyl-CoA reductase	1e-10
54008310|171530269|Litopenaeus	F53A2.4		1e-06
54008350|171531812|Litopenaeus	F42G9.2		3e-07
54008442|171599333|Litopenaeus	Y113G7B.12		6e-06
54008479|171600700|Litopenaeus	F25B4.8a	NA	4e-30
54008955|171600711|Litopenaeus	Y56A3A.3		4e-17
54008956|171600712|Litopenaeus	Y56A3A.3		2e-14
54009257|171526021|Litopenaeus	C04F12.4.2	NA	3e-09
54009282|171599363|Litopenaeus	F42G9.2		8e-07
54009610|171494992|Litopenaeus	F16H11.2		3e-05
54009745|171610114|Litopenaeus	W04C9.2		4e-07
54009747|171610116|Litopenaeus	Y56A3A.3		4e-17
54009833|171614687|Litopenaeus	Y110A2AL.13		7e-06
54009872|171644562|Litopenaeus	F21D5.2.2	NA	2e-10
54009873|171644563|Litopenaeus	F21D5.2.2	NA	4e-06
54010105|171566425|Litopenaeus	Y56A3A.3		4e-17
54010222|171572604|Litopenaeus	R107.7.2	NA	4e-10
54010270|171612880|Litopenaeus	T07F10.4a	NA	2e-17
54010311|171614715|Litopenaeus	F22E5.3	protein kinase	3e-06
54010403|171491024|Litopenaeus	C49H3.11.3	NA	2e-06
54010459|171495016|Litopenaeus	D2030.5	B.subtilis YQJC protein like	1e-11
54010591|171592349|Litopenaeus	Y38F1A.2	Zinc finger, C3HC4 type (RING finger)	4e-20
54010593|171592351|Litopenaeus	M106.3b.2	NA	5e-07
54010614|171593144|Litopenaeus	C27H5.1		1e-05
54010633|171594719|Litopenaeus	C53H9.1.2	NA	3e-08
54010878|171549929|Litopenaeus	K11D2.2	Human PHP32 protein like	1e-42
54010879|171549930|Litopenaeus	K11D2.2	Human PHP32 protein like	8e-07
54011121|171668627|Litopenaeus	C02D5.1	Isovaleryl-CoA dehydrogenase	3e-05
54011128|171669450|Litopenaeus	C18B2.5b	NA	3e-06
54011169|171671123|Litopenaeus	R09B3.4	Ubiquitin-conjugating enzymes	4e-08
54011249|171516125|Litopenaeus	T20F5.7		3e-08
54011250|171516126|Litopenaeus	T20F5.7		2e-08
54011452|171618317|Litopenaeus	H39E23.3		2e-05
54011560|171496686|Litopenaeus	C14B1.3		7e-11
54011611|171499145|Litopenaeus	Y22D7AR.1	NA	6e-05
54011848|171607074|Litopenaeus	W04C9.2		9e-07
54012048|171543543|Litopenaeus	D2089.1a	NA	3e-05
54012378|171522278|Litopenaeus	F42G9.2		6e-05
54012571|171584415|Litopenaeus	C12D8.5	3-chlorobenzoate-3,4-dioxygenase like	2e-05
54013060|171602793|Litopenaeus	Y56A3A.3		4e-17
54013061|171602794|Litopenaeus	Y56A3A.3		2e-05
54013470|171618325|Litopenaeus	C53H9.1.2	NA	3e-05
54013558|171623749|Litopenaeus	C14B9.7.2	NA	7e-06
54013638|171669500|Litopenaeus	ZC395.10.2	NA	9e-06
54013714|171514223|Litopenaeus	M01D7.6.3	NA	3e-08
54013822|171566512|Litopenaeus	F58B3.5	methionyl-tRNA synthetase	6e-05
54014106|171504505|Litopenaeus	F35H10.5		7e-05
54014107|171504506|Litopenaeus	F35H10.5		7e-05
54014504|171494057|Litopenaeus	R107.7.2	NA	1e-06
54014615|171558184|Litopenaeus	Y37E3.7.2	NA	3e-06
54014796|171652416|Litopenaeus	R107.7.2	NA	3e-17
54014797|171652417|Litopenaeus	T28A11.11	glutathione S-transferase	5e-05
54014803|171653186|Litopenaeus	Y22D7AR.1	NA	2e-06
54014847|171655511|Litopenaeus	Y64G10A.7		4e-05
54015121|171586241|Litopenaeus	F35H10.5		8e-05
54015608|171591668|Litopenaeus	C54F6.14	ferritin heavy chain	2e-10
54015630|171632452|Litopenaeus	K08C7.3b	NA	6e-07
54015699|171636136|Litopenaeus	R107.7.2	NA	1e-12
57314968|188485314|Penaeus	ZK652.9		4e-06
59258776|194369233|Penaeus	Y116A8C.25		6e-11
59258815|194369272|Penaeus	Y116A8C.25		6e-11
6120474|10802094|Litopenaeus	Y71D11A.2a.2	NA	3e-13
6120492|10802112|Litopenaeus	T22H2.6b	NA	1e-10
6120752|10802372|Litopenaeus	T22A3.8	laminin B	1e-04
62431206|226435054|Penaeus	F27E5.1		2e-05
62431367|226435176|Penaeus	Y73B6BL.9a	NA	2e-09
62432060|226437145|Penaeus	F10B5.2		2e-09
62432179|226434895|Penaeus	R53.5		2e-08
62432299|226436650|Penaeus	F33H2.6		9e-07
62432451|226436109|Penaeus	Y71H2AM.16		5e-05
62432643|226435813|Penaeus	M106.3b.2	NA	3e-11
62432748|226435198|Penaeus	F42A10.4b	NA	4e-09
62432905|226434523|Penaeus	Y25C1A.3		1e-06
62433291|226435415|Penaeus	T26C11.2	E. gracilis major membrane skeletal protein	2e-08
62433340|226436225|Penaeus	M106.3b.2	NA	1e-16
62433520|226435867|Penaeus	Y25C1A.3		1e-06
62433612|226434883|Penaeus	F49D11.9		6e-05
62433648|226435191|Penaeus	Y82E9BR.3.5	NA	3e-10
62433754|226435696|Penaeus	K11G12.6b	NA	7e-24
62433771|226436430|Penaeus	C06G3.7	pyridine nucleotide-disulphide oxidoreductase	8e-07
62433914|226436537|Penaeus	F44E2.2b	NA	3e-06
6347617|11038056|Litopenaeus	C45G7.3		2e-07
6347653|11038092|Litopenaeus	C45G7.3		5e-07
6347713|11038152|Litopenaeus	C45G7.3		6e-07
6347885|11038324|Litopenaeus	C50B6.7	amylase	3e-15
6347892|11038331|Litopenaeus	C45G7.2		3e-06
6347955|11038394|Litopenaeus	D1037.3.4	NA	2e-10
6347957|11038396|Litopenaeus	W02D3.7	fatty acid-binding protein	5e-05
6347962|11038401|Litopenaeus	W02D3.7	fatty acid-binding protein	6e-05
6347977|11038416|Litopenaeus	C45G7.3		1e-05
6348072|11178248|Litopenaeus	D1037.3.4	NA	9e-09
6348077|11178253|Litopenaeus	F53C11.3	2,4-dienoyl-CoA reductase	6e-05
6348266|11178442|Litopenaeus	W02D3.7	fatty acid-binding protein	1e-05
63593987|219718041|Penaeus	Y64G10A.3	NA	4e-05
63594059|219717832|Penaeus	K08F4.1.2	NA	0.0
6389888|11178632|Litopenaeus	T28A11.11	glutathione S-transferase	2e-07
64283853|223650795|Penaeus	T23D8.3		5e-06
64284235|223650973|Penaeus	C29H12.3c	NA	3e-05
64284248|223650998|Penaeus	B0024.14b	NA	7e-06
64284363|223650062|Penaeus	C15H9.1	NAD(P) transhydrogenase, mitochondrial	9e-18
64285861|223653159|Penaeus	F10F2.9		6e-06
64287369|223652172|Penaeus	F09B12.3		1e-16
64287718|223655107|Penaeus	F22D3.6		5e-12
64288150|223651752|Penaeus	F25F2.1b	NA	3e-06
64288229|223652708|Penaeus	Y43E12A.2		2e-08
64288916|223654952|Penaeus	K12F2.1	myosin heavy chain	7e-05
64289356|223654024|Penaeus	F56F4.6		8e-05
64291128|223657511|Penaeus	Y37E3.1		6e-12
64291166|223657611|Penaeus	C18B2.5b	NA	5e-08
64291211|223657809|Penaeus	C15H9.1	NAD(P) transhydrogenase, mitochondrial	3e-62
64291766|223657351|Penaeus	C18B2.5b	NA	9e-08
64291968|223658323|Penaeus	W09G10.4b	NA	8e-11
64291977|223658332|Penaeus	M60.7		3e-06
64292043|223658398|Penaeus	T28F4.5.2	NA	4e-06
64292085|223658169|Penaeus	R53.5		6e-26
64292092|223658176|Penaeus	C34D10.1		2e-18
64293347|223658879|Penaeus	C54F6.14	ferritin heavy chain	1e-06
64293491|223660027|Penaeus	C54F6.14	ferritin heavy chain	3e-05
64293798|223659140|Penaeus	Y54E2A.9		4e-07
64294087|223662208|Penaeus	F25B4.8a	NA	2e-29
64294191|223658827|Penaeus	Y56A3A.3		1e-05
64295376|223659653|Penaeus	F56A11.6		2e-05
64295638|223661824|Penaeus	F10D11.1.2	NA	6e-06
64296315|223661020|Penaeus	C54D2.4b.3	NA	5e-11
64296329|223661071|Penaeus	M106.3b.2	NA	1e-06
64296825|223664565|Penaeus	F36H12.3		6e-05
64296875|223664615|Penaeus	R12A1.3	protease inhibitor	4e-05
64296958|223662720|Penaeus	Y54E2A.9		4e-07
64297026|223663279|Penaeus	F57F5.4b.2	NA	2e-07
64297122|223663808|Penaeus	F40G9.10		7e-06
64297154|223663840|Penaeus	ZK682.5		1e-07
64297472|223663679|Penaeus	R12A1.3	protease inhibitor	4e-05
64298081|223664291|Penaeus	F52E4.1b	NA	3e-44
64298362|223663500|Penaeus	C54F6.14	ferritin heavy chain	1e-06
64298375|223663536|Penaeus	F14F4.3b	NA	4e-06
64298430|223663974|Penaeus	T28F3.1b	NA	1e-10
64298527|223664368|Penaeus	F54F2.1	Vitronectin receptor alpha subunit	4e-06
64298906|223664848|Penaeus	Y54E2A.9		5e-09
64299059|223665375|Penaeus	T28A11.11	glutathione S-transferase	3e-06
64299121|223665652|Penaeus	Y73F8A.5		7e-28
64299209|223666034|Penaeus	R107.7.2	NA	4e-23
64299333|223665420|Penaeus	Y56A3A.3		4e-06
64299463|223665734|Penaeus	F28H1.4a	NA	2e-15
64299467|223665738|Penaeus	Y38H6C.19		3e-05
64299508|223665779|Penaeus	F56A11.6		2e-05
64299869|223665798|Penaeus	T28F4.5.2	NA	4e-06
64299945|223665974|Penaeus	R53.5		1e-09
65302348|229620732|Penaeus	Y66D12A.20		0.0
66332016|253826424|Penaeus	F47B10.1.2	NA	4e-09
66624628|254546171|Litopenaeus	Y55B1BR.3		4e-05
66693333|254778044|Penaeus	W04E12.8	Lectin C-type domain short and long forms (2 domains)	4e-05
66693334|254778045|Penaeus	ZC395.10.2	NA	5e-09
66832286|256365913|Litopenaeus	W04C9.2		1e-06
66832635|256367485|Litopenaeus	W03D2.1c	NA	1e-05
66832700|256366469|Litopenaeus	Y22D7AR.1	NA	3e-05
66833033|256366802|Litopenaeus	C14B9.7.2	NA	2e-06
66834186|256364911|Litopenaeus	F28D9.1		1e-04
66834247|256364972|Litopenaeus	F36H12.3		3e-05
66835987|256373138|Penaeus	M01F1.5.2	NA	8e-05
9637276|15787351|Similar	B0024.14b	NA	3e-05
9637277|15787352|Similar	R12A1.3	protease inhibitor	5e-05
AG-N-N01-0093-W	C33A11.4	Ets-domain	5e-06
AG-N-N01-0799-W	R107.7.2	NA	2e-23
AG-N-N01-0890-W	C15H9.7	kynureninase	1e-66
AG-N-N01-0955-W	R107.7.2	NA	3e-15
AG-N-N01-1197-W	R107.7.2	NA	3e-05
BT-N-S01-0184-W	D2030.5	B.subtilis YQJC protein like	6e-10
CT1048	Y56A3A.9	NA	2e-09
CT1049	K09H9.4	NA	8e-11
CT1085	C04F5.1		3e-09
CT1114	C42C1.16		2e-07
CT1199	C18G1.5.2	NA	3e-05
CT127	R12A1.3	protease inhibitor	6e-05
CT1343	Y56A3A.3		2e-17
CT1486	C29H12.3c	NA	3e-05
CT1488	F48E8.6		3e-08
CT1509	ZK1067.7		5e-08
CT1546	Y54E2A.9		7e-18
CT1705	Y40B10A.6		1e-45
CT1717	ZC434.7b.3	NA	3e-06
CT1843	W04C9.2		3e-07
CT1853	Y54G2A.6	clec family, C-type lectin	1e-05
CT188	F35H10.5		6e-05
CT2126	C06G3.5b.2	NA	2e-51
CT2190	C15H9.1	NAD(P) transhydrogenase, mitochondrial	4e-88
CT2226	T28H10.3	vacuolar processing enzyme like	9e-25
CT2398	C09D1.1g	NA	3e-05
CT2503	C33A12.3.2	NA	3e-32
CT259	Y39A3B.1		2e-09
CT2598	Y37D8A.2		5e-66
CT2746	R53.5		1e-08
CT2898	Y54E2A.9		2e-19
CT2910	Y67H2A.8.2	NA	5e-14
CT3045	C06G3.7	pyridine nucleotide-disulphide oxidoreductase	8e-07
CT3495	W09G10.4b	NA	1e-10
CT3582	Y54E2A.9		4e-07
CT3655	Y54E2A.9		6e-09
CT3661	R107.7.2	NA	4e-23
CT3700	Y53C12A.3		1e-13
CT3739	F42A10.4b	NA	1e-08
CT500	B0024.14b	NA	7e-05
CT549	C08G9.2		1e-04
CT551	C45G7.2		1e-07
CT553	Y56A3A.9	NA	2e-12
CT589	Y43E12A.2		2e-08
CT590	Y43E12A.2		2e-08
CT591	Y43E12A.2		2e-08
CT635	T22H2.6a	NA	1e-43
CT857	Y38H6C.8	Lectin C-type domain short and long forms	2e-05
CT937	M01E11.7b.2	NA	3e-07
CT961	Y25C1A.3		2e-06
CT992	C54D1.2	C-type lectin	8e-06
ES-N-S02-0022-W	Y56A3A.9	NA	2e-06
ES-N-S02-0179-W	F44E2.2b	NA	3e-06
ES-N-S02-0244-W	F35D11.3.2	NA	7e-07
ES-N-S02-0245-W	Y56A3A.9	NA	8e-07
ES-N-S02-0355-W	Y56A3A.9	NA	5e-13
ES-N-S02-0561-W	M01E11.7c	NA	2e-07
ES-N-S03-0037-W	Y43F8C.16		7e-05
ES-N-S03-0125-W	F44E2.2b	NA	3e-19
ES-N-S03-0205-W	Y56A3A.9	NA	1e-08
ES-N-S03-0255-W	F44E2.2b	NA	1e-06
ES-N-S03-0341-W	F07H5.8	keratin like	1e-06
ES-N-S03-0353-W	F44E2.2b	NA	4e-11
ES-N-S03-0403-W	Y52D5A.1		7e-05
ES-N-S03-0440-W	Y56A3A.9	NA	3e-05
ES-N-S03-0466-W	F44E2.2b	NA	6e-29
ES-N-S03-0494-W	Y51F10.8	NA	5e-05
ES-N-S03-0597-W	F44E2.2b	NA	8e-07
ES-N-S03-0644-W	ZK1290.6		8e-06
ES-N-S03-0713-W	Y43E12A.2		2e-08
ES-N-S03-0772-W	Y64G10A.3	NA	6e-05
ES-N-S03-0929-W	F44E2.2b	NA	4e-06
ES-N-S03-0962-W	F44E2.2b	NA	6e-32
ES-N-S03-0965-W	F44E2.2b	NA	9e-38
ES-N-S03-1048-W	ZK228.8		0.0
ES-N-S03-1051-W	ZK228.8		0.0
ES-N-S03-1053-W	Y67D2.6		0.0
ES-N-S03-1055-W	C08B11.2	transcriptional regulatory protein (RPD3)	0.0
ES-N-S03-1098-W	Y51F10.8	NA	6e-08
GL-H-S01-0072-LF	W04C9.2		3e-07
GL-H-S01-0441-LF	T23D8.2	tetraspanin	5e-05
GL-H-S01-0632-LF	T26C11.2	E. gracilis major membrane skeletal protein	5e-05
GL-H-S01-0933-LF	Y43E12A.2		2e-08
GL-H-S01-0995-LF	T22H2.6b	NA	4e-33
GL-H-S01-1057-LF	Y43E12A.2		2e-08
GL-H-S01-1132-LF	Y56A3A.3		2e-17
GL-N-S01-0296-LF	K04G7.1		9e-06
GL-N-S01-0482-LF	Y56A3A.9	NA	2e-05
GL-N-S01-1224-LF	Y51F10.8	NA	1e-04
GL-N-S01-1403-LF	F44E2.2b	NA	3e-10
GL-ST-S02-0135-LF	Y56A3A.9	NA	2e-09
GL-ST-S02-0174-LF	C09D1.1g	NA	2e-05
GL-ST-S02-0214-LF	C09D1.1g	NA	2e-05
GL-ST-S02-0361-LF	K09H9.4	NA	8e-11
GL-ST-S02-0498-LF	K09H9.4	NA	8e-11
GlEp-N-N01-0011-LF	Y57A10A.25		2e-09
GlEp-N-N01-0115-LF	R144.1		2e-06
GlEp-N-N01-0116-LF	Y67H2A.8.2	NA	5e-14
GlEp-N-N01-0122-LF	Y67H2A.8.2	NA	5e-14
GlEp-N-N01-0161-LF	C18B2.5b	NA	1e-06
GlEp-N-N01-0398-LF	Y43E12A.2		2e-08
GlEp-N-N01-0552-LF	D1044.7		4e-06
GlEp-N-N01-0710-LF	T28H10.3	vacuolar processing enzyme like	9e-25
GlEp-N-N01-0732-LF	T28H10.3	vacuolar processing enzyme like	2e-24
GlEp-N-N01-0805-LF	F29D11.1	low density lipid receptor-rlated protein	3e-07
GlEp-N-N01-0839-LF	M7.2	kinesin	2e-05
GlEp-N-N01-0869-LF	D1044.7		4e-06
GlEp-N-N01-0968-LF	F29D11.1	low density lipid receptor-rlated protein	3e-07
GlEp-N-N01-1079-LF	T28H10.3	vacuolar processing enzyme like	9e-25
GlEp-N-N01-1163-LF	M05D6.2	testis-specific like protein	5e-05
GlEp-N-N01-1172-LF	M05D6.2	testis-specific like protein	5e-05
GlEp-N-N01-1297-LF	Y64G10A.7		7e-05
GlEp-N-N01-1388-LF	Y105E8A.7b	NA	5e-05
GlEp-N-N01-1436-LF	Y46G5A.19.2	NA	8e-07
GlEp-N-N01-1662-LF	Y54G2A.6	clec family, C-type lectin	6e-07
GlEp-N-N01-1902-LF	Y54F10AM.7		6e-17
GlEp-N-N01-2049-LF	D1044.7		4e-06
GlEp-N-N01-2076-LF	ZK945.2.2	NA	2e-07
GlEp-N-N01-2623-LF	T02E1.5c	NA	6e-05
GlEp-N-N01-2670-LF	T28H10.3	vacuolar processing enzyme like	2e-06
GlEp-N-N01-2696-LF	Y105E8A.7b	NA	5e-05
GlEp-N-N01-2795-LF	C09F12.2		3e-07
GlEp-N-S01-0006-LF	ZK262.3		2e-09
GlEp-N-S01-0095-LF	Y105E8A.7b	NA	5e-05
GlEp-N-S01-0317-LF	D1044.7		4e-06
GlEp-N-S01-0690-LF	D1044.7		1e-05
GlEp-N-S01-0985-LF	C05D11.1		1e-14
GlEp-N-S01-1093-LF	Y110A7A.7		2e-06
GlEp-N-S01-1260-LF	T28H10.3	vacuolar processing enzyme like	2e-15
GlEp-N-S01-1273-LF	F48E3.8a	NA	5e-06
GlEp-N-S01-1280-LF	F31C3.4		8e-12
GlEp-N-S01-1330-LF	Y39A3CR.4		4e-05
HC-H-S01-0045-LF	B0024.14b	NA	9e-05
HC-H-S01-0098-LF	B0024.14b	NA	7e-05
HC-H-S01-0183-LF	R12A1.3	protease inhibitor	5e-05
HC-H-S01-0188-LF	F41G3.12		9e-07
HC-H-S01-0191-LF	R12A1.3	protease inhibitor	5e-05
HC-H-S01-0198-LF	R12A1.3	protease inhibitor	5e-05
HC-H-S01-0250-LF	R12A1.3	protease inhibitor	5e-05
HC-H-S01-0406-LF	F08B6.4c.3	NA	6e-05
HC-H-S01-0486-LF	F44E2.2b	NA	9e-06
HC-H-S01-0568-LF	C37A2.6		1e-21
HC-H-S01-0602-LF	R12A1.3	protease inhibitor	5e-05
HC-H-S01-0684-LF	Y40B10A.6		1e-45
HC-H-S01-0736-LF	R12A1.3	protease inhibitor	4e-05
HC-H-S01-0762-LF	R12A1.3	protease inhibitor	4e-05
HC-H-S01-0783-LF	R12A1.3	protease inhibitor	3e-05
HC-H-S01-0797-LF	Y48C3A.3		1e-05
HC-H-S01-0971-LF	B0024.14b	NA	6e-05
HC-H-S01-0982-LF	C06G3.5b.2	NA	2e-27
HC-H-S01-1007-LF	Y37E3.1		2e-08
HC-H-S01-1063-LF	R12A1.3	protease inhibitor	3e-05
HC-N-N01-0542-LF	C23G10.3.2	NA	5e-06
HC-N-N01-0550-LF	R12A1.3	protease inhibitor	4e-05
HC-N-N01-0778-LF	Y39B6A.33		3e-07
HC-N-N01-10001-LF	B0024.14b	NA	7e-05
HC-N-N01-10285-LF	F57B10.9		8e-17
HC-N-N01-10349-LF	C17A2.5		0.0
HC-N-N01-10361-LF	R12A1.3	protease inhibitor	5e-05
HC-N-N01-10391-LF	D2030.5	B.subtilis YQJC protein like	2e-48
HC-N-N01-1044-LF	T26C11.2	E. gracilis major membrane skeletal protein	2e-05
HC-N-N01-10516-LF	B0024.14b	NA	8e-05
HC-N-N01-10521-LF	F15G9.4b	NA	9e-05
HC-N-N01-10550-LF	F41G3.12		1e-06
HC-N-N01-10564-LF	B0024.14b	NA	5e-05
HC-N-N01-10629-LF	Y73B6BL.9a	NA	5e-05
HC-N-N01-1073-LF	R12A1.3	protease inhibitor	5e-05
HC-N-N01-10814-LF	T22H2.6b	NA	2e-17
HC-N-N01-10860-LF	C06G3.5b.2	NA	2e-41
HC-N-N01-10865-LF	ZC434.7b.3	NA	1e-05
HC-N-N01-10887-LF	R12A1.3	protease inhibitor	5e-05
HC-N-N01-11086-LF	ZK945.2.2	NA	4e-07
HC-N-N01-11184-LF	R12A1.3	protease inhibitor	5e-05
HC-N-N01-11431-LF	R12A1.3	protease inhibitor	5e-05
HC-N-N01-11483-LF	R12A1.3	protease inhibitor	5e-05
HC-N-N01-11535-LF	F35H10.5		4e-05
HC-N-N01-12210-LF	R12A1.3	protease inhibitor	5e-05
HC-N-N01-12259-LF	R12A1.3	protease inhibitor	4e-05
HC-N-N01-12270-LF	F41G3.12		1e-06
HC-N-N01-12313-LF	ZK721.1a	NA	2e-09
HC-N-N01-12372-LF	R12A1.3	protease inhibitor	5e-05
HC-N-N01-12403-LF	R12A1.3	protease inhibitor	5e-05
HC-N-N01-12421-LF	R12A1.3	protease inhibitor	5e-05
HC-N-N01-12439-LF	R12A1.3	protease inhibitor	6e-05
HC-N-N01-12479-LF	D1037.3.4	NA	5e-11
HC-N-N01-12514-LF	R12A1.3	protease inhibitor	5e-05
HC-N-N01-12658-LF	R12A1.3	protease inhibitor	5e-05
HC-N-N01-12684-LF	R12A1.3	protease inhibitor	5e-05
HC-N-N01-12737-LF	W09G10.4b	NA	8e-11
HC-N-N01-12832-LF	R12A1.3	protease inhibitor	5e-05
HC-N-N01-12918-LF	D2030.5	B.subtilis YQJC protein like	2e-48
HC-N-N01-13025-LF	R12A1.3	protease inhibitor	5e-05
HC-N-N01-13346-LF	R12A1.3	protease inhibitor	5e-05
HC-N-N01-13491-LF	R12A1.3	protease inhibitor	6e-05
HC-N-N01-13549-LF	R12A1.3	protease inhibitor	5e-05
HC-N-N01-13625-LF	R12A1.3	protease inhibitor	5e-05
HC-N-N01-13701-LF	F41G3.12		8e-05
HC-N-N01-13768-LF	R12A1.3	protease inhibitor	5e-05
HC-N-N01-13880-LF	R12A1.3	protease inhibitor	5e-05
HC-N-N01-13888-LF	B0024.14b	NA	8e-05
HC-N-N01-14015-LF	R12A1.3	protease inhibitor	5e-05
HC-N-N01-14023-LF	T11F8.3.2	NA	3e-06
HC-N-N01-14102-LF	R12A1.3	protease inhibitor	5e-05
HC-N-N01-14254-LF	B0024.14b	NA	5e-05
HC-N-N01-14292-LF	B0024.14b	NA	9e-05
HC-N-N01-14309-LF	ZC434.7b.3	NA	3e-06
HC-N-N01-14337-LF	C08G9.2		1e-04
HC-N-N01-2484-LF	F48E8.6		2e-05
HC-N-N01-2523-LF	C08G9.2		1e-04
HC-N-N01-3170-LF	B0024.14b	NA	7e-05
HC-N-N01-3179-LF	B0024.14b	NA	6e-05
HC-N-N01-3274-LF	Y40B10A.6		1e-29
HC-N-N01-3291-LF	R12A1.3	protease inhibitor	5e-05
HC-N-N01-3379-LF	Y7A5A.1.2	NA	2e-38
HC-N-N01-3569-LF	T26C11.2	E. gracilis major membrane skeletal protein	8e-06
HC-N-N01-3575-LF	F21C3.2	tyrosinase	2e-15
HC-N-N01-3650-LF	F46F11.5.2	NA	7e-09
HC-N-N01-3658-LF	R12A1.3	protease inhibitor	4e-05
HC-N-N01-3684-LF	B0024.14b	NA	5e-05
HC-N-N01-3986-LF	R12A1.3	protease inhibitor	5e-05
HC-N-N01-4111-LF	B0024.14b	NA	6e-05
HC-N-N01-4160-LF	B0024.14b	NA	7e-05
HC-N-N01-4278-LF	F41G3.12		2e-05
HC-N-N01-4316-LF	B0024.14b	NA	6e-05
HC-N-N01-4325-LF	B0024.14b	NA	8e-05
HC-N-N01-4349-LF	R12A1.3	protease inhibitor	5e-05
HC-N-N01-4358-LF	B0024.14b	NA	7e-05
HC-N-N01-4448-LF	R12A1.3	protease inhibitor	7e-05
HC-N-N01-4456-LF	Y40B10A.6		1e-29
HC-N-N01-4537-LF	R12A1.3	protease inhibitor	5e-05
HC-N-N01-4602-LF	C11E4.1	glutathione peroxidase	1e-05
HC-N-N01-4611-LF	R12A1.3	protease inhibitor	3e-05
HC-N-N01-4615-LF	B0024.14b	NA	7e-05
HC-N-N01-4772-LF	B0024.14b	NA	7e-05
HC-N-N01-4905-LF	B0024.14b	NA	6e-05
HC-N-N01-4906-LF	B0024.14b	NA	6e-05
HC-N-N01-4961-LF	C54F6.14	ferritin heavy chain	1e-06
HC-N-N01-5275-LF	B0024.14b	NA	3e-05
HC-N-N01-5303-LF	B0024.14b	NA	7e-05
HC-N-N01-5389-LF	B0024.14b	NA	9e-05
HC-N-N01-5403-LF	ZC434.7b.3	NA	1e-05
HC-N-N01-5562-LF	R12A1.3	protease inhibitor	4e-05
HC-N-N01-5567-LF	R12A1.3	protease inhibitor	5e-05
HC-N-N01-5570-LF	K08E4.1	translation initiation protein SPT5 like	8e-06
HC-N-N01-5590-LF	F08B6.4c.3	NA	5e-08
HC-N-N01-5704-LF	R12A1.3	protease inhibitor	5e-05
HC-N-N01-5771-LF	C52E4.2	macrophage migration inhibitory factor like protein	5e-15
HC-N-N01-5892-LF	R12A1.3	protease inhibitor	4e-05
HC-N-N01-6056-LF	B0024.14b	NA	4e-05
HC-N-N01-6128-LF	B0024.14b	NA	3e-05
HC-N-N01-6163-LF	R12A1.3	protease inhibitor	5e-05
HC-N-N01-6219-LF	B0024.14b	NA	3e-05
HC-N-N01-6425-LF	R12A1.3	protease inhibitor	5e-05
HC-N-N01-6452-LF	R12A1.3	protease inhibitor	5e-05
HC-N-N01-6516-LF	B0024.14b	NA	7e-05
HC-N-N01-6518-LF	Y43E12A.2		2e-08
HC-N-N01-6523-LF	C54F6.14	ferritin heavy chain	3e-10
HC-N-N01-6534-LF	B0024.14b	NA	9e-05
HC-N-N01-6627-LF	C09D1.1g	NA	3e-05
HC-N-N01-6891-LF	F48E8.6		1e-08
HC-N-N01-6949-LF	R12A1.3	protease inhibitor	5e-05
HC-N-N01-7023-LF	R12A1.3	protease inhibitor	5e-05
HC-N-N01-7044-LF	B0024.14b	NA	4e-05
HC-N-N01-7088-LF	B0024.14b	NA	5e-05
HC-N-N01-7177-LF	F35H10.5		4e-05
HC-N-N01-7178-LF	R12A1.3	protease inhibitor	8e-05
HC-N-N01-7369-LF	R12A1.3	protease inhibitor	9e-05
HC-N-N01-7370-LF	F13D11.4.2	NA	3e-14
HC-N-N01-7388-LF	R12A1.3	protease inhibitor	5e-05
HC-N-N01-7450-LF	F41G3.12		1e-05
HC-N-N01-7495-LF	R12A1.3	protease inhibitor	5e-05
HC-N-N01-7627-LF	R12A1.3	protease inhibitor	5e-05
HC-N-N01-7630-LF	R12A1.3	protease inhibitor	5e-05
HC-N-N01-7717-LF	R12A1.3	protease inhibitor	5e-05
HC-N-N01-7855-LF	R12A1.3	protease inhibitor	5e-05
HC-N-N01-7938-LF	B0024.14b	NA	7e-05
HC-N-N01-8021-LF	B0024.14b	NA	3e-05
HC-N-N01-8054-LF	C06G3.5b.2	NA	7e-39
HC-N-N01-8081-LF	B0024.14b	NA	3e-05
HC-N-N01-8208-LF	W04C9.2		3e-07
HC-N-N01-8266-LF	R12A1.3	protease inhibitor	4e-05
HC-N-N01-8298-LF	F54C8.1	3-hydroxyacyl-CoA dehydrogenase	3e-05
HC-N-N01-8352-LF	F30H5.3	Serine protease inhibitor	0.0
HC-N-N01-8458-LF	R12A1.3	protease inhibitor	5e-05
HC-N-N01-8677-LF	R12A1.3	protease inhibitor	5e-05
HC-N-N01-8762-LF	T21B4.2	collagen	3e-05
HC-N-N01-9069-LF	R12A1.3	protease inhibitor	5e-05
HC-N-N01-9137-LF	C29H12.3c	NA	3e-05
HC-N-N01-9175-LF	R12A1.3	protease inhibitor	6e-05
HC-N-N01-9185-LF	C54F6.14	ferritin heavy chain	1e-06
HC-N-N01-9267-LF	C08G9.2		6e-05
HC-N-N01-9304-LF	B0024.14b	NA	9e-05
HC-N-N01-9488-LF	W09G10.4b	NA	5e-10
HC-N-N01-9643-LF	R12A1.3	protease inhibitor	5e-05
HC-N-N01-9730-LF	B0024.14b	NA	2e-05
HC-N-N01-9765-LF	B0024.14b	NA	4e-05
HC-N-S01-0071-LF	F41G3.12		2e-06
HC-N-S01-0289-LF	R12A1.3	protease inhibitor	5e-05
HC-N-S01-0659-LF	F59A7.4	histone H1	5e-07
HC-N-S01-0669-LF	B0024.14b	NA	7e-05
HC-V-S01-0306-LF	ZK265.6		1e-05
HC-V-S01-0414-LF	B0024.14b	NA	3e-05
HC-V-S01-0438-LF	B0024.14b	NA	3e-05
HC-V-S01-0446-LF	R12A1.3	protease inhibitor	6e-05
HC-W-S01-0017-LF	T26C11.2	E. gracilis major membrane skeletal protein	2e-09
HC-W-S01-0188-LF	B0024.14b	NA	6e-05
HC-W-S01-0326-LF	Y45F3A.3b.4	NA	3e-31
HC-W-S01-0615-LF	T26C11.2	E. gracilis major membrane skeletal protein	2e-06
HC-W-S01-0724-LF	F31C3.2b	NA	0.0
HC-W-S01-0738-LF	C08G9.2		3e-05
HPA-N-N01-0023-LF	D1014.1	arylsulfatase	2e-05
HPA-N-N01-0499-LF	C54D1.2	C-type lectin	5e-05
HPA-N-N01-0609-LF	Y54E2A.9		1e-14
HPA-N-N01-0741-LF	T11G6.3	bacterial regulatory protein UHPC like	3e-05
HPA-N-S01-0003-LF	Y54E2A.9		2e-08
HPA-N-S01-0181-LF	Y54E2A.9		3e-19
HPA-N-S01-0309-LF	Y43E12A.2		2e-08
HPA-N-S01-0369-LF	Y43E12A.2		6e-09
HPA-N-S01-0376-LF	C54D1.2	C-type lectin	8e-06
HPA-N-S01-0378-LF	Y54E2A.9		1e-14
HPA-N-S01-0464-LF	W02D3.7	fatty acid-binding protein	8e-05
HPO-N-S01-0141-LF	F41G3.12		1e-05
HPO-N-S01-0170-LF	F39B2.3	Zinc-binding dehydrogenases	3e-08
HPO-N-S01-0237-LF	F44E2.2b	NA	1e-28
HPO-N-S01-0293-LF	F44E2.2a.2	NA	3e-32
HPO-N-S01-0606-LF	F44E2.2b	NA	2e-36
HPa-N-N02-0168-LF	W04E12.8	Lectin C-type domain short and long forms (2 domains)	3e-05
HPa-N-N02-0193-LF	C54F6.14	ferritin heavy chain	8e-05
HPa-N-N02-0376-LF	Y40B10A.1b	NA	2e-07
HPa-N-N02-0595-LF	C23G10.3.2	NA	1e-05
HPa-N-N02-0666-LF	ZK1098.11		3e-09
HPa-N-N02-0745-LF	Y43E12A.2		2e-08
HPa-N-N02-0820-LF	W02D3.7	fatty acid-binding protein	8e-05
HPa-N-N03-0107-LF	W04C9.2		3e-07
HPa-N-N03-0118-LF	W04E12.8	Lectin C-type domain short and long forms (2 domains)	2e-05
HPa-N-N03-0239-LF	W02D3.7	fatty acid-binding protein	8e-05
HPa-N-N03-0374-LF	Y54E2A.9		1e-12
HPa-N-N03-0389-LF	T24H7.5c.2	NA	3e-07
HPa-N-N03-0415-LF	Y37E3.17b	NA	4e-07
HPa-N-N03-0539-LF	R06B10.3		9e-05
HPa-N-N03-0759-LF	Y43E12A.2		1e-08
HPa-N-N03-0798-LF	T28H10.3	vacuolar processing enzyme like	1e-30
HPa-N-N03-0886-LF	R06B10.3		7e-05
HPa-N-N03-0946-LF	Y38H6C.19		2e-07
HPa-N-N03-0967-LF	Y43E12A.2		1e-06
HPa-N-N03-0975-LF	F47B8.10		5e-05
HPa-N-N03-0982-LF	C54F6.14	ferritin heavy chain	8e-07
HPa-N-N03-1018-LF	C41G7.1a	NA	3e-06
HPa-N-N03-1102-LF	D1014.1	arylsulfatase	1e-06
HPa-N-N03-1144-LF	Y43E12A.2		2e-08
HPa-N-N03-1203-LF	C14A6.1	Lectin C-type domain short and long forms (2 domains)	7e-05
HPa-N-N03-1360-LF	T28H10.3	vacuolar processing enzyme like	7e-09
HPa-N-N03-1506-LF	R02F2.4		4e-05
HPa-N-N03-1588-LF	C54D1.2	C-type lectin	6e-06
HPa-N-N03-1764-LF	Y43E12A.2		2e-08
HPa-N-N03-1825-LF	C45G7.2		1e-07
HPa-N-N03-1847-LF	Y39A3B.1		1e-06
HPa-N-N03-1867-LF	Y56A3A.3		2e-17
HPa-N-N03-1870-LF	Y43E12A.2		2e-08
HPa-N-N03-1977-LF	Y54E2A.9		8e-15
HPa-N-N03-2294-W	C34D4.9		1e-04
HPa-N-N04-0156-LF	C42C1.16		9e-08
HPa-N-N04-0166-LF	BE10.2		1e-19
HPa-N-N04-0212-LF	C54D1.2	C-type lectin	4e-05
HPa-N-N04-0220-LF	C33A12.3.2	NA	7e-29
HPa-N-N04-0382-LF	M106.3b.2	NA	7e-08
HPa-N-N04-0500-LF	C35D10.17		2e-13
HPa-N-N04-0648-LF	Y43E12A.2		2e-08
HPa-N-N04-0854-LF	C17H12.14.3	NA	8e-06
HPa-N-N04-1116-LF	Y43E12A.2		2e-08
HPa-N-N04-1141-LF	C33A12.3.2	NA	2e-20
HPa-N-N04-1171-LF	Y43E12A.2		2e-08
HPa-N-N04-1668-LF	Y54E2A.9		6e-18
HT-N-S01-0178-LF	B0303.3.3	NA	3e-05
HT-N-S01-0433-LF	Y56A3A.3		3e-12
IN-N-S01-0020-LF	R57.1c.3	NA	1e-06
IN-N-S01-0629-LF	Y39A3B.1		1e-09
IN-N-S01-1106-LF	C04C3.5a	NA	6e-07
LP-N-N01-0252-LF	ZK546.11	glutathione S-transferase	6e-06
LP-N-N01-0502-LF	K10C2.1	serine carboxypeptidase	7e-12
LP-N-N01-0559-LF	F41C3.5.2	NA	2e-09
LP-N-N01-0640-LF	T22H2.6b	NA	9e-14
LP-N-N01-0740-LF	T22H2.6b	NA	2e-34
LP-N-N01-0927-LF	T22H2.6a	NA	5e-35
LP-N-N01-1206-LF	ZK721.1a	NA	2e-09
LP-N-N01-1295-LF	Y43E12A.2		2e-05
LP-N-S01-0006-LF	F17C8.3		6e-58
LP-N-S01-0116-LF	F28H1.4b	NA	1e-14
LP-N-S01-0428-LF	Y43E12A.2		2e-08
LP-N-S01-0456-LF	C04F5.1		1e-10
LP-V-S01-0433-LF	T21D12.3.2	NA	1e-06
LP-V-S01-0670-LF	W03F8.4		8e-30
LP-Y-S01-0096-LF	Y37D8A.2		1e-65
LP-Y-S01-0600-LF	T22H2.6b	NA	2e-08
LP-Y-S01-0789-LF	F09E5.3.2	NA	6e-05
OV-N-N01-0347-W	M106.3b.2	NA	1e-16
OV-N-N01-1006-W	Y25C1A.3		1e-06
OV-N-N01-1144-W	F35H10.5		4e-05
OV-N-N01-1148-W	R53.5		1e-26
OV-N-N01-1256-W	T26C11.2	E. gracilis major membrane skeletal protein	2e-08
OV-N-N01-1372-W	Y25C1A.3		1e-06
OV-N-N01-1379-W	K11C4.4.2	NA	3e-05
OV-N-N01-1675-W	R53.5		3e-08
OV-N-N01-1701-W	C15H9.1	NAD(P) transhydrogenase, mitochondrial	4e-88
OV-N-N01-1780-W	M01D7.6.3	NA	2e-08
OV-N-N01-1793-W	C18G1.5.2	NA	2e-05
OV-N-S01-0072-W	Y71H2AM.16		5e-05
OV-N-S01-0291-W	T26C11.2	E. gracilis major membrane skeletal protein	4e-06
OV-N-S01-0376-W	R53.5		2e-08
OV-N-S01-0451-W	F33H2.6		9e-07
[truncated: 195 more rows]
