# Supplementary material for: Predicted sub-populations in a marine shrimp proteome as revealed by combined EST and cDNA data from multiple Penaeus species
Source: BMC Res Notes. 2010 Nov 11;3:295. doi: 10.1186/1756-0500-3-295 (PMC2993728; doi:10.1186/1756-0500-3-295)
Supplement: Additional file 4 — List of shrimps' group 1 ESTs which matched to protein sequences from both D. melanogaster and C. elegans and GO function. This file lists 71,616 EST ID numbers (dbEST or other database-specific ID) and their first level GO function based on assignments to matched D. melanogaster proteins. [file 1756-0500-3-295-S4.TXT]

EST ID	first level GO function
12001517|20046876|Litopenaeus	biological regulation	cellular process	antioxidant activity	catalytic activity	cell	response to stimulus	metabolic process		
12001519|20046878|Litopenaeus	response to stimulus	reproduction	cellular component biogenesis	cell		
12077365|20157609|Litopenaeus	catalytic activity	cell	macromolecular complex	metabolic process	metabolic process	cellular component biogenesis	response to stimulus		
12077366|20157610|Litopenaeus	metabolic process	structural molecule activity	cell	cell	cell		
12077368|20157612|Litopenaeus	metabolic process	structural molecule activity	cell	cell	binding	cell	cellular process	cellular process	binding		
12077373|20157617|Litopenaeus	metabolic process	metabolic process	metabolic process	metabolic process	binding	structural molecule activity	cell	cell	cellular process	biological regulation	metabolic process	response to stimulus	cellular component biogenesis	cell	organelle	cell		
12077374|20157618|Litopenaeus	metabolic process	structural molecule activity	cell	cell	cell	cellular process	cellular process		
12077375|20157619|Litopenaeus	metabolic process	structural molecule activity	cell	cell	cellular process	cellular process		
12077376|20157620|Litopenaeus	catalytic activity	metabolic process	multicellular organismal process	response to stimulus	response to stimulus	cellular component biogenesis		
12077379|20157623|Litopenaeus	metabolic process	metabolic process	metabolic process	metabolic process	binding	structural molecule activity	cell	cell	cellular process	biological regulation	metabolic process	response to stimulus	cellular component biogenesis	cell	organelle	cell		
12077380|20157624|Litopenaeus	metabolic process	catalytic activity		
12077382|20157626|Litopenaeus	metabolic process	structural molecule activity	cell	cell	growth	multicellular organismal process	cellular process	cellular process		
12077388|20157632|Litopenaeus	catalytic activity	cell	metabolic process		
12077392|20157636|Litopenaeus	catalytic activity	binding	binding		
12077394|20157638|Litopenaeus		
12077405|20157649|Litopenaeus	metabolic process	structural molecule activity	cell	cell	binding		
12077410|20157654|Litopenaeus	catalytic activity	cellular process	cellular process	cell	metabolic process		
12077413|20157657|Litopenaeus	metabolic process	structural molecule activity	cell	cell	cellular process	cellular process	binding		
12077415|20157659|Litopenaeus	metabolic process	structural molecule activity	cell	cell	binding		
12077421|20157665|Litopenaeus	metabolic process	structural molecule activity	cell	cell	cellular process	cellular process	binding		
12077422|20157666|Litopenaeus	metabolic process	structural molecule activity	cell	cell	response to stimulus	cellular process	catalytic activity	cell	organelle	cellular component biogenesis	cell		
12077424|20157668|Litopenaeus	metabolic process	structural molecule activity	cell	cell	cellular process	cellular process		
12077425|20157669|Litopenaeus	metabolic process	structural molecule activity	cell	cell	cellular process	cellular process		
12077426|20157670|Litopenaeus	metabolic process	structural molecule activity	cell	cell	biological regulation	cellular process	cell	cellular process	cellular process		
12077429|20157673|Litopenaeus	metabolic process	structural molecule activity	cell	cell	reproduction	cell	cellular process	cellular process	binding		
12077432|20157676|Litopenaeus		
12077435|20157679|Litopenaeus	catalytic activity	macromolecular complex	cell	cellular process		
12077437|20157681|Litopenaeus	catalytic activity	cell	macromolecular complex	metabolic process	metabolic process	response to stimulus		
12077439|20157683|Litopenaeus	metabolic process	structural molecule activity	cell	cell	binding	cellular process	cellular process	binding		
12077441|20157685|Litopenaeus	cell	cell	metabolic process	structural molecule activity	binding	binding		
12077443|20157687|Litopenaeus	metabolic process	structural molecule activity	cell	cell	cell	cellular process	cellular process	binding		
12077449|20157693|Litopenaeus	metabolic process	structural molecule activity	cell	cell	binding	cellular process	cellular process	binding		
12077450|20157694|Litopenaeus	catalytic activity	cellular process	cellular process	cell	metabolic process		
12077453|20157697|Litopenaeus	metabolic process	cell	cell	structural molecule activity	cellular process	cellular process		
12077459|20157703|Litopenaeus	metabolic process	structural molecule activity	cell	cell	cellular process	cellular process		
12077462|20157706|Litopenaeus	metabolic process	structural molecule activity	cell	cell	binding		
12077463|20157707|Litopenaeus	structural molecule activity	cell	cell	metabolic process	cell		
12077468|20157712|Litopenaeus	metabolic process	structural molecule activity	cell	cell	binding	cell		
12077470|20157714|Litopenaeus	metabolic process	structural molecule activity	cell	cell		
12077471|20157715|Litopenaeus	metabolic process	structural molecule activity	cell	cell	binding	cell		
12077474|20157718|Litopenaeus	binding	cell	response to stimulus	reproduction	multicellular organismal process		
12077478|20157722|Litopenaeus	catalytic activity	biological regulation	cellular process	organelle	electron carrier activity	metabolic process	response to stimulus		
12077484|20157728|Litopenaeus	metabolic process	structural molecule activity	cell	cell	binding	cellular process	cellular process		
12077485|20157729|Litopenaeus	metabolic process	structural molecule activity	cell	cell	cellular process	cellular process		
12077488|20157732|Litopenaeus	reproduction	cell	macromolecular complex	developmental process	cellular process	biological regulation	cellular process	multicellular organismal process	binding		
12077489|20157733|Litopenaeus	organelle	binding		
12077492|20157736|Litopenaeus	catalytic activity	transporter activity	cellular process	macromolecular complex	cell	cell	enzyme regulator activity	cell	multicellular organismal process		
12077493|20157737|Litopenaeus	metabolic process	binding	cell	macromolecular complex	catalytic activity	binding	cell		
12077495|20157739|Litopenaeus	metabolic process	structural molecule activity	cell	cell	cellular process	cellular process		
12077496|20157740|Litopenaeus	metabolic process	structural molecule activity	cell	cell	binding	cellular process	cellular process	binding		
12077498|20157742|Litopenaeus		
12077503|20157747|Litopenaeus		
12077504|20157748|Litopenaeus	metabolic process	structural molecule activity	cell	cell	cell	cellular process	cellular process		
12077505|20157749|Litopenaeus	response to stimulus	response to stimulus	response to stimulus	transporter activity	cell	cell	localization	binding	cell		
12077509|20157753|Litopenaeus	metabolic process	structural molecule activity	cell	cell	cell	cellular process	cellular process		
12077510|20157754|Litopenaeus	structural molecule activity	cell	cell	metabolic process	cell		
12077511|20157755|Litopenaeus	metabolic process	structural molecule activity	cell	cell	cell	cellular process	cellular process		
12077514|20157758|Litopenaeus	cell	cell	metabolic process	structural molecule activity	binding	binding		
12077515|20157759|Litopenaeus	catalytic activity	organelle	response to stimulus	cellular process	catalytic activity	metabolic process	structural molecule activity	cell	cell	cell	binding	biological regulation	cellular process	cell	binding		
12077518|20157762|Litopenaeus	metabolic process	structural molecule activity	cell	cell	cell	cellular process	cellular process		
12077520|20157764|Litopenaeus	cellular process	metabolic process	cellular process	catalytic activity	binding	cell	binding		
12077524|20157768|Litopenaeus	catalytic activity	transporter activity	localization	macromolecular complex	cell	cellular process	cellular process	metabolic process		
12077532|20157776|Litopenaeus		
12077534|20157778|Litopenaeus	metabolic process	structural molecule activity	cell	cell	cell	cellular process	cellular process		
12077535|20157779|Litopenaeus	metabolic process	structural molecule activity	cell	cell	cellular process	cellular process		
12077537|20157781|Litopenaeus	binding	cellular process	reproduction	cellular process	multicellular organismal process	cellular component biogenesis	cellular process	cell	developmental process	cellular component organization	biological regulation	binding		
12077539|20157783|Litopenaeus	metabolic process	structural molecule activity	cell	cell	cellular process	developmental process	multicellular organismal process		
12077542|20157786|Litopenaeus	metabolic process	catalytic activity		
12077544|20157788|Litopenaeus	catalytic activity	biological regulation	cellular process	organelle	electron carrier activity	metabolic process	response to stimulus		
12077550|20157794|Litopenaeus	catalytic activity	organelle	response to stimulus	cellular process	catalytic activity	metabolic process	structural molecule activity	cell	cell	cell	binding	biological regulation	cellular process	cell	binding		
12077551|20157795|Litopenaeus	metabolic process	structural molecule activity	cell	cell		
12077554|20157798|Litopenaeus	metabolic process	structural molecule activity	cell	cell	cell		
12077559|20157803|Litopenaeus	catalytic activity	metabolic process	binding		
12077560|20157804|Litopenaeus	metabolic process	structural molecule activity	cell	cell	cellular process	cellular process		
12077562|20157806|Litopenaeus	metabolic process	structural molecule activity	cell	cell	binding	cell		
12077566|20157810|Litopenaeus	metabolic process	metabolic process	metabolic process	binding	metabolic process	structural molecule activity	cell	cell	cellular process	biological regulation	metabolic process	response to stimulus	cellular component biogenesis	cell	organelle		
12077570|20157814|Litopenaeus	metabolic process	cell	cell	structural molecule activity	cellular process	cellular process		
12077571|20157815|Litopenaeus	metabolic process	structural molecule activity	cell	cell	cell		
12077573|20157817|Litopenaeus	metabolic process	structural molecule activity	cell	cell	cellular process	cellular process		
12077574|20157818|Litopenaeus	metabolic process	binding	localization	multicellular organismal process	localization	cellular component organization	organelle	organelle	cell	organelle	macromolecular complex	reproduction	developmental process	cellular process	cellular process	metabolic process	biological regulation	multicellular organismal process	cellular process	cellular process		
12077580|20157824|Litopenaeus	metabolic process	structural molecule activity	cell	cell	cellular process	cellular process		
12077582|20157826|Litopenaeus	metabolic process	structural molecule activity	cell	cell		
12077584|20157828|Litopenaeus	biological regulation	metabolic process	transcription regulator activity	organelle	metabolic process	binding		
12077585|20157829|Litopenaeus	catalytic activity	metabolic process		
12077586|20157830|Litopenaeus	metabolic process	structural molecule activity	cell	cell	binding	cell		
12077587|20157831|Litopenaeus	metabolic process	structural molecule activity	cell	cell	binding	cellular process	cell	cellular process	cellular process	binding		
12077590|20157834|Litopenaeus	metabolic process	structural molecule activity	cell	cell	cell	cellular process	cellular process		
12077593|20157837|Litopenaeus		
12077595|20157839|Litopenaeus	catalytic activity	transporter activity	localization	macromolecular complex	cell	cellular process	cellular process	metabolic process	cell		
12077597|20157841|Litopenaeus	metabolic process	structural molecule activity	cell	cell	cellular process	cellular process		
12077603|20157847|Litopenaeus	metabolic process	structural molecule activity	cell	cell	cell	cellular process	cellular process		
12077606|20157850|Litopenaeus	multicellular organismal process	localization	catalytic activity	transporter activity	cell	macromolecular complex		
12077607|20157851|Litopenaeus		
12077610|20157854|Litopenaeus	macromolecular complex	cell	catalytic activity	cellular process		
12077611|20157855|Litopenaeus	structural molecule activity	cell	cell	metabolic process	cell		
12077617|20157861|Litopenaeus	metabolic process	structural molecule activity	cell	cell		
12077620|20157864|Litopenaeus	catalytic activity	developmental process	multicellular organismal process	metabolic process	cell	macromolecular complex	binding	response to stimulus	cellular process	cellular process	biological regulation	metabolic process	cellular process		
12077625|20157869|Litopenaeus	structural molecule activity	cell	cell	binding		
12077626|20157870|Litopenaeus	metabolic process	structural molecule activity	cell	cell	cellular process	cellular process		
12077627|20157871|Litopenaeus	metabolic process	catalytic activity		
12077630|20157874|Litopenaeus	metabolic process	structural molecule activity	cell	cell	cell		
12077632|20157876|Litopenaeus	catalytic activity	cellular process	biological regulation	metabolic process	cell	transcription regulator activity	binding	cellular process	metabolic process		
12077636|20157880|Litopenaeus	catalytic activity	organelle	response to stimulus	cellular process	catalytic activity	metabolic process	structural molecule activity	cell	cell	cell	binding	biological regulation	cellular process	cell	binding		
12077637|20157881|Litopenaeus	metabolic process	structural molecule activity	cell	cell	binding	cell	cellular process	cellular process		
12077638|20157882|Litopenaeus	metabolic process	structural molecule activity	cell	cell	binding	cellular process	cellular process	binding		
12077639|20157883|Litopenaeus	metabolic process	structural molecule activity	cell	cell	cellular process	multicellular organismal process		
12077640|20157884|Litopenaeus	catalytic activity	biological regulation	cellular process	organelle	electron carrier activity	metabolic process	response to stimulus		
12077641|20157885|Litopenaeus	metabolic process	structural molecule activity	cell	cell	binding	cellular process	cellular process		
12077642|20157886|Litopenaeus	cellular component biogenesis	cellular process	cellular process	cellular process	binding	catalytic activity	organelle	macromolecular complex	metabolic process	binding	metabolic process	multicellular organismal process	binding		
12077643|20157887|Litopenaeus	catalytic activity	macromolecular complex	cell	cellular process	electron carrier activity	binding		
12077647|20157891|Litopenaeus	metabolic process	catalytic activity	cell	macromolecular complex	binding	cell	binding	cellular process	cellular process		
12077648|20157892|Litopenaeus	metabolic process	structural molecule activity	cell	cell	cell	cellular process	cellular process	binding		
12077650|20157894|Litopenaeus		
12077654|20157898|Litopenaeus	catalytic activity	multicellular organismal process	binding	cell	cell	cell	cell	metabolic process	metabolic process	metabolic process		
12077655|20157899|Litopenaeus	metabolic process	structural molecule activity	cell	cell	cellular process	cellular process		
12077663|20157907|Litopenaeus	metabolic process	structural molecule activity	cell	cell	binding	cellular process	cellular process		
12077664|20157908|Litopenaeus	metabolic process	structural molecule activity	cell	cell	cell		
12077668|20157912|Litopenaeus	metabolic process	metabolic process	metabolic process	metabolic process	binding	structural molecule activity	cell	cell	cellular process	biological regulation	metabolic process	response to stimulus	cellular component biogenesis	cell	organelle	cell		
12077671|20157915|Litopenaeus		
12077676|20157920|Litopenaeus	catalytic activity	multicellular organismal process	binding	cell	cell	cell	cell	metabolic process	metabolic process	metabolic process		
12077678|20157922|Litopenaeus	catalytic activity	cellular process	organelle	binding		
12077679|20157923|Litopenaeus	catalytic activity	biological regulation	cellular process	organelle	electron carrier activity	metabolic process	response to stimulus		
12077683|20157927|Litopenaeus	metabolic process	structural molecule activity	cell	cell	binding	cell		
12077684|20157928|Litopenaeus	cellular process	binding	organelle	response to stimulus	cellular process	metabolic process	macromolecular complex	organelle	binding	metabolic process	metabolic process	biological regulation	cellular process	catalytic activity	organelle	reproduction	developmental process	cellular component organization	cellular process	metabolic process	cellular component biogenesis	multicellular organismal process		
12077685|20157929|Litopenaeus		
12077686|20157930|Litopenaeus	catalytic activity	catalytic activity	antioxidant activity	response to stimulus	organelle		
12077688|20157932|Litopenaeus	metabolic process	structural molecule activity	cell	cell	cell		
12077689|20157933|Litopenaeus	metabolic process	structural molecule activity	cell	cell		
12077692|20157936|Litopenaeus	metabolic process	structural molecule activity	cell	cell		
12077695|20157939|Litopenaeus	metabolic process	catalytic activity		
12077697|20157941|Litopenaeus	metabolic process	structural molecule activity	cell	cell	cellular process	multicellular organismal process		
12077700|20157944|Litopenaeus	metabolic process	structural molecule activity	cell	cell	cell	cellular process	cellular process		
12077702|20157946|Litopenaeus		
12077704|20157948|Litopenaeus	localization	cellular process	catalytic activity	macromolecular complex	cell		
12077707|20157951|Litopenaeus	metabolic process	structural molecule activity	cell	cell	cellular process	cellular process		
12077711|20157955|Litopenaeus	metabolic process	binding	cell	macromolecular complex		
12077714|20157958|Litopenaeus	catalytic activity	binding	binding		
12077716|20157960|Litopenaeus	metabolic process	structural molecule activity	cell	cell	biological regulation	cellular process	cell	cellular process	cellular process		
12077719|20157963|Litopenaeus	catalytic activity	metabolic process	binding		
12077723|20157967|Litopenaeus	metabolic process	structural molecule activity	cell	cell	cell		
12077724|20157968|Litopenaeus	multicellular organismal process	catalytic activity	metabolic process	metabolic process	multicellular organismal process	cellular process	developmental process	binding	metabolic process		
12077725|20157969|Litopenaeus	metabolic process	structural molecule activity	cell	cell	growth	multicellular organismal process	cellular process	cellular process		
12077728|20157972|Litopenaeus	metabolic process	structural molecule activity	cell	cell		
12077730|20157974|Litopenaeus	metabolic process	structural molecule activity	cell	cell	binding	cellular process	cellular process		
12077731|20157975|Litopenaeus	metabolic process	cellular component biogenesis	structural molecule activity	cell	cell		
12077732|20157976|Litopenaeus	metabolic process	structural molecule activity	cell	cell	cellular process	cellular process		
12077734|20157978|Litopenaeus	metabolic process	structural molecule activity	cell	cell	cellular process	cellular process	binding		
12077736|20157980|Litopenaeus	localization	transporter activity	cell	macromolecular complex	binding		
12077737|20157981|Litopenaeus	metabolic process	structural molecule activity	cell	cell	cellular process	cellular process		
12077738|20157982|Litopenaeus	multicellular organismal process	developmental process	multicellular organismal process	macromolecular complex	cell	cellular component biogenesis	binding	molecular transducer activity	cellular component organization	cellular process	biological regulation	cellular process	binding	cell		
12077739|20157983|Litopenaeus	cellular component organization	cellular process	metabolic process	binding	organelle	organelle	binding	binding	catalytic activity		
12077740|20157984|Litopenaeus	metabolic process	cell	cell	structural molecule activity	cell	cellular process	cellular process		
12077741|20157985|Litopenaeus	catalytic activity	biological regulation	cellular process		
12077743|20157987|Litopenaeus		
12077744|20157988|Litopenaeus	catalytic activity	biological regulation	cellular process	organelle	electron carrier activity	metabolic process	response to stimulus		
12077748|20157992|Litopenaeus	catalytic activity	organelle		
12077749|20157993|Litopenaeus	catalytic activity	reproduction	cellular process	metabolic process	cell		
12077751|20157995|Litopenaeus	catalytic activity	transporter activity	cell	macromolecular complex	localization	cell	cellular process	metabolic process		
12077753|20157997|Litopenaeus	metabolic process	structural molecule activity	cell	cell		
12077756|20158000|Litopenaeus	metabolic process	structural molecule activity	cell	cell	binding	cell		
12077757|20158001|Litopenaeus	metabolic process	structural molecule activity	cell	cell	cell	cellular process	cellular process		
12077758|20158002|Litopenaeus	metabolic process	structural molecule activity	cell	cell	cell		
12077759|20158003|Litopenaeus		
12077765|20158009|Litopenaeus	metabolic process	binding	localization	cellular process	cellular component organization	cellular component biogenesis	developmental process	biological regulation	catalytic activity	cell	cellular process		
12077766|20158010|Litopenaeus	catalytic activity	cell	metabolic process	cell	enzyme regulator activity	organelle	macromolecular complex	organelle	cellular process	developmental process	multicellular organismal process		
12077768|20158012|Litopenaeus	metabolic process	structural molecule activity	cell	cell	cellular process	cellular process	binding		
12077769|20158013|Litopenaeus	metabolic process	structural molecule activity	cell	cell	cell	cellular process	cellular process	binding		
12077770|20158014|Litopenaeus	catalytic activity	cellular process	developmental process	multicellular organismal process	metabolic process	metabolic process	cellular component biogenesis		
12077772|20158016|Litopenaeus	metabolic process	structural molecule activity	cell	cell	growth	multicellular organismal process	cellular process	cellular process		
12077774|20158018|Litopenaeus	catalytic activity	metabolic process	cell	binding	cellular process		
12077776|20158020|Litopenaeus	metabolic process	catalytic activity		
12077777|20158021|Litopenaeus	metabolic process	structural molecule activity	cell	cell		
12077779|20158023|Litopenaeus	metabolic process	structural molecule activity	cell	cell		
12077781|20158025|Litopenaeus	metabolic process	structural molecule activity	cell	cell		
12077785|20158029|Litopenaeus	metabolic process	structural molecule activity	cell	cell	cellular process	cellular process		
12077786|20158030|Litopenaeus	metabolic process	structural molecule activity	cell	cell	cell	cellular process	cellular process		
12077791|20158035|Litopenaeus	metabolic process	structural molecule activity	cell	cell	cell	cellular process	cellular process	binding		
12077796|20158040|Litopenaeus	response to stimulus	reproduction	cellular component biogenesis	cell		
12077797|20158041|Litopenaeus	metabolic process	structural molecule activity	cell	cell	cell	cellular process	cellular process		
12077798|20158042|Litopenaeus	metabolic process	structural molecule activity	cell	cell	cellular process	cellular process	binding		
12077799|20158043|Litopenaeus	metabolic process	structural molecule activity	cell	cell	cell	cellular process	cellular process		
12077801|20158045|Litopenaeus	cell	enzyme regulator activity	biological regulation	growth	cellular component biogenesis		
12077805|20158049|Litopenaeus	catalytic activity	cell	metabolic process	cell	enzyme regulator activity	organelle	macromolecular complex	organelle	cellular process	developmental process	multicellular organismal process		
12077806|20158050|Litopenaeus		
12077807|20158051|Litopenaeus	catalytic activity	macromolecular complex	cell		
12077810|20158054|Litopenaeus	cellular component biogenesis	cellular process	cellular process	cellular process	binding	catalytic activity	organelle	macromolecular complex	metabolic process	binding	metabolic process	multicellular organismal process	binding		
12077811|20158055|Litopenaeus	metabolic process	structural molecule activity	cell	cell	cell		
12077812|20158056|Litopenaeus	structural molecule activity	cell	cell	metabolic process	cell	cellular process	cellular process		
12077813|20158057|Litopenaeus	multicellular organismal process	localization	catalytic activity	transporter activity	cell	macromolecular complex		
12077814|20158058|Litopenaeus	catalytic activity	biological regulation	cellular process	organelle	electron carrier activity	metabolic process	response to stimulus		
12077815|20158059|Litopenaeus	catalytic activity	transporter activity	localization	macromolecular complex	cell	cellular process	cellular process	metabolic process		
12077816|20158060|Litopenaeus	metabolic process	cell	cell	structural molecule activity	cell	cellular process	cellular process		
12077817|20158061|Litopenaeus	catalytic activity	catalytic activity	antioxidant activity	response to stimulus	organelle		
12077819|20158063|Litopenaeus	metabolic process	structural molecule activity	cell	cell	binding	cell		
12077820|20158064|Litopenaeus	metabolic process	cell	cell	structural molecule activity	cell	cellular process	cellular process		
12077824|20158068|Litopenaeus	catalytic activity	transporter activity	localization	macromolecular complex	cell	cellular process	cellular process	metabolic process		
12077837|20158081|Litopenaeus	metabolic process	structural molecule activity	cell	cell	cell		
12077840|20158084|Litopenaeus	metabolic process	structural molecule activity	cell	cell	binding	cellular process	cellular process		
12077847|20158091|Litopenaeus	metabolic process	cell	cell	structural molecule activity	cell	cellular process	cellular process		
12077848|20158092|Litopenaeus	structural molecule activity	cell	cell	binding		
12077851|20158095|Litopenaeus	metabolic process	cell	cell	structural molecule activity	cell	cellular process	cellular process		
12077857|20158101|Litopenaeus	metabolic process	structural molecule activity	cell	cell	cell	cellular process	cellular process		
12077858|20158102|Litopenaeus	metabolic process	structural molecule activity	cell	cell	cell	binding		
12077866|20158110|Litopenaeus	metabolic process	structural molecule activity	cell	cell		
12077867|20158111|Litopenaeus	metabolic process	metabolic process	metabolic process	metabolic process	binding	structural molecule activity	cell	cell	cellular process	biological regulation	metabolic process	response to stimulus	cellular component biogenesis	cell	organelle	cell		
12077869|20158113|Litopenaeus	metabolic process	structural molecule activity	cell	cell	growth	multicellular organismal process	cellular process	cellular process		
12077872|20158116|Litopenaeus	metabolic process	binding	cell	cell	macromolecular complex		
12077873|20158117|Litopenaeus		
12077875|20158119|Litopenaeus	metabolic process	structural molecule activity	cell	cell	cell	cellular process	cellular process		
12077876|20158120|Litopenaeus	cell	enzyme regulator activity	biological regulation	growth	cellular component biogenesis		
12077877|20158121|Litopenaeus	metabolic process	structural molecule activity	cell	cell	cell	cellular process	cellular process		
12077878|20158122|Litopenaeus	metabolic process	structural molecule activity	cell	cell	binding	cell	cellular process	cellular process	binding		
12077881|20158125|Litopenaeus	metabolic process	metabolic process	metabolic process	binding	metabolic process	structural molecule activity	cell	cell	cellular process	biological regulation	metabolic process	response to stimulus	cellular component biogenesis	cell	organelle		
12077885|20158129|Litopenaeus	metabolic process	structural molecule activity	cell	cell	cellular process	cellular process		
12077888|20158132|Litopenaeus	metabolic process	structural molecule activity	cell	cell	cellular process	cellular process		
12077889|20158133|Litopenaeus	metabolic process	cell	cell	structural molecule activity	cellular process	cellular process		
12077891|20158135|Litopenaeus	catalytic activity	transporter activity	cell	cellular process	macromolecular complex	cell		
12077893|20158137|Litopenaeus	metabolic process	structural molecule activity	cell	cell		
12077895|20158139|Litopenaeus	cellular process	binding	organelle	cellular component organization	binding	biological regulation		
12077898|20158142|Litopenaeus	metabolic process	structural molecule activity	cell	cell	binding	cellular process	cell	cellular process	cellular process	binding		
12077908|20158152|Litopenaeus	catalytic activity	biological regulation	cellular process	organelle	electron carrier activity	metabolic process	response to stimulus		
12077914|20158158|Litopenaeus	transcription regulator activity	organelle	metabolic process	biological regulation	cellular process		
12077920|20158164|Litopenaeus	metabolic process	structural molecule activity	cell	cell	cellular process	cellular process		
12077923|20158167|Litopenaeus	biological regulation	metabolic process	metabolic process		
12077924|20158168|Litopenaeus	cellular process	binding	cell	macromolecular complex	localization	catalytic activity	response to stimulus	cellular process	response to stimulus		
12077926|20158170|Litopenaeus	catalytic activity	localization	transporter activity	cell	cell	cell	metabolic process	cell	binding		
12077927|20158171|Litopenaeus	metabolic process	metabolic process	metabolic process	metabolic process	binding	structural molecule activity	cell	cell	cellular process	biological regulation	metabolic process	response to stimulus	cellular component biogenesis	cell	organelle	cell		
12077931|20158175|Litopenaeus	catalytic activity	organelle	response to stimulus	cellular process	catalytic activity	metabolic process	structural molecule activity	cell	cell	cell	binding	biological regulation	cellular process	cell	binding		
12077933|20158177|Litopenaeus	metabolic process	structural molecule activity	cell	cell	cell		
12077934|20158178|Litopenaeus	metabolic process	binding	cell	macromolecular complex	cell	localization	cellular component organization		
12077935|20158179|Litopenaeus	metabolic process	structural molecule activity	cell	cell	cellular process	cellular process		
12077938|20158182|Litopenaeus	metabolic process	structural molecule activity	cell	cell	binding		
12077940|20158184|Litopenaeus	catalytic activity	transporter activity	localization	macromolecular complex	cell	cellular process	cellular process	metabolic process	cell		
12077947|20158191|Litopenaeus	metabolic process	structural molecule activity	cell	cell		
12077949|20158193|Litopenaeus	metabolic process	structural molecule activity	cell	cell	cell	cellular process	cellular process		
12077950|20158194|Litopenaeus	localization	binding	cell		
12077954|20158198|Litopenaeus	multicellular organismal process	localization	catalytic activity	transporter activity	cell	macromolecular complex		
12077955|20158199|Litopenaeus	metabolic process	structural molecule activity	cell	cell	cellular process	cellular process		
12080650|20163202|Litopenaeus		
12080653|20163205|Litopenaeus	metabolic process	binding	cell	cell	binding	catalytic activity	cell	cellular process	cellular process		
12080656|20163208|Litopenaeus	catalytic activity	metabolic process	binding		
12080661|20163213|Litopenaeus	cellular process	electron carrier activity	cell	binding		
12080662|20163214|Litopenaeus	transporter activity	cell	localization	cell	binding		
12080668|20163220|Litopenaeus	catalytic activity	antioxidant activity	response to stimulus	binding		
12080673|20163225|Litopenaeus	cell	cell	structural molecule activity	metabolic process	cell	cellular process	cellular process		
12080688|20163240|Litopenaeus	binding	binding	biological regulation	growth	cellular process	response to stimulus		
12080695|20163247|Litopenaeus	organelle	macromolecular complex	cellular process	structural molecule activity	binding	binding	cell		
12080700|20163252|Litopenaeus	catalytic activity	metabolic process	binding		
12080705|20163257|Litopenaeus	catalytic activity	antioxidant activity	response to stimulus	binding		
12080728|20163280|Litopenaeus		
12080731|20163283|Litopenaeus	response to stimulus	response to stimulus	response to stimulus	transporter activity	cell	cell	localization	binding	cell		
12080733|20163285|Litopenaeus	binding	organelle	multicellular organismal process	molecular transducer activity	transcription regulator activity	developmental process	cellular process	multicellular organismal process	response to stimulus	biological regulation	metabolic process	transcription regulator activity	binding	cell	binding	response to stimulus		
18606157|38568259|Insert:	binding	transporter activity	localization		
18606159|38568261|Insert:	molecular transducer activity	binding	binding	cell	catalytic activity	binding		
18606162|38568264|Insert:	metabolic process	metabolic process	catalytic activity		
18606163|38568265|Insert:	catalytic activity	metabolic process	metabolic process	cell	cellular process	developmental process	multicellular organismal process		
18606164|38568266|Insert:	catalytic activity	metabolic process	metabolic process	extracellular region		
18606165|38568267|Insert:	catalytic activity	cellular process		
18606166|38568268|Insert:	catalytic activity	cellular process	metabolic process	cellular process	metabolic process	binding		
18606167|38568269|Insert:	catalytic activity	cell	macromolecular complex	binding	metabolic process	metabolic process		
18606168|38568270|Insert:	catalytic activity	metabolic process	binding		
18606169|38568271|Insert:	binding	cell	response to stimulus	reproduction	multicellular organismal process		
18606170|38568272|Insert:	cellular process	binding		
18606171|38568273|Insert:	catalytic activity	metabolic process	binding		
18606172|38568274|Insert:1174hepatopancreas|Litopenaeus	catalytic activity		
18606176|38568278|Insert:	catalytic activity	transporter activity	macromolecular complex	cell		
18606177|38568279|Insert:	catalytic activity	transporter activity	localization	macromolecular complex	cell	cellular process	cellular process	metabolic process	cell		
18606182|38568284|Insert:	catalytic activity	metabolic process	binding		
18606183|38568285|Insert:	catalytic activity	metabolic process	binding		
18606185|38568287|Insert:		
18606186|38568288|Insert:	metabolic process	structural molecule activity	cell	cell	cell	cellular process	cellular process		
18606187|38568289|Insert:	metabolic process	structural molecule activity	cell	cell	biological regulation	cellular process	cell	cellular process	cellular process		
18606188|38568290|Insert:	metabolic process	structural molecule activity	cell	cell	biological regulation	cellular process	cell	cellular process	cellular process		
19680804|49552919|Similar	catalytic activity	metabolic process	metabolic process		
19680806|49552921|Similar	metabolic process	structural molecule activity	cell	cell	cell		
19680807|49552922|Similar	enzyme regulator activity	extracellular region		
19680808|49552923|Similar	catalytic activity	cellular process	developmental process	multicellular organismal process	metabolic process	metabolic process	cellular component biogenesis		
19680809|49552924|Similar	binding		
19680810|49552925|Similar	catalytic activity	cell	metabolic process	cell	enzyme regulator activity	organelle	macromolecular complex	organelle	cellular process	developmental process	multicellular organismal process		
19680811|49552926|Similar	catalytic activity	cell	macromolecular complex	metabolic process	binding	binding	cell	cellular process	cellular process		
19680812|49552927|Similar	catalytic activity	cell	metabolic process	cell	enzyme regulator activity	organelle	macromolecular complex	organelle	cellular process	developmental process	multicellular organismal process		
19680813|49552928|Similar	catalytic activity	cell	metabolic process	cell	enzyme regulator activity	organelle	macromolecular complex	organelle	cellular process	developmental process	multicellular organismal process		
20185008|47827783|Penaeus	cellular component biogenesis	extracellular region	binding	cell	multicellular organismal process	extracellular region		
20185015|47827790|Penaeus		
20185030|47827805|Penaeus	metabolic process	binding	cell	cell	binding	catalytic activity	cell	cellular process	cellular process		
20185031|47827806|Penaeus	metabolic process	binding	cell	cell	binding	catalytic activity	cell	cellular process	cellular process		
20185032|47827807|Penaeus	metabolic process	binding	cell	cell	binding	catalytic activity	cell	cellular process	cellular process		
20185033|47827808|Penaeus	metabolic process	binding	cell	cell	binding	catalytic activity	cell	cellular process	cellular process		
20185034|47827809|Penaeus	metabolic process	binding	cell	cell	binding	catalytic activity	cell	cellular process	cellular process		
20185035|47827810|Penaeus	metabolic process	binding	cell	cell	binding	catalytic activity	cell	cellular process	cellular process		
20185036|47827811|Penaeus	metabolic process	binding	cell	cell	binding	catalytic activity	cell	cellular process	cellular process		
20185037|47827812|Penaeus	metabolic process	binding	cell	cell	binding	catalytic activity	cell	cellular process	cellular process		
20185038|47827813|Penaeus	metabolic process	binding	cell	cell	binding	catalytic activity	cell	cellular process	cellular process		
20185039|47827814|Penaeus	metabolic process	binding	cell	cell	binding	catalytic activity	cell	cellular process	cellular process		
20185040|47827815|Penaeus	catalytic activity	metabolic process	cell		
20185041|47827816|Penaeus	response to stimulus	cellular process	catalytic activity	catalytic activity	organelle	cell	binding		
20185042|47827817|Penaeus	metabolic process	catalytic activity	structural molecule activity	binding		
20185043|47827818|Penaeus	metabolic process	catalytic activity	structural molecule activity	binding		
20185044|47827819|Penaeus	metabolic process	metabolic process	catalytic activity	binding		
20185045|47827820|Penaeus	metabolic process	metabolic process	catalytic activity	binding		
20185046|47827821|Penaeus	metabolic process	metabolic process	catalytic activity	binding		
20185047|47827822|Penaeus	catalytic activity	metabolic process	binding		
2026851|3858726|Penaeus	cellular component biogenesis	structural molecule activity	organelle	cell	macromolecular complex	binding	catalytic activity	catalytic activity	developmental process	cellular process	multicellular organismal process	cellular process	binding		
2026852|3858727|Penaeus	catalytic activity	metabolic process	metabolic process	binding		
2026853|3858728|Penaeus	cellular process	catalytic activity	macromolecular complex	cell	response to stimulus	response to stimulus	cell	cell	molecular transducer activity		
2026854|3858729|Penaeus	cellular component biogenesis	catalytic activity	organelle	cell	macromolecular complex	catalytic activity	multicellular organismal process	metabolic process	metabolic process	binding	catalytic activity		
2026857|3858732|Penaeus	metabolic process	cell	cellular component biogenesis	cellular process	cellular process	response to stimulus	biological regulation	response to stimulus	catalytic activity	macromolecular complex	cell	metabolic process	enzyme regulator activity	developmental process	cellular process	cellular process	multicellular organismal process	binding	response to stimulus		
2026858|3858733|Penaeus	catalytic activity	macromolecular complex	cell	metabolic process	binding	binding		
2026860|3858735|The	binding	response to stimulus	cellular process	response to stimulus	cell	localization	cellular component organization	cell		
2026863|3858738|Penaeus	organelle	macromolecular complex	cellular component biogenesis	cellular process	cellular process	cell		
2026866|3858741|Penaeus	catalytic activity	metabolic process	binding		
2026867|3858742|Penaeus	metabolic process	cellular process	catalytic activity	metabolic process	metabolic process	binding	localization	cellular component organization	cell		
2026868|3858743|There	response to stimulus	cellular process	response to stimulus	cell	binding	cell		
2026869|3858744|Penaeus	metabolic process	structural molecule activity	cell	cell	cellular process	cellular process		
2026871|3858746|Penaeus		
2026875|3858750|Penaeus	binding	binding	binding		
2026876|3858751|Penaeus	metabolic process	response to stimulus	response to stimulus	metabolic process	metabolic process	binding	cellular process	biological regulation	metabolic process	cellular component biogenesis	cell	organelle	localization	cellular component organization		
2026880|3858755|Penaeus	structural molecule activity	cell	cell	binding		
2026881|3858756|This	binding	response to stimulus	cellular process	response to stimulus	cell	localization	cellular component organization	cell		
2026888|3858763|The	response to stimulus	cellular process	response to stimulus	cell	binding	cell		
2026889|3858764|Penaeus	reproduction	developmental process	cellular process	multicellular organismal process	localization	cellular process	cellular process	organelle	macromolecular complex	cell	cell	cell	localization	binding	cell	structural molecule activity	cell		
2026891|3858766|AIMS-P.mon44	metabolic process	catalytic activity		
2026894|3858769|AIMS-P.mon41	metabolic process	catalytic activity		
2026902|3858777|Penaeus	metabolic process	catalytic activity	cell	biological regulation	cellular process	cell	cell		
2026907|3858782|Penaeus	cellular process	metabolic process	metabolic process	catalytic activity	cell	binding	cell		
2026912|3858787|Penaeus	transporter activity	cell	localization	localization	cell	response to stimulus	response to stimulus		
2026913|3858788|Penaeus	metabolic process	binding	cell	macromolecular complex	catalytic activity	binding	cell		
2026914|3858789|Penaeus	catalytic activity	transporter activity	localization	macromolecular complex	cell	cellular process	cellular process	metabolic process	cell		
2026922|3858797|Penaeus	binding	cell	response to stimulus	reproduction	multicellular organismal process		
2026923|3858798|Penaeus	organelle	macromolecular complex	cellular process	structural molecule activity	binding	binding	cell		
2026925|3858800|Penaeus	cellular process	organelle	catalytic activity	binding	cellular process	cellular process		
2026927|3858802|Penaeus	cell	metabolic process	response to stimulus	response to stimulus	binding	cellular process	localization	binding	cell		
2026929|3858804|Penaeus	metabolic process	structural molecule activity	cell	cell	cellular process	cellular process	binding		
2026938|3858813|Penaeus	response to stimulus	response to stimulus	molecular transducer activity	cell	cellular process		
2026940|3858815|poor	metabolic process	catalytic activity	cellular process	metabolic process	metabolic process	cell	binding	cell		
2026944|3858819|Penaeus	cellular component biogenesis	structural molecule activity	organelle	cell	macromolecular complex	binding	catalytic activity	catalytic activity	developmental process	cellular process	multicellular organismal process	cellular process	binding		
2026946|3858821|Penaeus		
2026948|3858823|Penaeus	catalytic activity	organelle	response to stimulus	cellular process	catalytic activity	metabolic process	structural molecule activity	cell	cell	cell	binding	biological regulation	cellular process	cell	binding		
2026949|3858824|Penaeus	cell	macromolecular complex	localization	cellular component organization	cell	cellular process	cellular process	organelle	binding	response to stimulus	response to stimulus	response to stimulus	binding		
2026951|3858826|Penaeus	reproduction	cellular process	catalytic activity	transporter activity	growth	localization	macromolecular complex	cell	cellular process	cellular process	metabolic process	localization	cellular component organization	cell		
2026957|3858832|Penaeus	metabolic process	catalytic activity		
2026960|3858835|Penaeus		
2026967|3858842|Penaeus	metabolic process	structural molecule activity	cell	cell	cell	binding		
2026970|3858845|Penaeus	organelle	macromolecular complex	cellular process	structural molecule activity	binding	binding	cell		
2026971|3858846|Penaeus	cell	localization	cellular process	cellular component organization	organelle	metabolic process	binding	cell	developmental process	multicellular organismal process	response to stimulus	response to stimulus		
2026973|3858848|Penaeus	cellular component biogenesis	extracellular region	binding	cell	multicellular organismal process	extracellular region		
2026977|3858852|Penaeus	metabolic process	binding	cell	cell	binding	catalytic activity	cell	cellular process	cellular process		
2026980|3858855|Penaeus	binding	cell		
2026983|3858858|Penaeus	metabolic process	structural molecule activity	cell	cell	binding	cell		
2026984|3858859|Penaeus	cellular component biogenesis	structural molecule activity	organelle	cell	macromolecular complex	binding	catalytic activity	catalytic activity	developmental process	cellular process	multicellular organismal process	cellular process	binding		
2026985|3858860|Penaeus	metabolic process	catalytic activity	cell	metabolic process	metabolic process		
2026986|3858861|Penaeus	catalytic activity	transporter activity	cell	localization	cell	cellular process	metabolic process	binding	cellular process	biological regulation	cellular process	organelle	binding	cell		
2026990|3858865|Penaeus	cellular component biogenesis	catalytic activity	organelle	cell	macromolecular complex	catalytic activity	multicellular organismal process	metabolic process	metabolic process	binding	catalytic activity		
2026991|3858866|Penaeus	reproduction	cellular process	cellular process	multicellular organismal process	organelle	cell	binding	cellular component biogenesis	developmental process	cellular component organization	multicellular organismal process	biological regulation		
2026992|3858867|Penaeus	catalytic activity	metabolic process	metabolic process	cell	cellular process	developmental process	multicellular organismal process		
2026995|3858870|Penaeus	cellular component biogenesis	structural molecule activity	organelle	cell	macromolecular complex	binding	catalytic activity	catalytic activity	developmental process	cellular process	multicellular organismal process	cellular process	binding		
2026996|3858871|Penaeus	organelle	macromolecular complex	cellular process	structural molecule activity	binding	binding	cell		
2026997|3858872|internal	catalytic activity	macromolecular complex	cell	cellular process		
2026999|3858874|Penaeus	metabolic process	structural molecule activity	cell	cell	response to stimulus	cellular process	catalytic activity	cell	organelle	cellular component biogenesis	cell		
2027000|3858875|Penaeus	reproduction	cellular process	cellular process	multicellular organismal process	organelle	cell	binding	cellular component biogenesis	developmental process	cellular component organization	multicellular organismal process	biological regulation		
2027001|3858876|Penaeus		
2027004|3858879|Penaeus	catalytic activity	metabolic process		
2027005|3858880|Penaeus	catalytic activity	developmental process	cellular process	multicellular organismal process	binding	reproduction	cellular component organization	multicellular organismal process	cellular component biogenesis	biological regulation	cellular process	cell		
20528743|55874045|Similar	enzyme regulator activity	extracellular region		
20622887|38571359|Similar	metabolic process	structural molecule activity	cell	cell	binding	cellular process	cell	cellular process	cellular process	binding		
20622888|38571360|Similar	metabolic process	structural molecule activity	cell	cell	binding	cell	cellular process	cellular process		
20622889|38571361|Similar	metabolic process	structural molecule activity	cell	cell	binding	cell	cellular process	cellular process		
20622890|38571362|Similar	metabolic process	structural molecule activity	cell	cell	cell	cellular process	cellular process	binding		
20622891|38571363|Similar	metabolic process	structural molecule activity	cell	cell	cell	cellular process	cellular process	binding		
20622892|38571364|Similar	metabolic process	structural molecule activity	cell	cell	cell	cellular process	cellular process	binding		
20622893|38571365|Similar	metabolic process	structural molecule activity	cell	cell		
20622894|38571366|Similar	metabolic process	structural molecule activity	cell	cell		
20622895|38571367|Similar	metabolic process	structural molecule activity	cell	cell	cellular process	cellular process		
20622896|38571368|Similar	metabolic process	structural molecule activity	cell	cell	cellular process	cellular process		
20622897|38571369|Similar	metabolic process	structural molecule activity	cell	cell		
20622898|38571370|Similar	metabolic process	structural molecule activity	cell	cell	cellular process	cellular process	binding		
20622899|38571371|Similar	metabolic process	structural molecule activity	cell	cell	cellular process	cellular process		
20622900|38571372|Similar	metabolic process	structural molecule activity	cell	cell	cellular process	cellular process		
20622901|38571373|Similar	metabolic process	structural molecule activity	cell	cell	cellular process	cellular process		
20622902|38571374|Similar	metabolic process	structural molecule activity	cell	cell	cellular process	cellular process		
20622903|38571375|Similar	metabolic process	structural molecule activity	cell	cell	cellular process	cellular process		
20622904|38571376|Similar	metabolic process	structural molecule activity	cell	cell		
20622905|38571377|Similar	metabolic process	structural molecule activity	cell	cell	cellular process	cellular process		
20622906|38571378|Similar	metabolic process	structural molecule activity	cell	cell	cellular process	cellular process		
20622907|38571379|Similar		
20622908|38571380|Similar		
20622909|38571381|Similar	metabolic process	structural molecule activity	cell	cell		
20622910|38571382|Similar	metabolic process	structural molecule activity	cell	cell	cell	cellular process	cellular process		
20622911|38571383|Similar	metabolic process	structural molecule activity	cell	cell	cellular process	cellular process		
20622912|38571384|Similar	metabolic process	structural molecule activity	cell	cell	cellular process	cellular process		
20622913|38571385|Similar	metabolic process	structural molecule activity	cell	cell	cellular process	cellular process		
20622914|38571386|Similar	metabolic process	structural molecule activity	cell	cell	cell	binding		
20622915|38571387|Similar	metabolic process	structural molecule activity	cell	cell	cell	binding		
20622916|38571388|Similar	metabolic process	structural molecule activity	cell	cell	cell		
20622917|38571389|Similar	metabolic process	structural molecule activity	cell	cell	cell		
20622918|38571390|Similar	metabolic process	structural molecule activity	cell	cell	binding	cellular process	cellular process		
20622919|38571391|Similar	metabolic process	structural molecule activity	cell	cell	binding	cellular process	cellular process		
20622920|38571392|Similar	structural molecule activity	organelle	macromolecular complex	cellular process	reproduction	developmental process	cellular process	multicellular organismal process	binding	binding	cellular component biogenesis	organelle	localization	cellular component organization	cell		
20622921|38571393|Similar	structural molecule activity	organelle	macromolecular complex	cellular process	reproduction	developmental process	cellular process	multicellular organismal process	binding	binding	cellular component biogenesis	organelle	localization	cellular component organization	cell		
20622922|38571394|Similar	structural molecule activity	organelle	macromolecular complex	cellular process	reproduction	developmental process	cellular process	multicellular organismal process	binding	binding	cellular component biogenesis	organelle	localization	cellular component organization	cell		
20622923|38571395|Similar	structural molecule activity	organelle	macromolecular complex	cellular process	reproduction	developmental process	cellular process	multicellular organismal process	binding	binding	cellular component biogenesis	organelle	localization	cellular component organization	cell		
20622924|38571396|Similar	structural molecule activity	organelle	macromolecular complex	cellular process	reproduction	developmental process	cellular process	multicellular organismal process	binding	binding	cellular component biogenesis	organelle	localization	cellular component organization	cell		
20622925|38571397|Similar	structural molecule activity	organelle	macromolecular complex	cellular process	reproduction	developmental process	cellular process	multicellular organismal process	binding	binding	cellular component biogenesis	organelle	localization	cellular component organization	cell		
20622926|38571398|Similar	structural molecule activity	organelle	macromolecular complex	cellular process	reproduction	developmental process	cellular process	multicellular organismal process	binding	binding	cellular component biogenesis	organelle	localization	cellular component organization	cell		
20622927|38571399|Similar	structural molecule activity	organelle	macromolecular complex	cellular process	reproduction	developmental process	cellular process	multicellular organismal process	binding	binding	cellular component biogenesis	organelle	localization	cellular component organization	cell		
20622928|38571400|Similar	structural molecule activity	organelle	macromolecular complex	cellular process	reproduction	developmental process	cellular process	multicellular organismal process	binding	binding	cellular component biogenesis	organelle	localization	cellular component organization	cell		
20622929|38571401|Similar	structural molecule activity	organelle	macromolecular complex	cellular process	reproduction	developmental process	cellular process	multicellular organismal process	binding	binding	cellular component biogenesis	organelle	localization	cellular component organization	cell		
20622930|38571402|Similar	structural molecule activity	organelle	macromolecular complex	cellular process	reproduction	developmental process	cellular process	multicellular organismal process	binding	binding	cellular component biogenesis	organelle	localization	cellular component organization	cell		
20622931|38571403|Similar	structural molecule activity	organelle	macromolecular complex	cellular process	reproduction	developmental process	cellular process	multicellular organismal process	binding	binding	cellular component biogenesis	organelle	localization	cellular component organization	cell		
20622932|38571404|Similar	structural molecule activity	organelle	macromolecular complex	cellular process	reproduction	developmental process	cellular process	multicellular organismal process	binding	binding	cellular component biogenesis	organelle	localization	cellular component organization	cell		
20622933|38571405|Similar	structural molecule activity	organelle	macromolecular complex	cellular process	reproduction	developmental process	cellular process	multicellular organismal process	binding	binding	cellular component biogenesis	organelle	localization	cellular component organization	cell		
20622937|38571409|Similar	metabolic process	binding	cell	cell	macromolecular complex	catalytic activity	binding	cell		
20622938|38571410|Similar	metabolic process	binding	cell	macromolecular complex	catalytic activity	binding	cell		
20622939|38571411|Similar	metabolic process	binding	cell	cell	macromolecular complex	catalytic activity	binding	cell		
20622940|38571412|Similar	metabolic process	binding	cell	macromolecular complex	catalytic activity	binding	cell		
20729757|38969067|Similar	metabolic process	structural molecule activity	cell	cell	cell	binding		
20729773|38969101|Similar	structural molecule activity	cell	cell	metabolic process	binding		
20729777|38969109|Similar	metabolic process	structural molecule activity	cell	cell		
20729788|38969132|Similar	metabolic process	metabolic process	metabolic process	binding	metabolic process	structural molecule activity	cell	cell	cellular process	biological regulation	metabolic process	response to stimulus	cellular component biogenesis	cell	organelle		
20729800|38969157|Similar		
21390046|40956030|Litopenaeus	cellular component biogenesis	catalytic activity	organelle	macromolecular complex	binding		
21390059|40956043|Litopenaeus	catalytic activity	transporter activity	organelle	cell	response to stimulus	response to stimulus	multicellular organismal process	localization	macromolecular complex	response to stimulus	developmental process	cellular component organization	biological regulation	multicellular organismal process	cellular component biogenesis	binding	cellular process	metabolic process		
21390061|40956045|Litopenaeus	catalytic activity	transporter activity	organelle	cell	response to stimulus	response to stimulus	multicellular organismal process	localization	macromolecular complex	response to stimulus	developmental process	cellular component organization	biological regulation	multicellular organismal process	cellular component biogenesis	binding	cellular process	metabolic process		
21390062|40956046|Litopenaeus	metabolic process	binding	cell	cell	macromolecular complex	catalytic activity	binding	cell		
21390073|40956057|Litopenaeus	metabolic process	structural molecule activity	cell	cell	cell	cellular process	cellular process		
21390080|40956064|Litopenaeus	cellular component biogenesis	catalytic activity	organelle	macromolecular complex	binding		
21390081|40956065|Litopenaeus	cellular process	metabolic process	cellular process	catalytic activity	binding	cell	binding		
21390082|40956066|Litopenaeus	catalytic activity	cellular process	metabolic process	metabolic process	cell	cellular process		
21390094|40956078|Litopenaeus	metabolic process	structural molecule activity	cell	cell	cell	cellular process	cellular process		
21390100|40956084|Litopenaeus	metabolic process	binding	cell	cell	macromolecular complex	catalytic activity	binding	cell		
21390114|40956098|Litopenaeus	catalytic activity	metabolic process	binding		
21390119|40956103|Litopenaeus	cell	developmental process	multicellular organismal process	cellular process	catalytic activity	macromolecular complex	biological regulation	cellular process	metabolic process	response to stimulus	response to stimulus	cellular process	binding	molecular transducer activity	cellular component organization	cellular process		
21390123|40956107|Litopenaeus	metabolic process	catalytic activity	molecular transducer activity	cellular process	binding		
21390125|40956109|Litopenaeus	developmental process	cellular component organization	cellular process	multicellular organismal process	localization		
21390127|40956111|Litopenaeus	metabolic process	cell	cell	structural molecule activity	cellular process	cellular process		
21390138|40956122|Litopenaeus	multicellular organismal process	developmental process	cellular component organization	cellular process	multicellular organismal process	cellular process	metabolic process	catalytic activity	binding	organelle	localization	cellular process	cell	binding	metabolic process	cell		
21390141|40956125|Litopenaeus	catalytic activity	cell	macromolecular complex	organelle	binding		
21390153|40956137|Litopenaeus	metabolic process	binding		
21390161|40956145|Litopenaeus	organelle	organelle	reproduction	developmental process	cellular component organization	cellular process	multicellular organismal process	localization	cellular component biogenesis	binding	biological regulation	metabolic process	cell	organelle	cell	cellular process	metabolic process	binding	binding	cellular process	multicellular organismal process	cellular process	binding		
21390168|40956152|Litopenaeus	catalytic activity	metabolic process	binding	cell		
21390176|40956160|Litopenaeus	catalytic activity	transporter activity	organelle	cell	response to stimulus	response to stimulus	multicellular organismal process	localization	macromolecular complex	response to stimulus	developmental process	cellular component organization	biological regulation	multicellular organismal process	cellular component biogenesis	binding	cellular process	metabolic process		
21390179|40956163|Litopenaeus	developmental process	multicellular organismal process	structural molecule activity	organelle	macromolecular complex	cell	binding	binding	binding	binding	cellular process	biological regulation	organelle		
21390183|40956167|Litopenaeus		
21390185|40956169|Litopenaeus	metabolic process	structural molecule activity	cell	cell	response to stimulus	cellular process	catalytic activity	cell	organelle	cellular component biogenesis	cell		
21390186|40956170|Litopenaeus	metabolic process	binding	cell		
21390192|40956176|Litopenaeus	metabolic process	binding	cell	cell	macromolecular complex	catalytic activity	binding	cell		
21390195|40956179|Litopenaeus	binding	organelle	macromolecular complex	developmental process	cellular component organization	cellular process	multicellular organismal process	cellular component biogenesis	structural molecule activity	response to stimulus	response to stimulus	catalytic activity		
21390205|40956189|Litopenaeus	metabolic process	structural molecule activity	cell	cell	cellular process	cellular process		
21390206|40956190|Litopenaeus	multicellular organismal process	developmental process	multicellular organismal process	macromolecular complex	cell	cellular component biogenesis	binding	molecular transducer activity	cellular component organization	cellular process	biological regulation	cellular process	binding	cell		
21390213|40956197|Litopenaeus	reproduction	metabolic process	response to stimulus	response to stimulus	catalytic activity	cell	multicellular organismal process	cellular process	cellular process	cellular process	cell	response to stimulus	biological regulation	developmental process	cellular process	multicellular organismal process	cellular component organization	binding	binding	cell	cellular process		
21390219|40956203|Litopenaeus	catalytic activity	transporter activity	macromolecular complex	cell	cellular process	biological regulation	cellular process	cell		
21390222|40956206|Litopenaeus	binding	organelle	macromolecular complex	developmental process	cellular component organization	cellular process	multicellular organismal process	cellular component biogenesis	structural molecule activity	response to stimulus	response to stimulus	catalytic activity		
21390226|40956210|Litopenaeus	catalytic activity	transporter activity	macromolecular complex	cell	cellular process	biological regulation	cellular process	cell		
21390227|40956211|Litopenaeus	metabolic process	structural molecule activity	cell	cell	cell	cellular process	cellular process		
21390228|40956212|Litopenaeus	metabolic process	metabolic process	metabolic process	metabolic process	binding	structural molecule activity	cell	cell	cellular process	biological regulation	metabolic process	response to stimulus	cellular component biogenesis	cell	organelle	cell		
21390238|40956222|Litopenaeus	metabolic process	metabolic process	metabolic process	metabolic process	binding	structural molecule activity	cell	cell	cellular process	biological regulation	metabolic process	response to stimulus	cellular component biogenesis	cell	organelle	cell		
21390243|40956227|Litopenaeus	enzyme regulator activity		
21390246|40956230|Litopenaeus	localization	binding	organelle	cell	cell	cellular component biogenesis	cell		
21390254|40956238|Litopenaeus	organelle	macromolecular complex	cellular process	structural molecule activity	binding	binding	cell		
21390260|40956244|Litopenaeus	catalytic activity	organelle	response to stimulus	cellular process	catalytic activity	metabolic process	structural molecule activity	cell	cell	cell	binding	biological regulation	cellular process	cell	binding		
21390268|40956252|Litopenaeus	metabolic process	structural molecule activity	cell	cell	cellular process	cellular process		
21390273|40956257|Litopenaeus	metabolic process	structural molecule activity	cell	cell	cellular process	cellular process		
21390274|40956258|Litopenaeus	catalytic activity	binding	metabolic process	metabolic process		
21390275|40956259|Litopenaeus	catalytic activity	transporter activity	localization	macromolecular complex	cell	cellular process	cellular process	metabolic process	binding	cell		
21390278|40956262|Litopenaeus	catalytic activity	transporter activity	organelle	cell	response to stimulus	response to stimulus	multicellular organismal process	localization	macromolecular complex	response to stimulus	developmental process	cellular component organization	biological regulation	multicellular organismal process	cellular component biogenesis	binding	cellular process	metabolic process		
21390279|40956263|Litopenaeus	catalytic activity	transporter activity	cell	macromolecular complex	cellular process	cellular process	localization	metabolic process	binding		
21390281|40956265|Litopenaeus	response to stimulus	response to stimulus	metabolic process	binding	cell	multicellular organismal process	binding	cell		
21390285|40956269|Litopenaeus	catalytic activity	metabolic process	binding		
21390287|40956271|Litopenaeus		
21390288|40956272|Litopenaeus	response to stimulus	response to stimulus	metabolic process	binding	cell	multicellular organismal process	binding	cell		
21390290|40956274|Litopenaeus	catalytic activity	metabolic process	binding		
21390293|40956277|Litopenaeus	binding	organelle	macromolecular complex	structural molecule activity	cellular component biogenesis	cellular component organization	catalytic activity	biological regulation	cellular process	cellular process	response to stimulus	cellular process		
21390296|40956280|Litopenaeus	catalytic activity	transporter activity	cell	macromolecular complex	localization	cellular process	cellular process	metabolic process		
21390300|40956284|Litopenaeus		
21390302|40956286|Litopenaeus		
21390307|40956291|Litopenaeus	catalytic activity	metabolic process	binding		
21390311|40956295|Litopenaeus	cell	catalytic activity	transporter activity	macromolecular complex	localization	multicellular organismal process	cellular component organization	cellular process	metabolic process	cellular process		
21390319|40956303|Litopenaeus		
21390320|40956304|Litopenaeus	catalytic activity	transporter activity	macromolecular complex	cell	cellular process	biological regulation	cellular process	cell		
21390335|40956321|Litopenaeus	metabolic process	catalytic activity		
21390336|40956322|Litopenaeus	metabolic process	catalytic activity		
21390344|40956330|Litopenaeus	catalytic activity	cellular process		
21390345|40956331|Litopenaeus	metabolic process	structural molecule activity	cell	cell	cellular process	cellular process		
21390350|40956336|Litopenaeus		
21390357|40956343|Litopenaeus	metabolic process	catalytic activity		
21390360|40956346|Litopenaeus	metabolic process	structural molecule activity	cell	cell		
21390363|40956349|Litopenaeus	structural molecule activity	multicellular organismal process	catalytic activity	organelle	cell	macromolecular complex	developmental process	cellular process	cellular process		
21390366|40956352|Litopenaeus		
21390369|40956355|Litopenaeus	metabolic process	catalytic activity		
21390375|40956361|Litopenaeus	binding	cell	binding	biological regulation	metabolic process	cellular process	binding	cell	cell	reproduction	multicellular organismal process		
21390379|40956365|Litopenaeus	metabolic process	cell	cell	structural molecule activity	cell	cellular process	cellular process		
21390383|40956369|Litopenaeus	catalytic activity	metabolic process	metabolic process	cell	cellular process	developmental process	multicellular organismal process		
21390384|40956370|Litopenaeus	metabolic process	structural molecule activity	cell	cell	cell		
21390394|40956380|Litopenaeus	biological regulation	metabolic process	metabolic process		
21390397|40956383|Litopenaeus	cell	catalytic activity	transporter activity	macromolecular complex	localization	multicellular organismal process	cellular component organization	cellular process	metabolic process	cellular process		
21390399|40956385|Litopenaeus	catalytic activity	binding	metabolic process	metabolic process		
21390400|40956386|Litopenaeus	catalytic activity	transporter activity	cell	macromolecular complex	cellular process	cellular process	localization	metabolic process	binding	organelle		
21390401|40956387|Litopenaeus	multicellular organismal process	localization	catalytic activity	transporter activity	cell	macromolecular complex		
21390402|40956388|Litopenaeus	binding	transporter activity	localization		
21390403|40956389|Litopenaeus	cellular process	binding	cell	macromolecular complex	localization	catalytic activity	response to stimulus	cellular process	response to stimulus		
21390406|40956392|Litopenaeus	metabolic process	binding	binding		
21390408|40956394|Litopenaeus	catalytic activity	transporter activity	cell	macromolecular complex	cellular process	cellular process	localization	metabolic process		
21390411|40956397|Litopenaeus	catalytic activity	binding	metabolic process	metabolic process		
21390414|40956400|Litopenaeus	catalytic activity	transporter activity	organelle	cell	response to stimulus	response to stimulus	multicellular organismal process	localization	macromolecular complex	response to stimulus	developmental process	cellular component organization	biological regulation	multicellular organismal process	cellular component biogenesis	binding	cellular process	metabolic process		
21390415|40956401|Litopenaeus	metabolic process	structural molecule activity	cell	cell	cell	cellular process	cellular process	binding		
21390417|40956403|Litopenaeus	transporter activity	cell	localization	binding		
21390421|40956407|Litopenaeus	cellular component biogenesis	binding	biological regulation	metabolic process	organelle	transcription regulator activity	organelle	macromolecular complex	metabolic process	binding	binding		
21390425|40956411|Litopenaeus	cell	cell	metabolic process	structural molecule activity	binding	binding		
21390428|40956414|Litopenaeus	multicellular organismal process	developmental process	cellular component organization	cellular process	multicellular organismal process	cellular process	metabolic process	catalytic activity	binding	organelle	localization	cellular process	cell	binding	metabolic process	cell		
21390429|40956415|Litopenaeus	catalytic activity	binding	metabolic process	metabolic process		
21390430|40956416|Litopenaeus	metabolic process	structural molecule activity	cell	cell	cell	cellular process	cellular process	binding		
21390434|40956420|Litopenaeus	metabolic process	structural molecule activity	cell	cell	cell	cellular process	cellular process	binding		
21390442|40956428|Litopenaeus	cellular process	binding	cell	macromolecular complex	localization	catalytic activity	response to stimulus	cellular process	response to stimulus		
21390445|40956431|Litopenaeus	organelle	developmental process	multicellular organismal process	biological regulation	metabolic process	transcription regulator activity		
21390446|40956432|Litopenaeus		
21390448|40956434|Litopenaeus	binding	cell	binding	biological regulation	metabolic process	cellular process	binding	cell	cell	reproduction	multicellular organismal process		
21390457|40956443|Litopenaeus	catalytic activity	binding	metabolic process	metabolic process		
21390460|40956446|Litopenaeus	transporter activity	localization	cell		
21390472|40956458|Litopenaeus	transporter activity	localization	cell		
21390476|40956462|Litopenaeus	metabolic process	catalytic activity	cellular process	metabolic process	metabolic process	cell	binding	cell		
21390485|40956471|Litopenaeus	transporter activity	localization	cell		
21390486|40956472|Litopenaeus	catalytic activity	cell	macromolecular complex	cellular process	metabolic process	binding	cellular process	biological regulation	cellular process		
21390491|40956477|Litopenaeus	transporter activity	localization	cell		
21390497|40956483|Litopenaeus	transporter activity	localization	cell		
21390511|40956497|Litopenaeus	transporter activity	localization	cell		
21390515|40956501|Litopenaeus	catalytic activity	cell	macromolecular complex	cellular process	metabolic process	binding	cellular process	biological regulation	cellular process		
21390541|40956527|Litopenaeus	multicellular organismal process	developmental process	binding	cell	cellular process		
21390590|40956576|Litopenaeus	catalytic activity	cell	macromolecular complex	cellular process	metabolic process	binding	cellular process	biological regulation	cellular process		
21390591|40956577|Litopenaeus	catalytic activity	cell	macromolecular complex	cellular process	metabolic process	binding	cellular process	biological regulation	cellular process		
21390605|40956591|Litopenaeus	catalytic activity	binding	metabolic process	metabolic process		
21390607|40956593|Litopenaeus	catalytic activity	cell	macromolecular complex	cellular process	metabolic process	binding	cellular process	biological regulation	cellular process		
21390620|40956606|Litopenaeus	catalytic activity	binding	metabolic process	metabolic process		
21390624|40956610|Litopenaeus	catalytic activity	binding	metabolic process	metabolic process		
21390628|40956614|Litopenaeus		
21390632|40956618|Litopenaeus	metabolic process	structural molecule activity	cell	cell	reproduction	cell	cellular process	cellular process	binding		
21390635|40956621|Litopenaeus	catalytic activity	binding	metabolic process	metabolic process		
21390646|40956632|Litopenaeus	catalytic activity	cell	macromolecular complex	cellular process	metabolic process	binding	cellular process	biological regulation	cellular process		
21390648|40956634|Litopenaeus	catalytic activity	binding	metabolic process	metabolic process		
21390665|40956651|Litopenaeus	catalytic activity	cell	macromolecular complex	cellular process	metabolic process	binding	cellular process	biological regulation	cellular process		
21390674|40956660|Litopenaeus	catalytic activity	binding	metabolic process	metabolic process		
21390688|40956674|Litopenaeus	catalytic activity	binding	metabolic process	metabolic process		
21390719|40956705|Litopenaeus	organelle	macromolecular complex	cellular process	structural molecule activity	binding	binding	cell		
21390720|40956706|Litopenaeus	catalytic activity	antioxidant activity	response to stimulus	binding		
21390728|40956714|Litopenaeus	catalytic activity	binding	extracellular region	metabolic process	metabolic process	binding		
21390729|40956715|Litopenaeus	transporter activity	cell	localization	binding		
21390734|40956720|Litopenaeus	cellular process	binding	cell	macromolecular complex	localization	catalytic activity	cell		
21390747|40956733|Litopenaeus	catalytic activity	metabolic process	binding		
21390758|40956744|Litopenaeus	catalytic activity	metabolic process	binding		
21390763|40956749|Litopenaeus	multicellular organismal process	developmental process	cellular component organization	cellular process	multicellular organismal process	cellular process	metabolic process	catalytic activity	binding	organelle	localization	cellular process	cell	binding	metabolic process	cell		
21390765|40956751|Litopenaeus	catalytic activity	metabolic process	binding		
21390770|40956756|Litopenaeus	catalytic activity	metabolic process	binding		
21390771|40956757|Litopenaeus	organelle	macromolecular complex	cellular process	structural molecule activity	binding	binding	cell		
21390777|40956763|Litopenaeus	catalytic activity	extracellular region	metabolic process	metabolic process	binding	binding		
21390793|40956779|Litopenaeus	catalytic activity	extracellular region	metabolic process	metabolic process	binding	binding		
21390797|40956783|Litopenaeus	transporter activity	cell	localization	cell	binding		
21390799|40956785|Litopenaeus	organelle	macromolecular complex	cellular process	structural molecule activity	binding	binding	cell		
21390822|40956808|Litopenaeus	catalytic activity	cell		
21390836|40956822|Litopenaeus	catalytic activity	metabolic process	binding		
21390838|40956824|Litopenaeus	catalytic activity	metabolic process	binding		
21390840|40956826|Litopenaeus	catalytic activity	metabolic process	binding		
21390847|40956833|Litopenaeus	catalytic activity	metabolic process	binding		
21390849|40956835|Litopenaeus		
21390862|40956848|Litopenaeus	transporter activity	cell	localization	cell	binding		
21390869|40956855|Litopenaeus	catalytic activity	antioxidant activity	response to stimulus	binding		
21390874|40956860|Litopenaeus	cell	cell	structural molecule activity	metabolic process	cell	cellular process	cellular process		
21390887|40956873|Litopenaeus	binding	binding	biological regulation	growth	cellular process	response to stimulus		
21390896|40956882|Litopenaeus	catalytic activity	metabolic process	binding		
21390918|40956904|Litopenaeus	binding	organelle	multicellular organismal process	molecular transducer activity	transcription regulator activity	developmental process	cellular process	multicellular organismal process	response to stimulus	biological regulation	metabolic process	transcription regulator activity	binding	cell	binding	response to stimulus		
21390921|40956907|Litopenaeus		
21390934|40956920|Litopenaeus	binding	binding		
21390940|40956926|Litopenaeus	catalytic activity	binding	metabolic process	metabolic process	binding	developmental process	multicellular organismal process	cellular component organization	cellular process	cellular process		
21390944|40956930|Litopenaeus	catalytic activity	metabolic process	binding		
21390950|40956936|Litopenaeus	catalytic activity	metabolic process	metabolic process	metabolic process	cell	cell		
21390961|40956947|Litopenaeus	catalytic activity	metabolic process	binding		
21390976|40956962|Litopenaeus	catalytic activity	metabolic process	binding		
21390981|40956967|Litopenaeus	catalytic activity	metabolic process	metabolic process		
21390999|40956985|Litopenaeus	catalytic activity	cell	macromolecular complex	binding	metabolic process	metabolic process		
21391000|40956986|Litopenaeus	metabolic process	cell	cell	structural molecule activity	cell	cellular process	cellular process		
21391007|40956993|Litopenaeus		
21391009|40956995|Litopenaeus	cell	electron carrier activity	binding	catalytic activity		
21391011|40956997|Litopenaeus	catalytic activity	metabolic process	cellular process	cell	binding		
21391012|40956998|Litopenaeus	catalytic activity	metabolic process	cellular process	cell	binding		
21391020|40957006|Litopenaeus	catalytic activity	cellular process	metabolic process	cellular process	metabolic process	binding		
21391023|40957009|Litopenaeus	catalytic activity	cell	macromolecular complex	binding	metabolic process	metabolic process		
21391042|40957028|Litopenaeus	catalytic activity	cell	macromolecular complex	binding	metabolic process	metabolic process		
21391047|40957033|Litopenaeus	catalytic activity	cellular process	metabolic process	cellular process	metabolic process	binding		
21391052|40957038|Litopenaeus	transporter activity		
21391053|40957039|Litopenaeus		
21391056|40957042|Litopenaeus	catalytic activity	metabolic process	metabolic process	metabolic process	cell		
21391059|40957045|Litopenaeus	electron carrier activity	catalytic activity		
21391061|40957047|Litopenaeus	catalytic activity		
21391068|40957054|Litopenaeus	electron carrier activity	catalytic activity		
21391073|40957059|Litopenaeus	metabolic process	metabolic process	catalytic activity		
21391085|40957071|Litopenaeus	binding	molecular transducer activity	cell	cellular process		
21391095|40957081|Litopenaeus	catalytic activity	cell	cell		
21391096|40957082|Litopenaeus		
21391100|40957086|Litopenaeus	catalytic activity	binding	metabolic process	metabolic process		
21391101|40957087|Litopenaeus	catalytic activity	cellular process	cell	metabolic process	metabolic process		
21391102|40957088|Litopenaeus	catalytic activity	binding	binding	biological regulation	metabolic process	metabolic process		
21391106|40957092|Litopenaeus	organelle	macromolecular complex	reproduction	cellular process	catalytic activity	localization	developmental process	multicellular organismal process	cellular component biogenesis	cellular component organization	binding	multicellular organismal process	cell	cell	binding	biological regulation	cellular process		
21391107|40957093|Litopenaeus	cellular process	binding		
21391111|40957097|Litopenaeus	catalytic activity	cell	metabolic process	metabolic process	cell		
21391112|40957098|Litopenaeus	catalytic activity	transporter activity	macromolecular complex	cell		
21391119|40957105|Litopenaeus	electron carrier activity	macromolecular complex	cell	cellular process	cell		
21391123|40957109|Litopenaeus	catalytic activity	cellular process	metabolic process	cellular process	metabolic process	binding		
21391129|40957115|Litopenaeus	cell	cell		
21391132|40957118|Litopenaeus	catalytic activity		
21391136|40957122|Litopenaeus	metabolic process	structural molecule activity	cell	cell	response to stimulus	cellular process	catalytic activity	cell	organelle	cellular component biogenesis	cell		
21391141|40957127|Litopenaeus	catalytic activity	transporter activity	macromolecular complex	cell		
21391148|40957134|Litopenaeus	biological regulation	cellular process	antioxidant activity	catalytic activity	cell	response to stimulus	metabolic process		
21391154|40957140|Litopenaeus	catalytic activity	cell	macromolecular complex	binding	metabolic process	metabolic process		
21391161|40957147|Litopenaeus	catalytic activity	catalytic activity	metabolic process		
21391168|40957154|Litopenaeus	metabolic process	structural molecule activity	cell	cell	binding	cell	cellular process	cellular process	binding		
21391177|40957163|Litopenaeus	organelle	cellular component biogenesis	binding	binding		
21391179|40957165|Litopenaeus	catalytic activity		
21391181|40957167|Litopenaeus	cell	cell		
21391188|40957174|Litopenaeus		
21391191|40957177|Litopenaeus	transporter activity	cell	localization		
21391192|40957178|Litopenaeus	catalytic activity	cellular process	metabolic process	metabolic process	cell	macromolecular complex	cell		
21391197|40957183|Litopenaeus	catalytic activity	localization	transporter activity	cell	cell	cell	metabolic process	cell	binding		
21391199|40957185|Litopenaeus	catalytic activity	cell	electron carrier activity	binding	metabolic process	metabolic process		
21391200|40957186|Litopenaeus	catalytic activity	metabolic process	cell	cell		
21391207|40957193|Litopenaeus		
21391212|40957198|Litopenaeus	metabolic process	binding	cell	cell	binding	cellular process	localization	cellular component organization	cellular process	cellular process		
21391215|40957201|Litopenaeus	catalytic activity	cellular process	metabolic process	metabolic process	metabolic process	cell	binding		
21391216|40957202|Litopenaeus	metabolic process	binding	cell	cell	binding	catalytic activity	cell	cellular process	cellular process		
21391236|40957222|Litopenaeus	catalytic activity	cellular process	metabolic process	binding		
21391242|40957228|Litopenaeus	reproduction	cellular process	catalytic activity	transporter activity	growth	localization	macromolecular complex	cell	cellular process	cellular process	metabolic process	localization	cellular component organization	cell		
21391245|40957231|Litopenaeus	metabolic process	response to stimulus	response to stimulus	metabolic process	metabolic process	binding	cellular process	biological regulation	metabolic process	cellular component biogenesis	cell	organelle	localization	cellular component organization		
21391250|40957236|Litopenaeus	catalytic activity	macromolecular complex	cell	cellular process		
21391252|40957238|Litopenaeus	catalytic activity	macromolecular complex	cell	cellular process		
21391259|40957245|Litopenaeus	binding	cell	binding	biological regulation	metabolic process	cellular process	binding	cell	cell	reproduction	multicellular organismal process		
21391260|40957246|Litopenaeus	catalytic activity	molecular transducer activity	metabolic process	cellular process	binding	cellular component biogenesis	biological regulation		
21391262|40957248|Litopenaeus	binding	cell	response to stimulus	reproduction	multicellular organismal process		
21391271|40957257|Litopenaeus	metabolic process	structural molecule activity	cell	cell	response to stimulus	cellular process	catalytic activity	cell	organelle	cellular component biogenesis	cell		
21391276|40957262|Litopenaeus	metabolic process	structural molecule activity	cell	cell	cellular process	cellular process		
21391278|40957264|Litopenaeus	metabolic process	structural molecule activity	cell	cell	cellular process	cellular process		
21391284|40957270|Litopenaeus	cellular process	catalytic activity	biological regulation	metabolic process	cellular process	binding	cellular component biogenesis	binding		
21391285|40957271|Litopenaeus	organelle	organelle	macromolecular complex	cellular process	cellular process	structural molecule activity		
21391288|40957274|Litopenaeus	metabolic process	structural molecule activity	cell	cell	cellular process	cellular process		
21391289|40957275|Litopenaeus	organelle	organelle	macromolecular complex	cellular process	cellular process	structural molecule activity		
21391293|40957279|Litopenaeus	binding	cell	response to stimulus	reproduction	multicellular organismal process		
21391296|40957282|Litopenaeus	metabolic process	structural molecule activity	cell	cell	cellular process	cellular process		
21391297|40957283|Litopenaeus	metabolic process	structural molecule activity	cell	cell	cellular process	cellular process		
21391299|40957285|Litopenaeus	metabolic process	structural molecule activity	cell	cell	cellular process	cellular process		
21391300|40957286|Litopenaeus	binding	cell	response to stimulus	reproduction	multicellular organismal process		
21391301|40957287|Litopenaeus	reproduction	cellular process	cellular process	multicellular organismal process	organelle	cell	binding	cellular component biogenesis	developmental process	cellular component organization	multicellular organismal process	biological regulation		
21391302|40957288|Litopenaeus	metabolic process	structural molecule activity	cell	cell	cellular process	cellular process		
21391303|40957289|Litopenaeus	catalytic activity	transporter activity	localization	macromolecular complex	cell	cellular process	cellular process	metabolic process		
21391305|40957291|Litopenaeus	metabolic process	structural molecule activity	cell	cell	response to stimulus	cellular process	catalytic activity	cell	organelle	cellular component biogenesis	cell		
21391309|40957295|Litopenaeus	metabolic process	binding	cell	cell	binding	catalytic activity	cell	cellular process	cellular process		
21391310|40957296|Litopenaeus	cellular process	catalytic activity	biological regulation	metabolic process	cellular process	binding	cellular component biogenesis	binding		
21391312|40957298|Litopenaeus	metabolic process	structural molecule activity	cell	cell	cellular process	cellular process		
21391313|40957299|Litopenaeus	catalytic activity	transporter activity	localization	macromolecular complex	cell	cellular process	cellular process	metabolic process		
21391315|40957301|Litopenaeus	metabolic process	structural molecule activity	cell	cell	cellular process	cellular process		
21391316|40957302|Litopenaeus	binding	organelle	organelle	cellular process	cellular component biogenesis	cell	binding	cell	biological regulation	metabolic process		
21391317|40957303|Litopenaeus	metabolic process	structural molecule activity	cell	cell	cellular process	cellular process		
21391322|40957308|Litopenaeus	binding	cell	response to stimulus	reproduction	multicellular organismal process		
21391324|40957310|Litopenaeus	metabolic process	structural molecule activity	cell	cell	cellular process	cellular process		
21391325|40957311|Litopenaeus	binding	organelle	organelle	cellular process	cellular component biogenesis	cell	binding	cell	biological regulation	metabolic process		
21391327|40957313|Litopenaeus	metabolic process	structural molecule activity	cell	cell	cellular process	cellular process		
21391329|40957315|Litopenaeus	cellular component biogenesis	structural molecule activity	organelle	cell	macromolecular complex	binding	catalytic activity	catalytic activity	developmental process	cellular process	multicellular organismal process	cellular process	binding		
21391330|40957316|Litopenaeus	metabolic process	catalytic activity		
21391331|40957317|Litopenaeus	metabolic process	structural molecule activity	cell	cell	cellular process	cellular process		
21391336|40957322|Litopenaeus	metabolic process	binding	cell	macromolecular complex	catalytic activity	binding	cell		
21391347|40957333|Litopenaeus	metabolic process	catalytic activity		
21391349|40957335|Litopenaeus	cell	catalytic activity	binding		
21391351|40957337|Litopenaeus	structural molecule activity	cellular process	organelle	macromolecular complex	binding	binding	developmental process	cellular process	multicellular organismal process	localization	cellular component organization		
21391353|40957339|Litopenaeus	molecular transducer activity	developmental process	multicellular organismal process	organelle	macromolecular complex	biological regulation	metabolic process	cellular process	binding	transcription regulator activity	cellular component organization	cellular process	cellular process		
21391357|40957343|Litopenaeus	structural molecule activity	organelle	macromolecular complex	cellular process	reproduction	developmental process	cellular process	multicellular organismal process	binding	binding	cellular component biogenesis	organelle	localization	cellular component organization	cell		
21391359|40957345|Litopenaeus	binding	cell	binding	biological regulation	metabolic process	cellular process	binding	cell	cell	reproduction	multicellular organismal process		
21391369|40957355|Litopenaeus	metabolic process	catalytic activity		
21391371|40957357|Litopenaeus	structural molecule activity	cellular process	organelle	macromolecular complex	binding	binding	developmental process	cellular process	multicellular organismal process	localization	cellular component organization		
21391372|40957358|Litopenaeus	metabolic process	structural molecule activity	cell	cell	cellular process	cellular process	binding		
21391375|40957361|Litopenaeus	organelle	cellular process	catalytic activity		
21391377|40957363|Litopenaeus	binding	cell	binding	biological regulation	metabolic process	cellular process	binding	cell	cell	reproduction	multicellular organismal process		
21391378|40957364|Litopenaeus	structural molecule activity	cellular process	organelle	macromolecular complex	binding	binding	developmental process	cellular process	multicellular organismal process	localization	cellular component organization		
21391379|40957365|Litopenaeus	metabolic process	structural molecule activity	cell	cell	reproduction	cell	cellular process	cellular process	binding		
21391383|40957369|Litopenaeus	metabolic process	catalytic activity		
21391384|40957370|Litopenaeus	cell	catalytic activity	binding		
21391387|40957373|Litopenaeus	binding	cell	binding	biological regulation	metabolic process	cellular process	binding	cell	cell	reproduction	multicellular organismal process		
21391389|40957375|Litopenaeus	transporter activity	cell	localization	cell	binding		
21391393|40957379|Litopenaeus	catalytic activity	binding	macromolecular complex	binding	cellular process	metabolic process	metabolic process		
21391397|40957383|Litopenaeus	cell	cell	metabolic process	structural molecule activity	binding	binding		
21391401|40957387|Litopenaeus	multicellular organismal process	developmental process	multicellular organismal process	macromolecular complex	cell	cellular component biogenesis	binding	molecular transducer activity	cellular component organization	cellular process	biological regulation	cellular process	binding	cell		
21391402|40957388|Litopenaeus	metabolic process	structural molecule activity	cell	cell	binding	cellular process	cell	cellular process	cellular process	binding		
21391403|40957389|Litopenaeus	cell	catalytic activity	transporter activity	macromolecular complex	localization	multicellular organismal process	cellular component organization	cellular process	metabolic process	cellular process		
21391404|40957390|Litopenaeus	metabolic process	binding	cell	cell	binding	catalytic activity	cell	cellular process	cellular process		
21391405|40957391|Litopenaeus	catalytic activity	metabolic process	metabolic process	cell	binding		
21391406|40957392|Litopenaeus	metabolic process	binding	cell	macromolecular complex	catalytic activity	binding	cell		
21391407|40957393|Litopenaeus	cellular process	multicellular organismal process	organelle	cell	macromolecular complex	binding	binding	developmental process	cellular process	cellular process		
21391408|40957394|Litopenaeus	catalytic activity	metabolic process	binding		
21391410|40957396|Litopenaeus	metabolic process	structural molecule activity	cell	cell	cellular process	cellular process		
21391412|40957398|Litopenaeus	metabolic process	structural molecule activity	cell	cell	cellular process	cellular process		
21391413|40957399|Litopenaeus	binding	cell	binding	biological regulation	metabolic process	cellular process	binding	cell	cell	reproduction	multicellular organismal process		
21391416|40957402|Litopenaeus	catalytic activity	metabolic process	binding		
21391420|40957406|Litopenaeus	structural molecule activity	cellular process	organelle	macromolecular complex	binding	binding	developmental process	cellular process	multicellular organismal process	localization	cellular component organization		
21391421|40957407|Litopenaeus	binding	cell	cellular component biogenesis	cell	cell	cell		
21391422|40957408|Litopenaeus	cell	catalytic activity	transporter activity	macromolecular complex	localization	multicellular organismal process	cellular component organization	cellular process	metabolic process	cellular process		
21391423|40957409|Litopenaeus	cellular process	metabolic process	metabolic process	catalytic activity	multicellular organismal process		
21391424|40957410|Litopenaeus	catalytic activity	biological regulation	cellular process	cell	cell		
21391425|40957411|Litopenaeus	cellular component biogenesis	catalytic activity	organelle	cell	macromolecular complex	catalytic activity	multicellular organismal process	metabolic process	metabolic process	binding	catalytic activity		
21391426|40957412|Litopenaeus	metabolic process	structural molecule activity	cell	cell	cell	cellular process	cellular process		
21391430|40957416|Litopenaeus	metabolic process	structural molecule activity	cell	cell	cell	cellular process	cellular process		
21391431|40957417|Litopenaeus		
21391432|40957418|Litopenaeus	catalytic activity	transporter activity	cell	macromolecular complex	cellular process	cellular process	localization	metabolic process	binding	organelle		
21391433|40957419|Litopenaeus	metabolic process	structural molecule activity	cell	cell	cell	cellular process	cellular process	binding		
21391437|40957423|Litopenaeus	binding	cell	multicellular organismal process	response to stimulus	metabolic process	binding	cell	developmental process	response to stimulus		
21391438|40957424|Litopenaeus	binding	cell	cellular component biogenesis	cell	cell	cell		
21391440|40957426|Litopenaeus	cellular process	developmental process	cellular component organization	cellular process	multicellular organismal process	multicellular organismal process	catalytic activity	cellular process	response to stimulus	reproduction	response to stimulus	biological regulation	cell	binding	cell	localization		
21391441|40957427|Litopenaeus	catalytic activity	transporter activity	cell	localization	cell	cellular process	metabolic process	binding	cellular process	biological regulation	cellular process	organelle	binding	cell		
21391442|40957428|Litopenaeus	catalytic activity	transporter activity	organelle	cell	response to stimulus	response to stimulus	multicellular organismal process	localization	macromolecular complex	response to stimulus	developmental process	cellular component organization	biological regulation	multicellular organismal process	cellular component biogenesis	binding	cellular process	metabolic process		
21391444|40957430|Litopenaeus	cellular process	metabolic process	metabolic process	catalytic activity	multicellular organismal process		
21391448|40957434|Litopenaeus		
21391449|40957435|Litopenaeus	metabolic process	binding	cell	cell	macromolecular complex	catalytic activity	binding	cell		
21391450|40957436|Litopenaeus	cell	developmental process	multicellular organismal process	cellular process	catalytic activity	macromolecular complex	biological regulation	cellular process	metabolic process	response to stimulus	response to stimulus	cellular process	binding	molecular transducer activity	cellular component organization	cellular process		
21391452|40957438|Litopenaeus	cellular component biogenesis	catalytic activity	organelle	cell	macromolecular complex	catalytic activity	multicellular organismal process	metabolic process	metabolic process	binding	catalytic activity		
21391453|40957439|Litopenaeus	catalytic activity	transporter activity	cell	cellular process	macromolecular complex	cell		
21391459|40957445|Litopenaeus	catalytic activity	transporter activity	organelle	cell	response to stimulus	response to stimulus	multicellular organismal process	localization	macromolecular complex	response to stimulus	developmental process	cellular component organization	biological regulation	multicellular organismal process	cellular component biogenesis	binding	cellular process	metabolic process		
21391461|40957447|Litopenaeus	localization	cell	cell	reproduction	cellular process	multicellular organismal process		
21391462|40957448|Litopenaeus	cell	multicellular organismal process	cell	cell	cell		
21391463|40957449|Litopenaeus	metabolic process	binding	cell	macromolecular complex	catalytic activity	binding	cell		
21391464|40957450|Litopenaeus		
21391468|40957454|Litopenaeus	metabolic process	binding	cell	cell	macromolecular complex	catalytic activity	binding	cell		
21391469|40957455|Litopenaeus	catalytic activity	cellular process	developmental process	multicellular organismal process	metabolic process	metabolic process	cellular component biogenesis		
21391473|40957459|Litopenaeus	cell	catalytic activity	cellular process	binding	cellular process	metabolic process	cellular process	metabolic process	metabolic process		
21391475|40957461|Litopenaeus	metabolic process	metabolic process	metabolic process	metabolic process	binding	structural molecule activity	cell	cell	cellular process	biological regulation	metabolic process	response to stimulus	cellular component biogenesis	cell	organelle	cell		
21391477|40957463|Litopenaeus	metabolic process	structural molecule activity	cell	cell	binding	cellular process	cellular process		
21391478|40957464|Litopenaeus	catalytic activity	transporter activity	organelle	cell	response to stimulus	response to stimulus	multicellular organismal process	localization	macromolecular complex	response to stimulus	developmental process	cellular component organization	biological regulation	multicellular organismal process	cellular component biogenesis	binding	cellular process	metabolic process		
21391480|40957466|Litopenaeus	localization	transporter activity	cell	macromolecular complex	binding		
21391499|40957485|Litopenaeus	localization	cell	molecular transducer activity	cell	cellular component biogenesis	metabolic process	metabolic process		
21391506|40957492|Litopenaeus	metabolic process	metabolic process	catalytic activity	catalytic activity		
21391513|40957499|Litopenaeus	cellular process	catalytic activity	binding		
21391517|40957503|Litopenaeus	catalytic activity	macromolecular complex	cell	metabolic process	metabolic process	metabolic process	binding	cell		
21391528|40957514|Litopenaeus		
21391538|40957524|Litopenaeus	organelle	catalytic activity	cellular process	catalytic activity	localization	binding	binding	biological regulation	cellular process	cellular process	binding		
21391541|40957527|Litopenaeus	catalytic activity	cell	metabolic process	metabolic process	cell		
21391544|40957530|Litopenaeus	catalytic activity	cell	metabolic process	metabolic process	cell		
21391546|40957532|Litopenaeus	binding	organelle	macromolecular complex	developmental process	cellular component organization	cellular process	multicellular organismal process	cellular component biogenesis	structural molecule activity	response to stimulus	response to stimulus	catalytic activity		
21391549|40957535|Litopenaeus	catalytic activity	binding	metabolic process		
21391554|40957540|Litopenaeus	cellular process	multicellular organismal process	multicellular organismal process	metabolic process	transcription regulator activity	organelle	macromolecular complex	organelle	binding	biological regulation	cellular process		
21391560|40957546|Litopenaeus	catalytic activity	catalytic activity	metabolic process	binding		
21391567|40957553|Litopenaeus	metabolic process	binding	catalytic activity	response to stimulus	response to stimulus	cell	binding	cell		
21391571|40957557|Litopenaeus	cellular process	multicellular organismal process	multicellular organismal process	metabolic process	transcription regulator activity	organelle	macromolecular complex	organelle	binding	biological regulation	cellular process		
21391576|40957562|Litopenaeus	catalytic activity	cell	macromolecular complex	metabolic process	binding	binding	cell	cellular process	cellular process		
21391579|40957565|Litopenaeus	cell		
21391581|40957567|Litopenaeus	metabolic process	binding	catalytic activity	response to stimulus	response to stimulus	cell	binding	cell		
21391582|40957568|Litopenaeus	binding		
21391585|40957571|Litopenaeus	metabolic process	structural molecule activity	cell	cell	cell	cellular process	cellular process		
21391589|40957575|Litopenaeus	catalytic activity	cell	macromolecular complex	metabolic process	binding	binding	cell	cellular process	cellular process		
21391598|40957584|Litopenaeus	multicellular organismal process	enzyme regulator activity	developmental process	cellular process	cell	cellular process		
21391612|40957598|Litopenaeus	catalytic activity	antioxidant activity	response to stimulus	binding		
21391629|40957615|Litopenaeus	catalytic activity	organelle	multicellular organismal process	binding	binding	organelle	cellular process	binding	response to stimulus	reproduction	cellular process		
21391632|40957618|Litopenaeus	cellular process	catalytic activity	macromolecular complex	cell	cellular process	cellular component biogenesis	developmental process	cellular component organization	biological regulation	molecular transducer activity	cellular process	cellular process	multicellular organismal process	response to stimulus	response to stimulus	multicellular organismal process		
21391639|40957625|Litopenaeus	cellular component organization	cell	catalytic activity		
21391646|40957632|Litopenaeus	catalytic activity	multicellular organismal process	biological regulation	cellular process	metabolic process	cellular process	growth	cellular component organization	binding	binding	response to stimulus	organelle	metabolic process	binding	electron carrier activity		
21391650|40957636|Litopenaeus	binding	macromolecular complex	cell	metabolic process	catalytic activity	binding	response to stimulus		
21391653|40957639|Litopenaeus	organelle		
21391656|40957642|Litopenaeus	metabolic process	structural molecule activity	cell	cell	reproduction	cell	cellular process	cellular process	binding		
21391664|40957650|Litopenaeus	catalytic activity	organelle	multicellular organismal process	binding	binding	organelle	cellular process	binding	response to stimulus	reproduction	cellular process		
21391665|40957651|Litopenaeus	catalytic activity	metabolic process	metabolic process	localization		
21391677|40957663|Litopenaeus	binding	cellular component organization	cellular process	developmental process	biological regulation	organelle	localization		
21391681|40957667|Litopenaeus	catalytic activity	transporter activity	organelle	cell	response to stimulus	response to stimulus	multicellular organismal process	localization	macromolecular complex	response to stimulus	developmental process	cellular component organization	biological regulation	multicellular organismal process	cellular component biogenesis	binding	cellular process	metabolic process		
21391686|40957672|Litopenaeus	catalytic activity	binding	binding		
21391694|40957680|Litopenaeus	binding	organelle		
21391698|40957684|Litopenaeus	binding	organelle	binding	organelle	biological regulation	cellular process	binding	organelle	macromolecular complex		
21391707|40957693|Litopenaeus	metabolic process	catalytic activity	cell	macromolecular complex	binding	binding	metabolic process	metabolic process		
21391727|40957713|Litopenaeus	metabolic process	binding	catalytic activity	response to stimulus	response to stimulus	cell	binding	cell		
21391735|40957721|Litopenaeus	binding	organelle	organelle	cellular process	cellular component biogenesis	cell	binding	cell	biological regulation	metabolic process		
21391736|40957722|Litopenaeus	cell	localization	cellular component organization		
21391737|40957723|Litopenaeus	catalytic activity	transporter activity	cell	localization	cell	cellular process	metabolic process	binding	cellular process	biological regulation	cellular process	organelle	binding	cell		
21391744|40957730|Litopenaeus	organelle	catalytic activity	cellular process	catalytic activity	localization	binding	binding	biological regulation	cellular process	cellular process	binding		
21391748|40957734|Litopenaeus	developmental process	multicellular organismal process	cellular process	cell	binding	cellular component biogenesis	cellular component organization	biological regulation	structural molecule activity	organelle	cell	metabolic process	localization		
21391749|40957735|Litopenaeus	developmental process	multicellular organismal process	cell	cellular process	organelle	binding	multicellular organismal process	cellular component organization	localization	binding	structural molecule activity	cellular process		
21391751|40957737|Litopenaeus		
21391762|40957748|Litopenaeus	catalytic activity	macromolecular complex	cell	metabolic process	binding	cell		
21391775|40957761|Litopenaeus	organelle		
21391787|40957773|Litopenaeus	metabolic process	structural molecule activity	cell	cell	cellular process	cellular process		
21391801|40957787|Litopenaeus	catalytic activity	metabolic process	cell		
21391807|40957793|Litopenaeus	metabolic process	catalytic activity	organelle	macromolecular complex	binding	binding		
21391821|40957807|Litopenaeus	localization	cellular process	organelle	cell	macromolecular complex	localization	binding	cell	structural molecule activity		
21391828|40957814|Litopenaeus	organelle	macromolecular complex	developmental process	multicellular organismal process	multicellular organismal process	reproduction	cellular process	catalytic activity	catalytic activity	cellular component organization	cellular component biogenesis	cellular process	cell	biological regulation	cellular process	response to stimulus	binding	binding	cell		
21391831|40957817|Litopenaeus		
21391837|40957823|Litopenaeus	cellular process	organelle		
21391842|40957828|Litopenaeus	catalytic activity	cell	cellular process	metabolic process	metabolic process	metabolic process	binding	cell		
21391851|40957837|Litopenaeus	catalytic activity	macromolecular complex	cell	cellular process	metabolic process	binding	catalytic activity		
21391867|40957853|Litopenaeus	localization	catalytic activity	transporter activity	cell	macromolecular complex	biological regulation	metabolic process	multicellular organismal process	metabolic process	metabolic process	cellular process	cellular process		
21391880|40957866|Litopenaeus	molecular transducer activity	binding	binding	cell	catalytic activity	binding		
21391881|40957867|Litopenaeus		
21391885|40957871|Litopenaeus	binding	biological regulation	metabolic process	transcription regulator activity	binding	organelle	macromolecular complex		
21391886|40957872|Litopenaeus	metabolic process	structural molecule activity	cell	cell	binding	cellular process	cellular process		
21391887|40957873|Litopenaeus	metabolic process	structural molecule activity	cell	cell	cellular process	cellular process		
21391889|40957875|Litopenaeus	metabolic process	catalytic activity	cellular process	metabolic process	metabolic process	cell	binding	cell		
21391893|40957879|Litopenaeus	catalytic activity	metabolic process	metabolic process		
21391899|40957885|Litopenaeus	catalytic activity	cell	cellular process	metabolic process	metabolic process	binding	binding	cell		
21391905|40957891|Litopenaeus	metabolic process	structural molecule activity	cell	cell	biological regulation	cellular process	cell	cellular process	cellular process		
21391906|40957892|Litopenaeus	catalytic activity	metabolic process	metabolic process		
21391907|40957893|Litopenaeus	metabolic process	metabolic process	catalytic activity	extracellular region	binding	binding		
21391923|40957909|Litopenaeus	cellular component biogenesis	cellular process	cellular process	cellular process	binding	catalytic activity	organelle	macromolecular complex	metabolic process	binding	metabolic process	multicellular organismal process	binding		
21391924|40957910|Litopenaeus	transporter activity		
21391928|40957914|Litopenaeus		
21391929|40957915|Litopenaeus	catalytic activity	binding	metabolic process	metabolic process		
21391936|40957922|Litopenaeus	catalytic activity	metabolic process	binding		
21391937|40957923|Litopenaeus	catalytic activity	metabolic process	metabolic process		
21391954|40957940|Litopenaeus	cell	cellular component organization	transporter activity	multicellular organismal process	response to stimulus	response to stimulus	response to stimulus		
21391955|40957941|Litopenaeus	metabolic process	binding	cell	cell	macromolecular complex	catalytic activity	binding	cell		
21391960|40957946|Litopenaeus	organelle		
21391961|40957947|Litopenaeus	cell	cellular component organization	transporter activity	multicellular organismal process	response to stimulus	response to stimulus	response to stimulus		
21391962|40957948|Litopenaeus	cellular process	organelle	macromolecular complex	metabolic process	biological regulation		
21391968|40957954|Litopenaeus	localization	cellular process	localization	cell	macromolecular complex		
21391971|40957957|Litopenaeus	organelle	macromolecular complex	catalytic activity	developmental process	cellular process	multicellular organismal process	localization	reproduction	cellular process	cellular process	cellular component biogenesis	binding		
21391972|40957958|Litopenaeus		
21391973|40957959|Litopenaeus	catalytic activity	metabolic process	cellular process	metabolic process	cell	metabolic process	binding	binding	cell		
21391974|40957960|Litopenaeus	metabolic process	binding	cell	cell	macromolecular complex	catalytic activity	binding	cell		
21391976|40957962|Litopenaeus	cell	electron carrier activity	binding	catalytic activity		
21391979|40957965|Litopenaeus	metabolic process	structural molecule activity	cell	cell	binding	transcription regulator activity	cellular process	cellular process		
21391987|40957973|Litopenaeus	biological regulation	cellular process	cellular process	enzyme regulator activity	cell	organelle	multicellular organismal process	macromolecular complex	organelle	multicellular organismal process	cellular component biogenesis	cellular process	cellular process		
21391991|40957977|Litopenaeus	metabolic process	structural molecule activity	cell	cell	cellular process	cellular process		
21392023|40958009|Litopenaeus	catalytic activity	transporter activity	macromolecular complex	cell		
21392035|40958021|Litopenaeus	binding	binding	binding	multicellular organismal process		
21392039|40958025|Litopenaeus	cell	cellular process	cell		
21392046|40958032|Litopenaeus	binding	binding	binding	multicellular organismal process		
21392051|40958037|Litopenaeus	catalytic activity	metabolic process	cellular process	cell	electron carrier activity	binding		
21392055|40958041|Litopenaeus	organelle	macromolecular complex	catalytic activity	binding	binding		
21392067|40958053|Litopenaeus	catalytic activity	cellular process	metabolic process	binding		
21392075|40958061|Litopenaeus	multicellular organismal process	biological regulation	metabolic process		
21392077|40958063|Litopenaeus	catalytic activity	cell	macromolecular complex	metabolic process	metabolic process		
21392090|40958076|Litopenaeus	binding	cell	multicellular organismal process	response to stimulus	metabolic process	binding	cell	developmental process	response to stimulus		
21392091|40958077|Litopenaeus	metabolic process	structural molecule activity	cell	cell	cellular process	cellular process		
21392092|40958078|Litopenaeus	metabolic process	catalytic activity	binding	cell	macromolecular complex	binding	cell	cellular process	cellular process		
21392094|40958080|Litopenaeus	reproduction	cellular process	binding	cell	extracellular region	multicellular organismal process	cellular process	cellular component organization	cell	binding	developmental process	multicellular organismal process		
21392112|40958098|Litopenaeus	metabolic process	structural molecule activity	cell	cell	cellular process	cellular process		
21392116|40958102|Litopenaeus		
21392122|40958108|Litopenaeus	metabolic process	structural molecule activity	cell	cell	cell	cellular process	cellular process		
21392138|40958124|Litopenaeus	antioxidant activity	biological regulation	cellular process	catalytic activity	cell	cell	metabolic process	binding		
21392140|40958126|Litopenaeus	catalytic activity	cell	macromolecular complex	binding	metabolic process	metabolic process		
21392143|40958129|Litopenaeus	binding	cell	multicellular organismal process	response to stimulus	metabolic process	binding	cell	developmental process	response to stimulus		
21392148|40958134|Litopenaeus	metabolic process	binding	cell	macromolecular complex	binding	catalytic activity	transporter activity	cell	localization	cellular component organization	cellular process	cellular process		
21392160|40958146|Litopenaeus	catalytic activity	cellular process	metabolic process	cellular process	metabolic process	binding		
21392162|40958148|Litopenaeus	catalytic activity	metabolic process	cellular process	metabolic process	cell	metabolic process	binding	binding	cell		
21392166|40958152|Litopenaeus	cell	binding	cellular process		
21392174|40958160|Litopenaeus	binding	organelle	organelle	cellular process	cellular component biogenesis	cell	binding	cell	biological regulation	metabolic process		
21392175|40958161|Litopenaeus	catalytic activity	cell	macromolecular complex	metabolic process	metabolic process	cellular component biogenesis	response to stimulus		
21392182|40958168|Litopenaeus	catalytic activity	localization	transporter activity	cell	cell	cell	metabolic process	cell	binding		
21392183|40958169|Litopenaeus	macromolecular complex	cell	localization	binding	transporter activity	cellular process		
21392186|40958172|Litopenaeus	catalytic activity	cellular process	metabolic process	cellular process	binding	cell		
21392190|40958176|Litopenaeus	cellular component biogenesis	transcription regulator activity	organelle		
21392197|40958183|Litopenaeus	macromolecular complex	cell	localization	binding	transporter activity	cellular process		
21392199|40958185|Litopenaeus	catalytic activity	cellular process	metabolic process	cellular process	binding	cell		
21392211|40958197|Litopenaeus	metabolic process	structural molecule activity	cell	cell	binding	cell	cellular process	cellular process		
21392217|40958203|Litopenaeus	structural molecule activity	organelle	macromolecular complex	cellular process	reproduction	developmental process	cellular process	multicellular organismal process	binding	binding	cellular component biogenesis	organelle	localization	cellular component organization	cell		
21392218|40958204|Litopenaeus		
21392232|40958218|Litopenaeus	metabolic process	binding	cell	macromolecular complex	catalytic activity	binding	cell		
21392236|40958222|Litopenaeus	metabolic process	structural molecule activity	cell	cell	cellular process	cellular process		
21392237|40958223|Litopenaeus	binding	cell	response to stimulus	reproduction	multicellular organismal process		
21392240|40958226|Litopenaeus	metabolic process	binding	cell	cell	binding	catalytic activity	cell	cellular process	cellular process		
21392251|40958237|Litopenaeus	catalytic activity	cell	cellular process	metabolic process	metabolic process	metabolic process	binding	cell		
21392252|40958238|Litopenaeus	structural molecule activity	organelle	macromolecular complex	cellular process	reproduction	developmental process	cellular process	multicellular organismal process	binding	binding	cellular component biogenesis	organelle	localization	cellular component organization	cell		
21392254|40958240|Litopenaeus	structural molecule activity	organelle	macromolecular complex	cellular process	reproduction	developmental process	cellular process	multicellular organismal process	binding	binding	cellular component biogenesis	organelle	localization	cellular component organization	cell		
21392265|40958251|Litopenaeus	metabolic process	structural molecule activity	cell	cell	binding	cell	cellular process	cellular process		
21392266|40958252|Litopenaeus	catalytic activity	cell	cellular process	metabolic process	metabolic process	metabolic process	binding	cell		
21392267|40958253|Litopenaeus	metabolic process	structural molecule activity	cell	cell	cellular process	cellular process		
21392271|40958257|Litopenaeus	catalytic activity	metabolic process	metabolic process	cell	cellular process	developmental process	multicellular organismal process		
21392275|40958261|Litopenaeus	cell		
21392287|40958273|Litopenaeus	structural molecule activity	organelle	macromolecular complex	cellular process	reproduction	developmental process	cellular process	multicellular organismal process	binding	binding	cellular component biogenesis	organelle	localization	cellular component organization	cell		
21392298|40958284|Litopenaeus	catalytic activity		
21392301|40958287|Litopenaeus	metabolic process	translation regulator activity	binding	cell	cellular process	developmental process	multicellular organismal process	biological regulation	binding	binding	metabolic process	cellular process	cellular component organization		
21392305|40958291|Litopenaeus	catalytic activity	binding	metabolic process	metabolic process		
21392306|40958292|Litopenaeus	catalytic activity	transporter activity	cell	macromolecular complex	cellular process	cellular process	localization	metabolic process	binding		
21392321|40958307|Litopenaeus	metabolic process	binding	cell	macromolecular complex	catalytic activity	binding	cell		
21392327|40958313|Litopenaeus		
21392331|40958317|Litopenaeus		
21392334|40958320|Litopenaeus	catalytic activity	metabolic process	metabolic process		
21392335|40958321|Litopenaeus	metabolic process	translation regulator activity	binding	cell	cellular process	developmental process	multicellular organismal process	biological regulation	binding	binding	metabolic process	cellular process	cellular component organization		
21392336|40958322|Litopenaeus	localization		
21392337|40958323|Litopenaeus	cellular process	cellular process	biological regulation	multicellular organismal process	metabolic process	catalytic activity	cell	macromolecular complex	enzyme regulator activity	cell	multicellular organismal process	cellular process		
21392338|40958324|Litopenaeus	cellular process	cellular process	biological regulation	multicellular organismal process	metabolic process	catalytic activity	cell	macromolecular complex	enzyme regulator activity	cell	multicellular organismal process	cellular process		
21392347|40958333|Litopenaeus	catalytic activity	catalytic activity	metabolic process	binding		
21392358|40958344|Litopenaeus	catalytic activity	cellular process	developmental process	multicellular organismal process	metabolic process	metabolic process		
21392367|40958353|Litopenaeus		
21392373|40958359|Litopenaeus	catalytic activity	macromolecular complex	cell	cellular process		
21392377|40958363|Litopenaeus	organelle	macromolecular complex	cellular process	structural molecule activity	binding	binding	cell		
21392384|40958370|Litopenaeus	cellular process	metabolic process	metabolic process	catalytic activity	multicellular organismal process		
21392388|40958374|Litopenaeus	metabolic process	metabolic process	metabolic process	metabolic process	binding	structural molecule activity	cell	cell	cellular process	biological regulation	metabolic process	response to stimulus	cellular component biogenesis	cell	organelle	cell		
21392396|40958382|Litopenaeus	organelle	macromolecular complex	cellular process	structural molecule activity	binding	binding	cell		
21392397|40958383|Litopenaeus	metabolic process	binding	cell	cell	binding	catalytic activity	cell	cellular process	cellular process		
21392424|40958410|Litopenaeus	metabolic process	binding	cell	cell	binding	catalytic activity	cell	cellular process	cellular process		
21392426|40958412|Litopenaeus		
21392429|40958415|Litopenaeus	localization	cellular process	cellular process	organelle	transporter activity	localization	binding	cell	macromolecular complex		
21392434|40958420|Litopenaeus	catalytic activity	metabolic process		
21392435|40958421|Litopenaeus	localization	cellular process	cellular process	organelle	transporter activity	localization	binding	cell	macromolecular complex		
21392441|40958427|Litopenaeus	catalytic activity	metabolic process	cellular process	cell	binding		
21392451|40958437|Litopenaeus	catalytic activity	metabolic process	cellular process	cell	binding		
21392455|40958441|Litopenaeus	organelle	macromolecular complex	reproduction	cellular process	catalytic activity	localization	developmental process	multicellular organismal process	cellular component biogenesis	cellular component organization	binding	multicellular organismal process	cell	cell	binding	biological regulation	cellular process		
21392473|40958459|Litopenaeus	developmental process	multicellular organismal process	cellular process	cell	binding	cellular component biogenesis	cellular component organization	biological regulation	structural molecule activity	organelle	cell	metabolic process	localization		
21392491|40958477|Litopenaeus	structural molecule activity	organelle	macromolecular complex	cellular process	reproduction	developmental process	cellular process	multicellular organismal process	binding	binding	cellular component biogenesis	organelle	localization	cellular component organization	cell		
21392497|40958483|Litopenaeus	cellular process	binding	cell	macromolecular complex	localization	catalytic activity	response to stimulus	cellular process	response to stimulus		
21392498|40958484|Litopenaeus	catalytic activity	metabolic process	metabolic process	cell	cellular process	developmental process	multicellular organismal process		
21392499|40958485|Litopenaeus	cell	macromolecular complex	metabolic process	metabolic process	catalytic activity	biological regulation	cellular process		
21392502|40958488|Litopenaeus	organelle	macromolecular complex	cellular process	binding	structural molecule activity	reproduction	localization	developmental process	cellular component organization	cellular process	multicellular organismal process	cellular process	cellular process	multicellular organismal process	biological regulation	metabolic process	binding	cell		
21392512|40958498|Litopenaeus	metabolic process	metabolic process	catalytic activity	cell	macromolecular complex	catalytic activity	binding	cell	organelle	cellular component biogenesis	cellular process	cellular process	cellular process	response to stimulus		
21392520|40958506|Litopenaeus	cellular process	binding	cell	macromolecular complex	localization	catalytic activity	response to stimulus	cellular process	response to stimulus		
21392523|40958509|Litopenaeus	localization	catalytic activity	transporter activity	cell	binding	binding	cellular process	metabolic process		
21392537|40958523|Litopenaeus	cellular process	metabolic process	cellular process	catalytic activity	cell	macromolecular complex	binding	binding	binding		
21392541|40958527|Litopenaeus	catalytic activity	metabolic process		
21392555|40958541|Litopenaeus	enzyme regulator activity	developmental process	cellular component organization	cellular process	multicellular organismal process	cellular process	cellular process	cell	cell	biological regulation		
21392562|40958548|Litopenaeus	catalytic activity	multicellular organismal process	cellular process	binding	reproduction	cellular process	developmental process	multicellular organismal process	biological regulation	growth	cellular process	cellular process	cellular process	cell	cellular component organization	cellular process	localization	cell	binding		
21392580|40958566|Litopenaeus	catalytic activity	multicellular organismal process	cellular process	binding	reproduction	cellular process	developmental process	multicellular organismal process	biological regulation	growth	cellular process	cellular process	cellular process	cell	cellular component organization	cellular process	localization	cell	binding		
21392584|40958570|Litopenaeus	metabolic process	structural molecule activity	cell	cell	reproduction	cell	cellular process	cellular process	binding		
21392588|40958574|Litopenaeus	catalytic activity	reproduction	binding	developmental process	cellular process	biological regulation	cellular process	multicellular organismal process	localization	cellular component organization	multicellular organismal process	cellular process	metabolic process	cellular process	localization	binding	cellular process	organelle	cell	cell	cell	cell	response to stimulus	cell	cell	cellular process	organelle		
21392589|40958575|Litopenaeus	metabolic process	catalytic activity	cell	macromolecular complex	catalytic activity		
21392591|40958577|Litopenaeus	organelle	macromolecular complex	reproduction	cellular process	catalytic activity	localization	developmental process	multicellular organismal process	cellular component biogenesis	cellular component organization	binding	multicellular organismal process	cell	cell	binding	biological regulation	cellular process		
21392593|40958579|Litopenaeus	binding	cell	binding	biological regulation	metabolic process	cellular process	binding	cell	cell	reproduction	multicellular organismal process		
21392596|40958582|Litopenaeus	cellular component biogenesis	organelle	cell	binding		
21392597|40958583|Litopenaeus	catalytic activity	macromolecular complex	cell	binding	electron carrier activity	catalytic activity	cellular process		
21392604|40958590|Litopenaeus	binding	cell		
21392610|40958596|Litopenaeus	localization	organelle	cell	macromolecular complex	localization	binding	structural molecule activity	cellular component organization		
21392633|40958619|Litopenaeus	reproduction	metabolic process	response to stimulus	response to stimulus	catalytic activity	cell	multicellular organismal process	cellular process	cellular process	cellular process	cell	response to stimulus	biological regulation	developmental process	cellular process	multicellular organismal process	cellular component organization	binding	binding	cell	cellular process		
21392640|40958626|Litopenaeus	cellular process	binding	cell	organelle	biological regulation	metabolic process		
21410580|41019563|Litopenaeus	response to stimulus	cellular process	binding	organelle	metabolic process	metabolic process		
21410587|41019570|Litopenaeus	transporter activity	localization	cell		
21410588|41019571|Litopenaeus	cellular process	metabolic process	cellular process	catalytic activity	binding	cell	binding		
21410591|41019574|Litopenaeus	catalytic activity	metabolic process	metabolic process	metabolic process	cell	cell		
21410594|41019577|Litopenaeus	catalytic activity	cellular process	metabolic process	metabolic process	metabolic process	metabolic process	binding		
21410603|41019586|Litopenaeus	cellular process	cell		
21410604|41019587|Litopenaeus	antioxidant activity	catalytic activity	cell	response to stimulus	metabolic process	biological regulation	cellular process		
21410605|41019588|Litopenaeus	catalytic activity	organelle	organelle	binding	binding		
21410618|41019601|Litopenaeus	catalytic activity	cell	cellular process	metabolic process	metabolic process	metabolic process	binding	cell		
21410620|41019603|Litopenaeus	catalytic activity	cell	cellular process	metabolic process	metabolic process	metabolic process	binding	cell		
21410625|41019608|Litopenaeus	binding	organelle	organelle	metabolic process	binding	binding	cell	macromolecular complex	binding	cell	reproduction	catalytic activity	metabolic process	biological regulation	metabolic process	metabolic process	cellular process	metabolic process	cellular process	binding	catalytic activity		
21410646|41019629|Litopenaeus		
21410647|41019630|Litopenaeus	catalytic activity	metabolic process	cell		
21410656|41019639|Litopenaeus	metabolic process	translation regulator activity	cell	macromolecular complex		
21410657|41019640|Litopenaeus	catalytic activity	metabolic process	binding		
21410667|41019650|Litopenaeus	localization	binding	transporter activity	macromolecular complex	cell	cellular process		
21410673|41019656|Litopenaeus	reproduction	cellular process	developmental process	multicellular organismal process	binding	cellular process	binding	catalytic activity		
21410682|41019665|Litopenaeus	cellular process	organelle	binding	binding	cellular process	cellular process		
21410686|41019669|Litopenaeus	cellular component organization	cellular process	metabolic process	binding	organelle	binding	binding	catalytic activity		
21410691|41019674|Litopenaeus	cell	transporter activity	cell	developmental process	multicellular organismal process	multicellular organismal process	response to stimulus		
21410692|41019675|Litopenaeus	metabolic process	binding	binding	cell	macromolecular complex	binding	binding	binding	cellular process	cellular process		
21410694|41019677|Litopenaeus	catalytic activity	cell	macromolecular complex	metabolic process	metabolic process		
21410700|41019683|Litopenaeus		
21410708|41019691|Litopenaeus	catalytic activity	macromolecular complex	cell	cellular process	binding	electron carrier activity		
21410709|41019692|Litopenaeus	catalytic activity	antioxidant activity	cell	binding	biological regulation	cellular process	cell	multicellular organismal process	metabolic process	binding	response to stimulus		
21410716|41019699|Litopenaeus	catalytic activity	cell	macromolecular complex	metabolic process	metabolic process		
21410717|41019700|Litopenaeus	catalytic activity	cell	cellular process	metabolic process	metabolic process	metabolic process	binding	cell		
21410723|41019706|Litopenaeus	catalytic activity	binding	binding	biological regulation	metabolic process	metabolic process		
21410725|41019708|Litopenaeus	metabolic process	translation regulator activity	binding	cell	cellular process	developmental process	multicellular organismal process	biological regulation	binding	binding	metabolic process	cellular process	cellular component organization		
21410732|41019715|Litopenaeus		
21410736|41019719|Litopenaeus	catalytic activity	binding	metabolic process	binding	catalytic activity		
21410753|41019736|Litopenaeus	catalytic activity	antioxidant activity	cell	binding	biological regulation	cellular process	cell	multicellular organismal process	metabolic process	binding	response to stimulus		
21410770|41019753|Litopenaeus		
21410818|41019801|Litopenaeus	cellular process	binding	organelle		
21410830|41019813|Litopenaeus	catalytic activity	reproduction	binding	developmental process	cellular process	biological regulation	cellular process	multicellular organismal process	localization	cellular component organization	multicellular organismal process	cellular process	metabolic process	cellular process	localization	binding	cellular process	organelle	cell	cell	cell	cell	response to stimulus	cell	cell	cellular process	organelle		
21410838|41019821|Litopenaeus	catalytic activity	metabolic process	metabolic process	cellular process	metabolic process	cell	cell		
21410849|41019832|Litopenaeus	metabolic process	binding	cell	cell	macromolecular complex	cellular component organization	binding	binding	cellular process	cellular process		
21410853|41019836|Litopenaeus	metabolic process	catalytic activity	cell	organelle	cell	macromolecular complex	cellular process	cell	response to stimulus	binding	multicellular organismal process	cellular component biogenesis	cellular process	cellular process		
21410856|41019839|Litopenaeus	metabolic process	cell	binding	cellular component organization	binding		
21410857|41019840|Litopenaeus	cellular process	binding	organelle	organelle	cell	binding	response to stimulus		
21410858|41019841|Litopenaeus	binding	cell	binding	biological regulation	metabolic process	cellular process	binding	cell	cell	reproduction	multicellular organismal process		
21410860|41019843|Litopenaeus	catalytic activity	cellular process	metabolic process		
21410867|41019850|Litopenaeus	cellular process	organelle	binding	cellular component organization	binding	multicellular organismal process	binding	binding	binding		
21410869|41019852|Litopenaeus	catalytic activity	reproduction	cellular process	cellular process	cellular process	binding	developmental process	multicellular organismal process	biological regulation	metabolic process	metabolic process		
21410873|41019856|Litopenaeus	metabolic process	catalytic activity	binding	localization	localization	catalytic activity	cellular process	cellular component organization	cell	cellular process		
21410878|41019861|Litopenaeus	transcription regulator activity	organelle	macromolecular complex	biological regulation	metabolic process	binding	multicellular organismal process	developmental process	cellular component organization	cellular process		
21410879|41019862|Litopenaeus	catalytic activity	binding	organelle	organelle	macromolecular complex	cellular process	binding	cell	cellular process	cellular component biogenesis	developmental process	cellular component organization	biological regulation	localization	cellular process	localization	cell		
21410884|41019867|Litopenaeus	cellular process	electron carrier activity	cell	binding		
21410885|41019868|Litopenaeus	organelle	macromolecular complex	reproduction	cellular process	catalytic activity	localization	developmental process	multicellular organismal process	cellular component biogenesis	cellular component organization	binding	multicellular organismal process	cell	cell	binding	biological regulation	cellular process		
21410889|41019872|Litopenaeus	cellular process	binding	cell	organelle	biological regulation	metabolic process		
21410890|41019873|Litopenaeus	cellular process	binding	organelle	organelle	cell	binding	response to stimulus		
21410893|41019876|Litopenaeus	biological regulation	metabolic process	transcription regulator activity	organelle	binding	binding	binding	binding		
21410901|41019884|Litopenaeus	catalytic activity	binding	organelle	organelle	macromolecular complex	cellular process	binding	cell	cellular process	cellular component biogenesis	developmental process	cellular component organization	biological regulation	localization	cellular process	localization	cell		
21410902|41019885|Litopenaeus	metabolic process	catalytic activity	cell	macromolecular complex	catalytic activity		
21410905|41019888|Litopenaeus	cellular component organization	metabolic process	binding	cell	macromolecular complex	cell	localization	cellular process	developmental process	multicellular organismal process	cellular process		
21410907|41019890|Litopenaeus	catalytic activity	cell	localization	binding	binding	cellular process	localization	organelle	cell	macromolecular complex	cell		
21410912|41019895|Litopenaeus	catalytic activity	biological regulation	metabolic process	metabolic process	organelle	macromolecular complex	metabolic process	metabolic process	binding	cell	binding		
21410913|41019896|Litopenaeus	catalytic activity	cellular component biogenesis		
21410924|41019907|Litopenaeus	metabolic process	catalytic activity	cell	macromolecular complex	binding	binding	catalytic activity	metabolic process	cellular process	cellular process		
21410925|41019908|Litopenaeus	metabolic process	cell	macromolecular complex	catalytic activity	binding	binding	binding	cell	cellular process	cellular process		
21410930|41019913|Litopenaeus	metabolic process	binding	localization	multicellular organismal process	localization	cellular component organization	organelle	organelle	cell	organelle	macromolecular complex	reproduction	developmental process	cellular process	cellular process	metabolic process	biological regulation	multicellular organismal process	cellular process	cellular process		
21410931|41019914|Litopenaeus	organelle		
21410942|41019925|Litopenaeus	cellular process	metabolic process	metabolic process	catalytic activity	multicellular organismal process		
21410944|41019927|Litopenaeus	catalytic activity	organelle	organelle	binding	binding		
21410951|41019934|Litopenaeus		
21410952|41019935|Litopenaeus	binding	organelle	macromolecular complex	localization	binding	cell		
21410953|41019936|Litopenaeus	binding	cell	macromolecular complex	cell		
21410956|41019939|Litopenaeus	metabolic process	translation regulator activity	binding	cell	cellular process	developmental process	multicellular organismal process	biological regulation	binding	binding	metabolic process	cellular process	cellular component organization		
21410958|41019941|Litopenaeus	catalytic activity	cell	macromolecular complex	metabolic process	metabolic process	cellular component biogenesis		
21410965|41019948|Litopenaeus		
21410966|41019949|Litopenaeus	metabolic process	structural molecule activity	cell	cell	cellular process	cellular process		
21410968|41019951|Litopenaeus	response to stimulus	cellular process	binding	binding	cell		
21410972|41019955|Litopenaeus	extracellular region	cellular process	cellular process	multicellular organismal process	binding	cellular component biogenesis	metabolic process	cellular process	extracellular region	developmental process	cellular component organization	cell		
21410973|41019956|Litopenaeus	multicellular organismal process	metabolic process	catalytic activity	cell	macromolecular complex	cellular component biogenesis	reproduction	localization	cellular component organization	developmental process	cellular process	response to stimulus		
21410974|41019957|Litopenaeus	cellular process	binding	organelle	organelle	cell	binding	response to stimulus		
21410977|41019960|Litopenaeus	metabolic process	extracellular region	binding		
21410978|41019961|Litopenaeus	catalytic activity	metabolic process	binding	macromolecular complex	cell	cell	cellular process	metabolic process	binding	multicellular organismal process	growth	binding	biological regulation	cellular process	organelle	cellular process	cellular process	response to stimulus		
21410980|41019963|Litopenaeus	cellular process	binding	cell	organelle	biological regulation	metabolic process		
21410983|41019966|Litopenaeus	binding	cell	response to stimulus	reproduction	multicellular organismal process		
21410985|41019968|Litopenaeus	cellular component biogenesis	organelle		
21410986|41019969|Litopenaeus	cellular component organization	metabolic process	binding	binding	binding	cell	macromolecular complex	cell	cellular process	cellular process	developmental process	cellular process	multicellular organismal process	cellular process		
21410988|41019971|Litopenaeus	metabolic process	binding	cell	macromolecular complex	cell	cellular process	developmental process	multicellular organismal process	cell		
21410991|41019974|Litopenaeus	catalytic activity	cellular process	metabolic process	metabolic process	metabolic process	cell	binding		
21410993|41019976|Litopenaeus	metabolic process	binding	cell	cell	macromolecular complex	catalytic activity	binding	cell		
21410994|41019977|Litopenaeus	metabolic process	binding	cell	macromolecular complex	catalytic activity	binding	cell		
21411002|41019985|Litopenaeus	cellular process	binding	cell	organelle	biological regulation	metabolic process		
21411005|41019988|Litopenaeus	metabolic process	binding	cell	cell	macromolecular complex		
21411008|41019991|Litopenaeus	cellular component organization	metabolic process	binding	binding	binding	cell	macromolecular complex	cell	cellular process	cellular process	developmental process	cellular process	multicellular organismal process	cellular process		
21411010|41019993|Litopenaeus	catalytic activity	cellular process	metabolic process	binding	organelle	metabolic process	metabolic process		
21411012|41019995|Litopenaeus	multicellular organismal process	localization	reproduction	binding	transporter activity	organelle	cell	localization	organelle	macromolecular complex	cellular process	cellular component organization	organelle	developmental process	cellular process	response to stimulus	response to stimulus	response to stimulus	cell		
21411019|41020002|Litopenaeus	metabolic process	binding	cell	cell	macromolecular complex	cellular component organization	binding	binding	cellular process	cellular process		
21411028|41020011|Litopenaeus	cell	macromolecular complex	metabolic process	metabolic process	catalytic activity	cellular component biogenesis	cellular process	cellular process	cellular process		
21411032|41020015|Litopenaeus	binding	organelle	macromolecular complex	structural molecule activity	cellular component biogenesis	cellular component organization	catalytic activity	biological regulation	cellular process	cellular process	response to stimulus	cellular process		
21411033|41020016|Litopenaeus	transcription regulator activity	binding	catalytic activity	metabolic process	binding	cell	cell		
21411034|41020017|Litopenaeus	organelle	macromolecular complex	cell	localization	cellular process	cellular process	transporter activity	cell	cell	localization	binding	cell	structural molecule activity		
21411038|41020021|Litopenaeus	transporter activity	cell	localization	cell	binding		
21411039|41020022|Litopenaeus	organelle	cell	cellular process	binding	organelle	organelle		
21411042|41020025|Litopenaeus	cellular process	binding	cell	organelle	biological regulation	metabolic process		
21411045|41020028|Litopenaeus		
21411047|41020030|Litopenaeus	structural molecule activity	organelle	macromolecular complex	cellular process	reproduction	developmental process	cellular process	multicellular organismal process	binding	binding	cellular component biogenesis	organelle	localization	cellular component organization	cell		
21411052|41020035|Litopenaeus		
21411054|41020037|Litopenaeus	cell	binding	catalytic activity		
21411055|41020038|Litopenaeus	reproduction	metabolic process	response to stimulus	response to stimulus	catalytic activity	cell	multicellular organismal process	cellular process	cellular process	cellular process	cell	response to stimulus	biological regulation	developmental process	cellular process	multicellular organismal process	cellular component organization	binding	binding	cell	cellular process		
21411057|41020040|Litopenaeus	localization	cellular process	cellular process	organelle	transporter activity	localization	binding	cell	macromolecular complex		
21411060|41020043|Litopenaeus	enzyme regulator activity		
21411063|41020046|Litopenaeus	cellular process	binding	cell	organelle	biological regulation	metabolic process		
21411065|41020048|Litopenaeus	cellular process	binding	organelle	cellular component biogenesis	developmental process	cellular component organization	biological regulation	organelle		
21411069|41020052|Litopenaeus	metabolic process	binding	cell	cell	macromolecular complex		
21411072|41020055|Litopenaeus	enzyme regulator activity	binding		
21411078|41020061|Litopenaeus	catalytic activity	binding	binding		
21411082|41020065|Litopenaeus	metabolic process	cell	binding	cellular component organization	binding		
21411087|41020070|Litopenaeus	metabolic process	binding	cell		
21411094|41020077|Litopenaeus	biological regulation	cellular process		
21411096|41020079|Litopenaeus	cellular process	metabolic process	cellular process	catalytic activity	binding	cell	cellular process		
21411101|41020084|Litopenaeus		
21411108|41020091|Litopenaeus	catalytic activity	transporter activity	organelle	cell	response to stimulus	response to stimulus	multicellular organismal process	localization	macromolecular complex	response to stimulus	developmental process	cellular component organization	biological regulation	multicellular organismal process	cellular component biogenesis	binding	cellular process	metabolic process		
21411109|41020092|Litopenaeus	catalytic activity	metabolic process		
21411118|41020101|Litopenaeus	developmental process	multicellular organismal process	organelle	binding		
21411120|41020103|Litopenaeus	metabolic process	catalytic activity	cell	macromolecular complex	catalytic activity		
21411121|41020104|Litopenaeus	catalytic activity	cellular process	metabolic process	cellular process	metabolic process	binding		
21411126|41020109|Litopenaeus	cell	localization	cellular component organization		
21411129|41020112|Litopenaeus	localization	organelle	cell	macromolecular complex	localization	binding	structural molecule activity	cellular component organization		
21411130|41020113|Litopenaeus	cellular process	cell		
21411131|41020114|Litopenaeus	binding	cellular process	reproduction	cellular process	multicellular organismal process	multicellular organismal process	developmental process	biological regulation	cellular process	cell	organelle	localization	binding	cellular process	binding		
21411132|41020115|Litopenaeus	cellular component organization	metabolic process	binding	binding	binding	cell	macromolecular complex	cell	cellular process	cellular process	developmental process	cellular process	multicellular organismal process	cellular process		
21411139|41020122|Litopenaeus	catalytic activity	transporter activity	organelle	cell	response to stimulus	response to stimulus	multicellular organismal process	localization	macromolecular complex	response to stimulus	developmental process	cellular component organization	biological regulation	multicellular organismal process	cellular component biogenesis	binding	cellular process	metabolic process		
21411147|41020130|Litopenaeus		
21411151|41020134|Litopenaeus	binding	binding	biological regulation	cellular process	organelle		
21411167|41020150|Litopenaeus	binding		
21411177|41020160|Litopenaeus	metabolic process	catalytic activity	cell	organelle	cell	macromolecular complex	cellular process	cell	response to stimulus	binding	multicellular organismal process	cellular component biogenesis	cellular process	cellular process		
21411179|41020162|Litopenaeus	catalytic activity	binding		
21411182|41020165|Litopenaeus	metabolic process	enzyme regulator activity	cell	macromolecular complex	biological regulation	cellular process	cellular process		
21411183|41020166|Litopenaeus	cellular component biogenesis	transcription regulator activity	organelle		
21411184|41020167|Litopenaeus	metabolic process	structural molecule activity	cell	cell	cellular process	cellular process		
21411188|41020171|Litopenaeus	multicellular organismal process	developmental process	multicellular organismal process	macromolecular complex	cell	cellular component biogenesis	binding	molecular transducer activity	cellular component organization	cellular process	biological regulation	cellular process	binding	cell		
21411190|41020173|Litopenaeus	binding	organelle	macromolecular complex	biological regulation	metabolic process	cellular process	cellular component organization	developmental process		
21411194|41020177|Litopenaeus	transcription regulator activity	organelle	macromolecular complex	metabolic process	metabolic process	binding	developmental process	cellular component organization	cellular process	multicellular organismal process		
21411197|41020180|Litopenaeus	cellular process	binding	reproduction	cellular process	cellular component organization	organelle	biological regulation	cellular process	binding		
21411215|41020198|Litopenaeus	enzyme regulator activity		
21411228|41020211|Litopenaeus	binding	cell	multicellular organismal process	response to stimulus	metabolic process	binding	cell	developmental process	response to stimulus		
21411234|41020217|Litopenaeus	metabolic process	structural molecule activity	cell	cell		
21411236|41020219|Litopenaeus	catalytic activity	macromolecular complex	cell	binding	electron carrier activity	catalytic activity	cellular process		
21411238|41020221|Litopenaeus	catalytic activity		
21411265|41020248|Litopenaeus	antioxidant activity	biological regulation	cellular process	catalytic activity	cell	cell	metabolic process	binding		
21411277|41020260|Litopenaeus	metabolic process	binding	cell	macromolecular complex	cell		
21411279|41020262|Litopenaeus	catalytic activity	cell	cellular process	metabolic process	metabolic process	metabolic process	binding	cell		
21411282|41020265|Litopenaeus	catalytic activity	cell	cell	metabolic process	cellular component biogenesis	cell		
21411286|41020269|Litopenaeus	metabolic process	binding	cell	macromolecular complex	cell	localization	cellular component organization		
21411290|41020273|Litopenaeus	cellular process	localization	binding	transporter activity	cell	organelle	cellular process	cellular component organization	organelle	macromolecular complex	localization	biological regulation		
21411293|41020276|Litopenaeus	localization	organelle	cell	macromolecular complex	binding	structural molecule activity		
21411299|41020282|Litopenaeus	localization	organelle	cell	macromolecular complex	binding	structural molecule activity		
21411300|41020283|Litopenaeus		
21411307|41020290|Litopenaeus	metabolic process	catalytic activity	cell	biological regulation	cellular process	cell	cell		
21411312|41020295|Litopenaeus	localization	binding	organelle	cell	cell	cellular component biogenesis	cell		
21411316|41020299|Litopenaeus	binding	organelle	reproduction	cellular process		
21411317|41020300|Litopenaeus	multicellular organismal process	catalytic activity	metabolic process	cell	antioxidant activity	binding		
21411318|41020301|Litopenaeus	extracellular region	cellular process	cellular component organization	cellular process	multicellular organismal process		
21411332|41020315|Litopenaeus	catalytic activity	metabolic process	metabolic process	metabolic process	cell	cell		
21411336|41020319|Litopenaeus	binding	catalytic activity	multicellular organismal process	growth	response to stimulus	response to stimulus	cellular process	cellular process	biological regulation	cell	cellular process		
21411338|41020321|Litopenaeus	binding	catalytic activity	multicellular organismal process	growth	response to stimulus	response to stimulus	cellular process	cellular process	biological regulation	cell	cellular process		
21411340|41020323|Litopenaeus	binding	catalytic activity	multicellular organismal process	growth	response to stimulus	response to stimulus	cellular process	cellular process	biological regulation	cell	cellular process		
21411341|41020324|Litopenaeus	binding	catalytic activity	multicellular organismal process	growth	response to stimulus	response to stimulus	cellular process	cellular process	biological regulation	cell	cellular process		
21411346|41020329|Litopenaeus	cellular component organization	binding		
21411347|41020330|Litopenaeus	catalytic activity	biological regulation	metabolic process	metabolic process	organelle	macromolecular complex	metabolic process	metabolic process	binding	cell	binding		
21411358|41020341|Litopenaeus	organelle	catalytic activity	metabolic process	cellular process		
21411360|41020343|Litopenaeus	metabolic process	metabolic process	metabolic process	metabolic process	binding	structural molecule activity	cell	cell	cellular process	biological regulation	metabolic process	response to stimulus	cellular component biogenesis	cell	organelle	cell		
21411362|41020345|Litopenaeus	metabolic process	catalytic activity	organelle	macromolecular complex	binding		
21411363|41020346|Litopenaeus	enzyme regulator activity		
21411364|41020347|Litopenaeus	metabolic process	structural molecule activity	cell	cell	cellular process	cellular process		
21411365|41020348|Litopenaeus	metabolic process	structural molecule activity	cell	cell	cell	cellular process	cellular process		
21411366|41020349|Litopenaeus	metabolic process	structural molecule activity	cell	cell	cellular process	multicellular organismal process		
21411369|41020352|Litopenaeus	metabolic process	binding	cell	macromolecular complex	organelle	binding	biological regulation		
21411370|41020353|Litopenaeus	catalytic activity	transporter activity	localization	macromolecular complex	cell	cellular process	cellular process	metabolic process	cell		
21411374|41020357|Litopenaeus	metabolic process	structural molecule activity	cell	cell	cell	cellular process	cellular process		
21411376|41020359|Litopenaeus	cellular process	metabolic process	cellular process	catalytic activity	binding	cell	cellular process		
21411377|41020360|Litopenaeus	enzyme regulator activity		
21411378|41020361|Litopenaeus	metabolic process	structural molecule activity	cell	cell	cell	cellular process	cellular process		
21411380|41020363|Litopenaeus	metabolic process	structural molecule activity	cell	cell	growth	multicellular organismal process	cellular process	cellular process		
21411381|41020364|Litopenaeus	catalytic activity	metabolic process	multicellular organismal process	response to stimulus	response to stimulus	cellular component biogenesis		
21411382|41020365|Litopenaeus	localization	transporter activity	cell	macromolecular complex	binding		
21411383|41020366|Litopenaeus	catalytic activity	cell	macromolecular complex	metabolic process	metabolic process	response to stimulus		
21411384|41020367|Litopenaeus	metabolic process	metabolic process	metabolic process	binding	metabolic process	structural molecule activity	cell	cell	cellular process	biological regulation	metabolic process	response to stimulus	cellular component biogenesis	cell	organelle		
21411390|41020373|Litopenaeus	structural molecule activity	cell	cell	metabolic process	cell		
21411391|41020374|Litopenaeus	metabolic process	structural molecule activity	cell	cell	binding	cell		
21411398|41020381|Litopenaeus	metabolic process	structural molecule activity	cell	cell	cell		
21411399|41020382|Litopenaeus	metabolic process	structural molecule activity	cell	cell	cellular process	cellular process		
21411400|41020383|Litopenaeus	catalytic activity	metabolic process	metabolic process	catalytic activity	macromolecular complex	cell	cell		
21411401|41020384|Litopenaeus	localization	organelle	cell	localization	binding	binding	macromolecular complex		
21411403|41020386|Litopenaeus	localization	transporter activity	cell	macromolecular complex	biological regulation	metabolic process	cellular process		
21411407|41020390|Litopenaeus	catalytic activity	macromolecular complex	cell	cellular process	metabolic process	catalytic activity	transporter activity	binding	metabolic process	cell		
21411411|41020394|Litopenaeus	metabolic process	structural molecule activity	cell	cell	cell	cellular process	cellular process		
21411417|41020400|Litopenaeus	metabolic process	structural molecule activity	cell	cell	binding	cell	cellular process	cellular process		
21411420|41020403|Litopenaeus	metabolic process	catalytic activity		
21411421|41020404|Litopenaeus	reproduction	localization	binding	cellular process	binding	binding	multicellular organismal process	developmental process	cellular process	cellular process	multicellular organismal process	cellular process	cellular component organization	organelle	cellular component biogenesis	cellular process		
21411422|41020405|Litopenaeus	metabolic process	structural molecule activity	cell	cell	binding	cell		
21411427|41020410|Litopenaeus	metabolic process	structural molecule activity	cell	cell		
21411430|41020413|Litopenaeus	metabolic process	cellular process	cell	catalytic activity		
21411431|41020414|Litopenaeus	metabolic process	structural molecule activity	cell	cell	cellular process	cellular process		
21411434|41020417|Litopenaeus	localization	binding	transporter activity	macromolecular complex	cell	cellular process		
21411437|41020420|Litopenaeus	binding	macromolecular complex	cell	metabolic process	catalytic activity	binding	response to stimulus		
21411438|41020421|Litopenaeus	metabolic process	structural molecule activity	cell	cell	binding		
21411439|41020422|Litopenaeus		
21411441|41020424|Litopenaeus	metabolic process	structural molecule activity	cell	cell		
21411442|41020425|Litopenaeus	metabolic process	structural molecule activity	cell	cell		
21411443|41020426|Litopenaeus	catalytic activity	organelle	response to stimulus	cellular process	catalytic activity	metabolic process	structural molecule activity	cell	cell	cell	binding	biological regulation	cellular process	cell	binding		
21411444|41020427|Litopenaeus	catalytic activity	cell	macromolecular complex	metabolic process	metabolic process	response to stimulus		
21411448|41020431|Litopenaeus	metabolic process	structural molecule activity	cell	cell	cell		
21411450|41020433|Litopenaeus	catalytic activity		
21411451|41020434|Litopenaeus	metabolic process	structural molecule activity	cell	cell		
21411454|41020437|Litopenaeus	metabolic process	binding	cell	cell	binding	cellular process	localization	cellular component organization	cellular process	cellular process		
21411455|41020438|Litopenaeus	metabolic process	binding	cell	macromolecular complex	cell	cellular process	developmental process	multicellular organismal process	cell		
21411457|41020440|Litopenaeus	metabolic process	structural molecule activity	cell	cell	cellular process	multicellular organismal process		
21411458|41020441|Litopenaeus	metabolic process	structural molecule activity	cell	cell		
21411459|41020442|Litopenaeus	metabolic process	structural molecule activity	cell	cell	binding	cellular process	cell	cellular process	cellular process	binding		
21411460|41020443|Litopenaeus	reproduction	localization	binding	cellular process	binding	binding	multicellular organismal process	developmental process	cellular process	cellular process	multicellular organismal process	cellular process	cellular component organization	organelle	cellular component biogenesis	cellular process		
21411461|41020444|Litopenaeus	metabolic process	catalytic activity	binding	cell	macromolecular complex	binding	cell	cellular process	cellular process		
21411463|41020446|Litopenaeus	metabolic process	cell	cell	structural molecule activity	cellular process	cellular process		
21411467|41020450|Litopenaeus	metabolic process	structural molecule activity	cell	cell		
21411468|41020451|Litopenaeus	catalytic activity	macromolecular complex	cell	cellular process		
21411472|41020455|Litopenaeus	metabolic process	structural molecule activity	cell	cell	cellular process	cellular process		
21411473|41020456|Litopenaeus	binding	catalytic activity	localization	cellular component organization	cellular process	cell	cellular process	cellular process	developmental process	multicellular organismal process	cellular process	localization	reproduction	cellular process	biological regulation	cellular process	cell		
21411474|41020457|Litopenaeus	metabolic process	structural molecule activity	cell	cell	cell	cellular process	cellular process		
21411475|41020458|Litopenaeus	metabolic process	structural molecule activity	cell	cell	cell		
21411476|41020459|Litopenaeus	metabolic process	structural molecule activity	cell	cell	cell	cellular process	cellular process	binding		
21411478|41020461|Litopenaeus	metabolic process	structural molecule activity	cell	cell	cellular process	multicellular organismal process		
21411479|41020462|Litopenaeus	metabolic process	structural molecule activity	cell	cell	binding	cell	cellular process	cellular process	binding		
21411480|41020463|Litopenaeus		
21411484|41020467|Litopenaeus	metabolic process	structural molecule activity	cell	cell	cellular process	cellular process		
21411485|41020468|Litopenaeus	cellular process	binding	cell	macromolecular complex	localization	catalytic activity	response to stimulus	cellular process	response to stimulus		
21411486|41020469|Litopenaeus		
21411488|41020471|Litopenaeus	cellular component biogenesis	transcription regulator activity	organelle		
21411489|41020472|Litopenaeus	metabolic process	structural molecule activity	cell	cell		
21411492|41020475|Litopenaeus	catalytic activity	cell	metabolic process	metabolic process	cell		
21411497|41020480|Litopenaeus	metabolic process	structural molecule activity	cell	cell	cellular process	cellular process		
21411500|41020483|Litopenaeus	response to stimulus	cellular process	catalytic activity	organelle	biological regulation	metabolic process	metabolic process	cellular process	cellular process		
21411501|41020484|Litopenaeus		
21411503|41020486|Litopenaeus	metabolic process	structural molecule activity	cell	cell	cell	cellular process	cellular process		
21411504|41020487|Litopenaeus	metabolic process	binding	cell	macromolecular complex	cell	cellular process	developmental process	multicellular organismal process	cell		
21411505|41020488|Litopenaeus	metabolic process	response to stimulus	response to stimulus	metabolic process	metabolic process	binding	cellular process	biological regulation	metabolic process	cellular component biogenesis	cell	organelle	localization	cellular component organization		
21411506|41020489|Litopenaeus	metabolic process	structural molecule activity	cell	cell	cellular process	cellular process	binding		
21411507|41020490|Litopenaeus	metabolic process	binding	cell	cell	macromolecular complex	catalytic activity	binding	cell		
21411510|41020493|Litopenaeus	metabolic process	structural molecule activity	cell	cell	cell	cellular process	cellular process	binding		
21411513|41020496|Litopenaeus	cellular process	binding	cell	macromolecular complex	localization	catalytic activity	response to stimulus	cellular process	response to stimulus		
21411514|41020497|Litopenaeus	metabolic process	structural molecule activity	cell	cell	cellular process	multicellular organismal process		
21411516|41020499|Litopenaeus	metabolic process	binding	cell	macromolecular complex	catalytic activity	binding	cell		
21411517|41020500|Litopenaeus	metabolic process	structural molecule activity	cell	cell	binding		
21411518|41020501|Litopenaeus	metabolic process	structural molecule activity	cell	cell		
21411520|41020503|Litopenaeus	metabolic process	structural molecule activity	cell	cell	cellular process	multicellular organismal process		
21411524|41020507|Litopenaeus	organelle	macromolecular complex	reproduction	cellular process	catalytic activity	localization	developmental process	multicellular organismal process	cellular component biogenesis	cellular component organization	binding	multicellular organismal process	cell	cell	binding	biological regulation	cellular process		
21411525|41020508|Litopenaeus	metabolic process	structural molecule activity	cell	cell		
21411527|41020510|Litopenaeus	metabolic process	structural molecule activity	cell	cell	cell	cellular process	cellular process	binding		
21411528|41020511|Litopenaeus		
21411529|41020512|Litopenaeus	metabolic process	structural molecule activity	cell	cell	cellular process	cellular process		
21411530|41020513|Litopenaeus	organelle	macromolecular complex	catalytic activity	binding	binding		
21411534|41020517|Litopenaeus	metabolic process	structural molecule activity	cell	cell	binding	cell	cellular process	cellular process		
21411535|41020518|Litopenaeus	metabolic process	catalytic activity		
21411536|41020519|Litopenaeus	metabolic process	structural molecule activity	cell	cell		
21411537|41020520|Litopenaeus	metabolic process	structural molecule activity	cell	cell		
21411539|41020522|Litopenaeus	structural molecule activity	organelle	macromolecular complex	cellular process	binding	binding	cellular component biogenesis	localization	cellular component organization		
21411540|41020523|Litopenaeus	metabolic process	structural molecule activity	cell	cell	binding	cell	cellular process	cellular process		
21411541|41020524|Litopenaeus	metabolic process	structural molecule activity	cell	cell	binding	cell	cellular process	cellular process		
21411542|41020525|Litopenaeus	metabolic process	structural molecule activity	cell	cell		
21411544|41020527|Litopenaeus	catalytic activity		
21411545|41020528|Litopenaeus	metabolic process	structural molecule activity	cell	cell	cell		
21411549|41020532|Litopenaeus	catalytic activity	biological regulation	metabolic process	metabolic process	binding		
21411551|41020534|Litopenaeus	metabolic process	structural molecule activity	cell	cell	cell		
21411552|41020535|Litopenaeus	metabolic process	binding	cell	macromolecular complex	catalytic activity	binding	cell		
21411554|41020537|Litopenaeus	metabolic process	structural molecule activity	cell	cell	cell	cellular process	cellular process		
21411555|41020538|Litopenaeus	metabolic process	structural molecule activity	cell	cell	cellular process	multicellular organismal process		
21411556|41020539|Litopenaeus	metabolic process	structural molecule activity	cell	cell	cellular process	cellular process		
21411559|41020542|Litopenaeus	metabolic process	binding	cell	macromolecular complex	catalytic activity	binding	cell		
21411564|41020547|Litopenaeus	catalytic activity	transporter activity	cell	macromolecular complex	localization	cellular process	cellular process	metabolic process		
21411565|41020548|Litopenaeus	metabolic process	structural molecule activity	cell	cell	cellular process	cellular process		
21411566|41020549|Litopenaeus	biological regulation	cellular process	cell	enzyme regulator activity	response to stimulus	response to stimulus		
21411567|41020550|Litopenaeus	metabolic process	structural molecule activity	cell	cell	cellular process	multicellular organismal process		
21411569|41020552|Litopenaeus	metabolic process	structural molecule activity	cell	cell	cellular process	cellular process		
21411570|41020553|Litopenaeus	binding	cell	cell	macromolecular complex	metabolic process	enzyme regulator activity	cell		
21411571|41020554|Litopenaeus	metabolic process	structural molecule activity	cell	cell	biological regulation	cellular process	cell	cellular process	cellular process		
21411572|41020555|Litopenaeus	metabolic process	structural molecule activity	cell	cell	cell	cellular process	cellular process		
21411573|41020556|Litopenaeus	metabolic process	structural molecule activity	cell	cell	cell	cellular process	cellular process	binding		
21411575|41020558|Litopenaeus	localization	binding		
21411576|41020559|Litopenaeus	catalytic activity	cell	macromolecular complex	metabolic process	metabolic process	cellular component biogenesis	response to stimulus		
21411582|41020565|Litopenaeus	metabolic process	structural molecule activity	cell	cell	cell	cellular process	cellular process		
21411586|41020569|Litopenaeus	multicellular organismal process	developmental process	binding	cell	cellular process		
21411588|41020571|Litopenaeus	metabolic process	cell	cell		
21411591|41020574|Litopenaeus		
21411596|41020579|Litopenaeus	metabolic process	structural molecule activity	cell	cell	cellular process	multicellular organismal process		
21411597|41020580|Litopenaeus	catalytic activity	biological regulation	cellular process		
21411599|41020582|Litopenaeus	metabolic process	catalytic activity		
21411600|41020583|Litopenaeus	catalytic activity	metabolic process	multicellular organismal process	response to stimulus	response to stimulus	cellular component biogenesis		
21411602|41020585|Litopenaeus	metabolic process	structural molecule activity	cell	cell		
21411603|41020586|Litopenaeus		
21411606|41020589|Litopenaeus	metabolic process	structural molecule activity	cell	cell	biological regulation	cellular process	cell	cellular process	cellular process		
21411607|41020590|Litopenaeus	metabolic process	structural molecule activity	cell	cell	binding		
21411608|41020591|Litopenaeus		
21411609|41020592|Litopenaeus	metabolic process	structural molecule activity	cell	cell	cellular process	cellular process		
21411612|41020595|Litopenaeus	metabolic process	structural molecule activity	cell	cell	cellular process	cellular process		
21411615|41020598|Litopenaeus	metabolic process	structural molecule activity	cell	cell	cellular component biogenesis	cell	cellular process	cellular process		
21411618|41020601|Litopenaeus	transporter activity	multicellular organismal process	response to stimulus	binding	binding		
21411620|41020603|Litopenaeus		
21411621|41020604|Litopenaeus	metabolic process	structural molecule activity	cell	cell		
21411623|41020606|Litopenaeus	metabolic process	structural molecule activity	cell	cell	binding		
21411627|41020610|Litopenaeus	metabolic process	structural molecule activity	cell	cell		
21411630|41020613|Litopenaeus	organelle	macromolecular complex	reproduction	cellular process	catalytic activity	localization	developmental process	multicellular organismal process	cellular component biogenesis	cellular component organization	binding	multicellular organismal process	cell	cell	binding	biological regulation	cellular process		
21411631|41020614|Litopenaeus	metabolic process	structural molecule activity	cell	cell	cellular component biogenesis	cell	cellular process	cellular process		
21411632|41020615|Litopenaeus	metabolic process	structural molecule activity	cell	cell	cell	cellular process	cellular process	binding		
21411634|41020617|Litopenaeus	metabolic process	binding	cell	cell	macromolecular complex	catalytic activity	binding	cell		
21411635|41020618|Litopenaeus	metabolic process	structural molecule activity	cell	cell	growth	multicellular organismal process	cellular process	cellular process		
21411636|41020619|Litopenaeus	transcription regulator activity	organelle	developmental process	cellular component organization	biological regulation	multicellular organismal process	cellular process	cellular process	growth		
21411640|41020623|Litopenaeus	cell	cell	metabolic process	structural molecule activity	binding	binding		
21411645|41020628|Litopenaeus	organelle	cellular process	catalytic activity	binding	binding	biological regulation		
21411651|41020634|Litopenaeus	metabolic process	cell	cell	structural molecule activity	cellular process	cellular process		
21411653|41020636|Litopenaeus	binding	organelle	macromolecular complex	structural molecule activity	cellular component biogenesis	cellular component organization	catalytic activity	biological regulation	cellular process	cellular process	response to stimulus	cellular process		
21411657|41020640|Litopenaeus	metabolic process	structural molecule activity	cell	cell	binding	cell	cellular process	cellular process	binding		
21411659|41020642|Litopenaeus	metabolic process	structural molecule activity	cell	cell	cellular process	multicellular organismal process		
21411663|41020646|Litopenaeus	cell	cell	metabolic process	structural molecule activity	binding	binding		
21411664|41020647|Litopenaeus	metabolic process	structural molecule activity	cell	cell	binding	cell	cellular process	cellular process		
21411665|41020648|Litopenaeus	metabolic process	structural molecule activity	cell	cell	biological regulation	cellular process	cell	cellular process	cellular process		
21411666|41020649|Litopenaeus	metabolic process	structural molecule activity	cell	cell	cellular process	cellular process		
21411668|41020651|Litopenaeus	metabolic process	structural molecule activity	cell	cell	cellular process	cellular process		
21411670|41020653|Litopenaeus	metabolic process	catalytic activity	organelle	macromolecular complex	organelle	biological regulation	binding		
21411671|41020654|Litopenaeus	metabolic process	cell	cell	structural molecule activity	cellular process	cellular process		
21411676|41020659|Litopenaeus	metabolic process	structural molecule activity	cell	cell	cellular process	multicellular organismal process		
21411679|41020662|Litopenaeus	metabolic process	structural molecule activity	cell	cell		
21411684|41020667|Litopenaeus	metabolic process	structural molecule activity	cell	cell	cellular process	cellular process		
21411687|41020670|Litopenaeus	metabolic process	structural molecule activity	cell	cell	cellular process	cellular process		
21411688|41020671|Litopenaeus	cell	organelle	organelle		
21411689|41020672|Litopenaeus		
21411699|41020682|Litopenaeus	metabolic process	structural molecule activity	cell	cell		
21411702|41020685|Litopenaeus	metabolic process	structural molecule activity	cell	cell	binding	cellular process		
21411705|41020688|Litopenaeus	metabolic process	binding	cell	macromolecular complex	catalytic activity	binding	cell		
21411708|41020691|Litopenaeus	cellular component biogenesis	organelle	cell	binding		
21411709|41020692|Litopenaeus	cellular component biogenesis	organelle	cell	binding		
21411710|41020693|Litopenaeus	cell		
21411714|41020697|Litopenaeus	metabolic process	structural molecule activity	cell	cell	cellular process	cellular process		
21411715|41020698|Litopenaeus	catalytic activity	transporter activity	macromolecular complex	cell		
21411716|41020699|Litopenaeus	metabolic process	structural molecule activity	cell	cell		
21411720|41020703|Litopenaeus	metabolic process	structural molecule activity	cell	cell	cellular process	multicellular organismal process		
21411725|41020708|Litopenaeus	organelle	biological regulation	cellular process	binding		
21411727|41020710|Litopenaeus	structural molecule activity	cell	cell	metabolic process	cell	cellular process	cellular process		
21411728|41020711|Litopenaeus	catalytic activity	cellular process	metabolic process	metabolic process	cell	macromolecular complex	cell		
21411729|41020712|Litopenaeus	cellular process	binding	organelle	cellular component biogenesis	developmental process	cellular component organization	biological regulation	organelle		
21411730|41020715|Litopenaeus	catalytic activity	transporter activity	localization	macromolecular complex	cell	cellular process	cellular process	metabolic process	localization	cellular component organization	cell		
21411733|41020718|Litopenaeus	metabolic process	metabolic process	metabolic process	metabolic process	binding	structural molecule activity	cell	cell	cellular process	biological regulation	metabolic process	response to stimulus	cellular component biogenesis	cell	organelle	cell		
21411736|41020721|Litopenaeus	catalytic activity	macromolecular complex	cell	cellular process		
21411739|41020724|Litopenaeus	metabolic process	structural molecule activity	cell	cell	cellular process	cellular process		
21411742|41020727|Litopenaeus		
21411743|41020728|Litopenaeus	metabolic process	structural molecule activity	cell	cell	binding		
21411745|41020730|Litopenaeus	metabolic process	structural molecule activity	cell	cell		
21411746|41020731|Litopenaeus	metabolic process	binding	cell	cell	macromolecular complex	catalytic activity	binding	cell		
21411747|41020732|Litopenaeus	metabolic process	structural molecule activity	cell	cell	binding	cell	cellular process	cellular process	binding		
21411748|41020733|Litopenaeus	binding	cell	response to stimulus	reproduction	multicellular organismal process		
21411749|41020734|Litopenaeus	metabolic process	binding	cell	macromolecular complex	catalytic activity	binding	cell		
21411750|41020735|Litopenaeus	metabolic process	structural molecule activity	cell	cell	cellular process	cellular process		
21411755|41020740|Litopenaeus	metabolic process	structural molecule activity	cell	cell	cell		
21411757|41020744|Litopenaeus		
21411765|41020752|Litopenaeus	catalytic activity	metabolic process	multicellular organismal process	response to stimulus	response to stimulus	cellular component biogenesis		
21411766|41020753|Litopenaeus	metabolic process	structural molecule activity	cell	cell		
21411767|41020754|Litopenaeus	metabolic process	structural molecule activity	cell	cell	binding	cell		
21411768|41020755|Litopenaeus	catalytic activity	metabolic process	multicellular organismal process	response to stimulus	response to stimulus	cellular component biogenesis		
21411771|41020758|Litopenaeus	binding	multicellular organismal process		
21411776|41020763|Litopenaeus	metabolic process	structural molecule activity	cell	cell	cellular process	cellular process	binding		
21411779|41020766|Litopenaeus		
21411780|41020767|Litopenaeus	metabolic process	structural molecule activity	cell	cell	cellular process	cellular process		
21411781|41020768|Litopenaeus	metabolic process	binding	cell	cell	binding	catalytic activity	cell	cellular process	cellular process		
21411783|41020770|Litopenaeus	metabolic process	binding	cell	macromolecular complex	catalytic activity	binding	cell		
21411786|41020775|Litopenaeus	metabolic process	structural molecule activity	cell	cell	binding	cell	cellular process	cellular process		
21411788|41020777|Litopenaeus	metabolic process	structural molecule activity	cell	cell	cell		
21411792|41020781|Litopenaeus		
21411793|41020782|Litopenaeus	metabolic process	structural molecule activity	cell	cell	cell		
21411797|41020788|Litopenaeus	metabolic process	structural molecule activity	cell	cell	cellular process	multicellular organismal process		
21411799|41020790|Litopenaeus	reproduction	localization	binding	cellular process	binding	binding	multicellular organismal process	developmental process	cellular process	cellular process	multicellular organismal process	cellular process	cellular component organization	organelle	cellular component biogenesis	cellular process		
21411805|41020796|Litopenaeus	catalytic activity	organelle	multicellular organismal process	binding	binding	organelle	cellular process	binding	response to stimulus	reproduction	cellular process		
21411807|41020798|Litopenaeus	cellular process	binding	organelle	cellular component biogenesis	developmental process	cellular component organization	biological regulation	organelle		
21411808|41020799|Litopenaeus	metabolic process	structural molecule activity	cell	cell		
21411814|41020805|Litopenaeus	metabolic process	structural molecule activity	cell	cell	cellular process	developmental process	multicellular organismal process		
21411816|41020807|Litopenaeus	binding	binding	binding		
21411817|41020808|Litopenaeus	organelle	cell	macromolecular complex	cell	localization		
21411818|41020809|Litopenaeus	metabolic process	structural molecule activity	cell	cell	cellular process	cellular process		
21411825|41020818|Litopenaeus	catalytic activity	organelle		
21411826|41020819|Litopenaeus	metabolic process	structural molecule activity	cell	cell	cellular process	multicellular organismal process		
21411828|41020821|Litopenaeus	cellular component biogenesis	transcription regulator activity	organelle		
21411839|41020832|Litopenaeus	cell		
21411842|41020835|Litopenaeus	catalytic activity	binding	molecular transducer activity	cellular component biogenesis	metabolic process	metabolic process	cell		
21411844|41020837|Litopenaeus	binding	catalytic activity	metabolic process	binding	cellular process	cell		
21411847|41020842|Litopenaeus	metabolic process	metabolic process	metabolic process	binding	metabolic process	structural molecule activity	cell	cell	cellular process	biological regulation	metabolic process	response to stimulus	cellular component biogenesis	cell	organelle		
21411848|41020843|Litopenaeus	catalytic activity	metabolic process	multicellular organismal process	response to stimulus	response to stimulus	cellular component biogenesis		
21411849|41020844|Litopenaeus	metabolic process	structural molecule activity	cell	cell	cell	cellular process	cellular process	binding		
21411850|41020845|Litopenaeus	enzyme regulator activity		
21411852|41020847|Litopenaeus	metabolic process	structural molecule activity	cell	cell	binding	cellular process	cellular process	binding		
21411854|41020849|Litopenaeus	metabolic process	structural molecule activity	cell	cell	reproduction	cell	cellular process	cellular process	binding		
21411855|41020850|Litopenaeus	localization	cell	cell	localization	cellular component organization	cell		
21411857|41020852|Litopenaeus	metabolic process	cell	cell	structural molecule activity	cellular process	cellular process		
21411860|41020855|Litopenaeus	cellular component biogenesis	cellular process	cell	binding	organelle	structural molecule activity	localization	cellular component organization		
21411863|41020858|Litopenaeus	metabolic process	structural molecule activity	cell	cell		
21411865|41020860|Litopenaeus	metabolic process	binding	cell	cell	binding	catalytic activity	cell	cellular process	cellular process		
21411870|41020865|Litopenaeus	metabolic process	structural molecule activity	cell	cell	cellular component biogenesis	cell	cellular process	cellular process		
21411871|41020866|Litopenaeus	metabolic process	structural molecule activity	cell	cell	cellular process	cellular process		
21411873|41020868|Litopenaeus	metabolic process	structural molecule activity	cell	cell	cellular process	cellular process		
21411877|41020872|Litopenaeus	metabolic process	binding	cell	macromolecular complex	catalytic activity	binding	cell		
21411879|41020874|Litopenaeus	metabolic process	catalytic activity	cell	macromolecular complex	catalytic activity		
21411890|41020887|Litopenaeus	metabolic process	structural molecule activity	cell	cell	cellular process	cellular process		
21411891|41020888|Litopenaeus	localization	transporter activity	cell	macromolecular complex	binding		
21411893|41020890|Litopenaeus	catalytic activity	transporter activity	macromolecular complex	cell	cellular process	binding	cell		
21411895|41020892|Litopenaeus	cellular process	organelle	multicellular organismal process	binding	cellular component biogenesis		
21411902|41020899|Litopenaeus	catalytic activity	biological regulation	metabolic process	metabolic process		
21411906|41020905|Litopenaeus	catalytic activity	metabolic process	response to stimulus	multicellular organismal process	metabolic process	extracellular region		
21411911|41020910|Litopenaeus	cellular process	binding	organelle	cellular component organization	binding	binding	binding		
21411916|41020915|Litopenaeus	cell	transporter activity	cell	localization	cellular component organization	cellular component biogenesis	response to stimulus	response to stimulus		
21411918|41020917|Litopenaeus	metabolic process	structural molecule activity	cell	cell	binding	transcription regulator activity	cellular process	cellular process		
21411922|41020921|Litopenaeus	catalytic activity	cell	macromolecular complex	metabolic process	metabolic process	response to stimulus		
21411923|41020922|Litopenaeus	metabolic process	structural molecule activity	cell	cell	cellular process	cellular process		
21411925|41020926|Litopenaeus	catalytic activity	metabolic process	binding	macromolecular complex	cell	cell	cellular process	metabolic process	binding	multicellular organismal process	growth	binding	biological regulation	cellular process	organelle	cellular process	cellular process	response to stimulus		
21411926|41020927|Litopenaeus	binding	cellular process	transcription regulator activity	organelle	biological regulation	metabolic process	reproduction	multicellular organismal process	response to stimulus	multicellular organismal process	developmental process	cellular process	cellular component biogenesis	transcription regulator activity	binding	cell	cellular component organization	cellular process	molecular transducer activity	binding	response to stimulus		
21411933|41020934|Litopenaeus		
21411934|41020935|Litopenaeus	catalytic activity	metabolic process	metabolic process	catalytic activity	macromolecular complex	cell	cell		
21411940|41020941|Litopenaeus	metabolic process	binding	cell	macromolecular complex	catalytic activity	binding	cell		
21411945|41020946|Litopenaeus	metabolic process	binding	cell	cell	binding	catalytic activity	cell	cellular process	cellular process		
21411946|41020947|Litopenaeus	binding	catalytic activity	localization	cellular component organization	cellular process	cell	cellular process	cellular process	developmental process	multicellular organismal process	cellular process	localization	reproduction	cellular process	biological regulation	cellular process	cell		
21411951|41020952|Litopenaeus	organelle	macromolecular complex	catalytic activity	binding	binding		
21411955|41020956|Litopenaeus	reproduction	localization	binding	cellular process	binding	binding	multicellular organismal process	developmental process	cellular process	cellular process	multicellular organismal process	cellular process	cellular component organization	organelle	cellular component biogenesis	cellular process		
21411958|41020961|Litopenaeus	metabolic process	structural molecule activity	cell	cell	binding	transcription regulator activity	cellular process	cellular process		
21411959|41020962|Litopenaeus	binding	cell	response to stimulus	reproduction	multicellular organismal process		
21411960|41020963|Litopenaeus	metabolic process	structural molecule activity	cell	cell	biological regulation	cellular process	cell	cellular process	cellular process		
21411962|41020965|Litopenaeus	catalytic activity	cell	cell	metabolic process	cellular component biogenesis	cell		
21411965|41020968|Litopenaeus	catalytic activity	metabolic process	binding		
21411967|41020970|Litopenaeus	binding	metabolic process	metabolic process		
21411969|41020972|Litopenaeus	organelle	macromolecular complex	cellular process	binding	structural molecule activity	reproduction	localization	developmental process	cellular component organization	cellular process	multicellular organismal process	cellular process	cellular process	multicellular organismal process	biological regulation	metabolic process	binding	cell		
21411978|41020981|Litopenaeus	metabolic process	structural molecule activity	cell	cell	reproduction	cell	cellular process	cellular process	binding		
21411980|41020983|Litopenaeus	catalytic activity	metabolic process	response to stimulus	multicellular organismal process	metabolic process	extracellular region		
21411983|41020986|Litopenaeus	catalytic activity	binding		
21411986|41020989|Litopenaeus	binding	catalytic activity	cellular component biogenesis	organelle	cell	extracellular region	binding	developmental process	multicellular organismal process	macromolecular complex	cellular process		
21411987|41020990|Litopenaeus	cellular process	binding	enzyme regulator activity	cell		
21411990|41020993|Litopenaeus	metabolic process	structural molecule activity	cell	cell	cell		
21411996|41021001|Litopenaeus	metabolic process	binding	cell	cell	macromolecular complex	catalytic activity	binding	cell		
21412002|41021007|Litopenaeus	binding	binding	binding	multicellular organismal process		
21412013|41021018|Litopenaeus	cellular component biogenesis	transcription regulator activity	organelle		
21412015|41021020|Litopenaeus		
21412020|41021025|Litopenaeus	catalytic activity	metabolic process	cell		
21412021|41021028|Litopenaeus	metabolic process	structural molecule activity	cell	cell	cellular process	cellular process		
21412026|41021033|Litopenaeus	multicellular organismal process	biological regulation	metabolic process		
21412028|41021035|Litopenaeus		
21412029|41021036|Litopenaeus	localization		
21412037|41021044|Litopenaeus	catalytic activity	binding	metabolic process	multicellular organismal process	response to stimulus	biological regulation	cellular process	cell	cellular process	developmental process		
21412038|41021045|Litopenaeus	catalytic activity	cell	macromolecular complex	metabolic process	metabolic process		
21412043|41021050|Litopenaeus	transcription regulator activity	organelle	cellular component biogenesis		
21412048|41021055|Litopenaeus	catalytic activity	metabolic process	multicellular organismal process	response to stimulus	response to stimulus	cellular component biogenesis		
21412051|41021058|Litopenaeus	metabolic process	structural molecule activity	cell	cell	cell	cellular process	cellular process		
21412054|41021063|Litopenaeus	metabolic process	structural molecule activity	cell	cell	binding	cellular process	cellular process	binding		
21412055|41021064|Litopenaeus	metabolic process	metabolic process	metabolic process	metabolic process	binding	structural molecule activity	cell	cell	cellular process	biological regulation	metabolic process	response to stimulus	cellular component biogenesis	cell	organelle	cell		
21412058|41021067|Litopenaeus	metabolic process	structural molecule activity	cell	cell		
21412068|41021077|Litopenaeus		
21412072|41021081|Litopenaeus	catalytic activity	binding	binding		
21412073|41021082|Litopenaeus	binding	cellular component organization	cellular process	developmental process	biological regulation	organelle	localization		
21412092|41021103|Litopenaeus	cellular process	catalytic activity	macromolecular complex	cell	cellular process	cellular component biogenesis	developmental process	cellular component organization	biological regulation	molecular transducer activity	cellular process	cellular process	multicellular organismal process	response to stimulus	response to stimulus	multicellular organismal process		
21412095|41021106|Litopenaeus	metabolic process	structural molecule activity	cell	cell	biological regulation	cellular process	cell	cellular process	cellular process		
21412103|41021114|Litopenaeus	metabolic process	structural molecule activity	cell	cell	binding	cellular process	cellular process		
21412104|41021115|Litopenaeus	metabolic process	structural molecule activity	cell	cell	cellular process	cellular process		
21412114|41021125|Litopenaeus		
21412134|41021145|Litopenaeus	binding	binding	cell		
21412140|41021151|Litopenaeus	transporter activity	cell	localization	localization	cell	response to stimulus	response to stimulus		
21412155|41021166|Litopenaeus	organelle	macromolecular complex	catalytic activity	binding	binding		
21412157|41021168|Litopenaeus	cell	enzyme regulator activity	biological regulation	growth	cellular component biogenesis		
21412164|41021175|Litopenaeus	metabolic process	structural molecule activity	cell	cell	binding	cellular process	cellular process		
21412168|41021179|Litopenaeus	catalytic activity	cell	macromolecular complex	binding		
21412175|41021186|Litopenaeus	cellular process	developmental process	multicellular organismal process	localization	cellular component organization		
21412176|41021187|Litopenaeus	metabolic process	structural molecule activity	cell	cell	cellular process	cellular process	binding		
21412178|41021189|Litopenaeus	metabolic process	structural molecule activity	cell	cell	cellular process	cellular process		
21412179|41021190|Litopenaeus	reproduction	localization	binding	cellular process	binding	binding	multicellular organismal process	developmental process	cellular process	cellular process	multicellular organismal process	cellular process	cellular component organization	organelle	cellular component biogenesis	cellular process		
21412180|41021191|Litopenaeus	catalytic activity	cell	macromolecular complex	metabolic process	metabolic process	cellular component biogenesis	response to stimulus		
21412184|41021195|Litopenaeus	metabolic process	structural molecule activity	cell	cell	binding		
21412186|41021197|Litopenaeus	metabolic process	structural molecule activity	cell	cell	cell	cellular process	cellular process		
21412190|41021201|Litopenaeus	binding	organelle	macromolecular complex	structural molecule activity	cellular component biogenesis	cellular component organization	catalytic activity	biological regulation	cellular process	cellular process	response to stimulus	cellular process		
21412192|41021203|Litopenaeus	catalytic activity	transporter activity	cell	cellular process	macromolecular complex	cell		
21412197|41021208|Litopenaeus	catalytic activity	cell	macromolecular complex	binding		
21412199|41021210|Litopenaeus	binding	cellular process	reproduction	cellular process	multicellular organismal process	cellular component biogenesis	cellular process	cell	developmental process	cellular component organization	biological regulation	binding		
21412200|41021211|Litopenaeus	metabolic process	structural molecule activity	cell	cell	cellular process	cellular process		
21412209|41021220|Litopenaeus	cell	cell	metabolic process	structural molecule activity	binding	binding		
21412221|41021232|Litopenaeus	metabolic process	catalytic activity	cell	macromolecular complex	metabolic process	metabolic process	enzyme regulator activity	biological regulation	binding		
21412223|41021234|Litopenaeus	metabolic process	structural molecule activity	cell	cell	cellular process	cellular process		
21412227|41021238|Litopenaeus	metabolic process	structural molecule activity	cell	cell	cellular process	cellular process		
21412228|41021239|Litopenaeus	metabolic process	structural molecule activity	cell	cell	cellular process	cellular process		
21412238|41021249|Litopenaeus	biological regulation	cellular process	antioxidant activity	catalytic activity	cell	response to stimulus	metabolic process		
21412248|41021259|Litopenaeus	cell	cellular component organization	binding	localization	cellular process		
21412258|41021269|Litopenaeus	binding	catalytic activity	cellular component biogenesis	organelle	cell	extracellular region	binding	developmental process	multicellular organismal process	macromolecular complex	cellular process		
21412259|41021270|Litopenaeus	metabolic process	structural molecule activity	cell	cell	binding	cell		
21412260|41021271|Litopenaeus	organelle	macromolecular complex	reproduction	cellular process	catalytic activity	localization	developmental process	multicellular organismal process	cellular component biogenesis	cellular component organization	binding	multicellular organismal process	cell	cell	binding	biological regulation	cellular process		
21412277|41021288|Litopenaeus	metabolic process	structural molecule activity	cell	cell	cellular process	cellular process		
21412278|41021289|Litopenaeus	binding	binding	binding		
21412279|41021290|Litopenaeus	cellular component biogenesis	reproduction	biological regulation	viral reproduction	metabolic process	cellular process		
21412285|41021296|Litopenaeus		
21412287|41021298|Litopenaeus	metabolic process	structural molecule activity	cell	cell	cellular process	cellular process	binding		
21412288|41021299|Litopenaeus	metabolic process	structural molecule activity	cell	cell	cellular process	cellular process	binding		
21412291|41021302|Litopenaeus	organelle	macromolecular complex	reproduction	cellular process	catalytic activity	localization	developmental process	multicellular organismal process	cellular component biogenesis	cellular component organization	binding	multicellular organismal process	cell	cell	binding	biological regulation	cellular process		
21412297|41021308|Litopenaeus	metabolic process	binding	enzyme regulator activity	binding	cell	macromolecular complex	catalytic activity	localization	cellular process	organelle	developmental process	cellular process	multicellular organismal process	cellular process		
21412305|41021316|Litopenaeus		
21412307|41021318|Litopenaeus	structural molecule activity	cell	cell	metabolic process		
21412308|41021319|Litopenaeus	metabolic process	structural molecule activity	cell	cell	cellular process	cellular process		
21412312|41021323|Litopenaeus	structural molecule activity	cell	cell	metabolic process	cell		
21412315|41021326|Litopenaeus	catalytic activity	developmental process	cellular process	multicellular organismal process	binding	reproduction	cellular component organization	multicellular organismal process	cellular component biogenesis	biological regulation	cellular process	cell		
21412325|41021336|Litopenaeus	metabolic process	structural molecule activity	cell	cell	binding	cell		
21412329|41021340|Litopenaeus	enzyme regulator activity		
21412330|41021341|Litopenaeus	enzyme regulator activity	cell		
21412331|41021342|Litopenaeus	metabolic process	binding	cell	cell	macromolecular complex	catalytic activity	binding	cell		
21412332|41021343|Litopenaeus	binding	multicellular organismal process	developmental process	cell	cell	organelle		
21412333|41021344|Litopenaeus	metabolic process	catalytic activity	cell	macromolecular complex	binding	cell	binding	cellular process	cellular process		
21412335|41021346|Litopenaeus	metabolic process	cell	cell	structural molecule activity	cell	cellular process	cellular process		
21412337|41021348|Litopenaeus	metabolic process	structural molecule activity	cell	cell	binding		
21412344|41021355|Litopenaeus	organelle	macromolecular complex	reproduction	cellular process	catalytic activity	localization	developmental process	multicellular organismal process	cellular component biogenesis	cellular component organization	binding	multicellular organismal process	cell	cell	binding	biological regulation	cellular process		
21412346|41021357|Litopenaeus	catalytic activity	transporter activity	localization	macromolecular complex	cell	cellular process	cellular process	metabolic process	localization	cellular component organization	cell		
21412347|41021358|Litopenaeus	catalytic activity	developmental process	cellular process	multicellular organismal process	binding	reproduction	cellular component organization	multicellular organismal process	cellular component biogenesis	biological regulation	cellular process	cell		
21412350|41021361|Litopenaeus	metabolic process	structural molecule activity	cell	cell	binding		
21412351|41021362|Litopenaeus	metabolic process	structural molecule activity	cell	cell	binding		
21412360|41021371|Litopenaeus	metabolic process	binding	cell	cell	binding	catalytic activity	cell	cellular process	cellular process		
21412371|41021382|Litopenaeus	binding	catalytic activity	cellular component biogenesis	organelle	cell	extracellular region	binding	developmental process	multicellular organismal process	macromolecular complex	cellular process		
21412398|41021409|Litopenaeus	metabolic process	structural molecule activity	cell	cell		
21412404|41021415|Litopenaeus	metabolic process	structural molecule activity	cell	cell	biological regulation	cellular process	cell	cellular process	cellular process		
21412406|41021417|Litopenaeus	metabolic process	structural molecule activity	cell	cell	cellular process	cellular process		
21412407|41021418|Litopenaeus	metabolic process	structural molecule activity	cell	cell	cell		
21412408|41021419|Litopenaeus	metabolic process	structural molecule activity	cell	cell		
21412419|41021430|Litopenaeus	reproduction	cell	cellular process	biological regulation	metabolic process	binding	binding	developmental process	multicellular organismal process	cellular process	cellular component biogenesis	cellular process	metabolic process	cellular process	cellular process	binding	metabolic process	response to stimulus	cellular component organization	multicellular organismal process	growth		
21412423|41021434|Litopenaeus	metabolic process	structural molecule activity	cell	cell	cellular process	cellular process		
21423708|41117519|Litopenaeus	metabolic process	binding	cell	cell	macromolecular complex	cellular component organization	binding	binding	cellular process	cellular process		
21423716|41117527|Litopenaeus	cellular component biogenesis	binding	structural molecule activity	organelle	macromolecular complex	multicellular organismal process	cellular component organization	catalytic activity		
21423739|41117582|Litopenaeus	cellular component biogenesis	binding	structural molecule activity	organelle	macromolecular complex	multicellular organismal process	cellular component organization	catalytic activity		
21508518|41688411|Litopenaeus	structural molecule activity	organelle	macromolecular complex	cellular process	reproduction	developmental process	cellular process	multicellular organismal process	binding	binding	cellular component biogenesis	organelle	localization	cellular component organization	cell		
21508519|41688412|Litopenaeus	localization	catalytic activity	transporter activity	cell	macromolecular complex	biological regulation	metabolic process	multicellular organismal process	metabolic process	metabolic process	cellular process	cellular process		
21508520|41688413|Litopenaeus	catalytic activity	metabolic process	binding		
21508521|41688414|Litopenaeus	catalytic activity	metabolic process	binding		
21508523|41688416|Litopenaeus	catalytic activity	transporter activity	cell	macromolecular complex	localization	cellular process	cellular process	metabolic process		
21508527|41688420|Litopenaeus	organelle	macromolecular complex	developmental process	multicellular organismal process	multicellular organismal process	reproduction	cellular process	catalytic activity	catalytic activity	cellular component organization	cellular component biogenesis	cellular process	cell	biological regulation	cellular process	response to stimulus	binding	binding	cell		
21508530|41688423|Litopenaeus	cell	catalytic activity	cellular process	binding	cellular process	metabolic process	cellular process	metabolic process	metabolic process		
21508533|41688426|Litopenaeus	catalytic activity	transporter activity	cell	macromolecular complex	cellular process	cellular process	localization	metabolic process		
21596115|42557043|Litopenaeus	catalytic activity	metabolic process	metabolic process	cell	cellular process	developmental process	multicellular organismal process		
21596116|42557044|Litopenaeus	cellular component biogenesis	binding	structural molecule activity	organelle	macromolecular complex	multicellular organismal process	cellular component organization	catalytic activity		
21596118|42557046|Litopenaeus	cell	cell	metabolic process	structural molecule activity	binding	binding		
21596121|42557049|Litopenaeus	enzyme regulator activity		
21596141|42557069|Litopenaeus	metabolic process	catalytic activity	cellular component biogenesis	developmental process	cellular component organization	biological regulation	binding		
21596144|42557072|Litopenaeus	cell	cell	metabolic process	structural molecule activity	binding	binding		
21596145|42557073|Litopenaeus	catalytic activity	binding	metabolic process	metabolic process		
21596147|42557075|Litopenaeus	multicellular organismal process	developmental process	cellular component organization	cellular process	multicellular organismal process	cellular process	metabolic process	catalytic activity	binding	organelle	localization	cellular process	cell	binding	metabolic process	cell		
21596148|42557076|Litopenaeus	metabolic process	structural molecule activity	cell	cell	cellular component biogenesis	cell	cellular process	cellular process		
21596158|42557086|Litopenaeus	transporter activity	localization	cell		
21619343|42623178|Litopenaeus	catalytic activity	metabolic process	binding		
21619344|42623179|Litopenaeus	catalytic activity	metabolic process	binding	macromolecular complex	cell	cell	cellular process	metabolic process	binding	multicellular organismal process	growth	binding	biological regulation	cellular process	organelle	cellular process	cellular process	response to stimulus		
21619355|42623190|Litopenaeus	response to stimulus	response to stimulus	response to stimulus	transporter activity	cell	cell	localization	binding	cell		
21623430|42633626|Litopenaeus	response to stimulus	response to stimulus	metabolic process	metabolic process	catalytic activity	metabolic process	metabolic process		
21623433|42633629|Litopenaeus	catalytic activity	transporter activity	cell	macromolecular complex	cellular process	cellular process	localization	metabolic process	cellular process	cellular process		
21648488|42722353|Litopenaeus	structural molecule activity	cellular process	organelle	macromolecular complex	binding	binding	developmental process	cellular process	multicellular organismal process	localization	cellular component organization		
21711580|42820257|Litopenaeus	metabolic process	structural molecule activity	cell	cell	binding	cellular process	cellular process		
21711582|42820259|Litopenaeus	metabolic process	metabolic process	metabolic process	metabolic process	binding	structural molecule activity	cell	cell	cellular process	biological regulation	metabolic process	response to stimulus	cellular component biogenesis	cell	organelle	cell		
21711584|42820261|Litopenaeus	metabolic process	structural molecule activity	cell	cell	cellular process	cellular process		
21874253|45332845|Penaeus	structural molecule activity	organelle	macromolecular complex	cellular process	reproduction	developmental process	cellular process	multicellular organismal process	binding	binding	cellular component biogenesis	organelle	localization	cellular component organization	cell		
21874254|45332846|Penaeus	structural molecule activity	organelle	macromolecular complex	cellular process	reproduction	developmental process	cellular process	multicellular organismal process	binding	binding	cellular component biogenesis	organelle	localization	cellular component organization	cell		
21874255|45332847|Penaeus	catalytic activity	transporter activity	localization	macromolecular complex	cell	cellular process	cellular process	metabolic process		
21874256|45332848|Penaeus	organelle	macromolecular complex	cellular process	structural molecule activity	binding	binding	cell		
21874258|45332850|Penaeus	structural molecule activity	organelle	macromolecular complex	cellular process	reproduction	developmental process	cellular process	multicellular organismal process	binding	binding	cellular component biogenesis	organelle	localization	cellular component organization	cell		
21874261|45332853|Penaeus	binding	binding	binding		
21874262|45332854|Penaeus	metabolic process	structural molecule activity	cell	cell	cell	cellular process	cellular process		
21874263|45332855|Penaeus	metabolic process	binding	cell	cell	macromolecular complex	catalytic activity	binding	cell		
21874264|45332856|Penaeus		
21874265|45332857|Penaeus		
21874266|45332858|Penaeus	metabolic process	binding	cell	macromolecular complex	catalytic activity	binding	cell		
21874267|45332859|Penaeus	metabolic process	binding	cell	cell	macromolecular complex	catalytic activity	binding	cell		
21874268|45332860|Penaeus	metabolic process	binding	cell	macromolecular complex	catalytic activity	binding	cell		
21874269|45332861|Penaeus	metabolic process	catalytic activity		
21874270|45332862|Penaeus	metabolic process	structural molecule activity	cell	cell	cellular process	developmental process	multicellular organismal process		
21874272|45332864|Penaeus	organelle	macromolecular complex	cellular process	structural molecule activity	binding	binding	cell		
21874273|45332865|Penaeus	metabolic process	structural molecule activity	cell	cell	reproduction	cell	cellular process	cellular process	binding		
21874274|45332866|Penaeus	metabolic process	binding	cell	cell	macromolecular complex	catalytic activity	binding	cell		
21874276|45332868|Penaeus	response to stimulus	response to stimulus	response to stimulus	transporter activity	cell	cell	localization	binding	cell		
21874277|45332869|Penaeus	metabolic process	binding	cell	macromolecular complex	catalytic activity	binding	cell		
21874278|45332870|Penaeus	binding	organelle	macromolecular complex	cellular component biogenesis	structural molecule activity	cellular component organization	catalytic activity		
21874279|45332871|Penaeus	catalytic activity	transporter activity	localization	macromolecular complex	cell	cellular process	cellular process	metabolic process	binding	cell		
21874280|45332872|Penaeus	catalytic activity	organelle	response to stimulus	cellular process	catalytic activity	metabolic process	structural molecule activity	cell	cell	cell	binding	biological regulation	cellular process	cell	binding		
21874281|45332873|Penaeus		
21874282|45332874|Penaeus	structural molecule activity	organelle	macromolecular complex	cellular process	reproduction	developmental process	cellular process	multicellular organismal process	binding	binding	cellular component biogenesis	organelle	localization	cellular component organization	cell		
21874284|45332876|Penaeus	structural molecule activity	cellular process	organelle	macromolecular complex	multicellular organismal process	metabolic process	metabolic process	catalytic activity	binding	binding	cellular component biogenesis	biological regulation	localization		
21874285|45332877|Penaeus	structural molecule activity	cellular process	organelle	macromolecular complex	multicellular organismal process	metabolic process	metabolic process	catalytic activity	binding	binding	cellular component biogenesis	biological regulation	localization		
21874286|45332878|Penaeus	metabolic process	binding	cell	macromolecular complex	catalytic activity	binding	cell		
21874287|45332879|Penaeus	metabolic process	binding	cell	macromolecular complex	catalytic activity	binding	cell		
21874288|45332880|Penaeus	metabolic process	structural molecule activity	cell	cell	binding	cell	cellular process	cellular process		
21874289|45332881|Penaeus	metabolic process	structural molecule activity	cell	cell	cellular component biogenesis	cell	cellular process	cellular process		
21874290|45332882|Penaeus	metabolic process	structural molecule activity	cell	cell		
21874291|45332883|Penaeus	metabolic process	structural molecule activity	cell	cell	cellular process	cellular process		
21874292|45332884|Penaeus	metabolic process	structural molecule activity	cell	cell	cellular process	cellular process		
21874295|45332887|Penaeus		
21874296|45332888|Penaeus	metabolic process	structural molecule activity	cell	cell		
21874297|45332889|Penaeus	metabolic process	structural molecule activity	cell	cell	cell	cellular process	cellular process		
21874298|45332890|Penaeus	metabolic process	structural molecule activity	cell	cell	cell		
21874299|45332891|Penaeus	metabolic process	structural molecule activity	cell	cell		
21874300|45332892|Penaeus	metabolic process	structural molecule activity	cell	cell	binding	cell	cellular process	cellular process		
21874301|45332893|Penaeus	metabolic process	structural molecule activity	cell	cell	cell	cellular process	cellular process		
21874302|45332894|Penaeus	metabolic process	structural molecule activity	cell	cell	binding	cell	cellular process	cellular process		
21874303|45332895|Penaeus	metabolic process	structural molecule activity	cell	cell	cell	binding		
21874304|45332896|Penaeus	metabolic process	structural molecule activity	cell	cell	cellular process	cellular process		
21874305|45332897|Penaeus	metabolic process	structural molecule activity	cell	cell	binding	cell	cellular process	cellular process		
21874307|45332899|Penaeus	metabolic process	structural molecule activity	cell	cell	binding	cell		
21874308|45332900|Penaeus	metabolic process	binding	cell	macromolecular complex	catalytic activity	binding	cell		
21874309|45332901|Penaeus	response to stimulus	response to stimulus	response to stimulus	transporter activity	cell	cell	localization	binding	cell		
21874310|45332902|Penaeus	metabolic process	structural molecule activity	cell	cell	growth	multicellular organismal process	cellular process	cellular process		
21874311|45332903|Penaeus	metabolic process	structural molecule activity	cell	cell	cellular process	cellular process	binding		
21874313|45332905|Penaeus	metabolic process	structural molecule activity	cell	cell	cell	cellular process	cellular process		
21874314|45332906|Penaeus	metabolic process	binding	cell	cell	macromolecular complex	catalytic activity	binding	cell		
21874315|45332907|Penaeus	metabolic process	metabolic process	metabolic process	metabolic process	binding	structural molecule activity	cell	cell	cellular process	biological regulation	metabolic process	response to stimulus	cellular component biogenesis	cell	organelle	cell		
21874316|45332908|Penaeus	metabolic process	structural molecule activity	cell	cell	cellular process	cellular process	binding		
21874317|45332909|Penaeus	metabolic process	structural molecule activity	cell	cell	cell	cellular process	cellular process		
21874318|45332910|Penaeus	metabolic process	structural molecule activity	cell	cell	cell		
21874319|45332911|Penaeus	metabolic process	structural molecule activity	cell	cell	binding	cellular process	cellular process		
21874320|45332912|Penaeus	metabolic process	structural molecule activity	cell	cell		
21874321|45332913|Penaeus	metabolic process	structural molecule activity	cell	cell	cell	cellular process	cellular process		
21874322|45332914|Penaeus	metabolic process	structural molecule activity	cell	cell		
21874324|45332916|Penaeus	metabolic process	structural molecule activity	cell	cell		
21874325|45332917|Penaeus	metabolic process	structural molecule activity	cell	cell	cell	cellular process	cellular process		
21874326|45332918|Penaeus	metabolic process	structural molecule activity	cell	cell	cellular process	cellular process		
21874328|45332920|Penaeus	metabolic process	structural molecule activity	cell	cell	cellular process	cellular process	binding		
21874329|45332921|Penaeus	metabolic process	metabolic process	metabolic process	binding	metabolic process	structural molecule activity	cell	cell	cellular process	biological regulation	metabolic process	response to stimulus	cellular component biogenesis	cell	organelle		
21874330|45332922|Penaeus	metabolic process	structural molecule activity	cell	cell		
21874331|45332923|Penaeus	metabolic process	structural molecule activity	cell	cell		
21874332|45332924|Penaeus	metabolic process	structural molecule activity	cell	cell	cell		
21874333|45332925|Penaeus	metabolic process	structural molecule activity	cell	cell	cellular process	cellular process		
21874335|45332927|Penaeus	metabolic process	structural molecule activity	cell	cell		
21874336|45332928|Penaeus		
21874337|45332929|Penaeus	structural molecule activity	cell	cell	metabolic process	cell		
21874338|45332930|Penaeus	metabolic process	metabolic process	metabolic process	binding	metabolic process	structural molecule activity	cell	cell	cellular process	biological regulation	metabolic process	response to stimulus	cellular component biogenesis	cell	organelle		
21874339|45332931|Penaeus	metabolic process	structural molecule activity	cell	cell		
21874340|45332932|Penaeus	metabolic process	metabolic process	metabolic process	metabolic process	binding	structural molecule activity	cell	cell	cellular process	biological regulation	metabolic process	response to stimulus	cellular component biogenesis	cell	organelle	cell		
21874341|45332933|Penaeus	metabolic process	binding	cell	macromolecular complex	catalytic activity	binding	cell		
21874342|45332934|Penaeus	metabolic process	binding	cell	macromolecular complex	catalytic activity	binding	cell		
21874343|45332935|Penaeus	metabolic process	binding	cell	macromolecular complex	catalytic activity	binding	cell		
21874344|45332936|Penaeus	metabolic process	structural molecule activity	cell	cell	cell	cellular process	cellular process	binding		
21874345|45332937|Penaeus	metabolic process	structural molecule activity	cell	cell	cell	cellular process	cellular process		
21874346|45332938|Penaeus	metabolic process	structural molecule activity	cell	cell	cell		
21874347|45332939|Penaeus	metabolic process	cell	cell	structural molecule activity	cell	cellular process	cellular process		
21874348|45332940|Penaeus	metabolic process	structural molecule activity	cell	cell	cell		
21874349|45332941|Penaeus	metabolic process	structural molecule activity	cell	cell	binding	cellular process	cellular process		
21874350|45332942|Penaeus	metabolic process	binding	cell	macromolecular complex	cell	cellular process	developmental process	multicellular organismal process	cell		
21874351|45332943|Penaeus	metabolic process	structural molecule activity	cell	cell	binding	cell		
21874352|45332944|Penaeus	metabolic process	structural molecule activity	cell	cell	cellular process	developmental process	multicellular organismal process		
21874353|45332945|Penaeus	metabolic process	structural molecule activity	cell	cell	binding	cellular process	cellular process		
21874355|45332947|Penaeus	metabolic process	structural molecule activity	cell	cell	cellular process	developmental process	multicellular organismal process		
21874356|45332948|Penaeus	catalytic activity	organelle	response to stimulus	cellular process	catalytic activity	metabolic process	structural molecule activity	cell	cell	cell	binding	biological regulation	cellular process	cell	binding		
21874357|45332949|Penaeus	metabolic process	binding	cell	cell	macromolecular complex	catalytic activity	binding	cell		
21874358|45332950|Penaeus	metabolic process	binding	cell	macromolecular complex	catalytic activity	binding	cell		
21874359|45332951|Penaeus	metabolic process	structural molecule activity	cell	cell	response to stimulus	cellular process	catalytic activity	cell	organelle	cellular component biogenesis	cell		
21874360|45332952|Penaeus	structural molecule activity	organelle	macromolecular complex	cellular process	reproduction	developmental process	cellular process	multicellular organismal process	binding	binding	cellular component biogenesis	organelle	localization	cellular component organization	cell		
21874362|45332954|Penaeus	structural molecule activity	organelle	macromolecular complex	cellular process	reproduction	developmental process	cellular process	multicellular organismal process	binding	binding	cellular component biogenesis	organelle	localization	cellular component organization	cell		
21874363|45332955|Penaeus	catalytic activity	organelle	response to stimulus	cellular process	catalytic activity	metabolic process	structural molecule activity	cell	cell	cell	binding	biological regulation	cellular process	cell	binding		
21874364|45332956|Penaeus	cell	cell	metabolic process	structural molecule activity	binding	binding		
21874365|45332957|Penaeus	metabolic process	structural molecule activity	cell	cell		
21874366|45332958|Penaeus	cellular process	cell	catalytic activity	metabolic process	metabolic process	developmental process	multicellular organismal process	cell		
21874368|45332960|Penaeus	metabolic process	binding	cell	macromolecular complex	catalytic activity	binding	cell		
21874369|45332961|Penaeus	metabolic process	binding	cell	macromolecular complex	catalytic activity	binding	cell		
21874370|45332962|Penaeus	metabolic process	structural molecule activity	cell	cell	binding	transcription regulator activity	cellular process	cellular process		
21874371|45332963|Penaeus	structural molecule activity	organelle	macromolecular complex	cellular process	reproduction	developmental process	cellular process	multicellular organismal process	binding	binding	cellular component biogenesis	organelle	localization	cellular component organization	cell		
21874372|45332964|Penaeus	cellular component organization	metabolic process	binding	binding	binding	cell	macromolecular complex	cell	cellular process	cellular process	developmental process	cellular process	multicellular organismal process	cellular process		
21874373|45332965|Penaeus	structural molecule activity	organelle	macromolecular complex	cellular process	reproduction	developmental process	cellular process	multicellular organismal process	binding	binding	cellular component biogenesis	organelle	localization	cellular component organization	cell		
21874374|45332966|Penaeus	metabolic process	structural molecule activity	cell	cell	response to stimulus	cellular process	catalytic activity	cell	organelle	cellular component biogenesis	cell		
21874375|45332967|Penaeus	metabolic process	binding	cell	cell	macromolecular complex	catalytic activity	binding	cell		
21874376|45332968|Penaeus	structural molecule activity	organelle	macromolecular complex	cellular process	reproduction	developmental process	cellular process	multicellular organismal process	binding	binding	cellular component biogenesis	organelle	localization	cellular component organization	cell		
21874377|45332969|Penaeus	metabolic process	structural molecule activity	cell	cell	binding	transcription regulator activity	cellular process	cellular process		
21874378|45332970|Penaeus		
21874379|45332971|Penaeus	metabolic process	structural molecule activity	cell	cell	binding	transcription regulator activity	cellular process	cellular process		
21874380|45332972|Penaeus	metabolic process	structural molecule activity	cell	cell	cellular process	cellular process		
21874381|45332973|Penaeus	organelle	macromolecular complex	cellular process	structural molecule activity	binding	binding	cell		
21874382|45332974|Penaeus	cellular process	cell	catalytic activity	metabolic process	metabolic process	developmental process	multicellular organismal process	cell		
21874383|45332975|Penaeus	metabolic process	structural molecule activity	cell	cell	cellular process	cellular process		
21874384|45332976|Penaeus	cellular component organization	metabolic process	binding	binding	binding	cell	macromolecular complex	cell	cellular process	cellular process	developmental process	cellular process	multicellular organismal process	cellular process		
21874385|45332977|Penaeus	response to stimulus	response to stimulus	response to stimulus	transporter activity	cell	cell	localization	binding	cell		
21874386|45332978|Penaeus	metabolic process	binding	cell	macromolecular complex	catalytic activity	binding	cell		
21874387|45332979|Penaeus	structural molecule activity	organelle	macromolecular complex	cellular process	reproduction	developmental process	cellular process	multicellular organismal process	binding	binding	cellular component biogenesis	organelle	localization	cellular component organization	cell		
21874388|45332980|Penaeus	catalytic activity	organelle	response to stimulus	cellular process	catalytic activity	metabolic process	structural molecule activity	cell	cell	cell	binding	biological regulation	cellular process	cell	binding		
21874389|45332981|Penaeus	metabolic process	structural molecule activity	cell	cell	cellular process	cellular process		
21874390|45332982|Penaeus	structural molecule activity	organelle	macromolecular complex	cellular process	reproduction	developmental process	cellular process	multicellular organismal process	binding	binding	cellular component biogenesis	organelle	localization	cellular component organization	cell		
21874391|45332983|Penaeus	metabolic process	structural molecule activity	cell	cell	cell	cellular process	cellular process	binding		
21874392|45332984|Penaeus		
21874393|45332985|Penaeus		
22013287|45603436|Litopenaeus	catalytic activity	transporter activity	localization	macromolecular complex	cell	cellular process	cellular process	metabolic process		
22013289|45603438|Litopenaeus	structural molecule activity	cellular process	organelle	macromolecular complex	binding	binding	developmental process	cellular process	multicellular organismal process	localization	cellular component organization		
22013291|45603440|Litopenaeus	structural molecule activity	cellular process	organelle	macromolecular complex	binding	binding	developmental process	cellular process	multicellular organismal process	localization	cellular component organization		
22013295|45603444|Litopenaeus	biological regulation	cellular process	antioxidant activity	catalytic activity	cell	response to stimulus	metabolic process		
22013296|45603445|Litopenaeus	organelle	cellular process	catalytic activity		
22013298|45603447|Litopenaeus	cellular process	catalytic activity	biological regulation	metabolic process	cellular process	binding	cellular component biogenesis	binding		
22013299|45603448|Litopenaeus	biological regulation	cellular process	antioxidant activity	catalytic activity	cell	response to stimulus	metabolic process		
22013300|45603449|Litopenaeus	metabolic process	structural molecule activity	cell	cell	cellular process	cellular process		
22013302|45603451|Litopenaeus	binding	cellular component biogenesis	organelle	macromolecular complex		
22013304|45603453|Litopenaeus	structural molecule activity	cellular process	organelle	macromolecular complex	binding	binding	developmental process	cellular process	multicellular organismal process	localization	cellular component organization		
22053860|45650419|Penaeus	metabolic process	cell	cell	structural molecule activity	cellular process	cellular process		
22053871|45650430|Penaeus	catalytic activity	metabolic process	binding	cell		
22053878|45650437|Penaeus	catalytic activity	binding	cell	metabolic process	metabolic process		
22053881|45650440|Penaeus	metabolic process	structural molecule activity	cell	cell	cell		
22053882|45650441|Penaeus	catalytic activity	metabolic process	binding	cell		
22053887|45650446|Penaeus		
22053888|45650447|Penaeus	catalytic activity	metabolic process	metabolic process	cell	transporter activity	catalytic activity	metabolic process		
22053889|45650448|Penaeus	catalytic activity	organelle	metabolic process		
22053892|45650451|Penaeus	antioxidant activity	catalytic activity	cell	response to stimulus	metabolic process	biological regulation	cellular process		
22053893|45650452|Penaeus	cellular component biogenesis	structural molecule activity	extracellular region		
22053896|45650455|Penaeus	cellular component biogenesis	structural molecule activity	organelle	cell	macromolecular complex	binding	catalytic activity	catalytic activity	developmental process	cellular process	multicellular organismal process	cellular process	binding		
22053898|45650457|Penaeus	catalytic activity	cell	metabolic process	metabolic process	electron carrier activity	binding	cell		
22053904|45650463|Penaeus	catalytic activity	metabolic process	cellular process	cell	metabolic process	cellular process	cellular component organization	multicellular organismal process	binding	cell		
22053910|45650469|Penaeus	metabolic process	metabolic process	metabolic process	binding	metabolic process	structural molecule activity	cell	cell	cellular process	biological regulation	metabolic process	response to stimulus	cellular component biogenesis	cell	organelle		
22053916|45650475|Penaeus	catalytic activity	binding	cellular process	metabolic process	metabolic process		
22053932|45650491|Penaeus	catalytic activity	metabolic process	organelle	binding		
22053936|45650495|Penaeus	organelle	metabolic process	biological regulation	cellular process	binding	catalytic activity		
22053943|45650502|Penaeus	metabolic process	structural molecule activity	cell	cell	biological regulation	cellular process	cell	cellular process	cellular process		
22053957|45650516|Penaeus	metabolic process	structural molecule activity	cell	cell	cellular process	cellular process	binding		
22053958|45650517|Penaeus	binding	cellular process	organelle		
22053960|45650519|Penaeus	metabolic process	structural molecule activity	cell	cell	cell	cellular process	cellular process		
22053964|45650523|Penaeus	catalytic activity	cell		
22053968|45650527|Penaeus		
22053973|45650532|Penaeus	catalytic activity	binding		
22095190|45751530|Litopenaeus	reproduction	metabolic process	response to stimulus	response to stimulus	catalytic activity	cell	multicellular organismal process	cellular process	cellular process	cellular process	cell	response to stimulus	biological regulation	developmental process	cellular process	multicellular organismal process	cellular component organization	binding	binding	cell	cellular process		
22095202|45751542|Litopenaeus	catalytic activity	metabolic process	cell		
22969577|47152307|Similar	organelle	macromolecular complex	cell	extracellular region	binding	localization	cellular component organization		
22969578|47152308|Similar	metabolic process	binding	cell	macromolecular complex	catalytic activity	binding	cell		
22969579|47152309|Similar	metabolic process	binding	cell	macromolecular complex		
22969580|47152310|Similar	metabolic process	metabolic process	metabolic process	binding	organelle		
22969581|47152311|Similar	cellular process	organelle	catalytic activity		
22969582|47152312|Similar	cellular process	metabolic process	cellular process	catalytic activity	binding	cell	cellular process		
22969583|47152313|Similar	binding	organelle	organelle	metabolic process	binding	binding	cell	macromolecular complex	binding	cell	reproduction	catalytic activity	metabolic process	biological regulation	metabolic process	metabolic process	cellular process	metabolic process	cellular process	binding	catalytic activity		
22969584|47152314|Similar	metabolic process	structural molecule activity	cell	cell	cellular process	cellular process		
22969585|47152315|Similar	metabolic process	structural molecule activity	cell	cell	cell	binding		
22969586|47152316|Similar	metabolic process	structural molecule activity	cell	cell	binding	cellular process	cellular process		
22969587|47152317|Similar	metabolic process	structural molecule activity	cell	cell	cell		
22969588|47152318|Similar	binding	organelle	macromolecular complex	structural molecule activity	cellular component biogenesis	cellular component organization	catalytic activity	biological regulation	cellular process	cellular process	response to stimulus	cellular process		
22969589|47152319|Similar	metabolic process	structural molecule activity	cell	cell		
22969590|47152320|Similar	metabolic process	structural molecule activity	cell	cell		
22969591|47152321|Similar	metabolic process	structural molecule activity	cell	cell	cell		
22969592|47152322|Similar	metabolic process	structural molecule activity	cell	cell		
22969593|47152323|Similar	metabolic process	structural molecule activity	cell	cell	cell		
22969594|47152324|Similar	metabolic process	structural molecule activity	cell	cell	cell	cellular process	cellular process		
22969595|47152325|Similar	metabolic process	cell	cell	structural molecule activity	cellular process	cellular process		
22969596|47152326|Similar	metabolic process	structural molecule activity	cell	cell	growth	multicellular organismal process	cellular process	cellular process		
22969597|47152327|Similar	metabolic process	structural molecule activity	cell	cell	cell		
22969598|47152328|Similar	catalytic activity	transporter activity	localization	macromolecular complex	cell	cellular process	cellular process	metabolic process	cell		
22969599|47152329|Similar	binding	organelle	macromolecular complex	structural molecule activity	cellular component biogenesis	cellular component organization	catalytic activity	biological regulation	cellular process	cellular process	response to stimulus	cellular process		
22969601|47152331|Similar	catalytic activity	transporter activity	organelle	cell	response to stimulus	response to stimulus	multicellular organismal process	localization	macromolecular complex	response to stimulus	developmental process	cellular component organization	biological regulation	multicellular organismal process	cellular component biogenesis	binding	cellular process	metabolic process		
22969603|47152333|Similar	binding	binding	biological regulation	growth	cellular process	response to stimulus		
22969604|47152334|Similar		
22969605|47152335|Similar	organelle	macromolecular complex	developmental process	multicellular organismal process	multicellular organismal process	reproduction	cellular process	catalytic activity	catalytic activity	cellular component organization	cellular component biogenesis	cellular process	cell	biological regulation	cellular process	response to stimulus	binding	binding	cell		
22969608|47152338|Similar	multicellular organismal process	catalytic activity	metabolic process	cell	antioxidant activity	binding		
22969609|47152339|Similar	catalytic activity	cell	metabolic process	cell	enzyme regulator activity	organelle	macromolecular complex	organelle	cellular process	developmental process	multicellular organismal process		
22969610|47152340|Similar	catalytic activity	cell		
22983230|47231645|Penaeus	structural molecule activity	organelle	macromolecular complex	cellular process	reproduction	developmental process	cellular process	multicellular organismal process	binding	binding	cellular component biogenesis	organelle	localization	cellular component organization	cell		
22983231|47231646|Penaeus	structural molecule activity	organelle	macromolecular complex	cellular process	reproduction	developmental process	cellular process	multicellular organismal process	binding	binding	cellular component biogenesis	organelle	localization	cellular component organization	cell		
22983232|47231647|Penaeus	organelle	macromolecular complex	cellular process	structural molecule activity	binding	binding	cell		
22983234|47231649|Penaeus	binding	cell	cell	macromolecular complex	metabolic process	enzyme regulator activity	cell		
22983235|47231650|Penaeus	cellular process	binding	organelle	cellular component biogenesis	developmental process	cellular component organization	biological regulation	organelle		
22983236|47231651|Penaeus	metabolic process	binding	cell	cell	binding	catalytic activity	cell	cellular process	cellular process		
22983238|47231653|Penaeus	metabolic process	structural molecule activity	cell	cell	cell	cellular process	cellular process		
22983246|47231661|Penaeus	localization	cellular process	catalytic activity	macromolecular complex	cell		
22983247|47231662|Penaeus	catalytic activity	organelle	response to stimulus	cellular process	catalytic activity	metabolic process	structural molecule activity	cell	cell	cell	binding	biological regulation	cellular process	cell	binding		
22983248|47231663|Penaeus	response to stimulus	response to stimulus	response to stimulus	transporter activity	cell	cell	localization	binding	cell		
22983249|47231664|Penaeus	metabolic process	structural molecule activity	cell	cell	binding	transcription regulator activity	cellular process	cellular process		
22983250|47231665|Penaeus	cellular process	organelle	structural molecule activity	macromolecular complex	binding		
22983251|47231666|Penaeus	structural molecule activity	organelle	macromolecular complex	cellular process	reproduction	developmental process	cellular process	multicellular organismal process	binding	binding	cellular component biogenesis	organelle	localization	cellular component organization	cell		
22983252|47231667|Penaeus	metabolic process	structural molecule activity	cell	cell	response to stimulus	cellular process	catalytic activity	cell	organelle	cellular component biogenesis	cell		
22983253|47231668|Penaeus	metabolic process	structural molecule activity	cell	cell	binding	cell	cellular process	cellular process	binding		
22983254|47231669|Penaeus	metabolic process	binding	cell	macromolecular complex	catalytic activity	binding	cell		
22983255|47231670|Penaeus	structural molecule activity	organelle	macromolecular complex	cellular process	reproduction	developmental process	cellular process	multicellular organismal process	binding	binding	cellular component biogenesis	organelle	localization	cellular component organization	cell		
22983256|47231671|Penaeus	metabolic process	structural molecule activity	cell	cell	cell		
22983257|47231672|Penaeus	cellular component biogenesis	binding	structural molecule activity	organelle	macromolecular complex	multicellular organismal process	cellular component organization	catalytic activity		
22983258|47231673|Penaeus	catalytic activity	transporter activity	localization	macromolecular complex	cell	cellular process	cellular process	metabolic process		
22983260|47231675|Penaeus	metabolic process	structural molecule activity	cell	cell	binding	cell	cellular process	cellular process	binding		
22983261|47231676|Penaeus	cellular process	binding	organelle	cellular component biogenesis	developmental process	cellular component organization	biological regulation	organelle		
22983263|47231678|Penaeus		
22983265|47231680|Penaeus	catalytic activity	transporter activity	localization	macromolecular complex	cell	cellular process	cellular process	metabolic process	binding	cell		
22983266|47231681|Penaeus	metabolic process	structural molecule activity	cell	cell	cell	cellular process	cellular process		
22983267|47231682|Penaeus	metabolic process	structural molecule activity	cell	cell	cell	cellular process	cellular process		
22983268|47231683|Penaeus	metabolic process	structural molecule activity	cell	cell	binding	cell		
22983269|47231684|Penaeus	metabolic process	structural molecule activity	cell	cell	cellular process	cellular process		
22983270|47231685|Penaeus	structural molecule activity	cellular process	organelle	macromolecular complex	multicellular organismal process	metabolic process	metabolic process	catalytic activity	binding	binding	cellular component biogenesis	biological regulation	localization		
22983271|47231686|Penaeus	structural molecule activity	organelle	macromolecular complex	cellular process	reproduction	developmental process	cellular process	multicellular organismal process	binding	binding	cellular component biogenesis	organelle	localization	cellular component organization	cell		
22983272|47231687|Penaeus	binding	transporter activity	cell	cellular process	metabolic process	metabolic process		
22983274|47231689|Penaeus	metabolic process	structural molecule activity	cell	cell	cell	cellular process	cellular process		
22983275|47231690|Penaeus	metabolic process	structural molecule activity	cell	cell	binding	cell	cellular process	cellular process		
22983278|47231693|Penaeus	metabolic process	structural molecule activity	cell	cell	cellular process	multicellular organismal process		
22983279|47231694|Penaeus	structural molecule activity	organelle	macromolecular complex	cellular process	reproduction	developmental process	cellular process	multicellular organismal process	binding	binding	cellular component biogenesis	organelle	localization	cellular component organization	cell		
22983280|47231695|Penaeus	metabolic process	structural molecule activity	cell	cell	cellular process	cellular process		
22983281|47231696|Penaeus	structural molecule activity	cellular process	organelle	macromolecular complex	multicellular organismal process	metabolic process	metabolic process	catalytic activity	binding	binding	cellular component biogenesis	biological regulation	localization		
22983282|47231697|Penaeus	organelle	macromolecular complex	cellular process	structural molecule activity	binding	binding	cell		
22983283|47231698|Penaeus	cellular process	binding	organelle	cellular component biogenesis	developmental process	cellular component organization	biological regulation	organelle		
22983284|47231699|Penaeus	metabolic process	binding	cell	cell	macromolecular complex	catalytic activity	binding	cell		
22983285|47231700|Penaeus		
22983286|47231701|Penaeus	metabolic process	structural molecule activity	cell	cell	reproduction	cell	cellular process	cellular process	binding		
22983287|47231702|Penaeus	structural molecule activity	organelle	macromolecular complex	cellular process	reproduction	developmental process	cellular process	multicellular organismal process	binding	binding	cellular component biogenesis	organelle	localization	cellular component organization	cell		
22983288|47231703|Penaeus	catalytic activity	organelle	response to stimulus	cellular process	catalytic activity	metabolic process	structural molecule activity	cell	cell	cell	binding	biological regulation	cellular process	cell	binding		
22983289|47231704|Penaeus	metabolic process	structural molecule activity	cell	cell	binding	cell	cellular process	cellular process	binding		
22983290|47231705|Penaeus	metabolic process	binding	cell	macromolecular complex	catalytic activity	binding	cell		
22983291|47231706|Penaeus	metabolic process	binding	cell	macromolecular complex	catalytic activity	binding	cell		
22983292|47231707|Penaeus	metabolic process	structural molecule activity	cell	cell	reproduction	cell	cellular process	cellular process	binding		
22983293|47231708|Penaeus	metabolic process	structural molecule activity	cell	cell	binding	cell	cellular process	cellular process	binding		
22983294|47231709|Penaeus	organelle	macromolecular complex	cellular process	structural molecule activity	binding	binding	cell		
22983295|47231710|Penaeus	metabolic process	structural molecule activity	cell	cell	reproduction	cell	cellular process	cellular process	binding		
22983296|47231711|Penaeus	metabolic process	structural molecule activity	cell	cell	cellular process	cellular process		
22983297|47231712|Penaeus	metabolic process	structural molecule activity	cell	cell	cell	cellular process	cellular process		
22983298|47231713|Penaeus		
22983299|47231714|Penaeus		
22983300|47231715|Penaeus	metabolic process	structural molecule activity	cell	cell	binding	cell	cellular process	cellular process	binding		
22983301|47231716|Penaeus	metabolic process	structural molecule activity	cell	cell	cellular process	cellular process		
22983302|47231717|Penaeus	metabolic process	structural molecule activity	cell	cell	cell	binding		
22983303|47231718|Penaeus	metabolic process	structural molecule activity	cell	cell	binding	transcription regulator activity	cellular process	cellular process		
22983304|47231719|Penaeus	metabolic process	binding	cell	macromolecular complex	catalytic activity	binding	cell		
22983305|47231720|Penaeus	catalytic activity	organelle	response to stimulus	cellular process	catalytic activity	metabolic process	structural molecule activity	cell	cell	cell	binding	biological regulation	cellular process	cell	binding		
22983306|47231721|Penaeus		
22983307|47231722|Penaeus	metabolic process	structural molecule activity	cell	cell	reproduction	cell	cellular process	cellular process	binding		
22983308|47231723|Penaeus		
22983309|47231724|Penaeus	metabolic process	binding	cell	macromolecular complex	catalytic activity	binding	cell		
22983310|47231725|Penaeus		
22983311|47231726|Penaeus	metabolic process	structural molecule activity	cell	cell	cell		
22983312|47231727|Penaeus	metabolic process	binding	cell	cell	macromolecular complex	catalytic activity	binding	cell		
22983313|47231728|Penaeus	metabolic process	binding	cell	macromolecular complex	catalytic activity	binding	cell		
22983314|47231729|Penaeus	cellular process	binding	organelle	cellular component biogenesis	developmental process	cellular component organization	biological regulation	organelle		
22983315|47231730|Penaeus		
22983316|47231731|Penaeus	metabolic process	translation regulator activity	binding	cell	cellular process	developmental process	multicellular organismal process	biological regulation	binding	binding	metabolic process	cellular process	cellular component organization		
22983317|47231732|Penaeus	metabolic process	binding	cell	macromolecular complex	catalytic activity	binding	cell		
22983318|47231733|Penaeus	metabolic process	binding	cell	macromolecular complex	catalytic activity	binding	cell		
22983319|47231734|Penaeus	metabolic process	structural molecule activity	cell	cell	cell	cellular process	cellular process		
22983320|47231735|Penaeus	metabolic process	structural molecule activity	cell	cell	cell	cellular process	cellular process		
22983321|47231736|Penaeus	metabolic process	structural molecule activity	cell	cell	cell	cellular process	cellular process		
22983322|47231737|Penaeus	metabolic process	structural molecule activity	cell	cell	binding	cellular process	cellular process		
22983323|47231738|Penaeus	metabolic process	structural molecule activity	cell	cell	binding	cell		
23195029|53551549|Penaeus	metabolic process	structural molecule activity	cell	cell	cellular process	cellular process		
23195030|53551550|Penaeus	metabolic process	structural molecule activity	cell	cell		
23195031|53551551|Penaeus	metabolic process	structural molecule activity	cell	cell	growth	multicellular organismal process	cellular process	cellular process		
23195032|53551552|Penaeus	metabolic process	structural molecule activity	cell	cell	reproduction	cell	cellular process	cellular process	binding		
23195033|53551553|Penaeus	cell	cell	metabolic process	structural molecule activity	binding	binding		
23195034|53551554|Penaeus	metabolic process	structural molecule activity	cell	cell		
23195035|53551555|Penaeus	metabolic process	structural molecule activity	cell	cell		
23195037|53551557|Penaeus	metabolic process	structural molecule activity	cell	cell		
24203205|49454365|Litopenaeus	cell	catalytic activity	transporter activity	macromolecular complex	localization	multicellular organismal process	cellular component organization	cellular process	metabolic process	cellular process		
24203206|49454366|Litopenaeus	reproduction	metabolic process	response to stimulus	response to stimulus	catalytic activity	cell	multicellular organismal process	cellular process	cellular process	cellular process	cell	response to stimulus	biological regulation	developmental process	cellular process	multicellular organismal process	cellular component organization	binding	binding	cell	cellular process		
24203208|49454368|Litopenaeus	metabolic process	cell	cell	structural molecule activity	cellular process	cellular process		
24203209|49454369|Litopenaeus		
24203210|49454370|Litopenaeus		
24203212|49454372|Litopenaeus	binding	cell	cellular component biogenesis	cell	cell	cell		
24285627|49624731|Litopenaeus	metabolic process	structural molecule activity	cell	cell	cell		
24285628|49624732|Litopenaeus	structural molecule activity	organelle	macromolecular complex	cellular process	reproduction	developmental process	cellular process	multicellular organismal process	binding	binding	cellular component biogenesis	organelle	localization	cellular component organization	cell		
24285629|49624733|Litopenaeus	metabolic process	structural molecule activity	cell	cell	response to stimulus	cellular process	catalytic activity	cell	organelle	cellular component biogenesis	cell		
24285630|49624734|Litopenaeus	cell	catalytic activity	cellular process	binding	cellular process	metabolic process	cellular process	metabolic process	metabolic process		
24285631|49624735|Litopenaeus	metabolic process	binding	cell	cell	binding	catalytic activity	cell	cellular process	cellular process		
24285994|49625098|Penaeus	metabolic process	structural molecule activity	cell	cell		
24285995|49625099|Penaeus	metabolic process	structural molecule activity	cell	cell	cell		
24285996|49625100|Penaeus	metabolic process	structural molecule activity	cell	cell	binding	cell	cellular process	cellular process	binding		
24285997|49625101|Penaeus	structural molecule activity	cell	cell	metabolic process	cell	cellular process	cellular process		
24285998|49625102|Penaeus	metabolic process	structural molecule activity	cell	cell	cellular process	cellular process		
24285999|49625103|Penaeus	metabolic process	structural molecule activity	cell	cell	cellular process	cellular process		
24286000|49625104|Penaeus	metabolic process	structural molecule activity	cell	cell	binding	cell		
24286001|49625105|Penaeus	metabolic process	structural molecule activity	cell	cell	binding	cell	cellular process	cellular process	binding		
24286002|49625106|Penaeus	metabolic process	structural molecule activity	cell	cell	cellular process	cellular process		
24286003|49625107|Penaeus		
24286004|49625108|Penaeus	metabolic process	structural molecule activity	cell	cell	binding	cellular process	cell	cellular process	cellular process	binding		
24286005|49625109|Penaeus	structural molecule activity	cell	cell	metabolic process		
24286006|49625110|Penaeus	metabolic process	structural molecule activity	cell	cell	cellular process	cellular process		
24286007|49625111|Penaeus	catalytic activity	organelle	response to stimulus	cellular process	catalytic activity	metabolic process	structural molecule activity	cell	cell	cell	binding	biological regulation	cellular process	cell	binding		
24286008|49625112|Penaeus	metabolic process	structural molecule activity	cell	cell	biological regulation	cellular process	cell	cellular process	cellular process		
24286009|49625113|Penaeus	metabolic process	structural molecule activity	cell	cell	growth	multicellular organismal process	cellular process	cellular process		
24286010|49625114|Penaeus	metabolic process	structural molecule activity	cell	cell	binding	transcription regulator activity	cellular process	cellular process		
24286011|49625115|Penaeus	metabolic process	structural molecule activity	cell	cell	cell	cellular process	cellular process	binding		
24286012|49625116|Penaeus	metabolic process	structural molecule activity	cell	cell	cellular process	cellular process		
24286013|49625117|Penaeus	metabolic process	structural molecule activity	cell	cell		
24286014|49625118|Penaeus	metabolic process	structural molecule activity	cell	cell	binding	cellular process	cellular process		
24286015|49625119|Penaeus	metabolic process	structural molecule activity	cell	cell	cell		
24286016|49625120|Penaeus	cell	cell	metabolic process	structural molecule activity	binding	binding		
24286017|49625121|Penaeus	metabolic process	structural molecule activity	cell	cell	cellular process	multicellular organismal process		
24286018|49625122|Penaeus	metabolic process	structural molecule activity	cell	cell	cellular process	cellular process		
24286019|49625123|Penaeus	metabolic process	structural molecule activity	cell	cell	cell	cellular process	cellular process		
24286020|49625124|Penaeus	metabolic process	structural molecule activity	cell	cell	cell		
24286021|49625125|Penaeus	metabolic process	metabolic process	metabolic process	binding	metabolic process	structural molecule activity	cell	cell	cellular process	biological regulation	metabolic process	response to stimulus	cellular component biogenesis	cell	organelle		
24286022|49625126|Penaeus	metabolic process	structural molecule activity	cell	cell		
24286023|49625127|Penaeus	metabolic process	metabolic process	metabolic process	binding	metabolic process	structural molecule activity	cell	cell	cellular process	biological regulation	metabolic process	response to stimulus	cellular component biogenesis	cell	organelle		
24286024|49625128|Penaeus	metabolic process	structural molecule activity	cell	cell		
24286025|49625129|Penaeus	structural molecule activity	cell	cell	metabolic process	cell	cellular process	cellular process		
24286026|49625130|Penaeus	metabolic process	structural molecule activity	cell	cell	cellular process	cellular process		
24286027|49625131|Penaeus	metabolic process	structural molecule activity	cell	cell	reproduction	cell	cellular process	cellular process	binding		
24286028|49625132|Penaeus	cell	cell	structural molecule activity	metabolic process	cell	cellular process	cellular process		
24286029|49625133|Penaeus	metabolic process	structural molecule activity	cell	cell	reproduction	cell	cellular process	cellular process	binding		
24286030|49625134|Penaeus	metabolic process	metabolic process	metabolic process	metabolic process	binding	structural molecule activity	cell	cell	cellular process	biological regulation	metabolic process	response to stimulus	cellular component biogenesis	cell	organelle	cell		
24286031|49625135|Penaeus	metabolic process	structural molecule activity	cell	cell	growth	multicellular organismal process	cellular process	cellular process		
24286032|49625136|Penaeus	metabolic process	cell	cell	structural molecule activity	cell	cellular process	cellular process		
24286033|49625137|Penaeus	cell	cell	metabolic process	structural molecule activity	binding	binding		
24286034|49625138|Penaeus	metabolic process	structural molecule activity	cell	cell	binding	cell	cellular process	cellular process	binding		
24286035|49625139|Penaeus	catalytic activity	organelle	response to stimulus	cellular process	catalytic activity	metabolic process	structural molecule activity	cell	cell	cell	binding	biological regulation	cellular process	cell	binding		
24286036|49625140|Penaeus	metabolic process	binding	cell	macromolecular complex	catalytic activity	binding	cell		
24286037|49625141|Penaeus	binding	cell	cell	macromolecular complex	metabolic process	enzyme regulator activity	cell		
24286038|49625142|Penaeus	metabolic process	binding	cell	cell	binding	catalytic activity	cell	cellular process	cellular process		
24286039|49625143|Penaeus	metabolic process	binding	cell	macromolecular complex	catalytic activity	binding	cell		
24286040|49625144|Penaeus	metabolic process	binding	cell	macromolecular complex	cell		
24286041|49625145|Penaeus	metabolic process	translation regulator activity	binding	cell	cellular process	developmental process	multicellular organismal process	biological regulation	binding	binding	metabolic process	cellular process	cellular component organization		
24286042|49625146|Penaeus	metabolic process	binding	cell	cell	macromolecular complex	catalytic activity	binding	cell		
24286043|49625147|Penaeus	developmental process	multicellular organismal process	transcription regulator activity	organelle	biological regulation	metabolic process	cellular process	death	cellular process	response to stimulus	metabolic process	transcription regulator activity	response to stimulus	binding	cell	binding	binding	reproduction		
24286044|49625148|Penaeus	binding	macromolecular complex	cell	metabolic process	catalytic activity	binding	response to stimulus		
24286045|49625149|Penaeus	cellular process	metabolic process	binding	biological regulation	cellular process	organelle	macromolecular complex		
24286046|49625150|Penaeus	catalytic activity	cell	macromolecular complex	metabolic process	metabolic process	cellular component biogenesis		
24286047|49625151|Penaeus	catalytic activity	cell	macromolecular complex	metabolic process	metabolic process	cellular component biogenesis	response to stimulus		
24286048|49625152|Penaeus	catalytic activity	cell	macromolecular complex	metabolic process	metabolic process	cellular component biogenesis	response to stimulus		
24286050|49625154|Penaeus	organelle	macromolecular complex	binding	developmental process	cellular process	multicellular organismal process	metabolic process	catalytic activity	binding	biological regulation	metabolic process	metabolic process	metabolic process		
24286051|49625155|Penaeus	metabolic process	transcription regulator activity	organelle	macromolecular complex	organelle	biological regulation	binding		
24286052|49625156|Penaeus	catalytic activity	metabolic process	multicellular organismal process	response to stimulus	response to stimulus	cellular component biogenesis		
24286054|49625158|Penaeus	cellular process	metabolic process	cellular process	catalytic activity	binding	cell	cellular process		
24286055|49625159|Penaeus	organelle	cell	cellular process	cell	structural molecule activity	binding	binding	cellular process		
24286056|49625160|Penaeus		
24286057|49625161|Penaeus	catalytic activity	cell	macromolecular complex	metabolic process	metabolic process	response to stimulus		
24286058|49625162|Penaeus	cellular process	metabolic process	binding	biological regulation	cellular process	organelle	macromolecular complex		
24286059|49625163|Penaeus	metabolic process	structural molecule activity	cell	cell		
24286060|49625164|Penaeus	cellular process	metabolic process	cellular process	cellular process	cellular process	biological regulation	cell	macromolecular complex	metabolic process	metabolic process	binding	cell	organelle		
24286061|49625165|Penaeus	metabolic process	transcription regulator activity	organelle	macromolecular complex	organelle	biological regulation	binding		
24286062|49625166|Penaeus	cellular process	organelle	reproduction	binding	binding	cellular process	cellular process	biological regulation	localization		
24286063|49625167|Penaeus	cell	cell	structural molecule activity	metabolic process	cell	cellular process	cellular process		
24286064|49625168|Penaeus	catalytic activity	metabolic process	organelle	macromolecular complex	binding		
24286065|49625169|Penaeus	catalytic activity	metabolic process	organelle	macromolecular complex	binding		
24619718|50407038|Litopenaeus	developmental process	multicellular organismal process	cellular process	cellular process	cellular process	cellular process	organelle	cell	binding	binding	macromolecular complex		
24619719|50407039|Litopenaeus	metabolic process	enzyme regulator activity	cell	macromolecular complex	cell	binding	response to stimulus	cellular component biogenesis	cellular process	biological regulation	developmental process	cellular component organization	cellular process	multicellular organismal process		
24619720|50407040|Litopenaeus	organelle	macromolecular complex	cellular process	structural molecule activity	binding	binding	cell		
24619744|50407044|Penaeus	metabolic process	cell	cell	structural molecule activity	cellular process	cellular process		
24619745|50407045|Penaeus	metabolic process	structural molecule activity	cell	cell	cellular process	cellular process		
24619746|50407046|Penaeus	metabolic process	structural molecule activity	cell	cell	cell	cellular process	cellular process	binding		
24619747|50407047|Penaeus	metabolic process	structural molecule activity	cell	cell	binding	cell	cellular process	cellular process	binding		
24619748|50407048|Penaeus	metabolic process	structural molecule activity	cell	cell	cellular process	cellular process	binding		
24619749|50407049|Penaeus	metabolic process	structural molecule activity	cell	cell	cellular process	cellular process		
24619750|50407050|Penaeus	metabolic process	structural molecule activity	cell	cell	cell	cellular process	cellular process		
24619751|50407053|Penaeus	metabolic process	structural molecule activity	cell	cell	cell		
24619752|50407054|Penaeus	metabolic process	structural molecule activity	cell	cell	cellular process	cellular process	binding		
24619753|50407055|Penaeus	metabolic process	structural molecule activity	cell	cell	cellular process	cellular process		
24619754|50407056|Penaeus	metabolic process	structural molecule activity	cell	cell	cell		
24619755|50407057|Penaeus	metabolic process	structural molecule activity	cell	cell	cellular process	cellular process		
24619756|50407058|Penaeus	metabolic process	structural molecule activity	cell	cell	cell	binding		
24619757|50407059|Penaeus		
24619758|50407060|Penaeus	structural molecule activity	cell	cell	metabolic process	cell		
24619759|50407061|Penaeus	metabolic process	structural molecule activity	cell	cell	cellular process	cellular process		
24619760|50407062|Penaeus	metabolic process	structural molecule activity	cell	cell	cell	cellular process	cellular process	binding		
24619761|50407063|Penaeus	metabolic process	structural molecule activity	cell	cell	cell		
24619762|50407064|Penaeus		
24619763|50407065|Penaeus	metabolic process	structural molecule activity	cell	cell	cellular process	cellular process	binding		
24619764|50407066|Penaeus	metabolic process	structural molecule activity	cell	cell	cellular process	cellular process		
24619765|50407067|Penaeus	metabolic process	structural molecule activity	cell	cell	cell	cellular process	cellular process		
24619766|50407068|Penaeus	cell	cell	metabolic process	structural molecule activity	binding	binding		
24619767|50407069|Penaeus	metabolic process	structural molecule activity	cell	cell	cell	cellular process	cellular process		
24619768|50407070|Penaeus	metabolic process	structural molecule activity	cell	cell	cellular process	cellular process		
24619769|50407071|Penaeus	structural molecule activity	cell	cell	binding		
24619770|50407072|Penaeus	metabolic process	structural molecule activity	cell	cell	cellular process	cellular process		
24619771|50407073|Penaeus	metabolic process	structural molecule activity	cell	cell	cellular process	cellular process		
24619772|50407076|Penaeus	cell	cell	metabolic process	structural molecule activity		
24619773|50407077|Penaeus	metabolic process	structural molecule activity	cell	cell	cell	cellular process	cellular process		
24619774|50407078|Penaeus	metabolic process	structural molecule activity	cell	cell	cellular process	cellular process	binding		
24619775|50407079|Penaeus	metabolic process	structural molecule activity	cell	cell	cell	cellular process	cellular process	binding		
24619776|50407080|Penaeus	metabolic process	structural molecule activity	cell	cell		
24619777|50407081|Penaeus	catalytic activity	organelle	response to stimulus	cellular process	catalytic activity	metabolic process	structural molecule activity	cell	cell	cell	binding	biological regulation	cellular process	cell	binding		
24619778|50407082|Penaeus	metabolic process	structural molecule activity	cell	cell	cellular process	cellular process		
24619779|50407083|Penaeus	metabolic process	structural molecule activity	cell	cell	binding	cell	cellular process	cellular process		
24619780|50407084|Penaeus	metabolic process	structural molecule activity	cell	cell		
24619781|50407085|Penaeus	metabolic process	structural molecule activity	cell	cell	cell		
24619782|50407086|Penaeus	metabolic process	structural molecule activity	cell	cell	cell	cellular process	cellular process		
24619783|50407087|Penaeus	metabolic process	structural molecule activity	cell	cell	biological regulation	cellular process	cell	cellular process	cellular process		
24619784|50407088|Penaeus	metabolic process	structural molecule activity	cell	cell	cell		
24619785|50407089|Penaeus	metabolic process	structural molecule activity	cell	cell	cell		
24619787|50407093|Penaeus	metabolic process	structural molecule activity	cell	cell	binding	cell		
24619788|50407094|Penaeus	metabolic process	structural molecule activity	cell	cell		
24619789|50407095|Penaeus	metabolic process	structural molecule activity	cell	cell	cell	cellular process	cellular process		
24619790|50407096|Penaeus	metabolic process	structural molecule activity	cell	cell	cellular process	cellular process		
24619791|50407097|Penaeus	metabolic process	structural molecule activity	cell	cell	cellular process	cellular process		
24619792|50407098|Penaeus	cell	cell	metabolic process	structural molecule activity	binding	binding		
24619793|50407099|Penaeus	metabolic process	structural molecule activity	cell	cell	cell	cellular process	cellular process		
24619794|50407100|Penaeus	metabolic process	structural molecule activity	cell	cell	binding	cellular process	cellular process		
24619795|50407101|Penaeus		
24619796|50407102|Penaeus	metabolic process	structural molecule activity	cell	cell	cellular process	cellular process		
24619797|50407103|Penaeus	metabolic process	structural molecule activity	cell	cell	cell	cellular process	cellular process		
24619798|50407104|Penaeus	metabolic process	structural molecule activity	cell	cell		
24619799|50407107|Penaeus	metabolic process	structural molecule activity	cell	cell	growth	multicellular organismal process	cellular process	cellular process		
24619800|50407108|Penaeus	metabolic process	structural molecule activity	cell	cell	binding		
24619801|50407109|Penaeus	metabolic process	structural molecule activity	cell	cell	cellular process	cellular process		
24619803|50407111|Penaeus	metabolic process	structural molecule activity	cell	cell	cellular process	cellular process		
24619804|50407112|Penaeus	metabolic process	structural molecule activity	cell	cell	cellular process	cellular process		
24619805|50407113|Penaeus	metabolic process	cell	cell	structural molecule activity	cell	cellular process	cellular process		
24619806|50407114|Penaeus	structural molecule activity	cell	cell	binding		
24619807|50407115|Penaeus		
24619808|50407116|Penaeus	metabolic process	structural molecule activity	cell	cell	cellular process	cellular process	binding		
24619809|50407117|Penaeus	metabolic process	structural molecule activity	cell	cell	cell	binding		
24619810|50407118|Penaeus	metabolic process	structural molecule activity	cell	cell	cell		
24619811|50407121|Penaeus	metabolic process	structural molecule activity	cell	cell	cell		
24619812|50407122|Penaeus	metabolic process	structural molecule activity	cell	cell	binding	cell		
24619813|50407123|Penaeus	metabolic process	structural molecule activity	cell	cell	binding	cell	cellular process	cellular process		
24619814|50407124|Penaeus	metabolic process	structural molecule activity	cell	cell	binding		
24619815|50407125|Penaeus	metabolic process	metabolic process	metabolic process	binding	metabolic process	structural molecule activity	cell	cell	cellular process	biological regulation	metabolic process	response to stimulus	cellular component biogenesis	cell	organelle		
24619816|50407126|Penaeus	metabolic process	structural molecule activity	cell	cell		
24619817|50407127|Penaeus	metabolic process	structural molecule activity	cell	cell	cellular process	cellular process	binding		
24619818|50407128|Penaeus	cell	cell	metabolic process	structural molecule activity	binding	binding		
24619819|50407129|Penaeus	metabolic process	binding	cell	cell	macromolecular complex	catalytic activity	binding	cell		
24619820|50407130|Penaeus	metabolic process	binding	cell	macromolecular complex	catalytic activity	binding	cell		
24619821|50407131|Penaeus	metabolic process	binding	cell	cell	binding	catalytic activity	cell	cellular process	cellular process		
24619822|50407132|Penaeus	metabolic process	structural molecule activity	cell	cell		
24619823|50407133|Penaeus	catalytic activity	cell	macromolecular complex	metabolic process	metabolic process	cellular component biogenesis	cellular process	cellular process	cellular process		
24619824|50407134|Penaeus	metabolic process	catalytic activity	binding	localization	localization	catalytic activity	cellular process	cellular component organization	developmental process	cellular process	multicellular organismal process	cellular process	cell	cell	cell	cellular process	reproduction		
24619825|50407137|Penaeus	catalytic activity	biological regulation	metabolic process	metabolic process	binding		
24619826|50407138|Penaeus		
24619829|50407141|Penaeus	catalytic activity	biological regulation	metabolic process	metabolic process		
24619830|50407142|Penaeus	structural molecule activity	cell	cell	metabolic process	binding		
24619832|50407146|Penaeus	metabolic process	binding	cell	macromolecular complex	catalytic activity	binding	cell		
24619834|50407148|Penaeus	metabolic process	binding	cell	cell	binding	catalytic activity	cell	cellular process	cellular process		
24619835|50407149|Penaeus	metabolic process	structural molecule activity	cell	cell	cell	cellular process	cellular process		
24619836|50407150|Penaeus	metabolic process	structural molecule activity	cell	cell	cellular process	cellular process		
24619837|50407151|Penaeus	cellular component organization	metabolic process	binding	binding	binding	cell	macromolecular complex	cell	cellular process	cellular process	developmental process	cellular process	multicellular organismal process	cellular process		
24627198|50429367|Litopenaeus	localization	enzyme regulator activity	cellular process	organelle	cell	cell	localization	binding	binding	macromolecular complex	multicellular organismal process	developmental process	cellular component organization	cellular process	biological regulation		
24627200|50429369|Litopenaeus	catalytic activity		
24627206|50429375|Litopenaeus	metabolic process	catalytic activity	cellular process	metabolic process	metabolic process	cell	binding	cell		
24627207|50429376|Litopenaeus	binding	organelle		
24627209|50429378|Litopenaeus	metabolic process	catalytic activity	cell	organelle	cell	macromolecular complex	cellular process	cell	response to stimulus	binding	multicellular organismal process	cellular component biogenesis	cellular process	cellular process		
24627213|50429382|Litopenaeus	metabolic process	catalytic activity	cell	organelle	cell	macromolecular complex	cellular process	cell	response to stimulus	binding	multicellular organismal process	cellular component biogenesis	cellular process	cellular process		
24627219|50429388|Litopenaeus	catalytic activity	biological regulation	metabolic process	metabolic process	organelle	macromolecular complex	metabolic process	metabolic process	binding	cell	binding		
24866619|50993285|Penaeus	cell	cell	metabolic process	structural molecule activity	binding	binding		
24866620|50993286|Penaeus	structural molecule activity	cell	cell	binding		
24866621|50993287|Penaeus	metabolic process	structural molecule activity	cell	cell	cellular process	developmental process	multicellular organismal process		
24866622|50993288|Penaeus	metabolic process	structural molecule activity	cell	cell	cell		
24866623|50993289|Penaeus	metabolic process	structural molecule activity	cell	cell	cellular process	cellular process	binding		
24866624|50993290|Penaeus	metabolic process	structural molecule activity	cell	cell	cellular process	developmental process	multicellular organismal process		
24866625|50993291|Penaeus	metabolic process	structural molecule activity	cell	cell	cell	cellular process	cellular process		
24866626|50993292|Penaeus	metabolic process	structural molecule activity	cell	cell	cellular process	cellular process	binding		
24866627|50993293|Penaeus	metabolic process	structural molecule activity	cell	cell	binding	cellular process	cellular process		
24866628|50993294|Penaeus	metabolic process	cell	cell	structural molecule activity	cell	cellular process	cellular process		
24866629|50993295|Penaeus	metabolic process	structural molecule activity	cell	cell	binding	cellular process	cellular process		
24866630|50993296|Penaeus	metabolic process	structural molecule activity	cell	cell	cellular process	cellular process		
24866632|50993298|Penaeus	metabolic process	structural molecule activity	cell	cell		
24866633|50993299|Penaeus	metabolic process	structural molecule activity	cell	cell	cellular process	cellular process		
24866634|50993300|Penaeus	metabolic process	structural molecule activity	cell	cell	cellular process	cellular process		
24866635|50993301|Penaeus		
24866636|50993302|Penaeus		
24866637|50993303|Penaeus	metabolic process	structural molecule activity	cell	cell	cellular process	cellular process		
24866638|50993304|Penaeus	structural molecule activity	cell	cell	binding		
24866639|50993305|Penaeus	metabolic process	structural molecule activity	cell	cell	cellular process	cellular process		
24866640|50993306|Penaeus		
24866641|50993307|Penaeus	metabolic process	structural molecule activity	cell	cell	cell	binding		
24866642|50993308|Penaeus	metabolic process	structural molecule activity	cell	cell	cellular process	cellular process		
24866643|50993309|Penaeus	metabolic process	structural molecule activity	cell	cell	cellular process	cellular process	binding		
24866644|50993310|Penaeus	metabolic process	structural molecule activity	cell	cell	cell	binding		
24866645|50993311|Penaeus		
24866646|50993312|Penaeus	structural molecule activity	cell	cell	binding		
24866647|50993313|Penaeus		
24866648|50993314|Penaeus	metabolic process	structural molecule activity	cell	cell	cell		
24866649|50993315|Penaeus	metabolic process	structural molecule activity	cell	cell		
24866650|50993316|Penaeus	metabolic process	structural molecule activity	cell	cell		
24866651|50993317|Penaeus	metabolic process	structural molecule activity	cell	cell	cellular process	cellular process		
24866652|50993318|Penaeus	binding	cell	cell	macromolecular complex	metabolic process	enzyme regulator activity	cell		
24866655|50993321|Penaeus	metabolic process	binding	cell	cell	macromolecular complex	catalytic activity	binding	cell		
24866656|50993322|Penaeus	biological regulation	metabolic process	transcription regulator activity	multicellular organismal process	cellular process	developmental process	multicellular organismal process	cellular process	response to stimulus	cell	binding	binding		
24866657|50993323|Penaeus	metabolic process	binding	cell	cell	binding	catalytic activity	cell	cellular process	cellular process		
24866658|50993324|Penaeus	metabolic process	binding	cell	cell	macromolecular complex	catalytic activity	binding	cell		
24866659|50993325|Penaeus	binding	cell	cell	macromolecular complex	metabolic process	enzyme regulator activity	cell		
24866660|50993326|Penaeus	metabolic process	binding	cell	cell	macromolecular complex	catalytic activity	binding	cell		
24866661|50993327|Penaeus	binding	cell	cell	macromolecular complex	metabolic process	enzyme regulator activity	cell		
24866663|50993329|Penaeus	catalytic activity	reproduction	cellular process	cellular process	cellular process	binding	developmental process	multicellular organismal process	biological regulation	metabolic process	metabolic process		
24866664|50993330|Penaeus	metabolic process	structural molecule activity	cell	cell	cell		
24866665|50993331|Penaeus	metabolic process	binding	cell	cell	macromolecular complex	cellular component organization	binding	binding	cellular process	cellular process		
24866666|53554032|Penaeus	metabolic process	structural molecule activity	cell	cell	cellular process	cellular process	binding		
24866667|53554034|Penaeus	catalytic activity	metabolic process	binding	macromolecular complex	cell	cell	cellular process	metabolic process	binding	multicellular organismal process	growth	binding	biological regulation	cellular process	organelle	cellular process	cellular process	response to stimulus		
24866668|53554036|Penaeus		
24866669|53554038|Penaeus	metabolic process	structural molecule activity	cell	cell	cellular process	cellular process		
24866670|53554039|Penaeus	metabolic process	binding	cell	cell	binding	catalytic activity	cell	cellular process	cellular process		
24866672|53554042|Penaeus	metabolic process	structural molecule activity	cell	cell	reproduction	cell	cellular process	cellular process	binding		
24866673|53554044|Penaeus	metabolic process	structural molecule activity	cell	cell	cellular process	cellular process	binding		
24866674|53554046|Penaeus	metabolic process	structural molecule activity	cell	cell	cellular process	cellular process		
24866675|53554047|Penaeus	metabolic process	structural molecule activity	cell	cell	cellular process	cellular process		
24866676|53554049|Penaeus	metabolic process	structural molecule activity	cell	cell	cell		
24866677|53554051|Penaeus	metabolic process	structural molecule activity	cell	cell	cellular component biogenesis	cell	cellular process	cellular process		
24866678|53554053|Penaeus	metabolic process	structural molecule activity	cell	cell	binding	cell	cellular process	cellular process		
24866679|53554054|Penaeus	metabolic process	structural molecule activity	cell	cell	cellular process	cellular process		
24866680|53554055|Penaeus	catalytic activity	binding	binding		
24866681|53554056|Penaeus	metabolic process	structural molecule activity	cell	cell	cell	cellular process	cellular process	binding		
24866683|53554061|Penaeus	metabolic process	structural molecule activity	cell	cell	cell	cellular process	cellular process	binding		
24866684|53554063|Penaeus	metabolic process	structural molecule activity	cell	cell	reproduction	cell	cellular process	cellular process	binding		
24866685|53554065|Penaeus	metabolic process	binding	cell	macromolecular complex	cell	cellular process	developmental process	multicellular organismal process	cell		
24866686|53554067|Penaeus	metabolic process	structural molecule activity	cell	cell	cell		
24866687|53554073|Penaeus	metabolic process	structural molecule activity	cell	cell	cellular process	cellular process		
24866688|53554076|Penaeus	metabolic process	structural molecule activity	cell	cell		
24866689|53554080|Penaeus	metabolic process	structural molecule activity	cell	cell		
24866690|53554082|Penaeus	cell	cell	metabolic process	structural molecule activity	binding	binding		
24866691|53554084|Penaeus	metabolic process	structural molecule activity	cell	cell	cellular process	cellular process	binding		
24866692|53554086|Penaeus	metabolic process	binding	cell	macromolecular complex	catalytic activity	binding	cell		
24866693|53554088|Penaeus	metabolic process	structural molecule activity	cell	cell	cellular process	cellular process	binding		
24866694|53554090|Penaeus	metabolic process	structural molecule activity	cell	cell	binding	cellular process	cellular process	binding		
24866695|53554092|Penaeus	metabolic process	structural molecule activity	cell	cell	cellular process	cellular process	binding		
24866697|53554096|Penaeus	metabolic process	structural molecule activity	cell	cell	binding	transcription regulator activity	cellular process	cellular process		
24866698|53554098|Penaeus	metabolic process	structural molecule activity	cell	cell	binding	cell	cellular process	cellular process		
24866699|53554100|Penaeus	metabolic process	structural molecule activity	cell	cell	binding	cell	cellular process	cellular process		
24866700|53554102|Penaeus	metabolic process	structural molecule activity	cell	cell	cellular process	cellular process		
24866701|53554104|Penaeus	metabolic process	structural molecule activity	cell	cell	cellular process	cellular process		
24866702|53554105|Penaeus	biological regulation	metabolic process	transcription regulator activity	catalytic activity	organelle	macromolecular complex	cellular process	metabolic process	metabolic process		
24866703|53554108|Penaeus	metabolic process	structural molecule activity	cell	cell	reproduction	cell	cellular process	cellular process	binding		
24866704|53554110|Penaeus	metabolic process	structural molecule activity	cell	cell	cell		
24866705|53554112|Penaeus	catalytic activity	metabolic process	multicellular organismal process	response to stimulus	response to stimulus	cellular component biogenesis		
24866706|53554113|Penaeus	metabolic process	structural molecule activity	cell	cell	cellular process	developmental process	multicellular organismal process		
24866708|53554117|Penaeus	metabolic process	structural molecule activity	cell	cell	cellular process	cellular process		
24866709|53554119|Penaeus	metabolic process	structural molecule activity	cell	cell	cellular process	cellular process	binding		
24866710|53554120|Penaeus	cellular process	metabolic process	cellular process	catalytic activity	binding	cell	cellular process		
24866711|53554122|Penaeus	structural molecule activity	cell	cell	metabolic process	cell		
24866712|53554124|Penaeus	metabolic process	binding	cell	cell	binding	catalytic activity	cell	cellular process	cellular process		
24866713|53554131|Penaeus		
24866714|53554133|Penaeus	cell	cell	metabolic process	structural molecule activity	binding	binding		
24866715|53554141|Penaeus	metabolic process	structural molecule activity	cell	cell	binding	cell		
24866716|53554143|Penaeus	catalytic activity	organelle	response to stimulus	cellular process	catalytic activity	metabolic process	structural molecule activity	cell	cell	cell	binding	biological regulation	cellular process	cell	binding		
24866717|53554145|Penaeus	metabolic process	structural molecule activity	cell	cell	binding	transcription regulator activity	cellular process	cellular process		
24866718|53554152|Penaeus	metabolic process	structural molecule activity	cell	cell	cellular process	cellular process	binding		
24866719|53554158|Penaeus	metabolic process	structural molecule activity	cell	cell	cell		
24866720|53554160|Penaeus	metabolic process	structural molecule activity	cell	cell	cell		
24866721|53554162|Penaeus		
24866722|53554164|Penaeus	metabolic process	structural molecule activity	cell	cell	cell		
24866723|53554166|Penaeus	metabolic process	structural molecule activity	cell	cell	cellular process	cellular process		
24866724|53554168|Penaeus	metabolic process	cell	cell	structural molecule activity	cell	cellular process	cellular process		
24866725|53554170|Penaeus	metabolic process	structural molecule activity	cell	cell	binding	cell		
24866726|53554179|Penaeus	structural molecule activity	cell	cell	metabolic process	cell	cellular process	cellular process		
24866727|53554181|Penaeus	metabolic process	structural molecule activity	cell	cell	cellular process	cellular process		
24866728|53554182|Penaeus	metabolic process	structural molecule activity	cell	cell	cellular process	cellular process		
24866729|53554184|Penaeus	structural molecule activity	cell	cell	binding		
24866730|53554186|Penaeus	structural molecule activity	cell	cell	metabolic process	cell		
24866731|53554192|Penaeus	metabolic process	structural molecule activity	cell	cell		
24866732|53554194|Penaeus	metabolic process	structural molecule activity	cell	cell	cellular process	cellular process		
24866733|53554196|Penaeus	cell	cell	metabolic process	structural molecule activity	binding	binding		
24866734|53554197|Penaeus		
24866735|53554199|Penaeus	metabolic process	structural molecule activity	cell	cell	cellular process	cellular process		
24866736|53554201|Penaeus	metabolic process	metabolic process	metabolic process	binding	metabolic process	structural molecule activity	cell	cell	cellular process	biological regulation	metabolic process	response to stimulus	cellular component biogenesis	cell	organelle		
24866737|53554203|Penaeus	catalytic activity	organelle	response to stimulus	cellular process	catalytic activity	metabolic process	structural molecule activity	cell	cell	cell	binding	biological regulation	cellular process	cell	binding		
24866738|53554205|Penaeus	metabolic process	structural molecule activity	cell	cell	binding	cellular process	cellular process	binding		
24866739|53554207|Penaeus	metabolic process	structural molecule activity	cell	cell	binding	cell	cellular process	cellular process		
24866740|53554209|Penaeus	metabolic process	structural molecule activity	cell	cell	binding	cell		
24866741|53554211|Penaeus		
24866742|53554212|Penaeus	metabolic process	structural molecule activity	cell	cell	cellular process	cellular process		
24866743|53554214|Penaeus	metabolic process	structural molecule activity	cell	cell	cell		
24866744|53554216|Penaeus	metabolic process	structural molecule activity	cell	cell	cell	cellular process	cellular process		
24866745|53554218|Penaeus	metabolic process	structural molecule activity	cell	cell		
24866746|53554220|Penaeus	metabolic process	structural molecule activity	cell	cell	cellular process	cellular process		
24866747|53554228|Penaeus	metabolic process	structural molecule activity	cell	cell	binding	cellular process	cell	cellular process	cellular process	binding		
24866748|53554233|Penaeus	metabolic process	structural molecule activity	cell	cell		
24866749|53554235|Penaeus	metabolic process	structural molecule activity	cell	cell	cellular process	cellular process	binding		
24866750|53554237|Penaeus	metabolic process	cell	cell	structural molecule activity	cell	cellular process	cellular process		
24866752|53554242|Penaeus	metabolic process	structural molecule activity	cell	cell	binding	cell	cellular process	cellular process	binding		
24866753|53554243|Penaeus	metabolic process	cell	cell	structural molecule activity	cell	cellular process	cellular process		
24866754|53554245|Penaeus	structural molecule activity	cell	cell	metabolic process	cell		
24866755|53554246|Penaeus	metabolic process	structural molecule activity	cell	cell		
24866756|53554248|Penaeus		
24866757|53554255|Penaeus	metabolic process	structural molecule activity	cell	cell	binding	cell		
24866758|53554262|Penaeus	metabolic process	structural molecule activity	cell	cell	cell		
24866759|53554264|Penaeus	metabolic process	cell	cell	structural molecule activity	cellular process	cellular process		
24866760|53554266|Penaeus	metabolic process	structural molecule activity	cell	cell	binding	transcription regulator activity	cellular process	cellular process		
24866761|53554268|Penaeus	structural molecule activity	cell	cell	metabolic process	cell		
24866762|53554270|Penaeus	metabolic process	structural molecule activity	cell	cell	cell	cellular process	cellular process		
24866763|53554272|Penaeus	metabolic process	structural molecule activity	cell	cell	cellular process	cellular process	binding		
24866764|53554273|Penaeus	structural molecule activity	cell	cell	metabolic process	cell		
24866765|53554275|Penaeus	metabolic process	structural molecule activity	cell	cell	cell		
24866766|53554277|Penaeus		
24866767|53554284|Penaeus	cellular process	catalytic activity	cell	macromolecular complex	organelle	binding	organelle		
24866768|53554291|Penaeus	binding	binding	binding	cellular process	cellular process		
24866769|53554296|Penaeus	metabolic process	metabolic process	catalytic activity	cell	macromolecular complex	catalytic activity	binding	cell	organelle	cellular component biogenesis	cellular process	cellular process	cellular process	response to stimulus		
24866770|53554298|Penaeus	cellular process	organelle	macromolecular complex	catalytic activity		
24866771|53554300|Penaeus	metabolic process	binding	cell	cell	macromolecular complex	catalytic activity	binding	cell		
24866773|53554303|Penaeus	metabolic process	transcription regulator activity	organelle	macromolecular complex	biological regulation	organelle		
24866774|53554305|Penaeus	cellular process	reproduction	developmental process	multicellular organismal process	cellular process	cellular process	cellular process	cellular process	metabolic process	organelle	biological regulation	cell		
24866775|53554311|Penaeus	metabolic process	binding	cell	macromolecular complex	cell	cellular process	developmental process	multicellular organismal process	cell		
24866776|53554313|Penaeus	metabolic process	binding	cell	cell	macromolecular complex	catalytic activity	binding	cell		
24866777|53554315|Penaeus	metabolic process	cell	macromolecular complex	binding		
24866780|53554321|Penaeus	metabolic process	binding	cell	macromolecular complex	cell		
24866781|53554323|Penaeus	metabolic process	binding	cell	macromolecular complex	catalytic activity	binding	cell		
24866782|53554324|Penaeus	catalytic activity	binding	binding	organelle		
24866783|53554326|Penaeus	metabolic process	catalytic activity	organelle	macromolecular complex		
24866784|53554328|Penaeus	catalytic activity	binding	binding		
24866785|53554340|Penaeus	cellular process	metabolic process	cellular process	catalytic activity	binding	cell	binding		
24866787|53554344|Penaeus	metabolic process	binding	cell	macromolecular complex	cell	cellular process	developmental process	multicellular organismal process	cell		
24866788|53554350|Penaeus	catalytic activity	metabolic process	binding	macromolecular complex	cell	cell	cellular process	metabolic process	binding	multicellular organismal process	growth	binding	biological regulation	cellular process	organelle	cellular process	cellular process	response to stimulus		
24866789|53554352|Penaeus	metabolic process	binding	cell	macromolecular complex	catalytic activity	binding	cell		
24866790|53554355|Penaeus	metabolic process	binding	cell	macromolecular complex	catalytic activity	binding	cell		
24866792|53554359|Penaeus		
24866793|53554361|Penaeus	cell	binding	binding		
24866794|53554363|Penaeus	catalytic activity	metabolic process	multicellular organismal process	response to stimulus	response to stimulus	cellular component biogenesis		
24866795|50993332|Penaeus	reproduction	cellular process	binding	biological regulation	metabolic process	binding	transcription regulator activity	organelle	transcription regulator activity		
24866796|50993333|Penaeus	metabolic process	structural molecule activity	cell	cell	cellular process	cellular process		
24866797|50993334|Penaeus	cell	macromolecular complex	metabolic process	metabolic process	catalytic activity	cellular component biogenesis	cellular process	cellular process	cellular process		
24866799|50993336|Penaeus	metabolic process	structural molecule activity	cell	cell		
24866800|50993337|Penaeus	binding	cellular process	organelle	cell	binding	metabolic process		
24866801|50993338|Penaeus	metabolic process	structural molecule activity	cell	cell	cellular process	cellular process		
24866803|50993340|Penaeus	metabolic process	catalytic activity	organelle	macromolecular complex	binding		
24866804|50993341|Penaeus	metabolic process	binding	cell	macromolecular complex	catalytic activity	binding	cell		
24866805|50993342|Penaeus	metabolic process	structural molecule activity	cell	cell	reproduction	cell	cellular process	cellular process	binding		
24866806|50993343|Penaeus	metabolic process	structural molecule activity	cell	cell	cellular process	cellular process		
24866807|50993344|Penaeus	metabolic process	structural molecule activity	cell	cell		
24866808|50993345|Penaeus	metabolic process	binding		
24866809|50993346|Penaeus	metabolic process	structural molecule activity	cell	cell		
24866810|50993347|Penaeus		
24866811|50993348|Penaeus	metabolic process	structural molecule activity	cell	cell		
24866812|50993349|Penaeus	metabolic process	structural molecule activity	cell	cell		
24866813|50993350|Penaeus	metabolic process	structural molecule activity	cell	cell	cell	cellular process	cellular process		
24866814|50993351|Penaeus	binding	cellular process	reproduction	cellular process	multicellular organismal process	multicellular organismal process	developmental process	biological regulation	cellular process	cell	organelle	localization	binding	cellular process	binding		
24866815|50993352|Penaeus	metabolic process	binding	cell	cell	binding	catalytic activity	cell	cellular process	cellular process		
24866817|50993354|Penaeus	metabolic process	structural molecule activity	cell	cell	cellular process	cellular process	binding		
24866818|50993355|Penaeus	metabolic process	structural molecule activity	cell	cell	cellular process	cellular process		
24866819|50993356|Penaeus	metabolic process	structural molecule activity	cell	cell	reproduction	cell	cellular process	cellular process	binding		
24866820|50993357|Penaeus	metabolic process	binding	cell	cell	macromolecular complex	catalytic activity	binding	cell		
24866821|50993358|Penaeus	metabolic process	structural molecule activity	cell	cell		
24866822|50993359|Penaeus	metabolic process	binding	cell	macromolecular complex	catalytic activity	binding	cell		
24866823|50993360|Penaeus	metabolic process	binding	cell	macromolecular complex	catalytic activity	binding	cell		
24866824|50993361|Penaeus	metabolic process	cell	cell	structural molecule activity	cell	cellular process	cellular process		
24866825|50993362|Penaeus	metabolic process	structural molecule activity	cell	cell	cellular process	cellular process		
24866826|50993363|Penaeus	cellular process	organelle	multicellular organismal process	binding	cellular component biogenesis		
24866827|50993364|Penaeus	cellular process	organelle	multicellular organismal process	binding	cellular component biogenesis		
24866828|50993365|Penaeus	metabolic process	structural molecule activity	cell	cell		
24866829|50993366|Penaeus	cellular process	localization	binding	transporter activity	cell	organelle	cellular process	cellular component organization	organelle	macromolecular complex	localization	biological regulation		
24866830|50993367|Penaeus	metabolic process	structural molecule activity	cell	cell	cell	cellular process	cellular process	binding		
24866831|50993368|Penaeus	metabolic process	structural molecule activity	cell	cell		
24866832|50993369|Penaeus	metabolic process	binding	cell	cell	macromolecular complex	catalytic activity	binding	cell		
24866833|50993370|Penaeus	metabolic process	binding	cell	cell	macromolecular complex	catalytic activity	binding	cell		
24866834|50993371|Penaeus	metabolic process	structural molecule activity	cell	cell		
24866835|50993372|Penaeus	metabolic process	binding	cell	macromolecular complex	catalytic activity	binding	cell		
24866836|50993373|Penaeus	binding	cellular process	reproduction	cellular process	multicellular organismal process	multicellular organismal process	developmental process	biological regulation	cellular process	cell	organelle	localization	binding	cellular process	binding		
24866837|50993374|Penaeus	metabolic process	structural molecule activity	cell	cell	cell	cellular process	cellular process		
24866838|50993375|Penaeus	metabolic process	binding	cell	macromolecular complex	cell	cellular process	developmental process	multicellular organismal process	cell		
24866839|50993376|Penaeus	catalytic activity	metabolic process	multicellular organismal process	response to stimulus	response to stimulus	cellular component biogenesis		
24866840|50993377|Penaeus	metabolic process	binding	cell	cell	macromolecular complex	catalytic activity	binding	cell		
24866841|50993378|Penaeus	metabolic process	binding	cell	macromolecular complex		
24866842|50993379|Penaeus	transcription regulator activity	cell	macromolecular complex	reproduction	developmental process	cellular process	biological regulation	cellular process	multicellular organismal process		
24866843|50993380|Penaeus	binding	cell	cell	macromolecular complex	metabolic process	enzyme regulator activity	cell		
24866844|50993381|Penaeus	metabolic process	structural molecule activity	cell	cell	cellular process	cellular process	binding		
24866845|50993382|Penaeus	binding	macromolecular complex	cell	metabolic process	catalytic activity	binding	response to stimulus		
24866846|50993383|Penaeus	catalytic activity	metabolic process	multicellular organismal process	response to stimulus	response to stimulus	cellular component biogenesis		
24866847|50993384|Penaeus	biological regulation	metabolic process	transcription regulator activity	organelle		
24866848|50993385|Penaeus	localization	organelle	cell	macromolecular complex	localization	binding	cell	cellular component organization		
24866849|50993386|Penaeus	metabolic process	structural molecule activity	cell	cell	cell		
24866850|50993387|Penaeus	catalytic activity	binding	binding		
24866851|50993388|Penaeus	catalytic activity	reproduction	cellular process	cellular process	cellular process	binding	developmental process	multicellular organismal process	biological regulation	metabolic process	metabolic process		
24866853|50993390|Penaeus	cellular process	organelle	multicellular organismal process	binding	cellular component biogenesis		
24866855|50993392|Penaeus	metabolic process	binding	cell	macromolecular complex	catalytic activity	binding	cell		
24866856|50993393|Penaeus	metabolic process	catalytic activity	cell	biological regulation	cellular process	cell	cell		
24866857|50993394|Penaeus	binding	cell	binding	biological regulation	metabolic process	cellular process	binding	cell	cell	reproduction	multicellular organismal process		
24866858|50993395|Penaeus		
24866859|50993396|Penaeus	catalytic activity	reproduction	cellular process	cellular process	cellular process	binding	developmental process	multicellular organismal process	biological regulation	metabolic process	metabolic process		
24866860|50993397|Penaeus	metabolic process	structural molecule activity	cell	cell	growth	multicellular organismal process	cellular process	cellular process		
24866861|50993398|Penaeus	cellular process	metabolic process	cellular process	cellular process	cellular process	biological regulation	cell	macromolecular complex	metabolic process	metabolic process	binding	cell	organelle		
24866862|50993399|Penaeus	metabolic process	structural molecule activity	cell	cell	cellular process	cellular process		
24866863|50993400|Penaeus	catalytic activity	metabolic process	binding	macromolecular complex	cell	cell	cellular process	metabolic process	binding	multicellular organismal process	growth	binding	biological regulation	cellular process	organelle	cellular process	cellular process	response to stimulus		
24866864|50993401|Penaeus	structural molecule activity	cell	cell	metabolic process	cell		
24866865|50993402|Penaeus	structural molecule activity	cell	cell	binding		
24866866|50993403|Penaeus	structural molecule activity	cell	cell	binding		
24866867|50993404|Penaeus	metabolic process	structural molecule activity	cell	cell	binding		
24866868|50993405|Penaeus	metabolic process	binding	cell	macromolecular complex	catalytic activity	binding	cell		
24866869|50993406|Penaeus	metabolic process	structural molecule activity	cell	cell	growth	multicellular organismal process	cellular process	cellular process		
24866870|50993407|Penaeus	metabolic process	structural molecule activity	cell	cell	binding	cell	cellular process	cellular process		
24866871|50993408|Penaeus	metabolic process	binding	cell	macromolecular complex	catalytic activity	binding	cell		
24866872|53554368|Penaeus	metabolic process	structural molecule activity	cell	cell	cellular process	cellular process		
24866873|53554372|Penaeus	metabolic process	structural molecule activity	cell	cell	binding	cellular process	cellular process		
24866874|53554375|Penaeus	structural molecule activity	cell	cell	binding		
24866875|53554377|Penaeus	metabolic process	structural molecule activity	cell	cell		
24866876|53554382|Penaeus	metabolic process	structural molecule activity	cell	cell		
24866877|53554384|Penaeus	metabolic process	structural molecule activity	cell	cell	cell	cellular process	cellular process		
24866878|53554386|Penaeus	metabolic process	structural molecule activity	cell	cell		
24866879|53554388|Penaeus	structural molecule activity	cell	cell	binding		
24866880|53554390|Penaeus	structural molecule activity	cell	cell	binding		
24866881|53554394|Penaeus	metabolic process	structural molecule activity	cell	cell	reproduction	cell	cellular process	cellular process	binding		
24866882|53554396|Penaeus	cell	cell	metabolic process	structural molecule activity	binding	binding		
24866883|53554398|Penaeus	structural molecule activity	cell	cell	metabolic process	cell		
24866884|53554400|Penaeus	metabolic process	structural molecule activity	cell	cell		
24866885|53554412|Penaeus	cell	cell	metabolic process	structural molecule activity	binding	binding		
24866886|53554414|Penaeus	structural molecule activity	cell	cell	metabolic process	cell		
24866887|53554425|Penaeus	metabolic process	structural molecule activity	cell	cell	cellular process	cellular process		
24866889|53554439|Penaeus	metabolic process	catalytic activity	binding	localization	localization	catalytic activity	cellular process	cellular component organization	cell	cellular process		
24866890|53554441|Penaeus	binding	cell	cell	macromolecular complex	metabolic process	enzyme regulator activity	cell		
24866891|53554447|Penaeus	metabolic process	binding	cell	macromolecular complex	catalytic activity	binding	cell		
24866892|53554449|Penaeus	metabolic process	binding	localization	cellular process	cellular component organization	cellular component biogenesis	developmental process	biological regulation	catalytic activity	cell	cellular process		
24866893|53554450|Penaeus	catalytic activity	cell	macromolecular complex	metabolic process	metabolic process	cell	organelle	cellular component biogenesis	cellular process	cellular process	cellular process	response to stimulus		
24866896|53554456|Penaeus	metabolic process	binding	cell	macromolecular complex	enzyme regulator activity		
24866897|53554461|Penaeus	metabolic process	catalytic activity	cell	macromolecular complex	metabolic process	metabolic process	enzyme regulator activity	biological regulation	binding		
24866898|53554464|Penaeus	catalytic activity	cell	macromolecular complex	metabolic process	metabolic process	catalytic activity	binding	cell	organelle	response to stimulus		
24866900|53554469|Penaeus	metabolic process	binding	cell	cell	macromolecular complex	catalytic activity	binding	cell		
24866901|53554470|Penaeus	metabolic process	binding	cell	macromolecular complex	catalytic activity	binding	cell		
24866902|53554472|Penaeus	metabolic process	binding	cell	cell	binding	cellular process	localization	cellular component organization	cellular process	cellular process		
24866903|53554473|Penaeus	metabolic process	binding	cell	cell	macromolecular complex	catalytic activity	binding	cell		
24866906|53554485|Penaeus	metabolic process	binding	cell	cell	macromolecular complex	catalytic activity	binding	cell		
24866907|53554487|Penaeus	metabolic process	binding	cell	macromolecular complex	catalytic activity	binding	cell		
24866908|53554492|Penaeus	metabolic process	binding	cell	cell	macromolecular complex	catalytic activity	binding	cell		
25361452|51896049|Litopenaeus		
25929576|52862943|Litopenaeus	catalytic activity	cell	metabolic process	metabolic process	electron carrier activity	binding	cell		
25929591|52862958|Litopenaeus	structural molecule activity	cellular process	organelle	macromolecular complex	multicellular organismal process	metabolic process	metabolic process	catalytic activity	binding	binding	cellular component biogenesis	biological regulation	localization		
25929592|52862959|Litopenaeus	cellular process	organelle	binding	cellular component organization	organelle	organelle	binding	binding	binding	biological regulation		
25929597|52862964|Litopenaeus	molecular transducer activity	developmental process	multicellular organismal process	organelle	macromolecular complex	biological regulation	metabolic process	cellular process	binding	transcription regulator activity	cellular component organization	cellular process	cellular process		
25929600|52862967|Litopenaeus	catalytic activity	transporter activity	localization	macromolecular complex	cell	cellular process	cellular process	metabolic process		
25929604|52862971|Litopenaeus	metabolic process	binding		
25929611|52862978|Litopenaeus	catalytic activity	multicellular organismal process	cellular process	binding	reproduction	cellular process	developmental process	multicellular organismal process	biological regulation	growth	cellular process	cellular process	cellular process	cell	cellular component organization	cellular process	localization	cell	binding		
25929638|52863005|Litopenaeus	cell	macromolecular complex	metabolic process	metabolic process	catalytic activity	cellular component biogenesis	cellular process	cellular process	cellular process		
25929641|52863008|Litopenaeus	catalytic activity	macromolecular complex	cell	cellular process	metabolic process	binding	catalytic activity		
25929644|52863011|Litopenaeus	cellular process	electron carrier activity	cell	binding		
25929658|52863025|Litopenaeus	structural molecule activity	organelle	macromolecular complex	cellular process	reproduction	developmental process	cellular process	multicellular organismal process	binding	binding	cellular component biogenesis	organelle	localization	cellular component organization	cell		
25929660|52863027|Litopenaeus	metabolic process	structural molecule activity	cell	cell	cellular process	cellular process		
25929662|52863029|Litopenaeus	metabolic process	cell	cell	structural molecule activity	cellular process	cellular process		
25929663|52863030|Litopenaeus	transcription regulator activity	organelle	developmental process	cellular component organization	biological regulation	multicellular organismal process	cellular process	cellular process	growth		
25929664|52863031|Litopenaeus	metabolic process	structural molecule activity	cell	cell	cellular process	cellular process		
25929681|52863048|Litopenaeus	binding		
25929683|52863050|Litopenaeus	metabolic process	structural molecule activity	cell	cell		
25929684|52863051|Litopenaeus	metabolic process	structural molecule activity	cell	cell	cell		
25929690|52863057|Litopenaeus	cellular process	binding	cell	macromolecular complex	localization	catalytic activity	response to stimulus	cellular process	response to stimulus		
25929696|52863063|Litopenaeus	metabolic process	binding	cell	macromolecular complex	catalytic activity	binding	cell		
25929699|52863066|Litopenaeus	catalytic activity	cell		
25929701|52863068|Litopenaeus	metabolic process	structural molecule activity	cell	cell	cell	cellular process	cellular process		
25929705|52863072|Litopenaeus	cell	cell	metabolic process	structural molecule activity	binding	binding		
25929710|52863077|Litopenaeus	binding	cell		
25929712|52863079|Litopenaeus	metabolic process	structural molecule activity	cell	cell	cellular process	cellular process		
25929713|52863080|Litopenaeus	metabolic process	cell	cell	structural molecule activity	cellular process	cellular process		
25929716|52863083|Litopenaeus	binding	cell	response to stimulus	reproduction	multicellular organismal process		
25929718|52863085|Litopenaeus	metabolic process	structural molecule activity	cell	cell		
25929724|52863091|Litopenaeus	structural molecule activity	organelle	macromolecular complex	cellular process	reproduction	developmental process	cellular process	multicellular organismal process	binding	binding	cellular component biogenesis	organelle	localization	cellular component organization	cell		
25929729|52863096|Litopenaeus	metabolic process	structural molecule activity	cell	cell	cellular process	cellular process		
25929736|52863103|Litopenaeus	metabolic process	structural molecule activity	cell	cell	binding	transcription regulator activity	cellular process	cellular process		
25929737|52863104|Litopenaeus	catalytic activity	multicellular organismal process	cellular process	binding	reproduction	cellular process	developmental process	multicellular organismal process	biological regulation	growth	cellular process	cellular process	cellular process	cell	cellular component organization	cellular process	localization	cell	binding		
25929739|52863106|Litopenaeus	catalytic activity	cell	macromolecular complex	developmental process	cellular process	multicellular organismal process	reproduction	cellular process	cellular process	metabolic process	cellular process	cellular component biogenesis	cellular component organization	biological regulation	localization	cellular process	binding	cellular process		
25929748|52863115|Litopenaeus	reproduction	developmental process	cellular component organization	cellular process	multicellular organismal process	metabolic process	biological regulation	catalytic activity	cellular process	response to stimulus	metabolic process	multicellular organismal process	molecular transducer activity	binding	enzyme regulator activity	cellular component biogenesis	cell		
25929750|52863117|Litopenaeus	structural molecule activity	cellular process	organelle	macromolecular complex	multicellular organismal process	metabolic process	metabolic process	catalytic activity	binding	binding	cellular component biogenesis	biological regulation	localization		
25929753|52863120|Litopenaeus	cellular process	catalytic activity	macromolecular complex	cell		
25929755|52863122|Litopenaeus		
25929758|52863125|Litopenaeus	organelle	macromolecular complex	cellular process	structural molecule activity	binding	binding	cell		
25929760|52863127|Litopenaeus	catalytic activity	organelle	cell	macromolecular complex	binding	catalytic activity		
25929765|52863132|Litopenaeus	metabolic process	structural molecule activity	cell	cell	cell	cellular process	cellular process		
25929767|52863134|Litopenaeus	structural molecule activity	organelle	macromolecular complex	cellular process	reproduction	developmental process	cellular process	multicellular organismal process	binding	binding	cellular component biogenesis	organelle	localization	cellular component organization	cell		
25929770|52863137|Litopenaeus	metabolic process	catalytic activity		
25929771|52863138|Litopenaeus	organelle	macromolecular complex	cellular process	structural molecule activity	binding	binding	cell		
25929777|52863144|Litopenaeus		
25929780|52863147|Litopenaeus	metabolic process	cell	cell	structural molecule activity	cellular process	cellular process		
25929781|52863148|Litopenaeus	localization	cellular component organization		
25929793|52863160|Litopenaeus	cellular process	binding	binding	molecular transducer activity		
25929799|52863166|Litopenaeus	binding	catalytic activity	organelle	cell	localization	multicellular organismal process	cell	multicellular organismal process	developmental process	cellular component organization	cellular process	biological regulation		
25929805|52863172|Litopenaeus	catalytic activity	macromolecular complex	cell	cellular process		
25929806|52863173|Litopenaeus	catalytic activity	macromolecular complex	cell	cellular process		
25929807|52863174|Litopenaeus	organelle	macromolecular complex	cellular process	structural molecule activity	binding	binding	cell		
25929808|52863175|Litopenaeus		
25929817|52863184|Litopenaeus	metabolic process	structural molecule activity	cell	cell	biological regulation	cellular process	cell	cellular process	cellular process		
25929829|52863196|Litopenaeus	catalytic activity	reproduction	binding	developmental process	cellular process	biological regulation	cellular process	multicellular organismal process	localization	cellular component organization	multicellular organismal process	cellular process	metabolic process	cellular process	localization	binding	cellular process	organelle	cell	cell	cell	cell	response to stimulus	cell	cell	cellular process	organelle		
25929834|52863201|Litopenaeus	cellular process	organelle	catalytic activity	binding		
25929838|52863205|Litopenaeus	transporter activity	cell	localization	localization		
25929839|52863206|Litopenaeus	molecular transducer activity	binding	metabolic process	extracellular region	binding	catalytic activity	multicellular organismal process	response to stimulus	response to stimulus	developmental process	growth		
25929841|52863208|Litopenaeus	catalytic activity	metabolic process	metabolic process	cell	cellular process	developmental process	multicellular organismal process		
25929842|52863209|Litopenaeus	cellular component biogenesis	structural molecule activity	organelle	cell	macromolecular complex	binding	catalytic activity	catalytic activity	developmental process	cellular process	multicellular organismal process	cellular process	binding		
25929844|52863211|Litopenaeus	binding		
25929849|52863216|Litopenaeus	structural molecule activity	organelle	macromolecular complex	cellular process	reproduction	developmental process	cellular process	multicellular organismal process	binding	binding	cellular component biogenesis	organelle	localization	cellular component organization	cell		
25929850|52863217|Litopenaeus	catalytic activity	organelle	cell	macromolecular complex	binding	catalytic activity		
25929851|52863218|Litopenaeus	catalytic activity	macromolecular complex	cell	cellular process		
25929855|52863222|Litopenaeus	metabolic process	catalytic activity		
25929856|52863223|Litopenaeus	catalytic activity	organelle	cell	macromolecular complex	binding	catalytic activity		
25929859|52863226|Litopenaeus	metabolic process	catalytic activity		
25929862|52863229|Litopenaeus	enzyme regulator activity		
25929866|52863233|Litopenaeus	enzyme regulator activity	cellular process	cell	cell	growth	binding	binding	electron carrier activity	catalytic activity	cellular process	biological regulation	cellular process	metabolic process	macromolecular complex		
25929879|52863246|Litopenaeus	transcription regulator activity	organelle	cellular component biogenesis		
25929882|52863249|Litopenaeus	metabolic process	structural molecule activity	cell	cell	cell	cellular process	cellular process		
25929883|52863250|Litopenaeus	catalytic activity	metabolic process	metabolic process	cell	cellular process	developmental process	multicellular organismal process		
25929888|52863255|Litopenaeus	metabolic process	metabolic process	catalytic activity	cell	macromolecular complex	catalytic activity	binding	cell	organelle	cellular component biogenesis	cellular process	cellular process	cellular process	response to stimulus		
25929896|52863263|Litopenaeus	metabolic process	structural molecule activity	cell	cell	cell	cellular process	cellular process		
25929898|52863265|Litopenaeus	metabolic process	structural molecule activity	cell	cell		
25929900|52863267|Litopenaeus	metabolic process	structural molecule activity	cell	cell	cellular process	cellular process		
25929901|52863268|Litopenaeus	catalytic activity	organelle	response to stimulus	cellular process	catalytic activity	metabolic process	structural molecule activity	cell	cell	cell	binding	biological regulation	cellular process	cell	binding		
25929903|52863270|Litopenaeus	metabolic process	structural molecule activity	cell	cell	cellular process	cellular process		
25929911|52863278|Litopenaeus	cellular process	binding	organelle	cellular component organization	binding	catalytic activity	binding	localization	biological regulation	cellular process	cellular process		
25929916|52863283|Litopenaeus	catalytic activity	cellular process	binding	multicellular organismal process	developmental process	metabolic process	metabolic process	cell	biological regulation	growth	transcription regulator activity		
25929930|52863297|Litopenaeus	structural molecule activity	organelle	macromolecular complex	cellular process	reproduction	developmental process	cellular process	multicellular organismal process	binding	binding	cellular component biogenesis	organelle	localization	cellular component organization	cell		
25929944|52863311|Litopenaeus	catalytic activity	cell	cellular process	metabolic process	metabolic process	metabolic process	binding	cell		
25929946|52863313|Litopenaeus	structural molecule activity	cellular process	organelle	macromolecular complex	binding	binding	developmental process	cellular process	multicellular organismal process	localization	cellular component organization		
25929950|52863317|Litopenaeus	metabolic process	structural molecule activity	cell	cell	cell	cellular process	cellular process	binding		
25929953|52863320|Litopenaeus	catalytic activity	metabolic process	binding	cell		
25929954|52863321|Litopenaeus	cellular process	binding	binding	molecular transducer activity		
25929956|52863323|Litopenaeus	multicellular organismal process	cell	cell	cell	localization	cellular process	localization	reproduction	metabolic process		
25929961|52863328|Litopenaeus	catalytic activity	organelle	response to stimulus	cellular process	catalytic activity	metabolic process	structural molecule activity	cell	cell	cell	binding	biological regulation	cellular process	cell	binding		
25929968|52863335|Litopenaeus	catalytic activity	organelle	cell	macromolecular complex	binding	catalytic activity		
25929980|52863347|Litopenaeus	metabolic process	structural molecule activity	cell	cell	cellular process	cellular process		
25929981|52863348|Litopenaeus		
25929998|52863365|Litopenaeus	catalytic activity	transporter activity	macromolecular complex	cell	cellular process		
25930005|52863372|Litopenaeus	metabolic process	structural molecule activity	cell	cell	cell	cellular process	cellular process		
25930006|52863373|Litopenaeus		
25930010|52863377|Litopenaeus	metabolic process	structural molecule activity	cell	cell	binding	cellular process	cell	cellular process	cellular process	binding		
25930012|52863379|Litopenaeus	structural molecule activity	cellular process	organelle	macromolecular complex	binding	binding	developmental process	cellular process	multicellular organismal process	localization	cellular component organization		
25930026|52863393|Litopenaeus		
25930027|52863394|Litopenaeus	structural molecule activity	cellular process	organelle	macromolecular complex	multicellular organismal process	metabolic process	metabolic process	catalytic activity	binding	binding	cellular component biogenesis	biological regulation	localization		
25930029|52863396|Litopenaeus	metabolic process	catalytic activity		
25930033|52863400|Litopenaeus	organelle	macromolecular complex	cellular process	structural molecule activity	binding	binding	cell		
25930039|52863406|Litopenaeus	metabolic process	structural molecule activity	cell	cell		
25930045|52863412|Litopenaeus	transcription regulator activity	cell	macromolecular complex	organelle		
25930049|52863416|Litopenaeus	cellular process	multicellular organismal process	organelle	cell	macromolecular complex	binding	binding	developmental process	cellular process	cellular process		
25930050|52863417|Litopenaeus	structural molecule activity	organelle	macromolecular complex	cellular process	reproduction	developmental process	cellular process	multicellular organismal process	binding	binding	cellular component biogenesis	organelle	localization	cellular component organization	cell		
25930055|52863422|Litopenaeus	metabolic process	structural molecule activity	cell	cell	binding		
25930069|52863436|Litopenaeus	metabolic process	catalytic activity	organelle	macromolecular complex	biological regulation	binding	binding	transcription regulator activity		
25930074|52863441|Litopenaeus	structural molecule activity	cellular process	organelle	macromolecular complex	binding	binding	developmental process	cellular process	multicellular organismal process	localization	cellular component organization		
25930075|52863442|Litopenaeus	metabolic process	structural molecule activity	cell	cell	cell	cellular process	cellular process		
25930076|52863443|Litopenaeus	metabolic process	structural molecule activity	cell	cell	cell	cellular process	cellular process	binding		
25930085|52863452|Litopenaeus	cellular process	binding	organelle		
25930088|52863455|Litopenaeus	metabolic process	structural molecule activity	cell	cell		
25930100|52863467|Litopenaeus	metabolic process	structural molecule activity	cell	cell	cellular process	cellular process	binding		
25930107|52863474|Litopenaeus	catalytic activity	cell	macromolecular complex	biological regulation	cellular process	cell		
25930116|52863483|Litopenaeus	metabolic process	structural molecule activity	cell	cell	cell	binding		
25930119|52863486|Litopenaeus	metabolic process	structural molecule activity	cell	cell	cellular process	cellular process		
25930122|52863489|Litopenaeus	metabolic process	structural molecule activity	cell	cell		
25930133|52863500|Litopenaeus	metabolic process	structural molecule activity	cell	cell		
25930135|52863502|Litopenaeus	metabolic process	structural molecule activity	cell	cell	cellular process	cellular process		
25930145|52863512|Litopenaeus	metabolic process	structural molecule activity	cell	cell	cellular process	cellular process		
25930146|52863513|Litopenaeus	metabolic process	catalytic activity		
25930148|52863515|Litopenaeus	cellular component biogenesis	transcription regulator activity	organelle		
25930156|52863523|Litopenaeus	organelle	macromolecular complex	cellular process	structural molecule activity	binding	binding	cell		
25930161|52863528|Litopenaeus	metabolic process	catalytic activity		
25930163|52863530|Litopenaeus	cellular component biogenesis	structural molecule activity	organelle	cell	macromolecular complex	binding	catalytic activity	catalytic activity	developmental process	cellular process	multicellular organismal process	cellular process	binding		
25930165|52863532|Litopenaeus	metabolic process	structural molecule activity	cell	cell	cellular process	cellular process		
25930186|52863553|Litopenaeus	response to stimulus	response to stimulus		
25930192|52863559|Litopenaeus	metabolic process	structural molecule activity	cell	cell	cellular process	cellular process	binding		
25930196|52863563|Litopenaeus	cellular component biogenesis	cellular process	cellular process	cellular process	binding	catalytic activity	organelle	macromolecular complex	metabolic process	binding	metabolic process	multicellular organismal process	binding		
25930204|52863571|Litopenaeus	cellular process	structural molecule activity	organelle	catalytic activity		
25930208|52863575|Litopenaeus	metabolic process	structural molecule activity	cell	cell	binding		
25930209|52863576|Litopenaeus	cellular component biogenesis	structural molecule activity	organelle	cell	macromolecular complex	binding	catalytic activity	catalytic activity	developmental process	cellular process	multicellular organismal process	cellular process	binding		
25930221|52863588|Litopenaeus		
25930223|52863590|Litopenaeus	metabolic process	catalytic activity		
25930230|52863597|Litopenaeus	cellular component biogenesis	transcription regulator activity	organelle		
25930238|52863605|Litopenaeus	metabolic process	metabolic process	metabolic process	metabolic process	binding	structural molecule activity	cell	cell	cellular process	biological regulation	metabolic process	response to stimulus	cellular component biogenesis	cell	organelle	cell		
25930249|52863616|Litopenaeus	multicellular organismal process	developmental process	binding	cell	cellular process		
25930251|52863618|Litopenaeus	metabolic process	structural molecule activity	cell	cell		
25930257|52863624|Litopenaeus	binding	binding	biological regulation	cellular process	organelle		
25930262|52863629|Litopenaeus	metabolic process	binding	cell	cell	macromolecular complex		
25930264|52863631|Litopenaeus	developmental process	multicellular organismal process	cellular process	cell	binding	cellular component biogenesis	cellular component organization	biological regulation	structural molecule activity	organelle	cell	metabolic process	localization		
25930265|52863632|Litopenaeus	catalytic activity	cellular process	metabolic process	binding		
25930267|52863634|Litopenaeus	metabolic process	binding	cell	macromolecular complex	catalytic activity	binding	cell		
25930268|52863635|Litopenaeus	biological regulation	cellular process	antioxidant activity	catalytic activity	cell	response to stimulus	metabolic process		
25930275|52863642|Litopenaeus	catalytic activity	macromolecular complex	cell	cellular process	metabolic process	binding	catalytic activity		
25930276|52863643|Litopenaeus	catalytic activity	cell	cellular process	metabolic process	binding		
25930286|52863653|Litopenaeus	catalytic activity	cell	cellular process	metabolic process	binding	cell		
26273683|56956777|Litopenaeus	metabolic process	catalytic activity	molecular transducer activity	binding	cellular process		
26273685|56956779|Litopenaeus	catalytic activity	organelle	transcription regulator activity	organelle	macromolecular complex	cellular process	binding	organelle	binding	biological regulation	metabolic process	binding	binding	binding	developmental process	cellular component organization	cellular process	multicellular organismal process		
26273686|56956780|Litopenaeus		
26273691|56956785|Litopenaeus	catalytic activity	transporter activity	organelle	cell	response to stimulus	response to stimulus	multicellular organismal process	localization	macromolecular complex	response to stimulus	developmental process	cellular component organization	biological regulation	multicellular organismal process	cellular component biogenesis	binding	cellular process	metabolic process		
26273692|56956786|Litopenaeus	cellular component biogenesis	developmental process	cellular process	multicellular organismal process	cell	extracellular region	localization	binding	binding	organelle	cell	cellular process	cellular process	binding	cellular process	binding	biological regulation		
26273693|56956787|Litopenaeus	cellular component biogenesis	developmental process	cellular process	multicellular organismal process	cell	extracellular region	localization	binding	binding	organelle	cell	cellular process	cellular process	binding	cellular process	binding	biological regulation		
26273695|56956789|Litopenaeus	catalytic activity	metabolic process	organelle	organelle	cellular process	organelle	cellular process	reproduction	binding	metabolic process	metabolic process		
26273697|56956791|Litopenaeus	binding		
26273699|56956793|Litopenaeus	catalytic activity	developmental process	cellular process	multicellular organismal process	binding	reproduction	cellular component organization	multicellular organismal process	cellular component biogenesis	biological regulation	cellular process	cell		
26273700|56956794|Litopenaeus	catalytic activity	organelle	transcription regulator activity	organelle	macromolecular complex	cellular process	binding	organelle	binding	biological regulation	metabolic process	binding	binding	binding	developmental process	cellular component organization	cellular process	multicellular organismal process		
26273701|56956795|Litopenaeus	catalytic activity	organelle	transcription regulator activity	organelle	macromolecular complex	cellular process	binding	organelle	binding	biological regulation	metabolic process	binding	binding	binding	developmental process	cellular component organization	cellular process	multicellular organismal process		
26273702|56956796|Litopenaeus	metabolic process	metabolic process	cell	organelle	cellular process	multicellular organismal process	developmental process	biological regulation	cellular process		
26273703|56956797|Litopenaeus	developmental process	multicellular organismal process	cellular component organization	biological regulation	enzyme regulator activity	binding	binding	binding	metabolic process	cellular process	cellular process	cellular process	multicellular organismal process	cellular process	cell	cell	cell	organelle	reproduction		
26273704|56956798|Litopenaeus	binding	cell	binding	binding	cellular process	reproduction	cellular process	multicellular organismal process	cellular component biogenesis	developmental process	cellular component organization	multicellular organismal process	cellular process	cell	organelle	cellular process	cell	cellular process	cellular process	response to stimulus	biological regulation		
26273705|56956799|Litopenaeus	binding	cell	binding	binding	cellular process	reproduction	cellular process	multicellular organismal process	cellular component biogenesis	developmental process	cellular component organization	multicellular organismal process	cellular process	cell	organelle	cellular process	cell	cellular process	cellular process	response to stimulus	biological regulation		
26273706|56956800|Litopenaeus	enzyme regulator activity	metabolic process	cellular process	catalytic activity	cell		
26273707|56956801|Litopenaeus	catalytic activity	metabolic process	organelle	organelle	cellular process	organelle	cellular process	reproduction	binding	metabolic process	metabolic process		
26273709|56956803|Litopenaeus	transcription regulator activity	organelle	macromolecular complex	cellular process	catalytic activity	cellular process	metabolic process	biological regulation	multicellular organismal process	reproduction	cellular process	binding	binding	catalytic activity	cellular process	binding		
26273712|56956806|Litopenaeus	metabolic process	binding	cell		
26273713|56956807|Litopenaeus	catalytic activity	cell		
26273722|56956816|Litopenaeus	enzyme regulator activity		
26273723|56956817|Litopenaeus	binding	binding	cellular component biogenesis	developmental process	cellular component organization	biological regulation	catalytic activity	binding	metabolic process	metabolic process	binding		
26273724|56956818|Litopenaeus	binding	binding	cellular component biogenesis	developmental process	cellular component organization	biological regulation	catalytic activity	binding	metabolic process	metabolic process	binding		
26273725|56956819|Litopenaeus	catalytic activity	cellular process	cellular process	biological regulation	multicellular organismal process	developmental process	cellular component biogenesis	cellular process		
26273726|56956820|Litopenaeus	enzyme regulator activity	biological regulation	metabolic process	metabolic process	binding		
26273732|56956826|Litopenaeus	reproduction	localization	binding	cellular process	binding	binding	multicellular organismal process	developmental process	cellular process	cellular process	multicellular organismal process	cellular process	cellular component organization	organelle	cellular component biogenesis	cellular process		
26273733|56956827|Litopenaeus	metabolic process	catalytic activity	cell	biological regulation	cellular process	cell	cell		
26273741|56956835|Litopenaeus	cell	macromolecular complex	localization	cellular component organization	cell	cellular process	cellular process	organelle	binding	response to stimulus	response to stimulus	response to stimulus	binding		
26273742|56956836|Litopenaeus		
26273743|56956837|Litopenaeus		
26273744|56956838|Litopenaeus		
26273745|56956839|Litopenaeus	catalytic activity	metabolic process	metabolic process	cell	binding		
26273746|56956840|Litopenaeus	catalytic activity	binding	organelle	macromolecular complex	metabolic process	metabolic process		
26273748|56956842|Litopenaeus	cell		
26273750|56956844|Litopenaeus		
26273751|56956845|Litopenaeus	transcription regulator activity	organelle	metabolic process	metabolic process	biological regulation	metabolic process	localization	cellular component organization		
26273752|56956846|Litopenaeus	transcription regulator activity	organelle	metabolic process	metabolic process	biological regulation	metabolic process	localization	cellular component organization		
26273753|56956847|Litopenaeus	cell		
26273754|56956848|Litopenaeus	binding	organelle	binding		
26273755|56956849|Litopenaeus	catalytic activity	metabolic process		
26273757|56956851|Litopenaeus	catalytic activity	metabolic process	metabolic process	cell		
26273759|56956853|Litopenaeus	metabolic process	structural molecule activity	cell	cell	cell		
26273760|56956854|Litopenaeus	metabolic process	structural molecule activity	cell	cell	cell	cellular process	cellular process		
26273761|56956855|Litopenaeus	metabolic process	structural molecule activity	cell	cell	cell	cellular process	cellular process		
26273762|56956856|Litopenaeus	metabolic process	structural molecule activity	cell	cell	growth	multicellular organismal process	cellular process	cellular process		
26273763|56956857|Litopenaeus	metabolic process	structural molecule activity	cell	cell	cell	cellular process	cellular process		
26273764|56956858|Litopenaeus	catalytic activity	organelle	response to stimulus	cellular process	catalytic activity	metabolic process	structural molecule activity	cell	cell	cell	binding	biological regulation	cellular process	cell	binding		
26273765|56956859|Litopenaeus	multicellular organismal process	reproduction	cellular process	developmental process	cellular process	cell	organelle	cell	cellular process	cellular component biogenesis	cellular component organization	biological regulation	binding	binding	organelle	binding	cell	cellular process	cellular process	binding	growth	metabolic process	cellular process	localization	cell		
26273766|56956860|Litopenaeus	cellular component biogenesis	catalytic activity	catalytic activity	organelle	macromolecular complex	reproduction	developmental process	cellular process	cellular process	cellular process	cell	multicellular organismal process	cellular component organization	localization	extracellular region	cellular process	cellular process	binding	metabolic process	metabolic process	catalytic activity	biological regulation	cell	cell	localization	cellular process	organelle		
26273767|56956861|Litopenaeus	structural molecule activity	organelle	macromolecular complex	cellular process	reproduction	developmental process	cellular process	multicellular organismal process	binding	binding	cellular component biogenesis	organelle	localization	cellular component organization	cell		
26273768|56956862|Litopenaeus	organelle	macromolecular complex	cellular process	structural molecule activity	binding	binding	cell		
26273772|56956866|Litopenaeus	catalytic activity	transporter activity	localization	macromolecular complex	cell	cellular process	cellular process	metabolic process	cell		
26273773|56956867|Litopenaeus	cellular process	metabolic process	catalytic activity	cell	metabolic process		
26273774|56956868|Litopenaeus	catalytic activity	binding	metabolic process	catalytic activity		
26273775|56956869|Litopenaeus	catalytic activity	binding	metabolic process	catalytic activity		
26273776|56956870|Litopenaeus	catalytic activity	metabolic process		
26273777|56956871|Litopenaeus	catalytic activity	cellular process	metabolic process	cell		
26273783|56956877|Litopenaeus	catalytic activity	catalytic activity	cellular process	metabolic process		
26273789|56956883|Litopenaeus	cellular process	metabolic process	metabolic process	catalytic activity	multicellular organismal process		
26273790|56956884|Litopenaeus	binding	transporter activity	cell	cellular process	metabolic process	metabolic process		
26273792|56956886|Litopenaeus	organelle	catalytic activity	cellular process	catalytic activity	localization	binding	binding	biological regulation	cellular process	cellular process	binding		
26273793|56956887|Litopenaeus	metabolic process	catalytic activity	cell	macromolecular complex	cell		
26273794|56956888|Litopenaeus	metabolic process	catalytic activity	organelle	macromolecular complex	binding		
26273795|56956889|Litopenaeus	binding	cellular process	organelle	cellular process	cellular process		
26273797|56956891|Litopenaeus	metabolic process	binding	binding	cell	macromolecular complex	binding	binding	binding	cellular process	cellular process		
26273798|56956892|Litopenaeus	metabolic process	binding	binding	cell	macromolecular complex	binding	binding	binding	cellular process	cellular process		
26273799|56956893|Litopenaeus	metabolic process	binding	binding	cell	macromolecular complex	binding	binding	binding	cellular process	cellular process		
26273800|56956894|Litopenaeus	cellular process	organelle	reproduction	binding	binding	cellular process	cellular process	biological regulation	localization		
26273801|56956895|Litopenaeus	cellular process	organelle	reproduction	binding	binding	cellular process	cellular process	biological regulation	localization		
26273803|56956897|Litopenaeus	binding	cell	binding	biological regulation	metabolic process	cellular process	binding	cell	cell	reproduction	multicellular organismal process		
26273804|56956898|Litopenaeus	biological regulation	metabolic process	transcription regulator activity	binding	organelle	macromolecular complex	binding	binding	localization	cellular component organization	metabolic process		
26273805|56956899|Litopenaeus	binding		
26273810|56956904|Litopenaeus		
26273811|56956905|Litopenaeus		
26273847|56956941|Litopenaeus	catalytic activity	cellular process	organelle		
26273934|56957028|Litopenaeus	metabolic process	binding	cell		
26294951|56957029|Litopenaeus		
26294952|56957030|Litopenaeus	cellular process	metabolic process	metabolic process	catalytic activity	multicellular organismal process		
27157669|57504507|Litopenaeus	organelle	macromolecular complex	cellular process	structural molecule activity	binding	binding	cell		
27157670|57504508|Litopenaeus	structural molecule activity	cellular process	organelle	macromolecular complex	multicellular organismal process	metabolic process	metabolic process	catalytic activity	binding	binding	cellular component biogenesis	biological regulation	localization		
27157672|57504510|Litopenaeus	structural molecule activity	cell	cell	binding		
27157675|57504513|Litopenaeus	organelle	macromolecular complex	cellular process	structural molecule activity	binding	binding	cell		
27157676|57504514|Litopenaeus	structural molecule activity	cellular process	organelle	macromolecular complex	multicellular organismal process	metabolic process	metabolic process	catalytic activity	binding	binding	cellular component biogenesis	biological regulation	localization		
27157679|57504517|Litopenaeus	binding		
27157680|57504518|Litopenaeus	metabolic process	structural molecule activity	cell	cell	binding	cell	cellular process	cellular process	binding		
27157681|57504519|Litopenaeus	organelle	macromolecular complex	cellular process	structural molecule activity	binding	binding	cell		
27157682|57504520|Litopenaeus	structural molecule activity	cellular process	organelle	macromolecular complex	multicellular organismal process	metabolic process	metabolic process	catalytic activity	binding	binding	cellular component biogenesis	biological regulation	localization		
27157683|57504521|Litopenaeus	response to stimulus	cellular process	binding	binding	cell		
27157686|57504524|Litopenaeus	structural molecule activity	cellular process	organelle	macromolecular complex	multicellular organismal process	metabolic process	metabolic process	catalytic activity	binding	binding	cellular component biogenesis	biological regulation	localization		
27157687|57504525|Litopenaeus	structural molecule activity	cellular process	organelle	macromolecular complex	binding	binding	developmental process	cellular process	multicellular organismal process	localization	cellular component organization		
27157691|57504529|Litopenaeus	reproduction	cellular process	cellular process	multicellular organismal process	organelle	cell	binding	cellular component biogenesis	developmental process	cellular component organization	multicellular organismal process	biological regulation		
27157692|57504530|Litopenaeus	metabolic process	structural molecule activity	cell	cell	cellular process	cellular process		
27157693|57504531|Litopenaeus	metabolic process	structural molecule activity	cell	cell		
27157696|57504534|Litopenaeus	structural molecule activity	cellular process	organelle	macromolecular complex	binding	binding	developmental process	cellular process	multicellular organismal process	localization	cellular component organization		
27157697|57504535|Litopenaeus	metabolic process	structural molecule activity	cell	cell	cellular process	cellular process		
27157701|57504539|Litopenaeus	structural molecule activity	cellular process	organelle	macromolecular complex	binding	binding	developmental process	cellular process	multicellular organismal process	localization	cellular component organization		
27157703|57504541|Litopenaeus	metabolic process	structural molecule activity	cell	cell	binding	cell		
27157704|57504542|Litopenaeus	structural molecule activity	cellular process	organelle	macromolecular complex	multicellular organismal process	metabolic process	metabolic process	catalytic activity	binding	binding	cellular component biogenesis	biological regulation	localization		
27157707|57504545|Litopenaeus	cellular process	multicellular organismal process	organelle	cell	macromolecular complex	binding	binding	developmental process	cellular process	cellular process		
27157708|57504546|Litopenaeus	organelle	macromolecular complex	cellular process	structural molecule activity	binding	binding	cell		
27157713|57504551|Litopenaeus	metabolic process	catalytic activity		
27157718|57504556|Litopenaeus	metabolic process	catalytic activity	cellular process	metabolic process	metabolic process	cell	binding	cell		
27157721|57504559|Litopenaeus	structural molecule activity	organelle	macromolecular complex	cellular process	reproduction	developmental process	cellular process	multicellular organismal process	binding	binding	cellular component biogenesis	organelle	localization	cellular component organization	cell		
27157722|57504560|Litopenaeus	metabolic process	structural molecule activity	cell	cell	cellular process	cellular process		
27157723|57504561|Litopenaeus	structural molecule activity	organelle	macromolecular complex	cellular process	reproduction	developmental process	cellular process	multicellular organismal process	binding	binding	cellular component biogenesis	organelle	localization	cellular component organization	cell		
27157725|57504563|Litopenaeus	organelle	macromolecular complex	cellular process	structural molecule activity	binding	binding	cell		
27157738|57504616|Litopenaeus	metabolic process	catalytic activity		
27157742|57504620|Litopenaeus	structural molecule activity	organelle	macromolecular complex	cellular process	binding	binding	cellular component biogenesis	localization	cellular component organization		
27157745|57504623|Litopenaeus	cellular process	multicellular organismal process	organelle	cell	macromolecular complex	binding	binding	developmental process	cellular process	cellular process		
27157749|57504627|Litopenaeus	structural molecule activity	cellular process	organelle	macromolecular complex	binding	binding	developmental process	cellular process	multicellular organismal process	localization	cellular component organization		
27157752|57504630|Litopenaeus	structural molecule activity	cell	cell	binding		
27157757|57504635|Litopenaeus	organelle	macromolecular complex	cellular process	structural molecule activity	binding	binding	cell		
27157764|57504642|Litopenaeus	structural molecule activity	cellular process	organelle	macromolecular complex	multicellular organismal process	metabolic process	metabolic process	catalytic activity	binding	binding	cellular component biogenesis	biological regulation	localization		
27157767|57504698|Litopenaeus	metabolic process	structural molecule activity	cell	cell	binding	cell		
27157768|57504699|Litopenaeus	cellular component biogenesis	structural molecule activity	organelle	cell	macromolecular complex	binding	catalytic activity	catalytic activity	developmental process	cellular process	multicellular organismal process	cellular process	binding		
27157770|57504701|Litopenaeus	cellular component biogenesis	catalytic activity	organelle	cell	macromolecular complex	catalytic activity	multicellular organismal process	metabolic process	metabolic process	binding	catalytic activity		
27157771|57504702|Litopenaeus	organelle	macromolecular complex	cellular process	structural molecule activity	binding	binding	cell		
27157773|57504704|Litopenaeus	structural molecule activity	organelle	macromolecular complex	cellular process	binding	binding	cellular component biogenesis	localization	cellular component organization		
27157774|57504705|Litopenaeus	structural molecule activity	cell	cell	binding		
27157775|57504706|Litopenaeus	structural molecule activity	cell	cell	binding		
27157776|57504707|Litopenaeus	cellular component biogenesis	structural molecule activity	organelle	cell	macromolecular complex	binding	catalytic activity	catalytic activity	developmental process	cellular process	multicellular organismal process	cellular process	binding		
27157777|57504708|Litopenaeus	organelle	macromolecular complex	cellular process	structural molecule activity	binding	binding	cell		
27157781|57504712|Litopenaeus	metabolic process	catalytic activity		
27157784|57504715|Litopenaeus	cellular process	multicellular organismal process	organelle	cell	macromolecular complex	binding	binding	developmental process	cellular process	cellular process		
27157793|57504759|Litopenaeus	metabolic process	structural molecule activity	cell	cell	cellular process	cellular process		
27157794|57504760|Litopenaeus	cellular process	multicellular organismal process	organelle	cell	macromolecular complex	binding	binding	developmental process	cellular process	cellular process		
27157795|57504761|Litopenaeus	structural molecule activity	cellular process	organelle	macromolecular complex	binding	binding	developmental process	cellular process	multicellular organismal process	localization	cellular component organization		
27157802|57504768|Litopenaeus	structural molecule activity	cell	cell	binding		
27157803|57504769|Litopenaeus	metabolic process	structural molecule activity	cell	cell	cellular process	cellular process		
27157804|57504770|Litopenaeus	structural molecule activity	cellular process	organelle	macromolecular complex	multicellular organismal process	metabolic process	metabolic process	catalytic activity	binding	binding	cellular component biogenesis	biological regulation	localization		
27157805|57504771|Litopenaeus	organelle	macromolecular complex	cellular process	structural molecule activity	binding	binding	cell		
27157811|57504814|Litopenaeus	metabolic process	structural molecule activity	cell	cell	binding	cell		
27157812|57504815|Litopenaeus	response to stimulus	response to stimulus	metabolic process	multicellular organismal process		
27157813|57504816|Litopenaeus	metabolic process	structural molecule activity	cell	cell		
27157817|57504820|Litopenaeus	structural molecule activity	cellular process	organelle	macromolecular complex	binding	binding	developmental process	cellular process	multicellular organismal process	localization	cellular component organization		
27157818|57504821|Litopenaeus	metabolic process	structural molecule activity	cell	cell	cellular process	cellular process		
27157824|57504827|Litopenaeus	metabolic process	structural molecule activity	cell	cell		
27157827|57504830|Litopenaeus	metabolic process	structural molecule activity	cell	cell		
27157830|57504833|Litopenaeus	structural molecule activity	cellular process	organelle	macromolecular complex	multicellular organismal process	metabolic process	metabolic process	catalytic activity	binding	binding	cellular component biogenesis	biological regulation	localization		
27157834|57504837|Litopenaeus	organelle	macromolecular complex	cellular process	structural molecule activity	binding	binding	cell		
27157835|57504838|Litopenaeus	organelle	macromolecular complex	cellular process	structural molecule activity	binding	binding	cell		
27157841|57504844|Litopenaeus	metabolic process	structural molecule activity	cell	cell		
27157846|57504849|Litopenaeus	structural molecule activity	cellular process	organelle	macromolecular complex	binding	binding	developmental process	cellular process	multicellular organismal process	localization	cellular component organization		
27157851|57504854|Litopenaeus		
27157855|57504858|Litopenaeus	metabolic process	structural molecule activity	cell	cell	binding	cell		
27157856|57504859|Litopenaeus	cellular component biogenesis	cellular process	cellular process	cellular process	binding	catalytic activity	organelle	macromolecular complex	metabolic process	binding	metabolic process	multicellular organismal process	binding		
27157857|57504860|Litopenaeus	cellular process	multicellular organismal process	organelle	cell	macromolecular complex	binding	binding	developmental process	cellular process	cellular process		
27157860|57504863|Litopenaeus	metabolic process	catalytic activity		
2725254|5236690|Penaeus	metabolic process	structural molecule activity	cell	cell	binding	cell		
2725255|5236691|Penaeus	cellular component biogenesis	extracellular region	binding	cell	multicellular organismal process	extracellular region		
2725256|5236692|Penaeus	catalytic activity	metabolic process	binding	cellular process	molecular transducer activity		
2725257|5236693|Penaeus		
2725259|5236695|Penaeus	cellular process	multicellular organismal process	organelle	cell	macromolecular complex	binding	binding	developmental process	cellular process	cellular process		
2725260|5236696|Penaeus	cellular process	metabolic process	binding	biological regulation	cellular process	organelle	macromolecular complex		
2725266|5236702|Penaeus	catalytic activity	cell	macromolecular complex	metabolic process	metabolic process	localization	cellular component organization		
2725267|5236703|Penaeus	metabolic process	cell	cell		
2725269|5236705|Penaeus	cellular process	cell	catalytic activity	metabolic process	metabolic process	developmental process	multicellular organismal process	cell		
2725270|5236706|Penaeus	cellular process	metabolic process	metabolic process	catalytic activity	cell	binding	cell		
2725271|5236707|Penaeus	metabolic process	metabolic process	metabolic process	binding	organelle		
2725273|5236709|Penaeus	metabolic process	structural molecule activity	cell	cell	binding	cellular process	cellular process		
2725274|5236710|Penaeus	cellular component biogenesis	extracellular region	binding	cell	multicellular organismal process	extracellular region		
2725276|5236712|Penaeus	metabolic process	binding	cell	macromolecular complex	catalytic activity	binding	cell		
2725279|5236715|Penaeus	structural molecule activity	cellular process	organelle	macromolecular complex	binding	binding	developmental process	cellular process	multicellular organismal process	localization	cellular component organization		
2725280|5236716|Penaeus	metabolic process	binding	cell	macromolecular complex	catalytic activity	binding	cell		
2725281|5236717|Penaeus	structural molecule activity	organelle	macromolecular complex	cellular process	reproduction	developmental process	cellular process	multicellular organismal process	binding	binding	cellular component biogenesis	organelle	localization	cellular component organization	cell		
2725282|5236718|Penaeus	catalytic activity	cellular process	developmental process	multicellular organismal process	metabolic process	metabolic process	cellular component biogenesis		
2725286|5236722|Penaeus		
2725290|5236726|Penaeus		
2725291|5236727|Penaeus		
2725294|5236730|Penaeus		
2725296|5236732|Penaeus	localization	organelle	cell	macromolecular complex	localization	binding	cell	cellular component organization		
2725297|5236733|Penaeus	catalytic activity	biological regulation	metabolic process	metabolic process	binding		
2725299|5236735|Penaeus	response to stimulus	response to stimulus	molecular transducer activity	cell	cellular process		
2725301|5236737|Penaeus	metabolic process	catalytic activity		
2725302|5236738|Penaeus	metabolic process	catalytic activity	biological regulation	cellular process	cell	cell		
2725303|5236739|Penaeus	response to stimulus	response to stimulus	catalytic activity	cell	response to stimulus	binding	metabolic process	cell		
2725308|5236744|Penaeus		
2725310|5236746|Penaeus	metabolic process	catalytic activity		
2725311|5236747|Penaeus	catalytic activity	binding	metabolic process	binding	binding	binding	biological regulation	cellular process	organelle	response to stimulus	organelle		
2725312|5236748|Penaeus	cellular component biogenesis	catalytic activity	organelle	cell	macromolecular complex	catalytic activity	multicellular organismal process	metabolic process	metabolic process	binding	catalytic activity		
2725313|5236749|Penaeus	metabolic process	cellular process	metabolic process	cellular process	catalytic activity	macromolecular complex	cell	cell	binding	biological regulation	cellular process	cell		
2725314|5236750|Penaeus	metabolic process	structural molecule activity	cell	cell	cell		
2725315|5236751|Penaeus	response to stimulus	response to stimulus	molecular transducer activity	cell	cellular process		
2725317|5236753|Penaeus	metabolic process	structural molecule activity	cell	cell	binding	cell		
2725321|5236757|Penaeus	metabolic process	structural molecule activity	cell	cell	binding	cell	cellular process	cellular process	binding		
2725326|5236762|Penaeus	metabolic process	catalytic activity		
2725327|5236763|Penaeus	cellular component biogenesis	structural molecule activity	organelle	cell	macromolecular complex	binding	catalytic activity	catalytic activity	developmental process	cellular process	multicellular organismal process	cellular process	binding		
2725328|5236764|Penaeus	metabolic process	structural molecule activity	cell	cell	cellular process	cellular process		
2725330|5236766|Penaeus	metabolic process	structural molecule activity	cell	cell	cellular process	cellular process		
2725331|5236767|Penaeus	catalytic activity	localization	cell	cellular process	developmental process	multicellular organismal process	binding	cellular process	localization	cellular component organization	cell		
2725332|5236768|Penaeus	metabolic process	binding	cell	macromolecular complex	catalytic activity	binding	cell		
2725335|5236771|Penaeus	molecular transducer activity	binding	binding	cell	catalytic activity	binding		
2725336|5236772|Penaeus	cellular process	multicellular organismal process	organelle	cell	macromolecular complex	binding	binding	developmental process	cellular process	cellular process		
2725341|5236777|Penaeus	catalytic activity	cell	metabolic process	metabolic process	electron carrier activity	binding	cell		
2725343|5236779|Penaeus	cellular component biogenesis	binding	structural molecule activity	organelle	macromolecular complex	multicellular organismal process	cellular component organization	catalytic activity		
2725346|5236782|Penaeus	cellular component biogenesis	binding	structural molecule activity	organelle	macromolecular complex	multicellular organismal process	cellular component organization	catalytic activity		
2725348|5236784|Penaeus	metabolic process	structural molecule activity	cell	cell	cellular process	cellular process		
2725350|5236786|Penaeus	structural molecule activity	cellular process	organelle	macromolecular complex	multicellular organismal process	metabolic process	metabolic process	catalytic activity	binding	binding	cellular component biogenesis	biological regulation	localization		
2725351|5236787|Penaeus	binding		
2725361|5236797|Penaeus	metabolic process	structural molecule activity	cell	cell	binding	cell		
30632431|72006410|Penaeus	metabolic process	structural molecule activity	cell	cell	cell	cellular process	cellular process		
30999785|84490938|Penaeus	catalytic activity	binding	metabolic process	metabolic process		
30999813|84490966|Penaeus	binding	organelle	binding	binding	metabolic process		
30999815|84490968|Penaeus	metabolic process	binding	cell	macromolecular complex	binding	catalytic activity	transporter activity	cell	localization	cellular component organization	cellular process	cellular process		
31294958|150173054|Penaeus	cellular process	metabolic process	metabolic process	catalytic activity	cell	binding	cell		
31294960|150173002|Penaeus	cellular process	metabolic process	metabolic process	catalytic activity	multicellular organismal process		
31294961|150173004|Penaeus	catalytic activity	transporter activity	macromolecular complex	cell		
31294962|150173005|Penaeus	catalytic activity	transporter activity	localization	macromolecular complex	cell	cellular process	cellular process	metabolic process	binding	cell		
31294964|150173009|Penaeus	catalytic activity	cell	metabolic process	metabolic process	cellular process	metabolic process	binding	cell		
31294965|109974220|Penaeus	cellular process	metabolic process	cellular process	enzyme regulator activity	binding	cellular process	developmental process	cellular process	multicellular organismal process	response to stimulus	cellular component biogenesis	multicellular organismal process	cellular process	organelle	reproduction	cellular process	extracellular region	metabolic process	metabolic process	biological regulation		
31294966|109974225|Penaeus	cell	catalytic activity	cell	cellular process	cellular process	reproduction	developmental process	cellular process	biological regulation	cellular process	multicellular organismal process	multicellular organismal process	cellular component biogenesis	binding	catalytic activity	metabolic process	metabolic process	cell	macromolecular complex	cell		
31294967|109974227|Penaeus	binding	cell	multicellular organismal process	response to stimulus	metabolic process	binding	cell	developmental process	response to stimulus		
31294969|109974231|Penaeus	reproduction	cellular process	cellular process	multicellular organismal process	organelle	cell	binding	cellular component biogenesis	developmental process	cellular component organization	multicellular organismal process	biological regulation		
31294972|109974235|Penaeus	catalytic activity	cellular component biogenesis		
31294973|150173011|Penaeus	cellular component biogenesis	cellular process	cellular process	cellular process	binding	catalytic activity	organelle	macromolecular complex	metabolic process	binding	metabolic process	multicellular organismal process	binding		
31294974|150173013|Penaeus	transporter activity	cell	localization	localization	cell	response to stimulus	response to stimulus		
31294976|150173053|Penaeus		
31294977|109974237|Penaeus	catalytic activity	metabolic process	multicellular organismal process	response to stimulus	response to stimulus	cellular component biogenesis		
31294978|109974240|Penaeus	cellular component biogenesis	organelle	cell	binding		
31294980|109974242|Penaeus	metabolic process	binding	localization	multicellular organismal process	localization	cellular component organization	organelle	organelle	cell	organelle	macromolecular complex	reproduction	developmental process	cellular process	cellular process	metabolic process	biological regulation	multicellular organismal process	cellular process	cellular process		
31294981|109974244|Penaeus	catalytic activity	binding	metabolic process	metabolic process		
31294982|109974246|Penaeus	binding	cellular process	reproduction	cellular process	multicellular organismal process	cellular component biogenesis	cellular process	cell	developmental process	cellular component organization	biological regulation	binding		
31294983|109974248|Penaeus	cellular process	metabolic process	metabolic process	catalytic activity	multicellular organismal process		
31294984|109974250|Penaeus	catalytic activity	metabolic process	cellular process	cell	metabolic process	cellular process	cellular component organization	multicellular organismal process	binding	cell		
31294985|109974252|Penaeus	catalytic activity	cell	metabolic process	cell	enzyme regulator activity	organelle	macromolecular complex	organelle	cellular process	developmental process	multicellular organismal process		
31294986|109974254|Penaeus	binding	transporter activity	localization		
31294987|109974255|Penaeus	organelle	macromolecular complex	cellular process	structural molecule activity	binding	binding	cell		
31294988|109974257|Penaeus	catalytic activity	metabolic process	binding		
31294989|109974259|Penaeus	catalytic activity	metabolic process	cellular process	metabolic process	cell	metabolic process	binding	binding	cell		
31294990|109974260|Penaeus	metabolic process	catalytic activity	biological regulation	cellular process	cell	cell		
31294991|109974262|Penaeus	response to stimulus	response to stimulus		
31860958|90028757|Differential	catalytic activity	cell	electron carrier activity	binding	binding	cell		
31860965|90028764|Higher	binding	organelle	macromolecular complex	localization	binding	cell		
31860968|90028767|Penaeus	localization	binding	cell	organelle	macromolecular complex	organelle	transporter activity	cellular component organization	binding		
31860971|90028770|Penaeus	developmental process	cellular process	cellular process	multicellular organismal process	cellular component organization	biological regulation	transcription regulator activity	metabolic process	binding	cell		
31860977|90028776|Higher	organelle	binding	binding		
31860979|90028778|Higher	cellular process	organelle	macromolecular complex	metabolic process	biological regulation		
31860982|90028781|Higher	cell	multicellular organismal process	developmental process	multicellular organismal process	cellular process	localization	cell		
33949470|116078157|Penaeus		
33949478|116078165|Penaeus	metabolic process	structural molecule activity	cell	cell	cell		
33949479|116078166|Penaeus	metabolic process	structural molecule activity	cell	cell	cell		
33949480|116078167|Penaeus	metabolic process	structural molecule activity	cell	cell	cell		
33949481|116078168|Penaeus	metabolic process	catalytic activity		
33949482|116078169|Penaeus	organelle	developmental process	multicellular organismal process	cellular process	biological regulation	metabolic process	transcription regulator activity	multicellular organismal process	binding	cellular process	cellular process	binding	binding	cellular component organization		
33949484|116078171|Penaeus	metabolic process	binding	cell	macromolecular complex	cell	cellular process	developmental process	multicellular organismal process	cell		
33949485|116078172|Penaeus	binding	cell	cell	macromolecular complex	metabolic process	enzyme regulator activity	cell		
33949486|116078173|Penaeus	multicellular organismal process	developmental process	binding	cell	cellular process		
33949487|116078190|Penaeus	cellular process	binding	organelle		
33949488|116078191|Penaeus	binding	cell	binding	cellular component biogenesis	developmental process	cellular component organization	biological regulation	cellular process	multicellular organismal process		
33949489|116078192|Penaeus	metabolic process	catalytic activity	binding	cell	macromolecular complex	binding	cell	cellular process	cellular process		
33949490|116078193|Penaeus	organelle	macromolecular complex	cellular process	binding	structural molecule activity	reproduction	localization	developmental process	cellular component organization	cellular process	multicellular organismal process	cellular process	cellular process	multicellular organismal process	biological regulation	metabolic process	binding	cell		
33949491|116078194|Penaeus	catalytic activity	metabolic process	binding	metabolic process		
33949493|116078174|Penaeus		
33949496|116078177|Penaeus	organelle	organelle	reproduction	developmental process	cellular component organization	cellular process	multicellular organismal process	localization	cellular component biogenesis	binding	biological regulation	metabolic process	cell	organelle	cell	cellular process	metabolic process	binding	binding	cellular process	multicellular organismal process	cellular process	binding		
33949497|116078178|Penaeus	metabolic process	structural molecule activity	cell	cell	binding	cell		
33949498|116078179|Penaeus	metabolic process	structural molecule activity	cell	cell	cell	cellular process	cellular process		
33949499|116078180|Penaeus	metabolic process	structural molecule activity	cell	cell	cellular process	cellular process	binding		
33949502|116078183|Penaeus	cell	binding	biological regulation	cellular process	organelle	localization	cellular component organization		
34629575|83762945|Penaeus	structural molecule activity	organelle	macromolecular complex	binding	cellular component biogenesis	cellular component organization	catalytic activity		
34629577|83762947|Penaeus	catalytic activity	cell		
34629578|83762948|Penaeus		
34629580|83762950|Penaeus	metabolic process	catalytic activity	cell	macromolecular complex	metabolic process	metabolic process	enzyme regulator activity	biological regulation	binding		
34629583|83762953|Penaeus	structural molecule activity	organelle	macromolecular complex	cellular process	reproduction	developmental process	cellular process	multicellular organismal process	binding	binding	cellular component biogenesis	organelle	localization	cellular component organization	cell		
34629586|83762956|Penaeus	localization	transporter activity	cell	cell	binding		
34629596|83762966|Penaeus	catalytic activity	binding	organelle	organelle	macromolecular complex	cellular process	binding	cell	cellular process	cellular component biogenesis	developmental process	cellular component organization	biological regulation	localization	cellular process	localization	cell		
34629597|83762967|Penaeus	structural molecule activity	organelle	macromolecular complex	cellular process	reproduction	developmental process	cellular process	multicellular organismal process	binding	binding	cellular component biogenesis	organelle	localization	cellular component organization	cell		
34629598|83762968|Penaeus	multicellular organismal process	cellular process	reproduction	multicellular organismal process	cellular process	binding	organelle	macromolecular complex	cellular component biogenesis	structural molecule activity	cellular component organization	catalytic activity	cellular process	binding		
34629609|83762979|Penaeus	organelle	cellular process	catalytic activity	cellular process	cellular process		
34629610|83762980|Penaeus	structural molecule activity	organelle	macromolecular complex	cellular process	reproduction	developmental process	cellular process	multicellular organismal process	binding	binding	cellular component biogenesis	organelle	localization	cellular component organization	cell		
34629611|83762981|Penaeus	cell	binding	biological regulation	cellular process	organelle	localization	cellular component organization		
34629621|83762991|Penaeus	cellular component biogenesis	cellular process	cellular process	cellular process	binding	catalytic activity	organelle	macromolecular complex	metabolic process	binding	metabolic process	multicellular organismal process	binding		
34629623|83762993|Penaeus	structural molecule activity	organelle	macromolecular complex	cellular process	reproduction	developmental process	cellular process	multicellular organismal process	binding	binding	cellular component biogenesis	organelle	localization	cellular component organization	cell		
34629624|83762994|Penaeus	biological regulation	cellular process	antioxidant activity	catalytic activity	cell	response to stimulus	metabolic process		
34629626|83762996|Penaeus	catalytic activity	metabolic process		
34629629|83762999|Penaeus	catalytic activity	transporter activity	localization	macromolecular complex	cell	cellular process	cellular process	metabolic process		
34629631|83763001|Penaeus	catalytic activity	transporter activity	localization	macromolecular complex	cell	cellular process	cellular process	metabolic process		
34629633|83763003|Penaeus	multicellular organismal process	localization	catalytic activity	transporter activity	cell	macromolecular complex		
34629636|83763006|Penaeus	metabolic process	structural molecule activity	cell	cell	cellular process	cellular process		
34629642|83763012|Penaeus	catalytic activity	electron carrier activity	biological regulation	cellular process		
34629644|83763014|Penaeus	catalytic activity	cell		
34629645|83763015|Penaeus	metabolic process	biological regulation	cellular process	reproduction	multicellular organismal process	binding	binding	cellular process	cellular process	cellular process	metabolic process	binding	binding	binding	cellular process	growth		
34629650|83763020|Penaeus	cellular component biogenesis	binding	structural molecule activity	organelle	macromolecular complex	multicellular organismal process	cellular component organization	catalytic activity		
34629656|83763026|Penaeus	catalytic activity	transporter activity	cell	cellular process	macromolecular complex	cell		
34629657|83763027|Penaeus	binding	organelle	macromolecular complex	biological regulation	metabolic process	cellular process	cellular component organization	developmental process		
34629664|83763034|Penaeus	binding	binding	metabolic process		
34629667|83763037|Penaeus	structural molecule activity	organelle	macromolecular complex	cellular process	reproduction	developmental process	cellular process	multicellular organismal process	binding	binding	cellular component biogenesis	organelle	localization	cellular component organization	cell		
34629668|83763038|Penaeus	binding	binding		
34629671|83763041|Penaeus	structural molecule activity	organelle	macromolecular complex	cellular process	reproduction	developmental process	cellular process	multicellular organismal process	binding	binding	cellular component biogenesis	organelle	localization	cellular component organization	cell		
34629679|83763049|Penaeus	cellular component biogenesis	organelle	cell	binding		
34629681|83763051|Penaeus	catalytic activity	transporter activity	macromolecular complex	cell	cellular process		
34629682|83763052|Penaeus	catalytic activity	localization	cellular process	cellular component biogenesis	developmental process	cellular component organization	biological regulation	binding	metabolic process	cellular process	binding	cell	cellular process	multicellular organismal process	localization		
34629687|83763057|Penaeus	cell	binding	developmental process	cellular process	cellular process	multicellular organismal process	extracellular region		
34629689|83763059|Penaeus	metabolic process	binding	localization	multicellular organismal process	localization	cellular component organization	organelle	organelle	cell	organelle	macromolecular complex	reproduction	developmental process	cellular process	cellular process	metabolic process	biological regulation	multicellular organismal process	cellular process	cellular process		
34629693|83763063|Penaeus	structural molecule activity	organelle	macromolecular complex	cellular process	reproduction	developmental process	cellular process	multicellular organismal process	binding	binding	cellular component biogenesis	organelle	localization	cellular component organization	cell		
34629696|83763066|Penaeus	catalytic activity	cellular process	metabolic process	biological regulation	cellular process	response to stimulus	multicellular organismal process	organelle	macromolecular complex	organelle	cell		
34629697|83763067|Penaeus	structural molecule activity	organelle	macromolecular complex	cellular process	reproduction	developmental process	cellular process	multicellular organismal process	binding	binding	cellular component biogenesis	organelle	localization	cellular component organization	cell		
34629698|83763068|Penaeus	structural molecule activity	organelle	macromolecular complex	cellular process	reproduction	developmental process	cellular process	multicellular organismal process	binding	binding	cellular component biogenesis	organelle	localization	cellular component organization	cell		
34629699|83763069|Penaeus	organelle	macromolecular complex	catalytic activity	cellular component biogenesis	catalytic activity	developmental process	multicellular organismal process	reproduction	cellular process	cellular process	cellular process	binding		
34629700|83763070|Penaeus		
34629702|83763072|Penaeus	structural molecule activity	organelle	macromolecular complex	cellular process	reproduction	developmental process	cellular process	multicellular organismal process	binding	binding	cellular component biogenesis	organelle	localization	cellular component organization	cell		
34629703|83763073|Penaeus	binding	cell	cellular component biogenesis	cell	cell	cell		
34629707|83763077|Penaeus	binding		
34629709|83763079|Penaeus	binding	catalytic activity	multicellular organismal process	growth	response to stimulus	response to stimulus	cellular process	cellular process	biological regulation	cell	cellular process		
34629712|83763082|Penaeus	binding	macromolecular complex	cell	metabolic process	catalytic activity	binding	response to stimulus		
34629716|83763086|Penaeus	cell	cell	cellular process	response to stimulus	response to stimulus	metabolic process	biological regulation	localization	cellular component biogenesis	binding	binding	organelle	cellular process	cellular process	localization	cellular process		
34629717|83763087|Penaeus	multicellular organismal process	organelle	binding		
34629718|83763088|Penaeus	metabolic process	biological regulation	cellular process	reproduction	multicellular organismal process	binding	binding	cellular process	cellular process	cellular process	metabolic process	binding	binding	binding	cellular process	growth		
34629723|83763093|Penaeus	binding	binding		
34629724|83763094|Penaeus	catalytic activity	metabolic process	cellular process	cell	electron carrier activity	binding		
34629728|83763098|Penaeus	cellular process	binding	organelle		
34629731|83763101|Penaeus	structural molecule activity	organelle	macromolecular complex	cellular process	reproduction	developmental process	cellular process	multicellular organismal process	binding	binding	cellular component biogenesis	organelle	localization	cellular component organization	cell		
34629734|83763104|Penaeus	cell	cell	cellular process	response to stimulus	response to stimulus	metabolic process	biological regulation	localization	cellular component biogenesis	binding	binding	organelle	cellular process	cellular process	localization	cellular process		
34629737|83763107|Penaeus	structural molecule activity	organelle	macromolecular complex	cellular process	reproduction	developmental process	cellular process	multicellular organismal process	binding	binding	cellular component biogenesis	organelle	localization	cellular component organization	cell		
34629740|83763110|Penaeus	structural molecule activity	organelle	macromolecular complex	cellular process	reproduction	developmental process	cellular process	multicellular organismal process	binding	binding	cellular component biogenesis	organelle	localization	cellular component organization	cell		
34629742|83763112|Penaeus	cellular process	binding	organelle		
34629744|83763114|Penaeus	metabolic process	catalytic activity	binding	cell	macromolecular complex	binding	cell	cellular process	cellular process		
34629751|83763121|Penaeus	catalytic activity	cell		
34629754|83763124|Penaeus	cellular process	organelle	binding	localization		
34629755|83763125|Penaeus	structural molecule activity	organelle	macromolecular complex	cellular process	reproduction	developmental process	cellular process	multicellular organismal process	binding	binding	cellular component biogenesis	organelle	localization	cellular component organization	cell		
34629761|83763131|Penaeus	catalytic activity	metabolic process	binding	macromolecular complex	cell	cell	cellular process	metabolic process	binding	multicellular organismal process	growth	binding	biological regulation	cellular process	organelle	cellular process	cellular process	response to stimulus		
34629765|83763135|Penaeus	catalytic activity	metabolic process	binding		
34629772|83763142|Penaeus	binding	organelle	macromolecular complex	structural molecule activity	cellular component biogenesis	cellular component organization	catalytic activity	biological regulation	cellular process	cellular process	response to stimulus	cellular process		
34629774|83763144|Penaeus		
34629775|83763145|Penaeus	cell		
34629781|83763151|Penaeus	structural molecule activity	organelle	macromolecular complex	cellular process	reproduction	developmental process	cellular process	multicellular organismal process	binding	binding	cellular component biogenesis	organelle	localization	cellular component organization	cell		
34629783|83763153|Penaeus	cellular process	cellular process	binding	organelle	macromolecular complex	binding	binding		
34629787|83763157|Penaeus		
34629789|83763159|Penaeus	binding	cellular component organization	cellular process	developmental process	biological regulation	organelle	localization		
34629794|83763164|Penaeus	metabolic process	binding	localization	multicellular organismal process	localization	cellular component organization	organelle	organelle	cell	organelle	macromolecular complex	reproduction	developmental process	cellular process	cellular process	metabolic process	biological regulation	multicellular organismal process	cellular process	cellular process		
34629797|83763167|Penaeus	catalytic activity	biological regulation	metabolic process	metabolic process		
34629804|83763174|Penaeus	reproduction	cell	macromolecular complex	developmental process	cellular process	biological regulation	cellular process	multicellular organismal process	binding		
34629811|83763181|Penaeus	reproduction	cellular process	catalytic activity	transporter activity	growth	localization	macromolecular complex	cell	cellular process	cellular process	metabolic process	localization	cellular component organization	cell		
34629816|83763186|Penaeus	structural molecule activity	organelle	macromolecular complex	cellular process	reproduction	developmental process	cellular process	multicellular organismal process	binding	binding	cellular component biogenesis	organelle	localization	cellular component organization	cell		
34629817|83763187|Penaeus	structural molecule activity	organelle	macromolecular complex	cellular process	reproduction	developmental process	cellular process	multicellular organismal process	binding	binding	cellular component biogenesis	organelle	localization	cellular component organization	cell		
34629820|83763190|Penaeus	macromolecular complex	cell	catalytic activity	cellular process	cellular process	binding	catalytic activity	cell		
34629821|83763191|Penaeus	structural molecule activity	organelle	macromolecular complex	cellular process	reproduction	developmental process	cellular process	multicellular organismal process	binding	binding	cellular component biogenesis	organelle	localization	cellular component organization	cell		
34629823|83763193|Penaeus	metabolic process	binding	cell	macromolecular complex	catalytic activity	binding	cell		
34629824|83763194|Penaeus	structural molecule activity	organelle	macromolecular complex	cellular process	reproduction	developmental process	cellular process	multicellular organismal process	binding	binding	cellular component biogenesis	organelle	localization	cellular component organization	cell		
34629826|83763196|Penaeus	metabolic process	binding	cell	macromolecular complex	catalytic activity	binding	cell		
34629829|83763199|Penaeus	structural molecule activity	organelle	macromolecular complex	cellular process	reproduction	developmental process	cellular process	multicellular organismal process	binding	binding	cellular component biogenesis	organelle	localization	cellular component organization	cell		
34629832|83763202|Penaeus	structural molecule activity	organelle	macromolecular complex	cellular process	reproduction	developmental process	cellular process	multicellular organismal process	binding	binding	cellular component biogenesis	organelle	localization	cellular component organization	cell		
34629837|83763207|Penaeus	cell	enzyme regulator activity	biological regulation	growth	cellular component biogenesis		
34629840|83763210|Penaeus	catalytic activity	cellular process	cell	cell		
34629841|83763211|Penaeus	catalytic activity	metabolic process		
34629843|83763213|Penaeus	cell		
34629847|83763217|Penaeus	metabolic process	catalytic activity	cell	macromolecular complex	binding	binding	cellular process	cellular process		
34629851|83763221|Penaeus	metabolic process	structural molecule activity	cell	cell		
34629854|83763224|Penaeus	metabolic process	structural molecule activity	cell	cell	cellular component biogenesis	cell	cellular process	cellular process		
34629855|83763225|Penaeus	metabolic process	structural molecule activity	cell	cell	cell	cellular process	cellular process	binding		
34629858|83763228|Penaeus	catalytic activity	cellular process	metabolic process	metabolic process	binding		
34629859|83763229|Penaeus		
34629862|83763232|Penaeus	structural molecule activity	organelle	macromolecular complex	cellular process	reproduction	developmental process	cellular process	multicellular organismal process	binding	binding	cellular component biogenesis	organelle	localization	cellular component organization	cell		
34629865|83763235|Penaeus	cellular process	binding	cell	macromolecular complex	localization	catalytic activity	response to stimulus	cellular process	response to stimulus		
34629866|83763236|Penaeus	reproduction	cellular process	cellular process	multicellular organismal process	cellular component biogenesis	cellular process	multicellular organismal process	binding	cell	biological regulation	metabolic process	developmental process	binding	organelle	macromolecular complex	response to stimulus	cellular component organization		
34629868|83763238|Penaeus	enzyme regulator activity		
34629873|83763243|Penaeus	catalytic activity	macromolecular complex	cell	cellular process		
34629875|83763245|Penaeus	catalytic activity	transporter activity	macromolecular complex	cell		
34629876|83763246|Penaeus	cellular process	binding	organelle		
34629877|83763247|Penaeus	structural molecule activity	organelle	macromolecular complex	cellular process	reproduction	developmental process	cellular process	multicellular organismal process	binding	binding	cellular component biogenesis	organelle	localization	cellular component organization	cell		
34629884|83763254|Penaeus	cellular process	binding	organelle		
34629890|83763260|Penaeus	cellular process	catalytic activity	macromolecular complex	cell	cellular process	cellular component biogenesis	developmental process	cellular component organization	biological regulation	molecular transducer activity	cellular process	cellular process	multicellular organismal process	response to stimulus	response to stimulus	multicellular organismal process		
34629891|83763261|Penaeus	catalytic activity	transporter activity	macromolecular complex	cell		
34629893|83763263|Penaeus	cell	transporter activity	cell		
34629899|83763269|Penaeus		
34629903|83763273|Penaeus	catalytic activity	metabolic process	metabolic process		
34629908|83763278|Penaeus	catalytic activity	cell		
34629920|83763290|Penaeus	catalytic activity	catalytic activity	cell		
34629921|83763291|Penaeus	cellular process	reproduction	developmental process	multicellular organismal process	cellular process	cellular process	cellular process	cellular process	metabolic process	organelle	biological regulation	cell		
34629926|83763296|Penaeus	catalytic activity	transporter activity	localization	macromolecular complex	cell	cellular process	cellular process	metabolic process	cell		
34629927|83763297|Penaeus	cell	enzyme regulator activity	biological regulation	growth	cellular component biogenesis		
34629932|83763302|Penaeus	biological regulation	metabolic process	transcription regulator activity	organelle	metabolic process	binding		
34629933|83763303|Penaeus	catalytic activity	metabolic process		
34629939|83763309|Penaeus	metabolic process	structural molecule activity	cell	cell		
34629941|83763311|Penaeus	catalytic activity	metabolic process	cellular process	cell	binding		
34629944|83763314|Penaeus	structural molecule activity		
34629953|83763323|Penaeus	molecular transducer activity	cell		
34629956|83763326|Penaeus	structural molecule activity	organelle	macromolecular complex	cellular process	reproduction	developmental process	cellular process	multicellular organismal process	binding	binding	cellular component biogenesis	organelle	localization	cellular component organization	cell		
34629963|83763333|Penaeus	cellular process	binding	organelle		
34629964|83763334|Penaeus	transcription regulator activity	binding	catalytic activity	metabolic process	binding	cell	cell		
34629966|83763336|Penaeus	catalytic activity	transporter activity	cell	cellular process	macromolecular complex	cell		
34629969|83763339|Penaeus		
34629970|83763340|Penaeus	catalytic activity	transporter activity	localization	macromolecular complex	cell	cellular process	cellular process	metabolic process	cell		
34629971|83763341|Penaeus	binding	organelle	macromolecular complex	structural molecule activity	cellular component biogenesis	cellular component organization	catalytic activity	biological regulation	cellular process	cellular process	cellular process		
34629973|83763343|Penaeus	response to stimulus	catalytic activity	metabolic process	metabolic process	biological regulation	metabolic process	transcription regulator activity	metabolic process		
34629974|83763344|Penaeus	structural molecule activity	organelle	macromolecular complex	cellular process	reproduction	developmental process	cellular process	multicellular organismal process	binding	binding	cellular component biogenesis	organelle	localization	cellular component organization	cell		
34629977|83763347|Penaeus	metabolic process	structural molecule activity	cell	cell	cellular process	cellular process		
34629981|83763351|Penaeus		
34629990|83763360|Penaeus	metabolic process	structural molecule activity	cell	cell		
34629992|83763362|Penaeus	localization	transporter activity	cell	macromolecular complex	binding		
34630005|83763375|Penaeus	catalytic activity	transporter activity	localization	macromolecular complex	cell	cellular process	cellular process	metabolic process	cell		
34630007|83763377|Penaeus	catalytic activity	cell		
34630010|83763380|Penaeus	catalytic activity	transporter activity	localization	macromolecular complex	cell	cellular process	cellular process	metabolic process		
34630020|83763390|Penaeus	structural molecule activity	organelle	macromolecular complex	cellular process	reproduction	developmental process	cellular process	multicellular organismal process	binding	binding	cellular component biogenesis	organelle	localization	cellular component organization	cell		
34630021|83763391|Penaeus	structural molecule activity		
34630024|83763394|Penaeus	organelle	organelle	reproduction	developmental process	cellular component organization	cellular process	multicellular organismal process	localization	cellular component biogenesis	binding	biological regulation	metabolic process	cell	organelle	cell	cellular process	metabolic process	binding	binding	cellular process	multicellular organismal process	cellular process	binding		
34630025|83763395|Penaeus	metabolic process	structural molecule activity	cell	cell	cellular process	cellular process		
34630026|83763396|Penaeus		
34630030|83763400|Penaeus		
34630042|83763412|Penaeus	binding	organelle	macromolecular complex	structural molecule activity	cellular component biogenesis	cellular component organization	catalytic activity	biological regulation	cellular process	cellular process	response to stimulus	cellular process		
34630043|83763413|Penaeus	metabolic process	structural molecule activity	cell	cell	cellular process	cellular process		
34630050|83763420|Penaeus	binding	organelle	macromolecular complex	structural molecule activity	cellular component biogenesis	cellular component organization	catalytic activity	biological regulation	cellular process	cellular process	cellular process		
34630051|83763421|Penaeus	catalytic activity	metabolic process	binding		
34630058|83763428|Penaeus	catalytic activity	metabolic process	binding		
35009039|109134930|Penaeus	metabolic process	binding	cell	cell	macromolecular complex	catalytic activity	binding	cell		
35009043|109134934|Penaeus	metabolic process	structural molecule activity	cell	cell	cellular process	cellular process		
35009057|109134948|Penaeus	metabolic process	structural molecule activity	cell	cell	cellular process	cellular process		
35009075|109134966|Penaeus	metabolic process	structural molecule activity	cell	cell	binding	cell		
35009102|109134993|Penaeus	metabolic process	binding	cell	cell	macromolecular complex	catalytic activity	binding	cell		
35009120|109135011|Penaeus	catalytic activity	transporter activity	macromolecular complex	cell	cellular process		
35009121|109135012|Penaeus	metabolic process	binding	cell	cell	macromolecular complex	catalytic activity	binding	cell		
35009129|109135020|Penaeus	binding	transporter activity	localization		
35009132|109135023|Penaeus	metabolic process	structural molecule activity	cell	cell	cell	cellular process	cellular process		
35009153|109135044|Penaeus	response to stimulus	cellular process	catalytic activity	catalytic activity	organelle	cell	binding		
35009163|109135054|Penaeus		
35009174|109135065|Penaeus	cellular process	metabolic process	binding	organelle	macromolecular complex	organelle	cellular process	cellular process		
35009181|109135072|Penaeus	organelle	cellular component biogenesis	catalytic activity		
35009227|109135118|Penaeus	catalytic activity	biological regulation	cellular process		
35009235|109135126|Penaeus	catalytic activity	cell	metabolic process	metabolic process	multicellular organismal process	cell	binding	cell		
35009237|109135128|Penaeus	reproduction	cell	catalytic activity	metabolic process	cell	cellular process	cellular process	response to stimulus	response to stimulus	multicellular organismal process	binding		
35009244|109135135|Penaeus	metabolic process	structural molecule activity	cell	cell	cellular process	cellular process		
35009247|109135138|Penaeus		
35009251|109135142|Penaeus	metabolic process	structural molecule activity	cell	cell		
35009252|109135143|Penaeus	response to stimulus	response to stimulus		
35009257|109135148|Penaeus	catalytic activity	transporter activity	cell	macromolecular complex	localization	cellular process	cellular process	metabolic process		
35009267|109135158|Penaeus	catalytic activity	cell	metabolic process	metabolic process	electron carrier activity	binding	cell		
35009294|109135185|Penaeus	structural molecule activity	organelle	macromolecular complex	cellular process	binding		
35009300|109135191|Penaeus	cell		
35009301|109135192|Penaeus	metabolic process	metabolic process	metabolic process	binding	metabolic process	structural molecule activity	cell	cell	cellular process	biological regulation	metabolic process	response to stimulus	cellular component biogenesis	cell	organelle		
35009325|109135216|Penaeus	catalytic activity	cell	metabolic process	metabolic process	electron carrier activity	binding	cell		
35009327|109135218|Penaeus	organelle	binding	cell	cellular process		
35009336|109135227|Penaeus	developmental process	cellular component organization	cellular process	multicellular organismal process	biological regulation	localization	binding	cell	binding	macromolecular complex	binding	binding	catalytic activity	cell		
35009354|109135245|Penaeus	cell	binding	developmental process	multicellular organismal process		
35009355|109135246|Penaeus	binding	biological regulation	metabolic process	transcription regulator activity	binding	organelle	macromolecular complex		
35009364|109135255|Penaeus	cellular process	organelle		
35009393|109135284|Penaeus		
35009396|109135287|Penaeus	catalytic activity	binding	organelle	organelle	macromolecular complex	cellular process	binding	cell	cellular process	cellular component biogenesis	developmental process	cellular component organization	biological regulation	localization	cellular process	localization	cell		
35009420|109135311|Penaeus		
35009421|109135312|Penaeus	localization	enzyme regulator activity	cellular process	organelle	cell	cell	localization	binding	binding	macromolecular complex	multicellular organismal process	developmental process	cellular component organization	cellular process	biological regulation		
35009425|109135316|Penaeus	cellular process	binding	reproduction	cellular process	cellular component organization	organelle	biological regulation	cellular process	binding		
35009426|109135317|Penaeus	cellular process	binding	reproduction	cellular process	cellular component organization	organelle	biological regulation	cellular process	binding		
35009430|109135321|Penaeus	cellular process	cellular process	response to stimulus	cellular process	metabolic process	catalytic activity	organelle	macromolecular complex	binding	organelle	biological regulation	cellular process	binding		
35009443|109135334|Penaeus	metabolic process	cell	metabolic process	catalytic activity	binding	metabolic process		
35009444|109135335|Penaeus	catalytic activity	transporter activity	macromolecular complex	cell		
35009456|109135347|Penaeus	response to stimulus	response to stimulus	molecular transducer activity	cell	organelle	cell	cell	cell	macromolecular complex	cell	developmental process	cellular component organization	cellular process	multicellular organismal process	cellular process	cellular process	binding	biological regulation	cellular process	response to stimulus		
35009462|109135353|Penaeus	cellular process	metabolic process	cellular process	cellular process	cellular process	biological regulation	cell	macromolecular complex	metabolic process	metabolic process	binding	cell	organelle		
35009467|109135358|Penaeus	metabolic process	structural molecule activity	cell	cell	cell	binding		
35009483|109135374|Penaeus	transporter activity	localization	cell	localization		
35009492|109135383|Penaeus	metabolic process	catalytic activity	cell	catalytic activity		
35009497|109135388|Penaeus	cell		
35009503|109135394|Penaeus	binding	organelle	macromolecular complex	cellular component biogenesis	structural molecule activity	cellular component organization	catalytic activity		
35009505|109135396|Penaeus		
35009515|109135406|Penaeus	binding	cellular process	organelle	cellular process	cellular process		
35009566|109135457|Penaeus	binding	catalytic activity		
35009837|109135728|Penaeus		
35009885|109135776|Penaeus	cell	binding	binding		
35009886|109135777|Penaeus		
35009894|109135785|Penaeus	catalytic activity	cell	metabolic process	metabolic process	electron carrier activity	binding	cell		
35009895|109135786|Penaeus	cellular process	binding	organelle		
35283623|109136326|Penaeus	binding		
35283624|109136327|Penaeus	cell		
35283625|109136328|Penaeus	metabolic process	response to stimulus	response to stimulus	metabolic process	metabolic process	binding	cellular process	biological regulation	metabolic process	cellular component biogenesis	cell	organelle	localization	cellular component organization		
35283626|109136329|Penaeus	cellular component biogenesis	organelle	cell	binding		
35283630|109136333|Penaeus	catalytic activity	metabolic process	binding	macromolecular complex	cell	cell	cellular process	metabolic process	binding	multicellular organismal process	growth	binding	biological regulation	cellular process	organelle	cellular process	cellular process	response to stimulus		
35283631|109136334|Penaeus	catalytic activity	metabolic process	cell	cellular process	localization	cellular component organization		
35283632|109136335|Penaeus	cellular component biogenesis	organelle	cell	binding		
35283633|109136336|Penaeus	cell	cell	metabolic process	structural molecule activity	binding	binding		
35283635|109136338|Penaeus	response to stimulus	response to stimulus	cell	metabolic process	catalytic activity	binding	binding	cell		
35283636|109136339|Penaeus	metabolic process	binding	cell	cell	macromolecular complex	catalytic activity	binding	cell		
35283637|109136340|Penaeus	metabolic process	binding	cell	cell	macromolecular complex	catalytic activity	binding	cell		
35283640|109136343|Penaeus	metabolic process	binding	cell	cell	binding	cellular process	localization	cellular component organization	cellular process	cellular process		
35283641|109136344|Penaeus	enzyme regulator activity	extracellular region		
35283642|109136345|Penaeus	cellular component biogenesis	transcription regulator activity	organelle		
35283643|109136346|Penaeus	structural molecule activity	cell	cell	binding		
35283644|109136347|Penaeus	enzyme regulator activity	extracellular region		
35283645|109136348|Penaeus	metabolic process	structural molecule activity	cell	cell	cell		
35283646|109136349|Penaeus	binding	cell	cell	macromolecular complex	metabolic process	enzyme regulator activity	cell		
35283647|109136350|Penaeus	cellular process	metabolic process	metabolic process	catalytic activity	multicellular organismal process		
35283648|109136351|Penaeus	metabolic process	structural molecule activity	cell	cell	cell	cellular process	cellular process	binding		
35283649|109136352|Penaeus	binding	organelle	macromolecular complex	structural molecule activity	cellular component biogenesis	cellular component organization	catalytic activity	biological regulation	cellular process	cellular process	cellular process		
35283651|109136354|Penaeus	catalytic activity	organelle	response to stimulus	cellular process	catalytic activity	metabolic process	structural molecule activity	cell	cell	cell	binding	biological regulation	cellular process	cell	binding		
35283652|109136355|Penaeus	enzyme regulator activity		
35283653|109136356|Penaeus	cellular process	binding	organelle	cellular component organization	binding	binding	binding		
35283655|109136358|Penaeus	cellular process	binding	organelle		
35283656|109136359|Penaeus	catalytic activity	metabolic process	binding	macromolecular complex	cell	cell	cellular process	metabolic process	binding	multicellular organismal process	growth	binding	biological regulation	cellular process	organelle	cellular process	cellular process	response to stimulus		
35283657|109136360|Penaeus	binding	organelle	macromolecular complex	structural molecule activity	cellular component biogenesis	cellular component organization	catalytic activity	biological regulation	cellular process	cellular process	response to stimulus	cellular process		
35283658|109136361|Penaeus		
35283659|109136362|Penaeus	metabolic process	binding	cell	macromolecular complex	catalytic activity	binding	cell		
35283660|109136363|Penaeus	metabolic process	binding	cell	macromolecular complex	catalytic activity	binding	cell		
35283661|109136364|Penaeus	enzyme regulator activity	extracellular region		
35283662|109136365|Penaeus	metabolic process	structural molecule activity	cell	cell	growth	multicellular organismal process	cellular process	cellular process		
35283663|109136366|Penaeus	metabolic process	structural molecule activity	cell	cell	biological regulation	cellular process	cell	cellular process	cellular process		
35283664|109136367|Penaeus	binding		
35283666|109136369|Penaeus	metabolic process	structural molecule activity	cell	cell	cell	cellular process	cellular process		
35283668|109136371|Penaeus	catalytic activity	transporter activity	cell	cellular process	macromolecular complex	cell		
35283669|109136372|Penaeus	cellular component biogenesis	cellular process	cellular process	cellular process	binding	catalytic activity	organelle	macromolecular complex	metabolic process	binding	metabolic process	multicellular organismal process	binding		
35283672|109136375|Penaeus	metabolic process	catalytic activity	cell	macromolecular complex	metabolic process	metabolic process	enzyme regulator activity	biological regulation	binding		
35283674|109136377|Penaeus	metabolic process	catalytic activity	binding	localization	localization	catalytic activity	cellular process	cellular component organization	cell	cellular process		
35283675|109136378|Penaeus	cellular process	binding	organelle		
35283679|109136382|Penaeus	enzyme regulator activity	extracellular region		
35283681|109136384|Penaeus		
35283683|109136386|Penaeus		
35283684|109136387|Penaeus		
35283687|109136390|Penaeus	cellular component biogenesis	transcription regulator activity	organelle		
35283688|109136391|Penaeus	catalytic activity	biological regulation	metabolic process	metabolic process		
35283689|109136392|Penaeus	metabolic process	binding	cell	cell	macromolecular complex	catalytic activity	binding	cell		
35283690|109136393|Penaeus	organelle	cell	macromolecular complex	localization	binding	cell	localization	cellular component organization		
35283692|109136395|Penaeus	catalytic activity	macromolecular complex	cell	cellular process	electron carrier activity	binding	binding		
35283693|109136396|Penaeus	metabolic process	metabolic process	metabolic process	binding	organelle		
35283696|109136399|Penaeus	metabolic process	structural molecule activity	cell	cell	growth	multicellular organismal process	cellular process	cellular process		
35283697|109136400|Penaeus	catalytic activity	cell	cell	metabolic process	metabolic process		
35283698|109136401|Penaeus	catalytic activity	cell	macromolecular complex	biological regulation	cellular process	cell		
35283701|109136404|Penaeus		
35283702|109136405|Penaeus	metabolic process	structural molecule activity	cell	cell	cell	cellular process	cellular process		
35283704|109136407|Penaeus	metabolic process	structural molecule activity	cell	cell	reproduction	cell	cellular process	cellular process	binding		
35283708|109136411|Penaeus	metabolic process	binding	cell	cell	macromolecular complex	catalytic activity	binding	cell		
35283709|109136412|Penaeus	catalytic activity	cell		
35283710|109136413|Penaeus	localization	transporter activity	organelle	macromolecular complex	binding	cell	biological regulation		
35283713|109136416|Penaeus	metabolic process	structural molecule activity	cell	cell		
35283715|109136418|Penaeus	catalytic activity	biological regulation	metabolic process	metabolic process		
35283716|109136419|Penaeus	catalytic activity	transporter activity	cell	macromolecular complex	cellular process	cellular process	localization	metabolic process		
35283717|109136420|Penaeus	enzyme regulator activity	extracellular region		
35283718|109136421|Penaeus	metabolic process	binding	cell	macromolecular complex	catalytic activity	binding	cell		
35283719|109136422|Penaeus	organelle	cell	binding	multicellular organismal process		
35283720|109136423|Penaeus	cellular process	metabolic process	metabolic process	catalytic activity	multicellular organismal process		
35283722|109136425|Penaeus	cellular component biogenesis	cell	binding		
35283723|109136426|Penaeus	cellular process	metabolic process	binding	organelle	transcription regulator activity	binding	multicellular organismal process	biological regulation	response to stimulus		
35283724|109136427|Penaeus	metabolic process	structural molecule activity	cell	cell	cell		
35283725|109136428|Penaeus	cellular process	metabolic process	metabolic process	catalytic activity	multicellular organismal process		
35283726|109136429|Penaeus	enzyme regulator activity	extracellular region		
35283727|109136430|Penaeus	binding	cell	cell	macromolecular complex	metabolic process	enzyme regulator activity	cell		
35283728|109136431|Penaeus	metabolic process	structural molecule activity	cell	cell	cellular process	cellular process	binding		
35283729|109136432|Penaeus	metabolic process	binding	cell	macromolecular complex	catalytic activity	binding	cell
[truncated: 8,919,848 more chars]
