# Supplementary material for: Predicted sub-populations in a marine shrimp proteome as revealed by combined EST and cDNA data from multiple Penaeus species
Source: BMC Res Notes. 2010 Nov 11;3:295. doi: 10.1186/1756-0500-3-295 (PMC2993728; doi:10.1186/1756-0500-3-295)
Supplement: Additional file 5 — List of shrimp-only ESTs which matched to D. melanogaster protein sequences and GO function (group 2 ESTs). This file lists 31,517 EST ID numbers (dbEST or other database-specific ID) and their first level GO function based on matched D. melanogaster proteins. [file 1756-0500-3-295-S5.TXT]

EST ID	first level GO function
12001514|20046873|Litopenaeus	catalytic activity	transporter activity	cell	macromolecular complex	cell	cellular process		
12077362|20157606|Litopenaeus	catalytic activity	transporter activity	macromolecular complex	cell	electron carrier activity	cell	cellular process		
12077367|20157611|Litopenaeus	catalytic activity	transporter activity	cell	macromolecular complex	cellular process	response to stimulus	cell	electron carrier activity	binding		
12077389|20157633|Litopenaeus	cellular process	catalytic activity	transporter activity	macromolecular complex	cell		
12077399|20157643|Litopenaeus	catalytic activity	cell	macromolecular complex	metabolic process		
12077400|20157644|Litopenaeus	metabolic process	catalytic activity	reproduction	biological regulation	cellular process	cellular process	cellular process	growth	response to stimulus	cellular process	cell	cell	cellular component biogenesis	binding	response to stimulus		
12077407|20157651|Litopenaeus	metabolic process	structural molecule activity	cell	cell	cellular process	cellular process		
12077419|20157663|Litopenaeus	binding		
12077420|20157664|Litopenaeus	catalytic activity	macromolecular complex	cell	cellular process		
12077431|20157675|Litopenaeus	catalytic activity	transporter activity	cell	macromolecular complex	cell	cellular process		
12077447|20157691|Litopenaeus		
12077464|20157708|Litopenaeus	cellular component organization	binding	cell	localization		
12077467|20157711|Litopenaeus	catalytic activity	cell	macromolecular complex	cell		
12077487|20157731|Litopenaeus	structural molecule activity	cell	cell	metabolic process	cell	cellular process	cellular process		
12077500|20157744|Litopenaeus	catalytic activity	transporter activity	cell	macromolecular complex	cell	cellular process		
12077501|20157745|Litopenaeus	catalytic activity	cell	macromolecular complex		
12077525|20157769|Litopenaeus	catalytic activity	transporter activity	cell	macromolecular complex	cell	cellular process		
12077555|20157799|Litopenaeus	catalytic activity	transporter activity	cell	cellular process	macromolecular complex		
12077557|20157801|Litopenaeus		
12077576|20157820|Litopenaeus	structural molecule activity		
12077588|20157832|Litopenaeus		
12077613|20157857|Litopenaeus	catalytic activity	metabolic process	binding	cell		
12077635|20157879|Litopenaeus	catalytic activity	transporter activity	cell	macromolecular complex	cellular process	cellular process	localization	metabolic process	cell	multicellular organismal process	cellular process	cellular component biogenesis		
12077651|20157895|Litopenaeus	catalytic activity	cell	macromolecular complex		
12077661|20157905|Litopenaeus	structural molecule activity	cell	cell	metabolic process	cell		
12077667|20157911|Litopenaeus	catalytic activity	transporter activity	macromolecular complex	cell	electron carrier activity	cell	cellular process		
12077669|20157913|Litopenaeus	metabolic process	catalytic activity	binding		
12077681|20157925|Litopenaeus	catalytic activity	cell	macromolecular complex	cellular process		
12077687|20157931|Litopenaeus	cellular process	organelle	cellular process	cellular process	cellular process		
12077705|20157949|Litopenaeus	catalytic activity	cell	macromolecular complex	cell	cellular process		
12077717|20157961|Litopenaeus	catalytic activity	cell	macromolecular complex	cell		
12077746|20157990|Litopenaeus	biological regulation	metabolic process	transcription regulator activity	organelle	macromolecular complex		
12077747|20157991|Litopenaeus	catalytic activity	transporter activity	localization	macromolecular complex	cell	cellular process	cellular process	metabolic process	cell		
12077750|20157994|Litopenaeus	catalytic activity	cell	macromolecular complex	cellular process		
12077752|20157996|Litopenaeus	catalytic activity	cell	macromolecular complex	cell		
12077763|20158007|Litopenaeus	catalytic activity	cell	macromolecular complex	cell	cellular process		
12077792|20158036|Litopenaeus	cellular component organization	binding	cell	localization		
12077802|20158046|Litopenaeus	catalytic activity	cell	macromolecular complex	cell	cellular process		
12077808|20158052|Litopenaeus	cell	cell	structural molecule activity	metabolic process	cell	cellular process	cellular process		
12077822|20158066|Litopenaeus	catalytic activity	transporter activity	cell	macromolecular complex	cell	cellular process		
12077833|20158077|Litopenaeus	cellular component biogenesis	transcription regulator activity	organelle		
12077838|20158082|Litopenaeus		
12077839|20158083|Litopenaeus	catalytic activity	cell	macromolecular complex	cell		
12077850|20158094|Litopenaeus	catalytic activity	cell	macromolecular complex	metabolic process		
12077861|20158105|Litopenaeus		
12077871|20158115|Litopenaeus		
12077879|20158123|Litopenaeus	catalytic activity	cell	macromolecular complex		
12077880|20158124|Litopenaeus	catalytic activity	transporter activity	cell	macromolecular complex	cellular process	response to stimulus	cell	electron carrier activity	binding		
12077906|20158150|Litopenaeus	catalytic activity	transporter activity	macromolecular complex	cell	electron carrier activity	cell	cellular process		
12077911|20158155|Litopenaeus	catalytic activity	transporter activity	cell	macromolecular complex	cellular process	cell	electron carrier activity	binding		
12077915|20158159|Litopenaeus	metabolic process	binding	localization	catalytic activity		
12077917|20158161|Litopenaeus	catalytic activity	transporter activity	macromolecular complex	cell	electron carrier activity	cell	cellular process		
12077918|20158162|Litopenaeus	catalytic activity	transporter activity	cell	macromolecular complex	cellular process	cellular process	localization	metabolic process	cell	multicellular organismal process	cellular process	cellular component biogenesis		
12077928|20158172|Litopenaeus	cellular process	catalytic activity	macromolecular complex	cell		
12077929|20158173|Litopenaeus	catalytic activity	multicellular organismal process	binding	cell	cell	cell	cell	metabolic process	metabolic process	metabolic process		
12077930|20158174|Litopenaeus	catalytic activity	cell	macromolecular complex	cellular process		
12077937|20158181|Litopenaeus	metabolic process	structural molecule activity	cell	cell	cell		
12077946|20158190|Litopenaeus	catalytic activity	cell	macromolecular complex	cellular process		
12077948|20158192|Litopenaeus	cellular process	catalytic activity	macromolecular complex	cell		
12077952|20158196|Litopenaeus	catalytic activity	cell	macromolecular complex	metabolic process	metabolic process	catalytic activity	binding	cell	organelle	cellular component biogenesis		
12080664|20163216|Litopenaeus	structural molecule activity		
12080675|20163227|Litopenaeus	catalytic activity	transporter activity	macromolecular complex	cell	electron carrier activity	cell	cellular process		
12080681|20163233|Litopenaeus	catalytic activity	metabolic process		
12080683|20163235|Litopenaeus	binding		
12080692|20163244|Litopenaeus	catalytic activity	binding	metabolic process	metabolic process		
12080701|20163253|Litopenaeus	structural molecule activity		
12080702|20163254|Litopenaeus	structural molecule activity		
12080716|20163268|Litopenaeus	catalytic activity	transporter activity	cell	macromolecular complex	cellular process	cellular process	localization	metabolic process	cell	multicellular organismal process	cellular process	cellular component biogenesis		
12080720|20163272|Litopenaeus		
18524653|38568254|Litopenaeus	binding	binding		
18606156|38568258|Litopenaeus	binding		
18606158|38568260|Insert:	binding		
18606161|38568263|Insert:	cellular component biogenesis	molecular transducer activity	cell	response to stimulus	binding	binding	response to stimulus	catalytic activity	binding	metabolic process	metabolic process		
18606173|38568275|Insert:	catalytic activity	transporter activity	cell	macromolecular complex	cellular process	cell	electron carrier activity	binding		
18606174|38568276|Insert:	catalytic activity	transporter activity	macromolecular complex	cell	electron carrier activity	cell	cellular process		
18606175|38568277|Insert:	catalytic activity	transporter activity	cell	macromolecular complex	cellular process	cellular process	localization	metabolic process	cell	multicellular organismal process	cellular process	cellular component biogenesis		
18606181|38568283|Insert:	catalytic activity	response to stimulus	metabolic process	response to stimulus	response to stimulus	transporter activity	localization		
18606190|38568292|Insert:	structural molecule activity	metabolic process	extracellular region	binding		
20185007|47827782|Penaeus	cellular component biogenesis	extracellular region	binding	cell	multicellular organismal process	extracellular region		
20185009|47827784|Penaeus	cellular component biogenesis	extracellular region	binding	cell	multicellular organismal process	extracellular region		
20185010|47827785|Penaeus	cellular component biogenesis	extracellular region	binding	cell	multicellular organismal process	extracellular region		
20185011|47827786|Penaeus	cellular component biogenesis	extracellular region	binding	cell	multicellular organismal process	extracellular region		
20185012|47827787|Penaeus	cellular component biogenesis	extracellular region	binding	cell	multicellular organismal process	extracellular region		
20185013|47827788|Penaeus	cellular component biogenesis	extracellular region	binding	cell	multicellular organismal process	extracellular region		
20185014|47827789|Penaeus	cellular component biogenesis	extracellular region	binding	cell	multicellular organismal process	extracellular region		
20185017|47827792|Penaeus	metabolic process	extracellular region	binding	cell		
20185018|47827793|Penaeus	cellular component biogenesis	extracellular region	binding	cell	multicellular organismal process	extracellular region		
20185020|47827795|Penaeus	cellular component biogenesis	extracellular region	binding	cell	multicellular organismal process	extracellular region		
20185021|47827796|Penaeus	metabolic process	extracellular region	binding	cell		
20185022|47827797|Penaeus	cellular component biogenesis	extracellular region	binding	cell	multicellular organismal process	extracellular region		
20185023|47827798|Penaeus	metabolic process	extracellular region	binding	cell		
20185024|47827799|Penaeus	cellular component biogenesis	extracellular region	binding	cell	multicellular organismal process	extracellular region		
20185048|47827823|Penaeus		
20185049|47827824|Penaeus		
20185050|47827825|Penaeus		
20185051|47827826|Penaeus		
2026870|3858745|Penaeus	catalytic activity	metabolic process		
2026874|3858749|No	cellular process	response to stimulus	biological regulation	cellular process	binding	cell	binding	response to stimulus	cellular component biogenesis	cellular process		
2026908|3858783|Penaeus	cellular component biogenesis	catalytic activity	organelle	cell	macromolecular complex	catalytic activity	multicellular organismal process	metabolic process	metabolic process	binding	catalytic activity		
2026909|3858784|Penaeus	cellular process	catalytic activity	macromolecular complex	cell		
2026918|3858793|No	metabolic process	catalytic activity	catalytic activity	organelle	cellular process	response to stimulus		
2026933|3858808|sequence	metabolic process	extracellular region	binding		
2026935|3858810|sequence	metabolic process	extracellular region	binding	cell		
2026939|3858814|Penaeus	cellular component biogenesis	extracellular region	binding	cell	multicellular organismal process	extracellular region		
2026942|3858817|sequence	metabolic process	extracellular region	binding	cell		
2026943|3858818|sequence	metabolic process	extracellular region	binding	cell		
2026954|3858829|Penaeus	extracellular region	macromolecular complex	nutrient reservoir activity	extracellular region	transporter activity	localization	cell		
2026959|3858834|Penaeus	reproduction	developmental process	cellular process	multicellular organismal process	cellular component organization	cell	extracellular region		
2026961|3858836|Penaeus	binding	cell		
2026975|3858850|sequence	response to stimulus		
2026981|3858856|Penaeus	cellular component biogenesis	extracellular region	binding	cell	multicellular organismal process	extracellular region		
2026993|3858868|sequence	response to stimulus		
2026994|3858869|Penaeus	binding	cell		
2026998|3858873|Penaeus	catalytic activity	metabolic process	metabolic process		
2027006|3858881|sequence	metabolic process	extracellular region	binding	cell		
21389966|40955950|Litopenaeus		
21389967|40955951|Litopenaeus		
21389968|40955952|Litopenaeus		
21389969|40955953|Litopenaeus		
21389970|40955954|Litopenaeus		
21389971|40955955|Litopenaeus		
21389972|40955956|Litopenaeus		
21389974|40955958|Litopenaeus		
21389975|40955959|Litopenaeus		
21389978|40955962|Litopenaeus		
21389979|40955963|Litopenaeus		
21389980|40955964|Litopenaeus		
21389981|40955965|Litopenaeus		
21389982|40955966|Litopenaeus		
21389983|40955967|Litopenaeus		
21389984|40955968|Litopenaeus		
21389985|40955969|Litopenaeus		
21389986|40955970|Litopenaeus		
21389989|40955973|Litopenaeus		
21389994|40955978|Litopenaeus		
21389995|40955979|Litopenaeus		
21389996|40955980|Litopenaeus		
21389997|40955981|Litopenaeus		
21389998|40955982|Litopenaeus		
21389999|40955983|Litopenaeus		
21390000|40955984|Litopenaeus		
21390001|40955985|Litopenaeus		
21390004|40955988|Litopenaeus		
21390005|40955989|Litopenaeus		
21390006|40955990|Litopenaeus		
21390007|40955991|Litopenaeus		
21390012|40955996|Litopenaeus		
21390013|40955997|Litopenaeus		
21390014|40955998|Litopenaeus		
21390015|40955999|Litopenaeus		
21390017|40956001|Litopenaeus		
21390018|40956002|Litopenaeus		
21390019|40956003|Litopenaeus		
21390021|40956005|Litopenaeus		
21390023|40956007|Litopenaeus		
21390024|40956008|Litopenaeus		
21390026|40956010|Litopenaeus		
21390027|40956011|Litopenaeus		
21390028|40956012|Litopenaeus		
21390029|40956013|Litopenaeus		
21390031|40956015|Litopenaeus		
21390032|40956016|Litopenaeus		
21390033|40956017|Litopenaeus		
21390034|40956018|Litopenaeus		
21390035|40956019|Litopenaeus		
21390037|40956021|Litopenaeus		
21390039|40956023|Litopenaeus		
21390040|40956024|Litopenaeus		
21390042|40956026|Litopenaeus		
21390044|40956028|Litopenaeus		
21390045|40956029|Litopenaeus		
21390049|40956033|Litopenaeus		
21390050|40956034|Litopenaeus		
21390054|40956038|Litopenaeus		
21390055|40956039|Litopenaeus		
21390056|40956040|Litopenaeus		
21390064|40956048|Litopenaeus		
21390067|40956051|Litopenaeus	cell	binding		
21390069|40956053|Litopenaeus		
21390070|40956054|Litopenaeus		
21390071|40956055|Litopenaeus		
21390076|40956060|Litopenaeus		
21390077|40956061|Litopenaeus		
21390079|40956063|Litopenaeus		
21390083|40956067|Litopenaeus		
21390084|40956068|Litopenaeus		
21390090|40956074|Litopenaeus		
21390091|40956075|Litopenaeus		
21390092|40956076|Litopenaeus		
21390093|40956077|Litopenaeus		
21390101|40956085|Litopenaeus		
21390103|40956087|Litopenaeus		
21390108|40956092|Litopenaeus		
21390111|40956095|Litopenaeus	catalytic activity	response to stimulus		
21390113|40956097|Litopenaeus		
21390116|40956100|Litopenaeus		
21390120|40956104|Litopenaeus		
21390121|40956105|Litopenaeus		
21390126|40956110|Litopenaeus		
21390131|40956115|Litopenaeus		
21390136|40956120|Litopenaeus		
21390137|40956121|Litopenaeus		
21390139|40956123|Litopenaeus		
21390140|40956124|Litopenaeus		
21390143|40956127|Litopenaeus	catalytic activity	cell	macromolecular complex	cellular process		
21390144|40956128|Litopenaeus		
21390146|40956130|Litopenaeus		
21390147|40956131|Litopenaeus		
21390149|40956133|Litopenaeus	catalytic activity		
21390150|40956134|Litopenaeus	cell	transporter activity	cell	developmental process	multicellular organismal process	multicellular organismal process	response to stimulus		
21390151|40956135|Litopenaeus		
21390156|40956140|Litopenaeus		
21390158|40956142|Litopenaeus		
21390160|40956144|Litopenaeus		
21390162|40956146|Litopenaeus		
21390165|40956149|Litopenaeus		
21390181|40956165|Litopenaeus	cell	extracellular region	molecular transducer activity	binding	developmental process	cellular component organization	cellular process	multicellular organismal process	response to stimulus	response to stimulus		
21390182|40956166|Litopenaeus		
21390184|40956168|Litopenaeus		
21390187|40956171|Litopenaeus		
21390198|40956182|Litopenaeus	cell	binding		
21390201|40956185|Litopenaeus		
21390203|40956187|Litopenaeus		
21390208|40956192|Litopenaeus		
21390209|40956193|Litopenaeus		
21390218|40956202|Litopenaeus		
21390224|40956208|Litopenaeus	catalytic activity	cell	macromolecular complex	cell		
21390233|40956217|Litopenaeus		
21390234|40956218|Litopenaeus		
21390241|40956225|Litopenaeus	cellular component biogenesis	binding	molecular transducer activity	macromolecular complex	cell		
21390242|40956226|Litopenaeus		
21390244|40956228|Litopenaeus		
21390245|40956229|Litopenaeus		
21390249|40956233|Litopenaeus	cellular component biogenesis	binding	molecular transducer activity	macromolecular complex	cell		
21390253|40956237|Litopenaeus		
21390258|40956242|Litopenaeus		
21390266|40956250|Litopenaeus		
21390267|40956251|Litopenaeus		
21390269|40956253|Litopenaeus		
21390270|40956254|Litopenaeus		
21390277|40956261|Litopenaeus	catalytic activity	cell	macromolecular complex	cell		
21390283|40956267|Litopenaeus	molecular transducer activity	binding		
21390289|40956273|Litopenaeus		
21390295|40956279|Litopenaeus	catalytic activity	transporter activity	localization	macromolecular complex	cell	cellular process	cellular process	metabolic process	cell		
21390297|40956281|Litopenaeus	structural molecule activity		
21390301|40956285|Litopenaeus	catalytic activity	cell	macromolecular complex	cell		
21390303|40956287|Litopenaeus		
21390305|40956289|Litopenaeus		
21390312|40956296|Litopenaeus	structural molecule activity		
21390314|40956298|Litopenaeus		
21390315|40956299|Litopenaeus		
21390317|40956301|Litopenaeus	structural molecule activity		
21390318|40956302|Litopenaeus	molecular transducer activity	binding		
21390322|40956308|Litopenaeus	structural molecule activity		
21390328|40956314|Litopenaeus		
21390329|40956315|Litopenaeus	response to stimulus	cellular component biogenesis		
21390332|40956318|Litopenaeus		
21390334|40956320|Litopenaeus		
21390337|40956323|Litopenaeus	catalytic activity	transporter activity	cell	macromolecular complex	cellular process	response to stimulus	cell	electron carrier activity	binding		
21390338|40956324|Litopenaeus	catalytic activity	transporter activity	macromolecular complex	cell	electron carrier activity	cell	cellular process		
21390339|40956325|Litopenaeus		
21390346|40956332|Litopenaeus		
21390353|40956339|Litopenaeus		
21390355|40956341|Litopenaeus		
21390356|40956342|Litopenaeus	response to stimulus	cellular component biogenesis		
21390358|40956344|Litopenaeus		
21390372|40956358|Litopenaeus	catalytic activity	multicellular organismal process	binding	cell	cell	cell	cell	metabolic process	metabolic process	metabolic process		
21390373|40956359|Litopenaeus		
21390377|40956363|Litopenaeus	catalytic activity	cell	macromolecular complex	cell		
21390382|40956368|Litopenaeus		
21390391|40956377|Litopenaeus		
21390392|40956378|Litopenaeus		
21390412|40956398|Litopenaeus	structural molecule activity		
21390418|40956404|Litopenaeus	catalytic activity	transporter activity	cell	macromolecular complex	cellular process	response to stimulus	cell	electron carrier activity	binding		
21390419|40956405|Litopenaeus	structural molecule activity		
21390422|40956408|Litopenaeus	binding	biological regulation	metabolic process	organelle	binding	transcription regulator activity		
21390423|40956409|Litopenaeus	transcription regulator activity	organelle	developmental process	cellular component biogenesis	multicellular organismal process	biological regulation	metabolic process	binding	binding		
21390427|40956413|Litopenaeus	structural molecule activity		
21390439|40956425|Litopenaeus	structural molecule activity		
21390449|40956435|Litopenaeus	catalytic activity	transporter activity	cell	macromolecular complex	cellular process	cellular process	localization	metabolic process	cell	multicellular organismal process	cellular process	cellular component biogenesis		
21390453|40956439|Litopenaeus	structural molecule activity		
21390458|40956444|Litopenaeus	structural molecule activity		
21390478|40956464|Litopenaeus	catalytic activity	transporter activity	macromolecular complex	cell	electron carrier activity	cell	cellular process		
21390526|40956512|Litopenaeus	catalytic activity	transporter activity	cell	macromolecular complex	cellular process	response to stimulus	cell	electron carrier activity	binding		
21390537|40956523|Litopenaeus	catalytic activity	transporter activity	cell	macromolecular complex	cellular process	response to stimulus	cell	electron carrier activity	binding		
21390566|40956552|Litopenaeus	catalytic activity	cell	macromolecular complex	cell		
21390696|40956682|Litopenaeus	catalytic activity	transporter activity	cell	macromolecular complex	cellular process	cellular process	localization	metabolic process	cell	multicellular organismal process	cellular process	cellular component biogenesis		
21390725|40956711|Litopenaeus	structural molecule activity		
21390727|40956713|Litopenaeus	structural molecule activity		
21390730|40956716|Litopenaeus	metabolic process	extracellular region	binding		
21390735|40956721|Litopenaeus	structural molecule activity		
21390746|40956732|Litopenaeus	structural molecule activity		
21390750|40956736|Litopenaeus	cellular component biogenesis	transcription regulator activity	cell	cell		
21390751|40956737|Litopenaeus	catalytic activity	transporter activity	cell	macromolecular complex	cellular process	response to stimulus	cell	electron carrier activity	binding		
21390778|40956764|Litopenaeus	structural molecule activity		
21390784|40956770|Litopenaeus	structural molecule activity		
21390786|40956772|Litopenaeus	structural molecule activity		
21390788|40956774|Litopenaeus	structural molecule activity		
21390811|40956797|Litopenaeus	structural molecule activity		
21390812|40956798|Litopenaeus	metabolic process	extracellular region	binding		
21390830|40956816|Litopenaeus	structural molecule activity		
21390835|40956821|Litopenaeus	structural molecule activity		
21390853|40956839|Litopenaeus	metabolic process	binding	cell	cell	binding	catalytic activity	cell	cellular process	cellular process		
21390856|40956842|Litopenaeus	structural molecule activity		
21390863|40956849|Litopenaeus	catalytic activity	transporter activity	cell	macromolecular complex	cellular process	cellular process	localization	metabolic process	cell	multicellular organismal process	cellular process	cellular component biogenesis		
21390876|40956862|Litopenaeus	catalytic activity	transporter activity	macromolecular complex	cell	electron carrier activity	cell	cellular process		
21390879|40956865|Litopenaeus	catalytic activity	metabolic process		
21390884|40956870|Litopenaeus	binding		
21390891|40956877|Litopenaeus	catalytic activity	binding	metabolic process	metabolic process		
21390897|40956883|Litopenaeus	structural molecule activity		
21390898|40956884|Litopenaeus	structural molecule activity		
21390914|40956900|Litopenaeus		
21390931|40956917|Litopenaeus	structural molecule activity		
21390945|40956931|Litopenaeus	structural molecule activity		
21390946|40956932|Litopenaeus	structural molecule activity		
21390956|40956942|Litopenaeus	structural molecule activity		
21390983|40956969|Litopenaeus	catalytic activity	response to stimulus	extracellular region	transporter activity	metabolic process	localization		
21390984|40956970|Litopenaeus	catalytic activity	response to stimulus	extracellular region	transporter activity	metabolic process	localization		
21390986|40956972|Litopenaeus	catalytic activity	response to stimulus	metabolic process	response to stimulus	response to stimulus	transporter activity	localization		
21390988|40956974|Litopenaeus	catalytic activity	response to stimulus	extracellular region	transporter activity	metabolic process	localization		
21390989|40956975|Litopenaeus	catalytic activity	response to stimulus	extracellular region	transporter activity	metabolic process	localization		
21390990|40956976|Litopenaeus	catalytic activity	response to stimulus	extracellular region	transporter activity	metabolic process	localization		
21390991|40956977|Litopenaeus	catalytic activity	response to stimulus	extracellular region	transporter activity	metabolic process	localization		
21390993|40956979|Litopenaeus	catalytic activity	response to stimulus	extracellular region	transporter activity	metabolic process	localization		
21390995|40956981|Litopenaeus	catalytic activity	response to stimulus	metabolic process	response to stimulus	response to stimulus	transporter activity	localization		
21390996|40956982|Litopenaeus	transporter activity	cell	localization		
21390997|40956983|Litopenaeus	catalytic activity	response to stimulus	extracellular region	transporter activity	metabolic process	localization		
21390998|40956984|Litopenaeus	catalytic activity	response to stimulus	extracellular region	transporter activity	metabolic process	localization		
21391001|40956987|Litopenaeus	catalytic activity	response to stimulus	extracellular region	transporter activity	metabolic process	localization		
21391002|40956988|Litopenaeus	extracellular region	macromolecular complex	nutrient reservoir activity	extracellular region	transporter activity	localization	cell		
21391003|40956989|Litopenaeus	catalytic activity	response to stimulus	extracellular region	transporter activity	metabolic process	localization		
21391004|40956990|Litopenaeus	catalytic activity	response to stimulus	extracellular region	transporter activity	metabolic process	localization		
21391005|40956991|Litopenaeus	catalytic activity	response to stimulus	extracellular region	transporter activity	metabolic process	localization		
21391008|40956994|Litopenaeus	catalytic activity	response to stimulus	extracellular region	transporter activity	metabolic process	localization		
21391010|40956996|Litopenaeus	catalytic activity	response to stimulus	extracellular region	transporter activity	metabolic process	localization		
21391016|40957002|Litopenaeus	catalytic activity	response to stimulus	extracellular region	transporter activity	metabolic process	localization		
21391017|40957003|Litopenaeus	catalytic activity	response to stimulus	extracellular region	transporter activity	metabolic process	localization		
21391018|40957004|Litopenaeus	catalytic activity	response to stimulus	extracellular region	transporter activity	metabolic process	localization		
21391019|40957005|Litopenaeus	catalytic activity	response to stimulus	extracellular region	transporter activity	metabolic process	localization		
21391021|40957007|Litopenaeus	catalytic activity	response to stimulus	extracellular region	transporter activity	metabolic process	localization		
21391022|40957008|Litopenaeus	catalytic activity	response to stimulus	extracellular region	transporter activity	metabolic process	localization		
21391025|40957011|Litopenaeus	catalytic activity	response to stimulus	extracellular region	transporter activity	metabolic process	localization		
21391028|40957014|Litopenaeus	catalytic activity	response to stimulus	metabolic process	response to stimulus	response to stimulus	transporter activity	localization		
21391029|40957015|Litopenaeus	catalytic activity	response to stimulus	extracellular region	transporter activity	metabolic process	localization		
21391030|40957016|Litopenaeus	transporter activity	cell	localization		
21391031|40957017|Litopenaeus	catalytic activity	response to stimulus	extracellular region	transporter activity	metabolic process	localization		
21391032|40957018|Litopenaeus	catalytic activity	response to stimulus	extracellular region	transporter activity	metabolic process	localization		
21391033|40957019|Litopenaeus	catalytic activity	response to stimulus	extracellular region	transporter activity	metabolic process	localization		
21391034|40957020|Litopenaeus	catalytic activity	response to stimulus	extracellular region	transporter activity	metabolic process	localization		
21391035|40957021|Litopenaeus	catalytic activity	response to stimulus	extracellular region	transporter activity	metabolic process	localization		
21391036|40957022|Litopenaeus	catalytic activity	response to stimulus	extracellular region	transporter activity	metabolic process	localization		
21391037|40957023|Litopenaeus	catalytic activity	response to stimulus	extracellular region	transporter activity	metabolic process	localization		
21391038|40957024|Litopenaeus	catalytic activity	response to stimulus	extracellular region	transporter activity	metabolic process	localization		
21391039|40957025|Litopenaeus	catalytic activity	response to stimulus	extracellular region	transporter activity	metabolic process	localization		
21391040|40957026|Litopenaeus	catalytic activity	response to stimulus	extracellular region	transporter activity	metabolic process	localization		
21391041|40957027|Litopenaeus	transporter activity	cell	localization		
21391045|40957031|Litopenaeus	catalytic activity	response to stimulus	extracellular region	transporter activity	metabolic process	localization		
21391048|40957034|Litopenaeus	extracellular region	macromolecular complex	nutrient reservoir activity	extracellular region	transporter activity	localization	cell		
21391057|40957043|Litopenaeus	catalytic activity	response to stimulus	extracellular region	transporter activity	metabolic process	localization		
21391060|40957046|Litopenaeus	catalytic activity	response to stimulus	extracellular region	transporter activity	metabolic process	localization		
21391063|40957049|Litopenaeus	catalytic activity	response to stimulus	extracellular region	transporter activity	metabolic process	localization		
21391064|40957050|Litopenaeus	catalytic activity	response to stimulus	extracellular region	transporter activity	metabolic process	localization		
21391065|40957051|Litopenaeus	catalytic activity	response to stimulus	extracellular region	transporter activity	metabolic process	localization		
21391066|40957052|Litopenaeus	catalytic activity	response to stimulus	extracellular region	transporter activity	metabolic process	localization		
21391067|40957053|Litopenaeus	catalytic activity	response to stimulus	extracellular region	transporter activity	metabolic process	localization		
21391069|40957055|Litopenaeus	catalytic activity	response to stimulus	extracellular region	transporter activity	metabolic process	localization		
21391070|40957056|Litopenaeus	catalytic activity	response to stimulus	extracellular region	transporter activity	metabolic process	localization		
21391071|40957057|Litopenaeus	catalytic activity	response to stimulus	extracellular region	transporter activity	metabolic process	localization		
21391072|40957058|Litopenaeus	catalytic activity	response to stimulus	extracellular region	transporter activity	metabolic process	localization		
21391075|40957061|Litopenaeus	catalytic activity	response to stimulus	extracellular region	transporter activity	metabolic process	localization		
21391076|40957062|Litopenaeus	catalytic activity	response to stimulus	metabolic process	response to stimulus	response to stimulus	transporter activity	localization		
21391077|40957063|Litopenaeus	extracellular region	macromolecular complex	nutrient reservoir activity	extracellular region	transporter activity	localization	cell		
21391078|40957064|Litopenaeus	catalytic activity	response to stimulus	extracellular region	transporter activity	metabolic process	localization		
21391079|40957065|Litopenaeus	catalytic activity	response to stimulus	extracellular region	transporter activity	metabolic process	localization		
21391086|40957072|Litopenaeus	catalytic activity	response to stimulus	extracellular region	transporter activity	metabolic process	localization		
21391091|40957077|Litopenaeus	catalytic activity	transporter activity	cell	macromolecular complex	cellular process	response to stimulus	cell	electron carrier activity	binding		
21391099|40957085|Litopenaeus	extracellular region	macromolecular complex	nutrient reservoir activity	extracellular region	transporter activity	localization	cell		
21391104|40957090|Litopenaeus	catalytic activity	response to stimulus	extracellular region	transporter activity	metabolic process	localization		
21391109|40957095|Litopenaeus	catalytic activity	response to stimulus	metabolic process	response to stimulus	response to stimulus	transporter activity	localization		
21391113|40957099|Litopenaeus	extracellular region	macromolecular complex	nutrient reservoir activity	extracellular region	transporter activity	localization	cell		
21391115|40957101|Litopenaeus	cellular component biogenesis	cell	cell	binding	multicellular organismal process		
21391117|40957103|Litopenaeus	catalytic activity	binding	cellular process	localization		
21391122|40957108|Litopenaeus	catalytic activity	response to stimulus	extracellular region	transporter activity	metabolic process	localization		
21391124|40957110|Litopenaeus	catalytic activity	transporter activity	cell	macromolecular complex	cellular process	response to stimulus	cell	electron carrier activity	binding		
21391126|40957112|Litopenaeus	catalytic activity	metabolic process	metabolic process	metabolic process	cell		
21391127|40957113|Litopenaeus	catalytic activity	response to stimulus	extracellular region	transporter activity	metabolic process	localization		
21391131|40957117|Litopenaeus	catalytic activity	response to stimulus	extracellular region	transporter activity	metabolic process	localization		
21391138|40957124|Litopenaeus	binding	extracellular region	transporter activity	localization		
21391145|40957131|Litopenaeus	catalytic activity	response to stimulus	metabolic process	response to stimulus	response to stimulus	transporter activity	localization		
21391149|40957135|Litopenaeus	catalytic activity	response to stimulus	extracellular region	transporter activity	metabolic process	localization		
21391162|40957148|Litopenaeus	catalytic activity	response to stimulus	extracellular region	transporter activity	metabolic process	localization		
21391166|40957152|Litopenaeus	catalytic activity	response to stimulus	extracellular region	transporter activity	metabolic process	localization		
21391176|40957162|Litopenaeus		
21391178|40957164|Litopenaeus	binding	extracellular region	transporter activity	localization		
21391180|40957166|Litopenaeus	catalytic activity	response to stimulus	extracellular region	transporter activity	metabolic process	localization		
21391186|40957172|Litopenaeus	catalytic activity	response to stimulus	extracellular region	transporter activity	metabolic process	localization		
21391187|40957173|Litopenaeus	catalytic activity	response to stimulus	extracellular region	transporter activity	metabolic process	localization		
21391205|40957191|Litopenaeus	catalytic activity	response to stimulus	extracellular region	transporter activity	metabolic process	localization		
21391254|40957240|Litopenaeus	cellular process	binding	binding		
21391272|40957258|Litopenaeus	catalytic activity	organelle	cell	macromolecular complex	binding	catalytic activity		
21391273|40957259|Litopenaeus	catalytic activity	organelle	cell	macromolecular complex	binding	catalytic activity		
21391290|40957276|Litopenaeus	catalytic activity		
21391295|40957281|Litopenaeus	catalytic activity		
21391321|40957307|Litopenaeus	catalytic activity	transporter activity	macromolecular complex	cell	electron carrier activity	cell	cellular process		
21391332|40957318|Litopenaeus	catalytic activity		
21391340|40957326|Litopenaeus	catalytic activity	transporter activity	macromolecular complex	cell	electron carrier activity	cell	cellular process		
21391348|40957334|Litopenaeus	structural molecule activity		
21391356|40957342|Litopenaeus	catalytic activity	transporter activity	macromolecular complex	cell	electron carrier activity	cell	cellular process		
21391361|40957347|Litopenaeus	binding		
21391363|40957349|Litopenaeus	structural molecule activity		
21391366|40957352|Litopenaeus	catalytic activity	transporter activity	macromolecular complex	cell	electron carrier activity	cell	cellular process		
21391367|40957353|Litopenaeus	catalytic activity	transporter activity	macromolecular complex	cell	electron carrier activity	cell	cellular process		
21391374|40957360|Litopenaeus	catalytic activity	transporter activity	macromolecular complex	cell	electron carrier activity	cell	cellular process		
21391390|40957376|Litopenaeus		
21391395|40957381|Litopenaeus	structural molecule activity	metabolic process	extracellular region	binding		
21391398|40957384|Litopenaeus	structural molecule activity		
21391409|40957395|Litopenaeus		
21391411|40957397|Litopenaeus	catalytic activity	metabolic process	metabolic process	metabolic process	cell	macromolecular complex		
21391445|40957431|Litopenaeus		
21391451|40957437|Litopenaeus	structural molecule activity		
21391458|40957444|Litopenaeus	catalytic activity	transporter activity	cell	macromolecular complex	cellular process	cellular process	localization	metabolic process	cell	multicellular organismal process	cellular process	cellular component biogenesis		
21391466|40957452|Litopenaeus		
21391470|40957456|Litopenaeus		
21391471|40957457|Litopenaeus		
21391511|40957497|Litopenaeus	molecular transducer activity	binding	cell	cell		
21391520|40957506|Litopenaeus	catalytic activity	macromolecular complex	cell	cellular process	electron carrier activity		
21391570|40957556|Litopenaeus	binding	binding		
21391593|40957579|Litopenaeus	binding	binding	binding		
21391603|40957589|Litopenaeus	binding	binding	organelle	macromolecular complex	catalytic activity	catalytic activity	response to stimulus	cellular process	cellular process		
21391622|40957608|Litopenaeus	binding		
21391673|40957659|Litopenaeus	metabolic process	structural molecule activity	cell	cell	binding	cell	cellular process	cellular process	binding		
21391682|40957668|Litopenaeus	developmental process	cellular component organization	cellular process	multicellular organismal process	binding	binding	cellular process	multicellular organismal process	biological regulation	metabolic process	localization	cell	cell		
21391683|40957669|Litopenaeus	catalytic activity	transporter activity	cell	macromolecular complex	cellular process	cellular process	localization	metabolic process	cell	multicellular organismal process	cellular process	cellular component biogenesis		
21391685|40957671|Litopenaeus	catalytic activity	macromolecular complex	cell	cellular process	electron carrier activity		
21391719|40957705|Litopenaeus		
21391728|40957714|Litopenaeus	developmental process	multicellular organismal process	multicellular organismal process	cellular process	cellular component biogenesis	cell	metabolic process	metabolic process	metabolic process	catalytic activity	localization	cellular component organization	biological regulation	reproduction	catalytic activity		
21391738|40957724|Litopenaeus	binding	biological regulation	metabolic process	binding	cell	binding	binding	metabolic process	metabolic process		
21391764|40957750|Litopenaeus		
21391776|40957762|Litopenaeus	binding		
21391777|40957763|Litopenaeus	structural molecule activity	organelle	binding	multicellular organismal process		
21391812|40957798|Litopenaeus	macromolecular complex	cell	cellular process	localization	binding	transporter activity		
21391839|40957825|Litopenaeus		
21391856|40957842|Litopenaeus	binding	transcription regulator activity	organelle	cell		
21391863|40957849|Litopenaeus	structural molecule activity	metabolic process	extracellular region	binding		
21391871|40957857|Litopenaeus	molecular transducer activity	catalytic activity	cell	molecular transducer activity	metabolic process	cellular process	multicellular organismal process	binding	electron carrier activity	cellular process	biological regulation	developmental process	cellular component organization		
21391875|40957861|Litopenaeus	cell		
21391877|40957863|Litopenaeus	cell		
21391883|40957869|Litopenaeus	binding		
21391890|40957876|Litopenaeus	catalytic activity	response to stimulus	extracellular region	transporter activity	metabolic process	localization		
21391897|40957883|Litopenaeus		
21391900|40957886|Litopenaeus	catalytic activity	response to stimulus	extracellular region	transporter activity	metabolic process	localization		
21391909|40957895|Litopenaeus	metabolic process	metabolic process	catalytic activity		
21391920|40957906|Litopenaeus	extracellular region	macromolecular complex	nutrient reservoir activity	extracellular region	transporter activity	localization	cell		
21391930|40957916|Litopenaeus	extracellular region	macromolecular complex	nutrient reservoir activity	extracellular region	transporter activity	localization	cell		
21391932|40957918|Litopenaeus	extracellular region	macromolecular complex	nutrient reservoir activity	extracellular region	transporter activity	localization	cell		
21391934|40957920|Litopenaeus	catalytic activity	transporter activity	cell	macromolecular complex	cellular process	cellular process	localization	metabolic process	cell	multicellular organismal process	cellular process	cellular component biogenesis		
21391947|40957933|Litopenaeus	catalytic activity	response to stimulus	extracellular region	transporter activity	metabolic process	localization		
21391948|40957934|Litopenaeus	extracellular region	macromolecular complex	nutrient reservoir activity	extracellular region	transporter activity	localization	cell		
21391950|40957936|Litopenaeus	binding		
21391953|40957939|Litopenaeus	binding		
21391958|40957944|Litopenaeus	catalytic activity	extracellular region	metabolic process	metabolic process	localization	cellular process	cellular process	cell	response to stimulus	multicellular organismal process		
21391977|40957963|Litopenaeus	catalytic activity	response to stimulus	extracellular region	transporter activity	metabolic process	localization		
21391980|40957966|Litopenaeus	extracellular region	macromolecular complex	nutrient reservoir activity	extracellular region	transporter activity	localization	cell		
21391986|40957972|Litopenaeus	catalytic activity	response to stimulus	extracellular region	transporter activity	metabolic process	localization		
21391988|40957974|Litopenaeus	catalytic activity	response to stimulus	extracellular region	transporter activity	metabolic process	localization		
21391990|40957976|Litopenaeus	catalytic activity	response to stimulus	extracellular region	transporter activity	metabolic process	localization		
21391998|40957984|Litopenaeus	extracellular region	macromolecular complex	nutrient reservoir activity	extracellular region	transporter activity	localization	cell		
21391999|40957985|Litopenaeus	catalytic activity	response to stimulus	extracellular region	transporter activity	metabolic process	localization		
21392001|40957987|Litopenaeus	extracellular region	macromolecular complex	nutrient reservoir activity	extracellular region	transporter activity	localization	cell		
21392002|40957988|Litopenaeus	extracellular region	macromolecular complex	nutrient reservoir activity	extracellular region	transporter activity	localization	cell		
21392006|40957992|Litopenaeus	extracellular region	macromolecular complex	nutrient reservoir activity	extracellular region	transporter activity	localization	cell		
21392015|40958001|Litopenaeus	binding	binding		
21392036|40958022|Litopenaeus	cellular component biogenesis	transcription regulator activity	organelle		
21392086|40958072|Litopenaeus	cellular process	metabolic process	multicellular organismal process	biological regulation	metabolic process	reproduction	cellular process	cellular process	developmental process	cellular process	cell	metabolic process	catalytic activity	cell	organelle	response to stimulus	cellular component organization		
21392118|40958104|Litopenaeus	catalytic activity	transporter activity	cell	macromolecular complex	cellular process	response to stimulus	cell	electron carrier activity	binding		
21392123|40958109|Litopenaeus	catalytic activity	cell	macromolecular complex	cellular process		
21392132|40958118|Litopenaeus	catalytic activity	response to stimulus	extracellular region	transporter activity	metabolic process	localization		
21392135|40958121|Litopenaeus	catalytic activity	response to stimulus	extracellular region	transporter activity	metabolic process	localization		
21392139|40958125|Litopenaeus	catalytic activity	transporter activity	cell	macromolecular complex	cellular process	cellular process	localization	metabolic process	cell	multicellular organismal process	cellular process	cellular component biogenesis		
21392151|40958137|Litopenaeus	extracellular region	macromolecular complex	nutrient reservoir activity	extracellular region	transporter activity	localization	cell		
21392161|40958147|Litopenaeus	catalytic activity	transporter activity	cell	macromolecular complex	cellular process	cellular process	localization	metabolic process	cell	multicellular organismal process	cellular process	cellular component biogenesis		
21392173|40958159|Litopenaeus	catalytic activity	transporter activity	cell	macromolecular complex	cellular process	response to stimulus	cell	electron carrier activity	binding		
21392180|40958166|Litopenaeus	reproduction	cellular process	developmental process	multicellular organismal process	binding	cellular process	binding	catalytic activity		
21392184|40958170|Litopenaeus	catalytic activity	metabolic process		
21392200|40958186|Litopenaeus	catalytic activity	transporter activity	cell	macromolecular complex	cellular process	cellular process	localization	metabolic process	cell	multicellular organismal process	cellular process	cellular component biogenesis		
21392207|40958193|Litopenaeus	catalytic activity	response to stimulus	extracellular region	transporter activity	metabolic process	localization		
21392221|40958207|Litopenaeus	extracellular region	macromolecular complex	nutrient reservoir activity	extracellular region	transporter activity	localization	cell		
21392222|40958208|Litopenaeus	extracellular region	macromolecular complex	nutrient reservoir activity	extracellular region	transporter activity	localization	cell		
21392225|40958211|Litopenaeus	binding	catalytic activity	cellular component biogenesis	binding	binding	binding	transcription regulator activity	organelle	organelle	biological regulation	metabolic process		
21392228|40958214|Litopenaeus	cell	binding	binding		
21392229|40958215|Litopenaeus	catalytic activity	response to stimulus	extracellular region	transporter activity	metabolic process	localization		
21392231|40958217|Litopenaeus	catalytic activity	response to stimulus	extracellular region	transporter activity	metabolic process	localization		
21392233|40958219|Litopenaeus	binding	biological regulation	metabolic process	organelle	binding	transcription regulator activity		
21392235|40958221|Litopenaeus	catalytic activity	response to stimulus	extracellular region	transporter activity	metabolic process	localization		
21392241|40958227|Litopenaeus	cellular component biogenesis	transcription regulator activity	organelle		
21392244|40958230|Litopenaeus	catalytic activity	response to stimulus	extracellular region	transporter activity	metabolic process	localization		
21392247|40958233|Litopenaeus	catalytic activity	response to stimulus	extracellular region	transporter activity	metabolic process	localization		
21392258|40958244|Litopenaeus	catalytic activity	response to stimulus	metabolic process	response to stimulus	response to stimulus	transporter activity	localization		
21392259|40958245|Litopenaeus	catalytic activity	response to stimulus	extracellular region	transporter activity	metabolic process	localization		
21392280|40958266|Litopenaeus	catalytic activity	response to stimulus	extracellular region	transporter activity	metabolic process	localization		
21392281|40958267|Litopenaeus	extracellular region	macromolecular complex	nutrient reservoir activity	extracellular region	transporter activity	localization	cell		
21392284|40958270|Litopenaeus	catalytic activity	response to stimulus	extracellular region	transporter activity	metabolic process	localization		
21392294|40958280|Litopenaeus	catalytic activity	response to stimulus	extracellular region	transporter activity	metabolic process	localization		
21392296|40958282|Litopenaeus	catalytic activity	response to stimulus	extracellular region	transporter activity	metabolic process	localization		
21392299|40958285|Litopenaeus	catalytic activity	response to stimulus	extracellular region	transporter activity	metabolic process	localization		
21392308|40958294|Litopenaeus	catalytic activity	response to stimulus	extracellular region	transporter activity	metabolic process	localization		
21392309|40958295|Litopenaeus	catalytic activity	response to stimulus	extracellular region	transporter activity	metabolic process	localization		
21392311|40958297|Litopenaeus	extracellular region	macromolecular complex	nutrient reservoir activity	extracellular region	transporter activity	localization	cell		
21392313|40958299|Litopenaeus	catalytic activity	response to stimulus	extracellular region	transporter activity	metabolic process	localization		
21392314|40958300|Litopenaeus	binding	extracellular region	transporter activity	localization		
21392315|40958301|Litopenaeus	extracellular region	macromolecular complex	nutrient reservoir activity	extracellular region	transporter activity	localization	cell		
21392318|40958304|Litopenaeus	catalytic activity	response to stimulus	extracellular region	transporter activity	metabolic process	localization		
21392320|40958306|Litopenaeus	catalytic activity	response to stimulus	metabolic process	response to stimulus	response to stimulus	transporter activity	localization		
21392330|40958316|Litopenaeus	catalytic activity	response to stimulus	extracellular region	transporter activity	metabolic process	localization		
21392333|40958319|Litopenaeus	catalytic activity	response to stimulus	extracellular region	transporter activity	metabolic process	localization		
21392343|40958329|Litopenaeus	extracellular region	macromolecular complex	nutrient reservoir activity	extracellular region	transporter activity	localization	cell		
21392345|40958331|Litopenaeus	extracellular region	macromolecular complex	nutrient reservoir activity	extracellular region	transporter activity	localization	cell		
21392348|40958334|Litopenaeus	extracellular region	macromolecular complex	nutrient reservoir activity	extracellular region	transporter activity	localization	cell		
21392351|40958337|Litopenaeus	catalytic activity	response to stimulus	extracellular region	transporter activity	metabolic process	localization		
21392353|40958339|Litopenaeus	catalytic activity	response to stimulus	extracellular region	transporter activity	metabolic process	localization		
21392359|40958345|Litopenaeus	extracellular region	macromolecular complex	nutrient reservoir activity	extracellular region	transporter activity	localization	cell		
21392362|40958348|Litopenaeus	binding	developmental process	cellular component organization	localization	cell		
21392363|40958349|Litopenaeus	catalytic activity	response to stimulus	extracellular region	transporter activity	metabolic process	localization		
21392364|40958350|Litopenaeus	catalytic activity	response to stimulus	extracellular region	transporter activity	metabolic process	localization		
21392414|40958400|Litopenaeus	catalytic activity	transporter activity	macromolecular complex	cell	electron carrier activity	cell	cellular process		
21392436|40958422|Litopenaeus	organelle	cell	developmental process	cellular component organization	binding	cell	cellular component biogenesis	cellular process		
21392456|40958442|Litopenaeus	catalytic activity	transporter activity	macromolecular complex	cell	electron carrier activity	cell	cellular process		
21392470|40958456|Litopenaeus	catalytic activity	metabolic process	metabolic process	catalytic activity	organelle	metabolic process		
21392476|40958462|Litopenaeus		
21392507|40958493|Litopenaeus		
21392508|40958494|Litopenaeus	catalytic activity	metabolic process	metabolic process	catalytic activity	organelle	metabolic process		
21392546|40958532|Litopenaeus	catalytic activity	cell	macromolecular complex		
21392548|40958534|Litopenaeus	organelle	macromolecular complex	localization	cellular component organization		
21392549|40958535|Litopenaeus		
21392553|40958539|Litopenaeus	catalytic activity	transporter activity	macromolecular complex	cell	electron carrier activity	cell	cellular process		
21392558|40958544|Litopenaeus	catalytic activity	metabolic process		
21392560|40958546|Litopenaeus	extracellular region	cellular process	binding		
21392571|40958557|Litopenaeus	catalytic activity	cell	macromolecular complex		
21392573|40958559|Litopenaeus		
21392574|40958560|Litopenaeus	catalytic activity	metabolic process		
21392598|40958584|Litopenaeus	multicellular organismal process	molecular transducer activity	cell		
21392607|40958593|Litopenaeus	catalytic activity	organelle	multicellular organismal process	binding	binding	organelle	cellular process	binding	response to stimulus	reproduction	cellular process		
21392614|40958600|Litopenaeus	metabolic process	binding	cell	cell	binding	cellular process	localization	cellular component organization	cellular process	cellular process		
21392622|40958608|Litopenaeus		
21392624|40958610|Litopenaeus	catalytic activity	transporter activity	localization	macromolecular complex	cell	cellular process	cellular process	metabolic process	cell		
21410595|41019578|Litopenaeus	transcription regulator activity	organelle	developmental process	cellular component biogenesis	multicellular organismal process	biological regulation	metabolic process	binding	binding		
21410601|41019584|Litopenaeus	metabolic process	cell	localization		
21410602|41019585|Litopenaeus	catalytic activity	response to stimulus	extracellular region	transporter activity	metabolic process	localization		
21410608|41019591|Litopenaeus	catalytic activity	response to stimulus	metabolic process	response to stimulus	response to stimulus	transporter activity	localization		
21410626|41019609|Litopenaeus	catalytic activity	transporter activity	cell	macromolecular complex	cellular process	cellular process	localization	metabolic process	cell	multicellular organismal process	cellular process	cellular component biogenesis		
21410632|41019615|Litopenaeus	catalytic activity	response to stimulus	metabolic process	response to stimulus	response to stimulus	transporter activity	localization		
21410635|41019618|Litopenaeus	catalytic activity	transporter activity	cell	macromolecular complex	cellular process	response to stimulus	cell	electron carrier activity	binding		
21410641|41019624|Litopenaeus	extracellular region	macromolecular complex	nutrient reservoir activity	extracellular region	transporter activity	localization	cell		
21410645|41019628|Litopenaeus	catalytic activity	electron carrier activity		
21410649|41019632|Litopenaeus	catalytic activity	transporter activity	macromolecular complex	cell	electron carrier activity	cell	cellular process		
21410654|41019637|Litopenaeus	catalytic activity	transporter activity	macromolecular complex	cell	electron carrier activity	cell	cellular process		
21410660|41019643|Litopenaeus	catalytic activity	transporter activity	cell	macromolecular complex	cellular process	response to stimulus	cell	electron carrier activity	binding		
21410661|41019644|Litopenaeus	catalytic activity	transporter activity	cell	macromolecular complex	cellular process	response to stimulus	cell	electron carrier activity	binding		
21410672|41019655|Litopenaeus	cellular component biogenesis	transcription regulator activity	organelle		
21410675|41019658|Litopenaeus	cellular component biogenesis	transcription regulator activity	cell		
21410676|41019659|Litopenaeus	extracellular region	macromolecular complex	nutrient reservoir activity	extracellular region	transporter activity	localization	cell		
21410681|41019664|Litopenaeus	catalytic activity	response to stimulus	extracellular region	transporter activity	metabolic process	localization		
21410698|41019681|Litopenaeus	catalytic activity	transporter activity	cell	macromolecular complex	cellular process	cell	electron carrier activity	binding		
21410699|41019682|Litopenaeus	catalytic activity	response to stimulus	extracellular region	transporter activity	metabolic process	localization		
21410704|41019687|Litopenaeus	catalytic activity	metabolic process	cell	metabolic process	metabolic process	binding	binding	cell		
21410706|41019689|Litopenaeus	catalytic activity	response to stimulus	extracellular region	transporter activity	metabolic process	localization		
21410718|41019701|Litopenaeus	catalytic activity	response to stimulus	extracellular region	transporter activity	metabolic process	localization		
21410720|41019703|Litopenaeus	extracellular region	macromolecular complex	nutrient reservoir activity	extracellular region	transporter activity	localization	cell		
21410727|41019710|Litopenaeus	catalytic activity	response to stimulus	extracellular region	transporter activity	metabolic process	localization		
21410734|41019717|Litopenaeus	catalytic activity	metabolic process	metabolic process		
21410737|41019720|Litopenaeus	extracellular region	macromolecular complex	nutrient reservoir activity	extracellular region	transporter activity	localization	cell		
21410750|41019733|Litopenaeus	reproduction	cell	transcription regulator activity		
21410755|41019738|Litopenaeus	catalytic activity	response to stimulus	metabolic process	response to stimulus	response to stimulus	transporter activity	localization		
21410760|41019743|Litopenaeus	catalytic activity	cell		
21410836|41019819|Litopenaeus	metabolic process	structural molecule activity	cell	cell		
21410872|41019855|Litopenaeus	developmental process	cellular process	multicellular organismal process	cellular component organization	multicellular organismal process	cell	binding	biological regulation	growth		
21410877|41019860|Litopenaeus	catalytic activity	response to stimulus	extracellular region	transporter activity	metabolic process	localization		
21410894|41019877|Litopenaeus	catalytic activity	cellular process	metabolic process	metabolic process	metabolic process	metabolic process	binding		
21410898|41019881|Litopenaeus	transporter activity	cell	cellular component organization	localization	organelle	macromolecular complex	binding		
21410903|41019886|Litopenaeus	catalytic activity	response to stimulus	metabolic process	response to stimulus	response to stimulus	transporter activity	localization		
21410916|41019899|Litopenaeus	metabolic process	structural molecule activity	cell	cell		
21410948|41019931|Litopenaeus	catalytic activity	response to stimulus	extracellular region	transporter activity	metabolic process	localization		
21410954|41019937|Litopenaeus		
21410964|41019947|Litopenaeus	catalytic activity	response to stimulus	extracellular region	transporter activity	metabolic process	localization		
21410990|41019973|Litopenaeus	catalytic activity	metabolic process	binding		
21410992|41019975|Litopenaeus		
21410996|41019979|Litopenaeus	catalytic activity	response to stimulus	extracellular region	transporter activity	metabolic process	localization		
21410997|41019980|Litopenaeus	cellular process	organelle		
21411016|41019999|Litopenaeus		
21411075|41020058|Litopenaeus	cellular component biogenesis	developmental process	cellular process	multicellular organismal process	cell	extracellular region	localization	binding	binding	organelle	cell	cellular process	cellular process	binding	cellular process	binding	biological regulation		
21411092|41020075|Litopenaeus	catalytic activity	response to stimulus	extracellular region	transporter activity	metabolic process	localization		
21411133|41020116|Litopenaeus	catalytic activity	response to stimulus	extracellular region	transporter activity	metabolic process	localization		
21411150|41020133|Litopenaeus	catalytic activity	cell	macromolecular complex	cellular process		
21411176|41020159|Litopenaeus	metabolic process	cell	localization		
21411180|41020163|Litopenaeus	binding	multicellular organismal process		
21411191|41020174|Litopenaeus		
21411261|41020244|Litopenaeus	catalytic activity	transporter activity	macromolecular complex	cell	electron carrier activity	cell	cellular process		
21411266|41020249|Litopenaeus	catalytic activity	transporter activity	cell	macromolecular complex	cellular process	cellular process	localization	metabolic process	cell	multicellular organismal process	cellular process	cellular component biogenesis		
21411280|41020263|Litopenaeus	catalytic activity	transporter activity	cell	macromolecular complex	cellular process	response to stimulus	cell	electron carrier activity	binding		
21411292|41020275|Litopenaeus	catalytic activity	transporter activity	cell	macromolecular complex	cellular process	response to stimulus	cell	electron carrier activity	binding		
21411295|41020278|Litopenaeus	catalytic activity	cell	macromolecular complex	cellular process		
21411298|41020281|Litopenaeus	catalytic activity	transporter activity	cell	macromolecular complex	cellular process	response to stimulus	cell	electron carrier activity	binding		
21411302|41020285|Litopenaeus	metabolic process	catalytic activity	cellular process	response to stimulus	cellular process	biological regulation	multicellular organismal process	organelle	multicellular organismal process	response to stimulus	developmental process	metabolic process	metabolic process	binding	cellular process		
21411325|41020308|Litopenaeus	binding		
21411331|41020314|Litopenaeus	catalytic activity	transporter activity	macromolecular complex	cell	electron carrier activity	cell	cellular process		
21411349|41020332|Litopenaeus	catalytic activity	transporter activity	cell	macromolecular complex	cellular process	response to stimulus	cell	electron carrier activity	binding		
21411351|41020334|Litopenaeus	catalytic activity	transporter activity	macromolecular complex	cell	electron carrier activity	cell	cellular process		
21411368|41020351|Litopenaeus	cell		
21411373|41020356|Litopenaeus	catalytic activity	transporter activity	cell	macromolecular complex	cellular process	cell	electron carrier activity	binding		
21411409|41020392|Litopenaeus		
21411465|41020448|Litopenaeus		
21411466|41020449|Litopenaeus	catalytic activity	transporter activity	cell	macromolecular complex	cellular process	response to stimulus	cell	electron carrier activity	binding		
21411470|41020453|Litopenaeus		
21411482|41020465|Litopenaeus	metabolic process	structural molecule activity	cell	cell	growth	multicellular organismal process	cellular process	cellular process		
21411490|41020473|Litopenaeus	catalytic activity	transporter activity	cell	macromolecular complex	cellular process	cell	electron carrier activity	binding		
21411523|41020506|Litopenaeus	cellular process	catalytic activity	transporter activity	macromolecular complex	cell		
21411547|41020530|Litopenaeus	cellular process	catalytic activity	transporter activity	macromolecular complex	cell		
21411558|41020541|Litopenaeus	molecular transducer activity	cell		
21411581|41020564|Litopenaeus	cellular process	catalytic activity	macromolecular complex	cell		
21411585|41020568|Litopenaeus		
21411593|41020576|Litopenaeus		
21411595|41020578|Litopenaeus		
21411598|41020581|Litopenaeus	metabolic process	cell	cell		
21411610|41020593|Litopenaeus	catalytic activity	transporter activity	cell	macromolecular complex	cellular process	cell	electron carrier activity	binding		
21411617|41020600|Litopenaeus	organelle	macromolecular complex	cellular component biogenesis	cellular process	cellular process	cell		
21411638|41020621|Litopenaeus	cell		
21411643|41020626|Litopenaeus	cell	binding		
21411654|41020637|Litopenaeus	cell	binding		
21411672|41020655|Litopenaeus		
21411678|41020661|Litopenaeus	cellular process	catalytic activity	transporter activity	macromolecular complex	cell	electron carrier activity		
21411683|41020666|Litopenaeus	structural molecule activity	cell	cell	cell		
21411694|41020677|Litopenaeus	transcription regulator activity	organelle	cellular component biogenesis		
21411696|41020679|Litopenaeus	catalytic activity	transporter activity	cell	macromolecular complex	cellular process	cell	electron carrier activity	binding		
21411785|41020774|Litopenaeus	multicellular organismal process	developmental process	binding	cell	cellular process		
21411794|41020783|Litopenaeus	cellular component biogenesis	transcription regulator activity	cell		
21411806|41020797|Litopenaeus	catalytic activity	transporter activity	cell	macromolecular complex	cellular process	cell	electron carrier activity	binding		
21411810|41020801|Litopenaeus	binding		
21411812|41020803|Litopenaeus	catalytic activity	transporter activity	cell	macromolecular complex	cellular process	response to stimulus	cell	electron carrier activity	binding		
21411868|41020863|Litopenaeus	biological regulation	metabolic process	organelle	transcription regulator activity	organelle	macromolecular complex		
21411869|41020864|Litopenaeus	catalytic activity	transporter activity	cell	macromolecular complex	cellular process	cellular process	localization	metabolic process	cell	multicellular organismal process	cellular process	cellular component biogenesis		
21411907|41020906|Litopenaeus	catalytic activity	cell	macromolecular complex	cell		
21411977|41020980|Litopenaeus	multicellular organismal process	developmental process	binding	cell	cellular process		
21411993|41020996|Litopenaeus	metabolic process	binding	binding	cell	cell	macromolecular complex	binding		
21412009|41021014|Litopenaeus	catalytic activity	transporter activity	cell	macromolecular complex	cellular process	response to stimulus	cell	electron carrier activity	binding		
21412011|41021016|Litopenaeus	cell	binding		
21412016|41021021|Litopenaeus	binding	catalytic activity	metabolic process		
21412017|41021022|Litopenaeus	metabolic process	transcription regulator activity	organelle	binding	transcription regulator activity	biological regulation	organelle	macromolecular complex	localization		
21412027|41021034|Litopenaeus	catalytic activity	cell	macromolecular complex	cellular process		
21412050|41021057|Litopenaeus	enzyme regulator activity		
21412075|41021084|Litopenaeus	extracellular region	cell	developmental process	multicellular organismal process	organelle	cellular process	biological regulation	cellular process	localization	cellular process	cellular component organization	organelle	multicellular organismal process	cell	cellular component biogenesis	binding	cell	cellular process	cellular process	response to stimulus	death	binding	cellular process	reproduction	cellular process		
21412083|41021092|Litopenaeus	catalytic activity	cell	macromolecular complex	cellular process		
21412113|41021124|Litopenaeus	developmental process	cellular component organization	cellular process	multicellular organismal process	binding	binding	cellular process	multicellular organismal process	biological regulation	metabolic process	localization	cell	cell		
21412146|41021157|Litopenaeus	transporter activity	cell	localization		
21412159|41021170|Litopenaeus	organelle	binding		
21412182|41021193|Litopenaeus	catalytic activity	cell	macromolecular complex	cell	cellular process		
21412207|41021218|Litopenaeus	binding		
21412216|41021227|Litopenaeus		
21412229|41021240|Litopenaeus	catalytic activity	transporter activity	cell	macromolecular complex	cellular process	cell	electron carrier activity	binding		
21412246|41021257|Litopenaeus	biological regulation	metabolic process	binding	transcription regulator activity	organelle		
21412247|41021258|Litopenaeus	cellular process	catalytic activity	macromolecular complex	cell	cellular process	cellular component biogenesis	developmental process	cellular component organization	biological regulation	molecular transducer activity	cellular process	cellular process	multicellular organismal process	response to stimulus	response to stimulus	multicellular organismal process		
21412253|41021264|Litopenaeus		
21412254|41021265|Litopenaeus	catalytic activity	transporter activity	cell	macromolecular complex	cell	cellular process		
21412262|41021273|Litopenaeus		
21412292|41021303|Litopenaeus	cell	binding		
21412296|41021307|Litopenaeus	cell	binding		
21412366|41021377|Litopenaeus	catalytic activity	transporter activity	localization	macromolecular complex	cell	cellular process	cellular process	metabolic process	cell		
21412368|41021379|Litopenaeus	localization	binding	transporter activity	macromolecular complex	cell	cellular process		
21412370|41021381|Litopenaeus	binding	cellular process	reproduction	cellular process	multicellular organismal process	cellular component biogenesis	cellular process	cell	developmental process	cellular component organization	biological regulation	binding		
21412377|41021388|Litopenaeus	catalytic activity	cell	macromolecular complex	cellular process		
21412387|41021398|Litopenaeus	binding	cellular process	reproduction	cellular process	multicellular organismal process	cellular component biogenesis	cellular process	cell	developmental process	cellular component organization	biological regulation	binding		
21412424|41021435|Litopenaeus	catalytic activity	transporter activity	cell	macromolecular complex	cellular process	response to stimulus	cell	electron carrier activity	binding		
21423706|41117517|Litopenaeus	catalytic activity	transporter activity	cell	macromolecular complex	cellular process	response to stimulus	cell	electron carrier activity	binding		
21423709|41117520|Litopenaeus	catalytic activity	transporter activity	cell	macromolecular complex	cellular process	response to stimulus	cell	electron carrier activity	binding		
21423710|41117521|Litopenaeus	catalytic activity	transporter activity	cell	macromolecular complex	cellular process	response to stimulus	cell	electron carrier activity	binding		
21423712|41117523|Litopenaeus		
21423717|41117530|Litopenaeus		
21423718|41117533|Litopenaeus		
21423719|41117536|Litopenaeus		
21423721|41117542|Litopenaeus		
21423723|41117546|Litopenaeus		
21423725|41117552|Litopenaeus		
21423727|41117558|Litopenaeus		
21423728|41117561|Litopenaeus		
21423733|41117576|Litopenaeus		
21423736|41117579|Litopenaeus		
21423738|41117581|Litopenaeus	cell	transporter activity	cell	developmental process	multicellular organismal process	multicellular organismal process	response to stimulus		
21508513|41688406|Litopenaeus		
21508514|41688407|Litopenaeus	structural molecule activity		
21508515|41688408|Litopenaeus	catalytic activity	transporter activity	cell	macromolecular complex	cellular process	response to stimulus	cell	electron carrier activity	binding		
21508522|41688415|Litopenaeus	structural molecule activity		
21508525|41688418|Litopenaeus	structural molecule activity		
21596117|42557045|Litopenaeus	catalytic activity	cell	macromolecular complex	metabolic process	metabolic process	response to stimulus		
21596128|42557056|Litopenaeus		
21596134|42557062|Litopenaeus	catalytic activity	transporter activity	cell	macromolecular complex	cellular process	response to stimulus	cell	electron carrier activity	binding		
21596139|42557067|Litopenaeus	catalytic activity	transporter activity	cell	macromolecular complex	cellular process	cellular process	localization	metabolic process	cell	multicellular organismal process	cellular process	cellular component biogenesis		
21596149|42557077|Litopenaeus	structural molecule activity		
21596153|42557081|Litopenaeus	catalytic activity	response to stimulus	extracellular region	transporter activity	metabolic process	localization		
21619347|42623182|Litopenaeus		
21619352|42623187|Litopenaeus	catalytic activity	transporter activity	cell	macromolecular complex	cellular process	cellular process	localization	metabolic process	cell	multicellular organismal process	cellular process	cellular component biogenesis		
21623423|42633619|Litopenaeus	catalytic activity	response to stimulus	extracellular region	transporter activity	metabolic process	localization		
21623425|42633621|Litopenaeus	catalytic activity	response to stimulus	extracellular region	transporter activity	metabolic process	localization		
21623426|42633622|Litopenaeus	catalytic activity	response to stimulus	extracellular region	transporter activity	metabolic process	localization		
21623428|42633624|Litopenaeus	catalytic activity	response to stimulus	extracellular region	transporter activity	metabolic process	localization		
21623434|42633630|Litopenaeus	catalytic activity	metabolic process		
21623438|42633634|Litopenaeus	catalytic activity	transporter activity	cell	macromolecular complex	cellular process	response to stimulus	cell	electron carrier activity	binding		
21623439|42633635|Litopenaeus	catalytic activity	response to stimulus	extracellular region	transporter activity	metabolic process	localization		
21623441|42633637|Litopenaeus	catalytic activity	response to stimulus	extracellular region	transporter activity	metabolic process	localization		
21623443|42633639|Litopenaeus	extracellular region	macromolecular complex	nutrient reservoir activity	extracellular region	transporter activity	localization	cell		
21648490|42722355|Litopenaeus	catalytic activity	organelle	cell	macromolecular complex	binding	catalytic activity		
21711579|42820256|Litopenaeus	localization	cellular process	catalytic activity	macromolecular complex	cell		
21711585|42820262|Litopenaeus	catalytic activity	cellular process	metabolic process	biological regulation	cellular process	response to stimulus	multicellular organismal process	organelle	macromolecular complex	organelle	cell		
21874259|45332851|Penaeus	catalytic activity	transporter activity	cell	macromolecular complex	cellular process	response to stimulus	cell	electron carrier activity	binding		
21874260|45332852|Penaeus	catalytic activity	transporter activity	cell	macromolecular complex	cellular process	response to stimulus	cell	electron carrier activity	binding		
21874275|45332867|Penaeus	catalytic activity	response to stimulus		
21874283|45332875|Penaeus	catalytic activity	metabolic process	metabolic process		
21874294|45332886|Penaeus	structural molecule activity	cell	cell	metabolic process	cell	cellular process	cellular process		
21874312|45332904|Penaeus	catalytic activity	response to stimulus		
21874334|45332926|Penaeus	structural molecule activity	cell	cell	metabolic process	cell	cellular process	cellular process		
21874354|45332946|Penaeus	structural molecule activity	cell	cell	binding		
22013288|45603437|Litopenaeus	catalytic activity	transporter activity	macromolecular complex	cell	electron carrier activity	cell	cellular process		
22013290|45603439|Litopenaeus	structural molecule activity		
22013303|45603452|Litopenaeus	cell	binding		
22053868|45650427|Penaeus	metabolic process	metabolic process	catalytic activity	extracellular region	binding	binding		
22053873|45650432|Penaeus	binding	binding	binding	catalytic activity	cellular process		
22053879|45650438|Penaeus	catalytic activity	transporter activity	cell	macromolecular complex	cellular process	cellular process	localization	metabolic process	cell	multicellular organismal process	cellular process	cellular component biogenesis		
22053895|45650454|Penaeus	transporter activity	cell	localization		
22053921|45650480|Penaeus		
22053924|45650483|Penaeus	catalytic activity	transporter activity	cell	macromolecular complex	cellular process	response to stimulus	cell	electron carrier activity	binding		
22053928|45650487|Penaeus	response to stimulus	response to stimulus	molecular transducer activity	cell	organelle	cell	cell	cell	macromolecular complex	cell	developmental process	cellular component organization	cellular process	multicellular organismal process	cellular process	cellular process	binding	biological regulation	cellular process	response to stimulus		
22053970|45650529|Penaeus	catalytic activity	transporter activity	cell	macromolecular complex	cellular process	cellular process	localization	metabolic process	cell	multicellular organismal process	cellular process	cellular component biogenesis		
22053971|45650530|Penaeus	developmental process	multicellular organismal process	cellular process	cell	binding	cellular component biogenesis	cellular component organization	biological regulation	structural molecule activity	organelle	cell	metabolic process	localization		
22095196|45751536|Litopenaeus	metabolic process	metabolic process	catalytic activity		
22095201|45751541|Litopenaeus	cellular component biogenesis	cellular process	cell	cellular component organization	cellular process	multicellular organismal process	developmental process	response to stimulus	biological regulation	cellular process	growth	cell	reproduction	cell	binding		
22095203|45751543|Litopenaeus		
22969600|47152330|Similar	catalytic activity	transporter activity	macromolecular complex	cell	cellular process	cell		
22969602|47152332|Similar	catalytic activity	metabolic process	metabolic process		
22983242|47231657|Penaeus	reproduction	cellular process	catalytic activity	transporter activity	macromolecular complex	cell	cellular process		
22983276|47231691|Penaeus	cell		
23195036|53551556|Penaeus	metabolic process	structural molecule activity	cell	cell	binding	cell	cellular process	cellular process		
24285625|49624729|Litopenaeus		
24286049|49625153|Penaeus	biological regulation	metabolic process	transcription regulator activity	organelle	macromolecular complex	organelle	transcription regulator activity	multicellular organismal process	developmental process	cellular component organization	cellular process		
24286053|49625157|Penaeus	catalytic activity	cell	macromolecular complex	metabolic process	metabolic process	cell	organelle	cellular component biogenesis	cellular process	cellular process	cellular process	response to stimulus		
24619833|50407147|Penaeus	metabolic process	binding	cell	macromolecular complex	cellular process	developmental process	multicellular organismal process		
24627221|50429390|Litopenaeus	catalytic activity	metabolic process	metabolic process		
24866631|50993297|Penaeus	metabolic process	structural molecule activity	cell	cell		
24866662|50993328|Penaeus	binding	biological regulation	metabolic process	binding	cell	binding	binding	metabolic process	metabolic process		
24866772|53554302|Penaeus	catalytic activity	cell	macromolecular complex	metabolic process	metabolic process	cellular component biogenesis	response to stimulus		
24866778|53554317|Penaeus	metabolic process	binding	cell	cell	macromolecular complex		
24866786|53554342|Penaeus	binding	cellular process	organelle	binding	binding		
24866852|50993389|Penaeus	catalytic activity	biological regulation	metabolic process	metabolic process		
24866854|50993391|Penaeus	catalytic activity	cell	macromolecular complex	metabolic process	metabolic process	cell	organelle	cellular component biogenesis	cellular process	cellular process	cellular process	response to stimulus		
24866888|53554433|Penaeus	cellular process	organelle	binding	biological regulation	metabolic process	binding	transcription regulator activity		
24866905|53554478|Penaeus	transcription regulator activity	organelle	developmental process	cellular component biogenesis	multicellular organismal process	biological regulation	metabolic process	binding	binding		
25361444|51896041|Litopenaeus	catalytic activity	response to stimulus	extracellular region	transporter activity	metabolic process	localization		
25361445|51896042|Litopenaeus	catalytic activity	response to stimulus	extracellular region	transporter activity	metabolic process	localization		
25361451|51896048|Litopenaeus	catalytic activity	response to stimulus	extracellular region	transporter activity	metabolic process	localization		
25361453|51896050|Litopenaeus	catalytic activity	response to stimulus	extracellular region	transporter activity	metabolic process	localization		
25929581|52862948|Litopenaeus	structural molecule activity		
25929595|52862962|Litopenaeus	catalytic activity	response to stimulus	extracellular region	transporter activity	metabolic process	localization		
25929602|52862969|Litopenaeus	binding	extracellular region	transporter activity	localization		
25929603|52862970|Litopenaeus	reproduction	developmental process	cellular component organization	cellular process	multicellular organismal process	cellular process	binding	multicellular organismal process	binding	molecular transducer activity	catalytic activity	metabolic process	biological regulation	growth		
25929606|52862973|Litopenaeus	catalytic activity	cell	macromolecular complex	cellular process		
25929612|52862979|Litopenaeus	cell	binding		
25929613|52862980|Litopenaeus	extracellular region	cellular process	binding		
25929620|52862987|Litopenaeus	cell		
25929649|52863016|Litopenaeus	cell		
25929652|52863019|Litopenaeus	structural molecule activity		
25929661|52863028|Litopenaeus	structural molecule activity		
25929671|52863038|Litopenaeus	cellular component biogenesis	transcription regulator activity	organelle		
25929672|52863039|Litopenaeus	structural molecule activity		
25929673|52863040|Litopenaeus	structural molecule activity		
25929685|52863052|Litopenaeus	structural molecule activity		
25929693|52863060|Litopenaeus	cellular component biogenesis	transcription regulator activity	organelle		
25929698|52863065|Litopenaeus	structural molecule activity		
25929700|52863067|Litopenaeus	structural molecule activity		
25929741|52863108|Litopenaeus	catalytic activity	transporter activity	macromolecular complex	cell	electron carrier activity	cell	cellular process		
25929744|52863111|Litopenaeus	catalytic activity	response to stimulus	extracellular region	transporter activity	metabolic process	localization		
25929751|52863118|Litopenaeus	structural molecule activity		
25929757|52863124|Litopenaeus	binding	extracellular region	binding	transporter activity	localization		
25929759|52863126|Litopenaeus		
25929761|52863128|Litopenaeus	structural molecule activity		
25929763|52863130|Litopenaeus	metabolic process	extracellular region	binding		
25929766|52863133|Litopenaeus	structural molecule activity		
25929774|52863141|Litopenaeus	structural molecule activity		
25929775|52863142|Litopenaeus	catalytic activity	transporter activity	cell	macromolecular complex	cellular process	response to stimulus	cell	electron carrier activity	binding		
25929800|52863167|Litopenaeus	cell	extracellular region	molecular transducer activity	binding	developmental process	cellular component organization	cellular process	multicellular organismal process	response to stimulus	response to stimulus		
25929819|52863186|Litopenaeus	catalytic activity	transporter activity	cell	macromolecular complex	cellular process	cellular process	localization	metabolic process	cell	multicellular organismal process	cellular process	cellular component biogenesis		
25929822|52863189|Litopenaeus	binding	catalytic activity	cellular component biogenesis	binding	binding	binding	transcription regulator activity	organelle	organelle	biological regulation	metabolic process		
25929833|52863200|Litopenaeus	cell		
25929835|52863202|Litopenaeus	catalytic activity	response to stimulus	extracellular region	transporter activity	metabolic process	localization		
25929843|52863210|Litopenaeus	cellular component biogenesis	transcription regulator activity	organelle		
25929845|52863212|Litopenaeus	metabolic process	binding	catalytic activity	localization		
25929853|52863220|Litopenaeus	binding	extracellular region	binding	transporter activity	localization		
25929860|52863227|Litopenaeus	multicellular organismal process	developmental process	cellular component biogenesis	binding		
25929867|52863234|Litopenaeus	cell	binding		
25929871|52863238|Litopenaeus	catalytic activity	transporter activity	macromolecular complex	cell	electron carrier activity	cell	cellular process		
25929872|52863239|Litopenaeus	cell	extracellular region	molecular transducer activity	binding	developmental process	cellular component organization	cellular process	multicellular organismal process	response to stimulus	response to stimulus		
25929874|52863241|Litopenaeus	multicellular organismal process	molecular transducer activity	cell		
25929881|52863248|Litopenaeus	extracellular region	macromolecular complex	nutrient reservoir activity	extracellular region	transporter activity	localization	cell		
25929910|52863277|Litopenaeus	catalytic activity	transporter activity	macromolecular complex	cell	electron carrier activity	cell	cellular process		
25929915|52863282|Litopenaeus		
25929932|52863299|Litopenaeus	structural molecule activity		
25929939|52863306|Litopenaeus	structural molecule activity		
25929976|52863343|Litopenaeus	multicellular organismal process	molecular transducer activity	cell		
25929985|52863352|Litopenaeus	structural molecule activity		
25930002|52863369|Litopenaeus	structural molecule activity		
25930011|52863378|Litopenaeus	catalytic activity	binding		
25930014|52863381|Litopenaeus	catalytic activity	cell	macromolecular complex	cell		
25930015|52863382|Litopenaeus	structural molecule activity		
25930018|52863385|Litopenaeus	structural molecule activity		
25930019|52863386|Litopenaeus	metabolic process	catalytic activity		
25930025|52863392|Litopenaeus	cellular component biogenesis	transcription regulator activity	organelle		
25930028|52863395|Litopenaeus	structural molecule activity	biological regulation	metabolic process		
25930032|52863399|Litopenaeus	cellular process	organelle	cellular process	cellular process		
25930061|52863428|Litopenaeus	catalytic activity	transporter activity	cell	macromolecular complex	cell	cellular process		
25930068|52863435|Litopenaeus	structural molecule activity		
25930071|52863438|Litopenaeus	structural molecule activity		
25930079|52863446|Litopenaeus	structural molecule activity	biological regulation	metabolic process		
25930080|52863447|Litopenaeus	binding	metabolic process	extracellular region		
25930082|52863449|Litopenaeus	catalytic activity	cell	macromolecular complex	cell		
25930083|52863450|Litopenaeus	structural molecule activity		
25930090|52863457|Litopenaeus	structural molecule activity		
25930091|52863458|Litopenaeus	response to stimulus	response to stimulus	metabolic process	multicellular organismal process		
25930093|52863460|Litopenaeus	catalytic activity	transporter activity	cell	macromolecular complex	cellular process	cellular process	localization	metabolic process	cell	multicellular organismal process	cellular process	cellular component biogenesis		
25930097|52863464|Litopenaeus	structural molecule activity		
25930098|52863465|Litopenaeus	structural molecule activity		
25930102|52863469|Litopenaeus	binding	extracellular region	binding	transporter activity	localization		
25930108|52863475|Litopenaeus	structural molecule activity		
25930110|52863477|Litopenaeus	structural molecule activity		
25930113|52863480|Litopenaeus	structural molecule activity		
25930123|52863490|Litopenaeus	structural molecule activity		
25930129|52863496|Litopenaeus	structural molecule activity		
25930134|52863501|Litopenaeus	cellular component biogenesis	transcription regulator activity	organelle		
25930140|52863507|Litopenaeus	structural molecule activity		
25930142|52863509|Litopenaeus	structural molecule activity		
25930144|52863511|Litopenaeus	structural molecule activity		
25930150|52863517|Litopenaeus	catalytic activity	transporter activity	cell	macromolecular complex	cellular process	cellular process	localization	metabolic process	cell	multicellular organismal process	cellular process	cellular component biogenesis		
25930152|52863519|Litopenaeus	cellular component biogenesis	transcription regulator activity	organelle		
25930153|52863520|Litopenaeus	structural molecule activity	biological regulation	metabolic process		
25930154|52863521|Litopenaeus	structural molecule activity		
25930160|52863527|Litopenaeus	structural molecule activity		
25930176|52863543|Litopenaeus	structural molecule activity	biological regulation	metabolic process		
25930180|52863547|Litopenaeus	binding	metabolic process	cellular process	cell	binding	multicellular organismal process		
25930181|52863548|Litopenaeus	cellular component biogenesis	transcription regulator activity	organelle		
25930199|52863566|Litopenaeus	metabolic process	extracellular region	binding		
25930202|52863569|Litopenaeus	cellular component biogenesis	transcription regulator activity	organelle		
25930222|52863589|Litopenaeus	structural molecule activity		
25930224|52863591|Litopenaeus	structural molecule activity		
25930228|52863595|Litopenaeus	structural molecule activity		
25930229|52863596|Litopenaeus	structural molecule activity		
25930237|52863604|Litopenaeus	structural molecule activity		
25930270|52863637|Litopenaeus		
25930274|52863641|Litopenaeus	catalytic activity	cell	macromolecular complex	cellular process		
25930280|52863647|Litopenaeus	catalytic activity	response to stimulus	extracellular region	transporter activity	metabolic process	localization		
26273684|56956778|Litopenaeus	enzyme regulator activity	cell	cellular process		
26273687|56956781|Litopenaeus	biological regulation	cellular process	multicellular organismal process	metabolic process	catalytic activity	reproduction	metabolic process	cellular process	cellular process	cell	binding	cellular component biogenesis	developmental process	binding		
26273696|56956790|Litopenaeus	transcription regulator activity	organelle	macromolecular complex	metabolic process	catalytic activity	cellular component organization	biological regulation	cellular process	binding	organelle	binding	cellular process	metabolic process		
26273698|56956792|Litopenaeus	reproduction	developmental process	cellular process	cellular component organization	cellular process	metabolic process	biological regulation	metabolic process	binding	binding		
26273708|56956802|Litopenaeus	biological regulation	metabolic process	organelle	transcription regulator activity	organelle	macromolecular complex		
26273720|56956814|Litopenaeus	cell	response to stimulus	developmental process	response to stimulus	multicellular organismal process	growth	cellular component biogenesis		
26273735|56956829|Litopenaeus	catalytic activity	metabolic process		
26273737|56956831|Litopenaeus	catalytic activity	metabolic process		
26273738|56956832|Litopenaeus	catalytic activity	metabolic process		
26273747|56956841|Litopenaeus	reproduction	cell	transcription regulator activity		
26273749|56956843|Litopenaeus	metabolic process	transcription regulator activity	organelle	macromolecular complex	organelle	cellular component biogenesis	multicellular organismal process	binding	biological regulation		
26273758|56956852|Litopenaeus	catalytic activity	cell	cell	metabolic process	metabolic process		
26273769|56956863|Litopenaeus	multicellular organismal process	reproduction	cellular process	developmental process	cellular process	cell	organelle	cell	cellular process	cellular component biogenesis	cellular component organization	biological regulation	binding	binding	organelle	binding	cell	cellular process	cellular process	binding	growth	metabolic process	cellular process	localization	cell		
26273770|56956864|Litopenaeus	catalytic activity	transporter activity	cell	macromolecular complex	cellular process	cellular process	localization	metabolic process	cell	multicellular organismal process	cellular process	cellular component biogenesis		
26273779|56956873|Litopenaeus	catalytic activity	cell	macromolecular complex	cellular process		
26273782|56956876|Litopenaeus	catalytic activity	transporter activity	cell	macromolecular complex	cellular process	response to stimulus	cell	electron carrier activity	binding		
26273784|56956878|Litopenaeus	catalytic activity	transporter activity	macromolecular complex	cell	electron carrier activity	cell	cellular process		
26273785|56956879|Litopenaeus	catalytic activity	transporter activity	cell	macromolecular complex	cellular process	response to stimulus	cell	electron carrier activity	binding		
26273786|56956880|Litopenaeus	catalytic activity	transporter activity	cell	macromolecular complex	cellular process	response to stimulus	cell	electron carrier activity	binding		
26273787|56956881|Litopenaeus	catalytic activity	transporter activity	cell	macromolecular complex	cellular process	response to stimulus	cell	electron carrier activity	binding		
26273788|56956882|Litopenaeus	catalytic activity	transporter activity	cell	macromolecular complex	cellular process	cell	electron carrier activity	binding		
26273791|56956885|Litopenaeus	catalytic activity	binding	cellular process	metabolic process	metabolic process		
26273796|56956890|Litopenaeus	catalytic activity	cellular process	organelle	binding		
26273806|56956900|Litopenaeus		
26273807|56956901|Litopenaeus		
26273808|56956902|Litopenaeus		
26273809|56956903|Litopenaeus	catalytic activity		
27157694|57504532|Litopenaeus	binding	cell		
27157711|57504549|Litopenaeus	binding	organelle	macromolecular complex	cell	metabolic process	transcription regulator activity	binding	multicellular organismal process	binding	cellular process	organelle	cell	reproduction	localization	cellular component biogenesis		
27157730|57504568|Litopenaeus	binding	cell		
27157733|57504611|Litopenaeus	catalytic activity	organelle	cell	macromolecular complex	binding	catalytic activity		
27157755|57504633|Litopenaeus	catalytic activity	transporter activity	cell	macromolecular complex	cellular process	response to stimulus	cell	electron carrier activity	binding		
27157800|57504766|Litopenaeus	cellular component biogenesis	structural molecule activity	organelle	cell	macromolecular complex	binding	catalytic activity	catalytic activity	developmental process	cellular process	multicellular organismal process	cellular process	binding		
27157821|57504824|Litopenaeus	multicellular organismal process	cellular component biogenesis	binding	binding	cellular process	developmental process	cellular component organization	cellular process	organelle	biological regulation	macromolecular complex	cellular process	metabolic process	cell	cell	cellular process	binding	binding	cellular process		
27157822|57504825|Litopenaeus	cellular component biogenesis	structural molecule activity	organelle	cell	macromolecular complex	binding	catalytic activity	catalytic activity	developmental process	cellular process	multicellular organismal process	cellular process	binding		
2725258|5236694|Penaeus	cellular component biogenesis	extracellular region	binding	cell	multicellular organismal process	extracellular region		
2725262|5236698|Penaeus	cellular component biogenesis	extracellular region	binding	cell	multicellular organismal process	extracellular region		
2725263|5236699|Penaeus	catalytic activity	transporter activity	cell	macromolecular complex	cellular process	response to stimulus	cell	electron carrier activity	binding		
2725264|5236700|Penaeus	catalytic activity	response to stimulus	extracellular region	transporter activity	metabolic process	localization		
2725268|5236704|Penaeus	cellular process	metabolic process	metabolic process	catalytic activity	multicellular organismal process		
2725278|5236714|Penaeus	catalytic activity	transporter activity	macromolecular complex	cell	electron carrier activity	cell	cellular process		
2725283|5236719|Penaeus	catalytic activity	response to stimulus	extracellular region	transporter activity	metabolic process	localization		
2725285|5236721|Penaeus	extracellular region	macromolecular complex	nutrient reservoir activity	extracellular region	transporter activity	localization	cell		
2725304|5236740|Penaeus	extracellular region	macromolecular complex	nutrient reservoir activity	extracellular region	transporter activity	localization	cell		
2725305|5236741|Penaeus	metabolic process	extracellular region	binding		
2725309|5236745|Penaeus	binding	cell		
2725318|5236754|Penaeus	organelle		
2725320|5236756|Penaeus		
2725323|5236759|Penaeus	metabolic process	extracellular region	binding		
2725337|5236773|Penaeus	catalytic activity	transporter activity	cell	macromolecular complex	cell	cellular process		
2725338|5236774|Penaeus	metabolic process	extracellular region	binding	cell		
2725340|5236776|Penaeus	metabolic process	extracellular region	binding		
2725354|5236790|Penaeus	catalytic activity	response to stimulus	extracellular region	transporter activity	metabolic process	localization		
2725355|5236791|Penaeus	response to stimulus	response to stimulus	molecular transducer activity	cell	cellular process		
2725356|5236792|Penaeus	cellular component biogenesis	extracellular region	binding	cell	multicellular organismal process	extracellular region		
2725358|5236794|Penaeus	binding	catalytic activity	organelle	macromolecular complex	catalytic activity	cell	multicellular organismal process	binding		
29271843|110836040|Penaeus	catalytic activity	metabolic process		
29271845|110836045|Penaeus	catalytic activity	metabolic process		
30999776|84490929|Penaeus	cell		
31294963|150173007|Penaeus	structural molecule activity		
31294968|109974229|Penaeus	catalytic activity	cellular process	metabolic process	metabolic process		
31294970|109974232|Penaeus	catalytic activity		
31294971|109974233|Penaeus	structural molecule activity		
31294975|150173052|Penaeus	binding		
31294979|109974241|Penaeus	binding	extracellular region	binding	transporter activity	localization		
31860960|90028759|Penaeus		
31860966|90028765|Express	cellular component biogenesis	extracellular region	binding	cell	multicellular organismal process	extracellular region		
31860967|90028766|Higher	cellular component biogenesis	extracellular region	binding	cell	multicellular organismal process	extracellular region		
31860970|90028769|Penaeus	cellular component biogenesis	extracellular region	binding	cell	multicellular organismal process	extracellular region		
31860978|90028777|Higher	catalytic activity		
31860981|90028780|Higher	catalytic activity		
31860983|90028782|Penaeus	cellular component biogenesis	extracellular region	binding	cell	multicellular organismal process	extracellular region		
31860984|90028783|Higher	cellular component biogenesis	extracellular region	binding	cell	multicellular organismal process	extracellular region		
31860988|90028787|Higher	binding	organelle	macromolecular complex	localization	binding	cell		
32722190|114214798|Litopenaeus	enzyme regulator activity	extracellular region		
33949413|116078196|Penaeus	metabolic process	extracellular region	binding	cell		
33949414|116078107|Penaeus	metabolic process	extracellular region	binding	cell		
33949419|116078112|Penaeus	metabolic process	extracellular region	binding		
33949421|116078114|Penaeus	metabolic process	extracellular region	binding		
33949422|116078115|Penaeus	metabolic process	extracellular region	binding	cell		
33949427|116078120|Penaeus	metabolic process	extracellular region	binding	cell		
33949428|116078121|Penaeus	metabolic process	extracellular region	binding	cell		
33949440|116078133|Penaeus	metabolic process	extracellular region	binding		
33949443|116078136|Penaeus	cellular component biogenesis	extracellular region	binding	cell	multicellular organismal process	extracellular region		
33949444|116078137|Penaeus	cellular component biogenesis	extracellular region	binding	cell	multicellular organismal process	extracellular region		
33949445|116078138|Penaeus	cellular component biogenesis	extracellular region	binding	cell	multicellular organismal process	extracellular region		
33949446|116078139|Penaeus	cellular component biogenesis	extracellular region	binding	cell	multicellular organismal process	extracellular region		
33949455|116078148|Penaeus	transporter activity	cell	localization		
33949468|116078155|Penaeus	catalytic activity		
33949500|116078181|Penaeus	response to stimulus		
34629579|83762949|Penaeus	transcription regulator activity	organelle	cellular component biogenesis		
34629582|83762952|Penaeus	localization	catalytic activity	binding	metabolic process	organelle	macromolecular complex		
34629592|83762962|Penaeus	catalytic activity	transporter activity	cellular process	macromolecular complex	cell	cell	enzyme regulator activity	cell	multicellular organismal process		
34629612|83762982|Penaeus	metabolic process	binding	cell	macromolecular complex		
34629652|83763022|Penaeus	transcription regulator activity	cellular process	cell	cell	developmental process	cellular process	multicellular organismal process		
34629677|83763047|Penaeus		
34629678|83763048|Penaeus	cellular process	binding	organelle	binding		
34629701|83763071|Penaeus	catalytic activity	response to stimulus		
34629727|83763097|Penaeus	enzyme regulator activity	extracellular region		
34629730|83763100|Penaeus		
34629752|83763122|Penaeus		
34629762|83763132|Penaeus	cellular process	catalytic activity	transporter activity	macromolecular complex	cell		
34629767|83763137|Penaeus	cellular process	binding	cell	macromolecular complex	localization	catalytic activity	cell		
34629777|83763147|Penaeus	cell	binding		
34629778|83763148|Penaeus		
34629790|83763160|Penaeus	catalytic activity	cell		
34629818|83763188|Penaeus	reproduction	cellular process	developmental process	multicellular organismal process	binding	binding	cellular component organization	cellular process	organelle	macromolecular complex		
34629830|83763200|Penaeus	binding	metabolic process	cellular process	cell	binding	multicellular organismal process		
34629833|83763203|Penaeus	organelle	macromolecular complex	developmental process	multicellular organismal process	multicellular organismal process	reproduction	cellular process	catalytic activity	catalytic activity	cellular component organization	cellular component biogenesis	cellular process	cell	biological regulation	cellular process	response to stimulus	binding	binding	cell		
34629901|83763271|Penaeus		
34629913|83763283|Penaeus	catalytic activity	response to stimulus	metabolic process		
34629935|83763305|Penaeus	cellular process	catalytic activity	transporter activity	macromolecular complex	cell		
34630000|83763370|Penaeus		
34630002|83763372|Penaeus	binding	localization	cellular component organization		
35009042|109134933|Penaeus	cellular process	catalytic activity	transporter activity	macromolecular complex	cell		
35009093|109134984|Penaeus	catalytic activity	transporter activity	macromolecular complex	cell	cellular process	cell		
35009095|109134986|Penaeus	metabolic process	structural molecule activity	cell	cell	cellular process	cellular process		
35009110|109135001|Penaeus	binding		
35009146|109135037|Penaeus	reproduction	viral reproduction	organelle	binding		
35009299|109135190|Penaeus	developmental process	cellular component organization	cell		
35009329|109135220|Penaeus	cellular process	catalytic activity	macromolecular complex	cell		
35009358|109135249|Penaeus		
35009368|109135259|Penaeus	cellular process	cellular process	organelle	macromolecular complex	developmental process	multicellular organismal process	multicellular organismal process	organelle	cellular process		
35009429|109135320|Penaeus	cell	transporter activity	cell	developmental process	multicellular organismal process	multicellular organismal process	response to stimulus		
35009494|109135385|Penaeus	cell	catalytic activity	cell	cellular process	binding		
35009544|109135435|Penaeus		
35009913|109135804|Penaeus		
35283673|109136376|Penaeus	organelle	organelle	cell	organelle	binding	binding	binding	biological regulation	cellular process		
35283685|109136388|Penaeus	catalytic activity	metabolic process	metabolic process		
35283733|109136436|Penaeus	organelle		
35283734|109136437|Penaeus	catalytic activity	metabolic process	metabolic process		
35283749|109136452|Penaeus	cell	binding		
35283759|109136462|Penaeus	metabolic process	transcription regulator activity	reproduction	response to stimulus	multicellular organismal process	biological regulation	developmental process	organelle	binding	binding		
35283764|109136467|Penaeus	metabolic process	cell	localization		
35283769|109136472|Penaeus	reproduction	cellular process	developmental process	multicellular organismal process	binding	binding	cellular component organization	cellular process	organelle	macromolecular complex		
35283772|109136475|Penaeus	biological regulation	cellular process	binding		
35283773|109136476|Penaeus	catalytic activity	response to stimulus		
35283789|109136492|Penaeus	catalytic activity	metabolic process	metabolic process		
35283794|109136497|Penaeus		
35283797|109136500|Penaeus	metabolic process	metabolic process	catalytic activity		
35283812|109136515|Penaeus	cellular process	catalytic activity	macromolecular complex	cell		
35283815|109136518|Penaeus		
35283849|109136552|Penaeus	metabolic process	binding	cell	macromolecular complex	enzyme regulator activity		
35283850|109136553|Penaeus	cellular process	catalytic activity	macromolecular complex	cell		
35283865|109136568|Penaeus	binding	metabolic process	cellular process	cell	binding	multicellular organismal process		
35283866|109136569|Penaeus	developmental process	multicellular organismal process	multicellular organismal process	cellular process	cellular component biogenesis	cell	metabolic process	metabolic process	metabolic process	catalytic activity	localization	cellular component organization	biological regulation	reproduction	catalytic activity		
35283870|109136573|Penaeus		
35283883|109136586|Penaeus	catalytic activity	transporter activity	macromolecular complex	cell	electron carrier activity	cell	cellular process		
35283891|109136594|Penaeus	catalytic activity	response to stimulus		
35283918|109136621|Penaeus	biological regulation	cellular process	binding		
35283932|109136635|Penaeus		
35283933|109136636|Penaeus	biological regulation	cellular process	binding		
35283935|109136638|Penaeus	response to stimulus		
35283940|109136643|Penaeus	reproduction	cellular process	developmental process	multicellular organismal process	binding	binding	cellular component organization	cellular process	organelle	macromolecular complex		
35283948|109136651|Penaeus	catalytic activity	transporter activity	macromolecular complex	cell	cellular process	electron carrier activity		
35283962|109136665|Penaeus	biological regulation	metabolic process	transcription regulator activity	organelle	metabolic process	binding		
35283973|109136676|Penaeus	organelle	organelle	cellular process	binding		
36891002|109136755|Penaeus	catalytic activity	transporter activity	cell	macromolecular complex	cellular process	response to stimulus	cell	electron carrier activity	binding		
36891005|109136758|Penaeus	catalytic activity	transporter activity	macromolecular complex	cell	cellular process	electron carrier activity		
36891061|109136814|Penaeus	catalytic activity	transporter activity	macromolecular complex	cell	cellular process	electron carrier activity		
36891095|109136848|Penaeus	catalytic activity	cell	macromolecular complex	metabolic process	metabolic process	cell	organelle	cellular component biogenesis	cellular process	cellular process	cellular process	response to stimulus		
3829535|6952807|Penaeus	cellular component biogenesis	catalytic activity	organelle	cell	macromolecular complex	catalytic activity	multicellular organismal process	metabolic process	metabolic process	binding	catalytic activity		
38335416|91752308|Penaeus	response to stimulus	response to stimulus	molecular transducer activity	cell	organelle	cell	cell	cell	macromolecular complex	cell	developmental process	cellular component organization	cellular process	multicellular organismal process	cellular process	cellular process	binding	biological regulation	cellular process	response to stimulus		
38335442|91752334|Penaeus	cellular process	catalytic activity	transporter activity	macromolecular complex	cell		
38335481|91752373|Penaeus	catalytic activity	binding		
38335503|91752395|Penaeus	catalytic activity		
38335506|91752398|Penaeus	cellular component biogenesis	extracellular region	binding	cell	multicellular organismal process	extracellular region		
38335507|91752399|Penaeus	binding	transporter activity	localization		
38335508|91752400|Penaeus	catalytic activity		
38335515|91752407|Penaeus	catalytic activity	cell	macromolecular complex	metabolic process	metabolic process		
38335618|91752510|Penaeus	catalytic activity		
38335623|91752515|Penaeus	metabolic process	extracellular region	binding	cell		
38335656|91752548|Penaeus	cellular component biogenesis	extracellular region	binding	cell	multicellular organismal process	extracellular region		
38335701|91752593|Penaeus	binding	transporter activity	localization		
38335711|91752603|Penaeus	metabolic process	translation regulator activity	binding	cell	cellular process	developmental process	multicellular organismal process	biological regulation	binding	binding	metabolic process	cellular process	cellular component organization		
38335734|91752626|Penaeus	cellular component biogenesis	extracellular region	binding	cell	multicellular organismal process	extracellular region		
38335758|91752650|Penaeus	metabolic process	extracellular region	binding		
38335794|91752686|Penaeus	cellular component biogenesis	extracellular region	binding	cell	multicellular organismal process	extracellular region		
38335798|91752690|Penaeus	cellular component biogenesis	extracellular region	binding	cell	multicellular organismal process	extracellular region		
38335799|91752691|Penaeus	catalytic activity	cellular process	metabolic process	metabolic process	metabolic process	metabolic process	binding		
38335861|91752753|Penaeus	metabolic process	extracellular region	binding	cell		
38335863|91752755|Penaeus	catalytic activity		
38335865|91752757|Penaeus	catalytic activity	cellular process	metabolic process	metabolic process	metabolic process	metabolic process	binding		
38335871|91752763|Penaeus	binding	transporter activity	localization		
38335897|91752789|Penaeus	cellular component biogenesis	extracellular region	binding	cell	multicellular organismal process	extracellular region		
38335919|91752811|Penaeus	catalytic activity	response to stimulus		
38335965|91752857|Penaeus	cellular process	cell	binding	binding		
38335980|91752872|Penaeus	structural molecule activity		
38336036|91752928|Penaeus	cellular component biogenesis	extracellular region	binding	cell	multicellular organismal process	extracellular region		
38336038|91752930|Penaeus	cellular component biogenesis	organelle	macromolecular complex		
38336040|91752932|Penaeus	cellular component biogenesis	extracellular region	binding	cell	multicellular organismal process	extracellular region		
38336045|91752937|Penaeus	metabolic process	extracellular region	binding		
38336047|91752939|Penaeus	cellular component biogenesis	extracellular region	binding	cell	multicellular organismal process	extracellular region		
38336048|91752940|Penaeus	metabolic process	extracellular region	binding	cell		
38336049|91752941|Penaeus	metabolic process	extracellular region	binding	cell		
38336052|91752944|Penaeus	cellular component biogenesis	extracellular region	binding	cell	multicellular organismal process	extracellular region		
38336055|91752947|Penaeus	cellular component biogenesis	extracellular region	binding	cell	multicellular organismal process	extracellular region		
38336061|91752953|Penaeus	metabolic process	extracellular region	binding	cell		
38336066|91752958|Penaeus	cellular component biogenesis	extracellular region	binding	cell	multicellular organismal process	extracellular region		
38336067|91752959|Penaeus	metabolic process	extracellular region	binding	cell		
38336071|91752963|Penaeus	metabolic process	extracellular region	binding	cell		
38336072|91752964|Penaeus	cellular component biogenesis	extracellular region	binding	cell	multicellular organismal process	extracellular region		
38336082|91752974|Penaeus	cellular component biogenesis	extracellular region	binding	cell	multicellular organismal process	extracellular region		
38336086|91752978|Penaeus	cellular component biogenesis	extracellular region	binding	cell	multicellular organismal process	extracellular region		
38336095|91752987|Penaeus	structural molecule activity		
38336098|91752990|Penaeus	cellular component biogenesis	extracellular region	binding	cell	multicellular organismal process	extracellular region		
38336101|91752993|Penaeus	metabolic process	extracellular region	binding	cell		
38336106|91752998|Penaeus	metabolic process	extracellular region	binding	cell		
38336107|91752999|Penaeus	structural molecule activity	metabolic process	extracellular region	binding		
38336108|91753000|Penaeus	metabolic process	extracellular region	binding	cell		
38336119|91753011|Penaeus	metabolic process	extracellular region	binding	cell		
38336120|91753012|Penaeus	cellular component biogenesis	extracellular region	binding	cell	multicellular organismal process	extracellular region		
38336130|91753022|Penaeus	cellular component biogenesis	extracellular region	binding	cell	multicellular organismal process	extracellular region		
38336141|91753033|Penaeus	cellular component biogenesis	extracellular region	binding	cell	multicellular organismal process	extracellular region		
38336142|91753034|Penaeus	cellular component biogenesis	extracellular region	binding	cell	multicellular organismal process	extracellular region		
38336149|91753041|Penaeus		
38336150|91753042|Penaeus	metabolic process	extracellular region	binding	cell		
38336154|91753046|Penaeus	cellular component biogenesis	extracellular region	binding	cell	multicellular organismal process	extracellular region		
38336156|91753048|Penaeus	cellular component biogenesis	extracellular region	binding	cell	multicellular organismal process	extracellular region		
38336159|91753051|Penaeus	cellular process	developmental process	multicellular organismal process	binding		
38336162|91753054|Penaeus	metabolic process	extracellular region	binding	cell		
38336170|91753062|Penaeus	cellular component biogenesis	extracellular region	binding	cell	multicellular organismal process	extracellular region		
38336176|91753068|Penaeus	metabolic process	extracellular region	binding		
38336191|91753083|Penaeus	metabolic process	extracellular region	binding	cell		
38336193|91753085|Penaeus	cellular component biogenesis	extracellular region	binding	cell	multicellular organismal process	extracellular region		
38336197|91753089|Penaeus	metabolic process	extracellular region	binding		
38336209|91753101|Penaeus	cellular component biogenesis	extracellular region	binding	cell	multicellular organismal process	extracellular region		
38336213|91753105|Penaeus	cellular component biogenesis	extracellular region	binding	cell	multicellular organismal process	extracellular region		
38336215|91753107|Penaeus	cellular component biogenesis	extracellular region	binding	cell	multicellular organismal process	extracellular region		
38336223|91753115|Penaeus	cellular component biogenesis	extracellular region	binding	cell	multicellular organismal process	extracellular region		
38336225|91753117|Penaeus	metabolic process	extracellular region	binding	cell		
38336226|91753118|Penaeus	metabolic process	extracellular region	binding	cell		
38336229|91753121|Penaeus	cellular component biogenesis	extracellular region	binding	cell	multicellular organismal process	extracellular region		
38336236|91753128|Penaeus	structural molecule activity	metabolic process	extracellular region	binding		
38336237|91753129|Penaeus	cellular component biogenesis	extracellular region	binding	cell	multicellular organismal process	extracellular region		
38336249|91753141|Penaeus	cellular component biogenesis	extracellular region	binding	cell	multicellular organismal process	extracellular region		
38336257|91753149|Penaeus	metabolic process	extracellular region	binding		
38336264|91753156|Penaeus	cellular component biogenesis	extracellular region	binding	cell	multicellular organismal process	extracellular region		
38336265|91753157|Penaeus	cellular component biogenesis	extracellular region	binding	cell	multicellular organismal process	extracellular region		
38336269|91753161|Penaeus	catalytic activity	metabolic process	cell	metabolic process	electron carrier activity		
38336271|91753163|Penaeus	cellular component biogenesis	extracellular region	binding	cell	multicellular organismal process	extracellular region		
38336278|91753170|Penaeus	cellular component biogenesis	extracellular region	binding	cell	multicellular organismal process	extracellular region		
38336279|91753171|Penaeus	metabolic process	extracellular region	binding		
38336281|91753173|Penaeus	cellular component biogenesis	extracellular region	binding	cell	multicellular organismal process	extracellular region		
38336284|91753176|Penaeus	cellular component biogenesis	extracellular region	binding	cell	multicellular organismal process	extracellular region		
38336287|91753179|Penaeus	metabolic process	extracellular region	binding	cell		
38336289|91753181|Penaeus	cellular component biogenesis	extracellular region	binding	cell	multicellular organismal process	extracellular region		
38336292|91753184|Penaeus	metabolic process	extracellular region	binding		
38336293|91753185|Penaeus	cellular component biogenesis	extracellular region	binding	cell	multicellular organismal process	extracellular region		
38336302|91753194|Penaeus	cellular component biogenesis	extracellular region	binding	cell	multicellular organismal process	extracellular region		
38336306|91753198|Penaeus	cellular component biogenesis	extracellular region	binding	cell	multicellular organismal process	extracellular region		
38336309|91753201|Penaeus	metabolic process	extracellular region	binding	cell		
38336312|91753204|Penaeus	reproduction	developmental process	cellular process	multicellular organismal process	cellular component organization	cell	extracellular region		
38336314|91753206|Penaeus	metabolic process	extracellular region	binding	cell		
38336316|91753208|Penaeus	cellular component biogenesis	extracellular region	binding	cell	multicellular organismal process	extracellular region		
38336319|91753211|Penaeus	cellular component biogenesis	extracellular region	binding	cell	multicellular organismal process	extracellular region		
38336325|91753217|Penaeus	organelle	cellular component biogenesis	binding		
38336335|91753227|Penaeus	metabolic process	extracellular region	binding	cell		
38336338|91753230|Penaeus	cellular component biogenesis	extracellular region	binding	cell	multicellular organismal process	extracellular region		
38336349|91753241|Penaeus	cellular component biogenesis	extracellular region	binding	cell	multicellular organismal process	extracellular region		
38336352|91753244|Penaeus	cellular component biogenesis	extracellular region	binding	cell	multicellular organismal process	extracellular region		
38336357|91753249|Penaeus	cellular component biogenesis	extracellular region	binding	cell	multicellular organismal process	extracellular region		
38336361|91753253|Penaeus	cellular component biogenesis	extracellular region	binding	cell	multicellular organismal process	extracellular region		
38336364|91753256|Penaeus	metabolic process	extracellular region	binding	cell		
38336367|91753259|Penaeus	cellular component biogenesis	extracellular region	binding	cell	multicellular organismal process	extracellular region		
38336369|91753261|Penaeus	metabolic process	extracellular region	binding	cell		
38336376|91753268|Penaeus	cellular component biogenesis	extracellular region	binding	cell	multicellular organismal process	extracellular region		
38336378|91753270|Penaeus	cellular component biogenesis	extracellular region	binding	cell	multicellular organismal process	extracellular region		
38336382|91753274|Penaeus	metabolic process	extracellular region	binding	cell		
38336383|91753275|Penaeus	metabolic process	extracellular region	binding	cell		
38336387|91753279|Penaeus	cellular component biogenesis	extracellular region	binding	cell	multicellular organismal process	extracellular region		
38336390|91753282|Penaeus		
38336393|91753285|Penaeus	metabolic process	extracellular region	binding	cell		
38336397|91753289|Penaeus	metabolic process	extracellular region	binding	cell		
38336401|91753293|Penaeus	metabolic process	extracellular region	binding		
38336404|91753296|Penaeus	cellular component biogenesis	extracellular region	binding	cell	multicellular organismal process	extracellular region		
38336406|91753298|Penaeus	cellular component biogenesis	extracellular region	binding	cell	multicellular organismal process	extracellular region		
38336411|91753303|Penaeus	cellular component biogenesis	extracellular region	binding	cell	multicellular organismal process	extracellular region		
38336416|91753308|Penaeus	metabolic process	extracellular region	binding	cell		
38336417|91753309|Penaeus	organelle	cellular process	binding	biological regulation	binding	cellular process	cellular process		
38336418|91753310|Penaeus	cellular component biogenesis	extracellular region	binding	cell	multicellular organismal process	extracellular region		
38336419|91753311|Penaeus	metabolic process	extracellular region	binding		
38336421|91753313|Penaeus	cellular component biogenesis	extracellular region	binding	cell	multicellular organismal process	extracellular region		
38336439|91753331|Penaeus	metabolic process	extracellular region	binding	cell		
38336440|91753332|Penaeus	metabolic process	extracellular region	binding		
38336442|91753334|Penaeus	binding	cell	macromolecular complex	cellular process	developmental process	multicellular organismal process	cellular process	binding		
38336445|91753337|Penaeus	metabolic process	extracellular region	binding	cell		
38336448|91753340|Penaeus	metabolic process	extracellular region	binding		
38336450|91753342|Penaeus	binding		
38336451|91753343|Penaeus	metabolic process	extracellular region	binding		
38336452|91753344|Penaeus	metabolic process	extracellular region	binding	cell		
38336454|91753346|Penaeus	metabolic process	extracellular region	binding		
38336456|91753348|Penaeus	metabolic process	extracellular region	binding	cell		
38336464|91753356|Penaeus	cellular component biogenesis	extracellular region	binding	cell	multicellular organismal process	extracellular region		
38336465|91753357|Penaeus	cellular component biogenesis	extracellular region	binding	cell	multicellular organismal process	extracellular region		
38336466|91753358|Penaeus	cellular component biogenesis	extracellular region	binding	cell	multicellular organismal process	extracellular region		
38336468|91753360|Penaeus	metabolic process	extracellular region	binding	cell		
38336469|91753361|Penaeus	metabolic process	extracellular region	binding		
38336470|91753362|Penaeus	cellular component biogenesis	extracellular region	binding	cell	multicellular organismal process	extracellular region		
38336475|91753367|Penaeus	metabolic process	extracellular region	binding	cell		
38336478|91753370|Penaeus	metabolic process	extracellular region	binding		
38336487|91753379|Penaeus	binding	cell	cell	macromolecular complex	metabolic process	enzyme regulator activity	cell		
38336491|91753383|Penaeus	metabolic process	extracellular region	binding	cell		
38336496|91753388|Penaeus	metabolic process	extracellular region	binding	cell		
38336515|91753407|Penaeus	metabolic process	extracellular region	binding	cell		
38336528|91753420|Penaeus	structural molecule activity	binding	metabolic process	extracellular region		
38336533|91753425|Penaeus	metabolic process	extracellular region	binding	cell		
38336537|91753429|Penaeus	cellular component biogenesis	extracellular region	binding	cell	multicellular organismal process	extracellular region		
38336539|91753431|Penaeus	cellular component biogenesis	extracellular region	binding	cell	multicellular organismal process	extracellular region		
38336541|91753433|Penaeus	cellular component biogenesis	extracellular region	binding	cell	multicellular organismal process	extracellular region		
38336544|91753436|Penaeus	metabolic process	extracellular region	binding	cell		
38336547|91753439|Penaeus	metabolic process	extracellular region	binding	cell		
38336550|91753442|Penaeus	metabolic process	extracellular region	binding	cell		
38336552|91753444|Penaeus	cellular component biogenesis	extracellular region	binding	cell	multicellular organismal process	extracellular region		
38336553|91753445|Penaeus	cellular component biogenesis	extracellular region	binding	cell	multicellular organismal process	extracellular region		
38336557|91753449|Penaeus	cellular component biogenesis	extracellular region	binding	cell	multicellular organismal process	extracellular region		
38336565|91753457|Penaeus	cellular component biogenesis	extracellular region	binding	cell	multicellular organismal process	extracellular region		
38336569|91753461|Penaeus	metabolic process	extracellular region	binding		
38336572|91753464|Penaeus	cellular component biogenesis	extracellular region	binding	cell	multicellular organismal process	extracellular region		
38336573|91753465|Penaeus	cellular component biogenesis	extracellular region	binding	cell	multicellular organismal process	extracellular region		
38336574|91753466|Penaeus		
38336575|91753467|Penaeus	metabolic process	extracellular region	binding		
38336577|91753469|Penaeus	cellular component biogenesis	extracellular region	binding	cell	multicellular organismal process	extracellular region		
38336578|91753470|Penaeus	cellular component biogenesis	extracellular region	binding	cell	multicellular organismal process	extracellular region		
38336581|91753473|Penaeus	structural molecule activity	metabolic process	extracellular region	binding		
38336582|91753474|Penaeus		
38336584|91753476|Penaeus	structural molecule activity	metabolic process	extracellular region	binding		
38336592|91753484|Penaeus	cellular component biogenesis	extracellular region	binding	cell	multicellular organismal process	extracellular region		
38336598|91753490|Penaeus	metabolic process	extracellular region	binding	cell		
38336614|91753506|Penaeus	response to stimulus		
38336616|91753508|Penaeus	metabolic process	extracellular region	binding	cell		
38336629|91753521|Penaeus	metabolic process	extracellular region	binding	cell		
38336636|91753528|Penaeus	cellular component biogenesis	extracellular region	binding	cell	multicellular organismal process	extracellular region		
38336643|91753535|Penaeus	cellular component biogenesis	extracellular region	binding	cell	multicellular organismal process	extracellular region		
38336653|91753545|Penaeus	cellular component biogenesis	extracellular region	binding	cell	multicellular organismal process	extracellular region		
38336660|91753552|Penaeus	metabolic process	extracellular region	binding	cell		
38336668|91753560|Penaeus	cellular component biogenesis	extracellular region	binding	cell	multicellular organismal process	extracellular region		
38336673|91753565|Penaeus	cellular component biogenesis	extracellular region	binding	cell	multicellular organismal process	extracellular region		
38336678|91753570|Penaeus	cellular component biogenesis	extracellular region	binding	cell	multicellular organismal process	extracellular region		
38336682|91753574|Penaeus	metabolic process	extracellular region	binding		
38336685|91753577|Penaeus	metabolic process	extracellular region	binding	cell		
38336687|91753579|Penaeus	cellular component biogenesis	extracellular region	binding	cell	multicellular organismal process	extracellular region		
38336690|91753582|Penaeus	structural molecule activity	metabolic process	extracellular region	binding		
38336695|91753587|Penaeus	cellular component biogenesis	extracellular region	binding	cell	multicellular organismal process	extracellular region		
38336699|91753591|Penaeus	cellular component biogenesis	cell	localization	binding	biological regulation	metabolic process		
38336700|91753592|Penaeus	metabolic process	extracellular region	binding	cell		
38336704|91753596|Penaeus	metabolic process	extracellular region	binding	cell		
38336708|91753600|Penaeus	cellular component biogenesis	extracellular region	binding	cell	multicellular organismal process	extracellular region		
38336722|91753614|Penaeus	cellular component biogenesis	extracellular region	binding	cell	multicellular organismal process	extracellular region		
38336729|91753621|Penaeus	cellular component biogenesis	extracellular region	binding	cell	multicellular organismal process	extracellular region		
38336730|91753622|Penaeus	cellular component biogenesis	extracellular region	binding	cell	multicellular organismal process	extracellular region		
38336737|91753629|Penaeus	metabolic process	extracellular region	binding	cell		
38336738|91753630|Penaeus	cellular component biogenesis	extracellular region	binding	cell	multicellular organismal process	extracellular region		
38336740|91753632|Penaeus	cellular component biogenesis	extracellular region	binding	cell	multicellular organismal process	extracellular region		
38336742|91753634|Penaeus	cellular component biogenesis	transcription regulator activity	organelle		
38336750|91753642|Penaeus	cellular component biogenesis	extracellular region	binding	cell	multicellular organismal process	extracellular region		
38386704|91938337|Penaeus	catalytic activity	response to stimulus	extracellular region	transporter activity	metabolic process	localization		
38386707|91938343|Penaeus	catalytic activity	response to stimulus	metabolic process	response to stimulus	response to stimulus	transporter activity	localization		
38386708|91938345|Penaeus	catalytic activity	response to stimulus	extracellular region	transporter activity	metabolic process	localization		
38386709|91938347|Penaeus	catalytic activity	response to stimulus	extracellular region	transporter activity	metabolic process	localization		
38386713|91938355|Penaeus	catalytic activity	response to stimulus	metabolic process	response to stimulus	response to stimulus	transporter activity	localization		
38386723|91938372|Penaeus	catalytic activity	response to stimulus	extracellular region	transporter activity	metabolic process	localization		
38386724|91938374|Penaeus	metabolic process	extracellular region	binding		
38386729|91938384|Penaeus	binding	biological regulation	metabolic process	organelle	binding	transcription regulator activity		
38386730|91938386|Penaeus	catalytic activity	response to stimulus	extracellular region	transporter activity	metabolic process	localization		
38386744|91938414|Penaeus	binding		
38386751|91938428|Penaeus	catalytic activity	response to stimulus	metabolic process	response to stimulus	response to stimulus	transporter activity	localization		
38386759|91938444|Penaeus	extracellular region	macromolecular complex	nutrient reservoir activity	extracellular region	transporter activity	localization	cell		
38386770|91938466|Penaeus	extracellular region	macromolecular complex	nutrient reservoir activity	extracellular region	transporter activity	localization	cell		
38386780|91938487|Penaeus	catalytic activity	transporter activity	macromolecular complex	cell	electron carrier activity	cell	cellular process		
38386784|91938495|Penaeus	catalytic activity	response to stimulus	metabolic process	response to stimulus	response to stimulus	transporter activity	localization		
38386790|91938507|Penaeus	catalytic activity	response to stimulus	metabolic process	response to stimulus	response to stimulus	transporter activity	localization		
38386796|91938517|Penaeus	structural molecule activity	metabolic process	extracellular region	binding		
38386802|91938526|Penaeus	structural molecule activity	metabolic process	extracellular region	binding		
38386807|91938536|Penaeus	catalytic activity	response to stimulus	metabolic process	response to stimulus	response to stimulus	transporter activity	localization		
38386808|91938538|Penaeus	binding	extracellular region	binding	transporter activity	localization		
38386820|91938554|Penaeus	binding		
38386824|91938561|Penaeus	catalytic activity	response to stimulus	metabolic process	response to stimulus	response to stimulus	transporter activity	localization		
38386827|91938564|Penaeus	catalytic activity	response to stimulus	extracellular region	transporter activity	metabolic process	localization		
38386832|91938573|Penaeus	catalytic activity	response to stimulus	metabolic process	response to stimulus	response to stimulus	transporter activity	localization		
38386854|91938608|Penaeus	catalytic activity	response to stimulus	metabolic process	response to stimulus	response to stimulus	transporter activity	localization		
38386859|91938618|Penaeus	binding		
38386865|91938630|Penaeus	catalytic activity	response to stimulus	extracellular region	transporter activity	metabolic process	localization		
38386868|91938636|Penaeus	binding	extracellular region	binding	transporter activity	localization		
38386871|91938642|Penaeus	catalytic activity	response to stimulus	extracellular region	transporter activity	metabolic process	localization		
38386874|91938648|Penaeus	binding		
38386877|91938654|Penaeus	structural molecule activity	metabolic process	extracellular region	binding		
38386893|91938686|Penaeus	catalytic activity	response to stimulus	extracellular region	transporter activity	metabolic process	localization		
38386908|91938716|Penaeus	catalytic activity	response to stimulus	extracellular region	transporter activity	metabolic process	localization		
38386912|91938724|Penaeus	catalytic activity	metabolic process	metabolic process	cellular process	cellular process	localization	metabolic process	metabolic process	extracellular region	catalytic activity	transporter activity	binding	molecular transducer activity	cell	macromolecular complex	response to stimulus		
38386915|91938730|Penaeus	response to stimulus		
38386917|91938734|Penaeus	structural molecule activity	metabolic process	extracellular region	binding		
38386920|91938740|Penaeus	catalytic activity	response to stimulus	metabolic process	response to stimulus	response to stimulus	transporter activity	localization		
38386925|91938750|Penaeus	catalytic activity	response to stimulus	extracellular region	transporter activity	metabolic process	localization		
38386927|91938754|Penaeus	binding		
38386932|91938763|Penaeus	catalytic activity	response to stimulus	metabolic process	response to stimulus	response to stimulus	transporter activity	localization		
38386934|91938766|Penaeus	catalytic activity	response to stimulus	metabolic process	response to stimulus	response to stimulus	transporter activity	localization		
38386954|91938797|Penaeus		
38386962|91938819|Penaeus	cellular process	catalytic activity	transporter activity	macromolecular complex	cell		
38386963|91938821|Penaeus	catalytic activity	response to stimulus	metabolic process	response to stimulus	response to stimulus	transporter activity	localization		
38386969|91938833|Penaeus	response to stimulus		
38386977|91938849|Penaeus	catalytic activity	response to stimulus	metabolic process	response to stimulus	response to stimulus	transporter activity	localization		
38386983|91938858|Penaeus	catalytic activity	transporter activity	macromolecular complex	cell	electron carrier activity	cell	cellular process		
38386988|91938866|Penaeus	extracellular region	macromolecular complex	nutrient reservoir activity	extracellular region	transporter activity	localization	cell		
38386989|91938867|Penaeus	organelle		
38386991|91938870|Penaeus	catalytic activity	response to stimulus	extracellular region	transporter activity	metabolic process	localization		
38386999|91938887|Penaeus	catalytic activity	response to stimulus	metabolic process	response to stimulus	response to stimulus	transporter activity	localization		
38387001|91938891|Penaeus	structural molecule activity	metabolic process	extracellular region	binding		
38387002|91938894|Penaeus	catalytic activity	response to stimulus	extracellular region	transporter activity	metabolic process	localization		
38387004|91938898|Penaeus	extracellular region	macromolecular complex	nutrient reservoir activity	extracellular region	transporter activity	localization	cell		
38387008|91938906|Penaeus	binding	biological regulation	metabolic process	organelle	binding	transcription regulator activity		
38387016|91938922|Penaeus	extracellular region	macromolecular complex	nutrient reservoir activity	extracellular region	transporter activity	localization	cell		
38387021|91938930|Penaeus	catalytic activity	response to stimulus	extracellular region	transporter activity	metabolic process	localization		
38387022|91938931|Penaeus	extracellular region	macromolecular complex	nutrient reservoir activity	extracellular region	transporter activity	localization	cell		
38387025|91938937|Penaeus	catalytic activity	response to stimulus	extracellular region	transporter activity	metabolic process	localization		
38387034|91938949|Penaeus	metabolic process	extracellular region	binding		
38387035|91938950|Penaeus	structural molecule activity	metabolic process	extracellular region	binding		
38387042|91938964|Penaeus	catalytic activity	response to stimulus	extracellular region	transporter activity	metabolic process	localization		
3913997|9587444|Nucleotide	catalytic activity		
3914001|9587448|Penaeus	binding	cell		
3914012|9587459|Sequence	catalytic activity	transporter activity	cell	macromolecular complex	cellular process	response to stimulus	cell	electron carrier activity	binding		
3914047|9587494|cytochrome	catalytic activity	transporter activity	macromolecular complex	cell	electron carrier activity	cell	cellular process		
3914059|9587506|Penaeus	binding	cell	macromolecular complex	cellular process	developmental process	multicellular organismal process	cellular process	binding		
3914067|9587514|similar	binding	cell		
3914861|9945179|Penaeus	multicellular organismal process	developmental process	binding	cell	cellular process		
3914865|9945183|Penaeus	catalytic activity	transporter activity	cell	macromolecular complex	cellular process	response to stimulus	cell	electron carrier activity	binding		
3914866|9945184|Penaeus	catalytic activity	cell	macromolecular complex	cellular process		
3914869|9945187|Penaeus	catalytic activity	transporter activity	cell	macromolecular complex	cell	cellular process		
4033944|11037807|Similar	cellular process	binding	response to stimulus	developmental process	multicellular organismal process	response to stimulus		
4033949|11037812|Penaeus	catalytic activity	transporter activity	cell	macromolecular complex	cellular process	response to stimulus	cell	electron carrier activity	binding		
4033958|11037821|Penaeus	catalytic activity	transporter activity	cell	macromolecular complex	cell	cellular process		
4033991|11037854|Penaeus	organelle	organelle	reproduction	developmental process	cellular component organization	cellular process	multicellular organismal process	localization	cellular component biogenesis	binding	biological regulation	metabolic process	cell	organelle	cell	cellular process	metabolic process	binding	binding	cellular process	multicellular organismal process	cellular process	binding		
4034002|11037865|Similar	catalytic activity	metabolic process	cellular component biogenesis	developmental process	cellular component organization	biological regulation	binding		
4034006|11037869|Similar	cell	binding		
4034008|11037871|Similar	organelle	macromolecular complex	cell	localization	cellular process	cellular process	transporter activity	cell	cell	localization	binding	cell	structural molecule activity		
4034012|11037875|Similar	catalytic activity	transporter activity	macromolecular complex	cell	electron carrier activity	cell	cellular process		
4034025|11037888|Similar	cell	binding		
4034029|11037892|Similar	catalytic activity	transporter activity	cell	macromolecular complex	cellular process	cell	electron carrier activity	binding		
4034043|11037906|Similar	transcription regulator activity	organelle	cellular component biogenesis		
4034048|11037911|Similar	transcription regulator activity	organelle	biological regulation	metabolic process	organelle	macromolecular complex	binding		
4034049|11037912|This	catalytic activity	transporter activity	macromolecular complex	cell	electron carrier activity	cell	cellular process		
4034065|11037928|Similar	catalytic activity	cellular process	metabolic process	metabolic process		
4053520|11037940|Similar	catalytic activity	transporter activity	cell	macromolecular complex	cellular process	cellular process	localization	metabolic process	cell	multicellular organismal process	cellular process	cellular component biogenesis		
4053523|11037943|Similar	catalytic activity	transporter activity	cell	macromolecular complex	cell	cellular process		
4053536|9945189|Similar	catalytic activity	transporter activity	cell	macromolecular complex	cellular process	cellular process	localization	metabolic process	cell	multicellular organismal process	cellular process	cellular component biogenesis		
4053560|9945213|Similar	catalytic activity	transporter activity	cell	macromolecular complex	cellular process	cellular process	localization	metabolic process	cell	multicellular organismal process	cellular process	cellular component biogenesis		
40956505|154937059|Penaeus	developmental process	multicellular organismal process	multicellular organismal process	cellular process	cellular component biogenesis	cell	metabolic process	metabolic process	metabolic process	catalytic activity	localization	cellular component organization	biological regulation	reproduction	catalytic activity		
40956507|154937061|Penaeus	reproduction	developmental process	cellular process	multicellular organismal process	cellular component organization	cell	extracellular region		
40956514|154937068|Penaeus	catalytic activity		
40956521|154937075|Penaeus	reproduction	developmental process	cellular process	multicellular organismal process	cellular component organization	cell	extracellular region		
4098053|9945228|Poly	multicellular organismal process	cellular component biogenesis	binding	binding	cellular process	developmental process	cellular component organization	cellular process	organelle	biological regulation	macromolecular complex	cellular process	metabolic process	cell	cell	cellular process	binding	binding	cellular process		
4098056|9945231|Poly	binding	organelle	macromolecular complex	cell	metabolic process	transcription regulator activity	binding	multicellular organismal process	binding	cellular process	organelle	cell	reproduction	localization	cellular component biogenesis		
4098057|9945232|Poly	catalytic activity	cell	macromolecular complex	cellular process		
41339431|112434079|Litopenaeus	catalytic activity	metabolic process		
41339437|112434085|Litopenaeus	developmental process	multicellular organismal process	cellular process	cellular process	cellular process	cellular process	organelle	cell	binding	binding	macromolecular complex		
41526315|113365142|Penaeus	binding	biological regulation	metabolic process	organelle	binding	transcription regulator activity		
41526322|113365149|Penaeus	catalytic activity	metabolic process		
41526344|113365171|Penaeus	macromolecular complex	cell	cellular process	catalytic activity	transporter activity	binding	electron carrier activity	cellular process		
41526362|113365189|Penaeus	binding	catalytic activity	metabolic process		
41526373|113365200|Penaeus	catalytic activity	metabolic process		
41526377|113365204|Penaeus	catalytic activity	cellular process	developmental process	multicellular organismal process	metabolic process	metabolic process	cellular component biogenesis		
41526391|113365218|Penaeus	metabolic process	transcription regulator activity	organelle	binding	transcription regulator activity	biological regulation	organelle	macromolecular complex	localization		
41526423|113365250|Penaeus		
41526443|113365270|Penaeus	catalytic activity	transporter activity	cell	macromolecular complex	cellular process	cellular process	localization	metabolic process	cell	multicellular organismal process	cellular process	cellular component biogenesis		
41526462|113365289|Penaeus		
41526468|113365295|Penaeus	catalytic activity	transporter activity	macromolecular complex	cell	cellular process	electron carrier activity		
41526473|113365300|Penaeus	metabolic process	cell	localization		
41526474|113365301|Penaeus	catalytic activity		
41526478|113365305|Penaeus	reproduction	cellular process	multicellular organismal process	developmental process	cellular process	cellular component biogenesis	cellular process	cell	catalytic activity	localization	binding		
41526507|113365334|Penaeus		
41526508|113365335|Penaeus	catalytic activity	electron carrier activity		
41526512|113365339|Penaeus	catalytic activity	transporter activity	localization	macromolecular complex	cell	cellular process	cellular process	metabolic process	cell		
41526533|113365360|Penaeus	catalytic activity	transporter activity	macromolecular complex	cell	cellular process	electron carrier activity		
41526534|113365361|Penaeus		
41526542|113365369|Penaeus	structural molecule activity		
41526552|113365379|Penaeus		
41526559|113365386|Penaeus	reproduction	cellular process	developmental process	multicellular organismal process	binding	cellular process	binding	catalytic activity		
41526567|113365394|Penaeus	structural molecule activity		
41526583|113365410|Penaeus	cellular process	organelle	cellular process	cellular process		
41526585|113365412|Penaeus	metabolic process	transcription regulator activity	organelle	binding	transcription regulator activity	biological regulation	organelle	macromolecular complex	localization		
41526691|113365518|Penaeus	catalytic activity	metabolic process	metabolic process	localization		
41526700|113365527|Penaeus	organelle	macromolecular complex	localization	localization	transporter activity		
41526712|113365539|Penaeus	cellular process	developmental process	multicellular organismal process	enzyme regulator activity	cell	biological regulation		
41526718|113365545|Penaeus	metabolic process	cell	localization		
41526762|113365589|Penaeus	catalytic activity	transporter activity	macromolecular complex	cell	cellular process	cell		
41526769|113365596|Penaeus	reproduction	cellular process	multicellular organismal process	developmental process	cellular process	cellular component biogenesis	cellular process	cell	catalytic activity	localization	binding		
41526776|113365603|Penaeus	cellular process	catalytic activity	transporter activity	macromolecular complex	cell		
41526785|113365612|Penaeus	metabolic process	extracellular region	binding		
41526787|113365614|Penaeus	cellular component biogenesis	extracellular region	binding	cell	multicellular organismal process	extracellular region		
41526816|113365643|Penaeus	binding		
41526828|113365655|Penaeus	catalytic activity	response to stimulus	extracellular region	transporter activity	metabolic process	localization		
41526832|113365659|Penaeus	cellular component biogenesis	extracellular region	binding	cell	multicellular organismal process	extracellular region		
41526837|113365664|Penaeus		
41526842|113365669|Penaeus		
41526861|113365688|Penaeus	catalytic activity	transporter activity	macromolecular complex	cell	electron carrier activity	cell	cellular process		
41526864|113365691|Penaeus		
41526871|113365698|Penaeus	metabolic process	extracellular region	binding	cell		
41526883|113365710|Penaeus	catalytic activity	metabolic process		
41526886|113365713|Penaeus	cellular component biogenesis	extracellular region	binding	cell	multicellular organismal process	extracellular region		
41526891|113365718|Penaeus	structural molecule activity	metabolic process	extracellular region	binding		
41526897|113365724|Penaeus	metabolic process	extracellular region	binding		
41526900|113365727|Penaeus	cellular component biogenesis	transcription regulator activity	organelle		
41526908|113365735|Penaeus	response to stimulus	response to stimulus		
41526910|113365737|Penaeus	metabolic process	extracellular region	binding		
41526911|113365738|Penaeus	catalytic activity	cell	macromolecular complex	metabolic process	metabolic process	response to stimulus		
41526919|113365746|Penaeus	metabolic process	extracellular region	binding		
41526929|113365756|Penaeus	cellular component biogenesis	extracellular region	binding	cell	multicellular organismal process	extracellular region		
41526931|113365758|Penaeus	cellular component biogenesis	extracellular region	binding	cell	multicellular organismal process	extracellular region		
41526949|113365776|Penaeus	cellular component biogenesis	extracellular region	binding	cell	multicellular organismal process	extracellular region		
41526961|113365788|Penaeus	catalytic activity	response to stimulus	extracellular region	transporter activity	metabolic process	localization		
41526978|113365805|Penaeus		
41526990|113365817|Penaeus		
41526998|113365825|Penaeus	cellular process	catalytic activity	transporter activity	macromolecular complex	cell		
41526999|113365826|Penaeus	cellular component biogenesis	extracellular region	binding	cell	multicellular organismal process	extracellular region		
41527013|113365840|Penaeus	cellular component biogenesis	extracellular region	binding	cell	multicellular organismal process	extracellular region		
41527016|113365843|Penaeus	catalytic activity	electron carrier activity		
41527025|113365852|Penaeus	cellular component biogenesis	extracellular region	binding	cell	multicellular organismal process	extracellular region		
41527030|113365857|Penaeus		
41527032|113365859|Penaeus	cellular component biogenesis	extracellular region	binding	cell	multicellular organismal process	extracellular region		
41527033|113365860|Penaeus	cellular component biogenesis	extracellular region	binding	cell	multicellular organismal process	extracellular region		
41527039|113365866|Penaeus	catalytic activity	response to stimulus	metabolic process	response to stimulus	response to stimulus	transporter activity	localization		
41527043|113365870|Penaeus	cellular component biogenesis	extracellular region	binding	cell	multicellular organismal process	extracellular region		
41527048|113365875|Penaeus	metabolic process	cell	localization		
41527049|113365876|Penaeus	metabolic process	extracellular region	binding		
41527059|113365886|Penaeus	response to stimulus	cell	response to stimulus	response to stimulus		
41527076|113365903|Penaeus	cellular component biogenesis	extracellular region	binding	cell	multicellular organismal process	extracellular region		
41527086|113365913|Penaeus	cellular component biogenesis	extracellular region	binding	cell	multicellular organismal process	extracellular region		
41527092|113365919|Penaeus	reproduction	cellular process	binding	cell	extracellular region	multicellular organismal process	cellular process	cellular component organization	cell	binding	developmental process	multicellular organismal process		
41527096|113365923|Penaeus	cellular component biogenesis	extracellular region	binding	cell	multicellular organismal process	extracellular region		
41527118|113365945|Penaeus	metabolic process	extracellular region	binding		
41527131|113365958|Penaeus	structural molecule activity	binding	metabolic process	extracellular region		
41527134|113365961|Penaeus	cellular component biogenesis	extracellular region	binding	cell	multicellular organismal process	extracellular region		
41527136|113365963|Penaeus	metabolic process	extracellular region	binding		
41527139|113365966|Penaeus	metabolic process	extracellular region	binding		
41527145|113365972|Penaeus		
41527151|113365978|Penaeus	catalytic activity	catalytic activity	metabolic process		
41527165|113365992|Penaeus	metabolic process	extracellular region	binding	cell		
41527167|113365994|Penaeus		
41527169|113365996|Penaeus	catalytic activity	response to stimulus		
41527173|113366000|Penaeus	cellular component biogenesis	extracellular region	binding	cell	multicellular organismal process	extracellular region		
41527175|113366002|Penaeus	cellular component biogenesis	extracellular region	binding	cell	multicellular organismal process	extracellular region		
41527182|113366009|Penaeus	metabolic process	extracellular region	binding	cell		
41527190|113366017|Penaeus	catalytic activity	response to stimulus		
41527195|113366022|Penaeus	cellular component biogenesis	extracellular region	binding	cell	multicellular organismal process	extracellular region		
41527196|113366023|Penaeus	cellular component biogenesis	extracellular region	binding	cell	multicellular organismal process	extracellular region		
41527217|113366044|Penaeus	catalytic activity		
41527219|113366046|Penaeus	metabolic process	extracellular region	binding		
41527235|113366062|Penaeus	metabolic process	extracellular region	binding		
41527253|113366080|Penaeus	localization		
41527265|113366092|Penaeus	catalytic activity	response to stimulus		
41527266|113366093|Penaeus	structural molecule activity	metabolic process	extracellular region	binding		
41527271|113366098|Penaeus		
41527280|113366107|Penaeus	extracellular region	macromolecular complex	nutrient reservoir activity	extracellular region	transporter activity	localization	cell		
41527293|113366120|Penaeus	metabolic process	structural molecule activity	cell	cell	binding		
41527303|113366130|Penaeus	extracellular region	macromolecular complex	nutrient reservoir activity	extracellular region	transporter activity	localization	cell		
41527305|113366132|Penaeus	metabolic process	catalytic activity		
41527313|113366140|Penaeus	catalytic activity	response to stimulus	extracellular region	transporter activity	metabolic process	localization		
41527327|113366154|Penaeus	structural molecule activity	metabolic process	extracellular region	binding		
41527342|113366169|Penaeus	catalytic activity	response to stimulus	extracellular region	transporter activity	metabolic process	localization		
41527350|113366177|Penaeus	binding	extracellular region	binding	transporter activity	localization		
41527352|113366179|Penaeus	cell	binding		
41527354|113366181|Penaeus	catalytic activity	response to stimulus	extracellular region	transporter activity	metabolic process	localization		
41527356|113366183|Penaeus	extracellular region	macromolecular complex	nutrient reservoir activity	extracellular region	transporter activity	localization	cell		
41527379|113366206|Penaeus	extracellular region	macromolecular complex	nutrient reservoir activity	extracellular region	transporter activity	localization	cell		
41527391|113366218|Penaeus	structural molecule activity		
41527399|113366226|Penaeus	catalytic activity	response to stimulus	extracellular region	transporter activity	metabolic process	localization		
41527411|113366238|Penaeus	catalytic activity	response to stimulus	metabolic process	response to stimulus	response to stimulus	transporter activity	localization		
41527422|113366249|Penaeus	catalytic activity	response to stimulus	extracellular region	transporter activity	metabolic process	localization		
41527430|113366257|Penaeus	catalytic activity	response to stimulus	extracellular region	transporter activity	metabolic process	localization		
41527445|113366272|Penaeus		
41527459|113366286|Penaeus	catalytic activity	response to stimulus	metabolic process	response to stimulus	response to stimulus	transporter activity	localization		
41527466|113366293|Penaeus	extracellular region	macromolecular complex	nutrient reservoir activity	extracellular region	transporter activity	localization	cell		
41527467|113366294|Penaeus	catalytic activity	response to stimulus	metabolic process	response to stimulus	response to stimulus	transporter activity	localization		
41527488|113366315|Penaeus		
41527494|113366321|Penaeus	structural molecule activity		
41527530|113366357|Penaeus	localization	cellular component organization		
41527532|113366359|Penaeus	binding		
41527550|113366377|Penaeus	catalytic activity	cellular process	cell	cell		
41527554|113366381|Penaeus	catalytic activity	binding	cellular process	response to stimulus	cellular process	response to stimulus	response to stimulus	cell		
41527560|113366387|Penaeus	metabolic process	cell	localization		
41527562|113366389|Penaeus	metabolic process	metabolic process	binding	cell	organelle	cell	macromolecular complex		
41527567|113366394|Penaeus	multicellular organismal process	developmental process	binding	cell	cellular process		
41527593|113366420|Penaeus	cell	enzyme regulator activity	biological regulation	growth	cellular component biogenesis		
41527607|113366434|Penaeus	binding	transporter activity	localization		
41527617|113366444|Penaeus	cell		
41527618|113366445|Penaeus	multicellular organismal process	developmental process	cellular component organization	cellular process	multicellular organismal process	cellular process	metabolic process	catalytic activity	binding	organelle	localization	cellular process	cell	binding	metabolic process	cell		
41527642|113366469|Penaeus	metabolic process	cell	localization		
41527646|113366473|Penaeus		
41527649|113366476|Penaeus	cell	organelle	cell	macromolecular complex	localization	cellular process	cellular process	transporter activity	localization	binding		
41527685|113366512|Penaeus	catalytic activity		
41527707|113366534|Penaeus	organelle		
41527721|113366548|Penaeus		
41527722|113366549|Penaeus		
41527728|113366555|Penaeus	multicellular organismal process	developmental process	cellular component organization	cellular process	multicellular organismal process	cellular process	metabolic process	catalytic activity	binding	organelle	localization	cellular process	cell	binding	metabolic process	cell		
41527732|113366559|Penaeus	cell		
41527743|113366570|Penaeus	extracellular region	macromolecular complex	nutrient reservoir activity	extracellular region	transporter activity	localization	cell		
41527748|113366575|Penaeus	binding	transporter activity	localization		
41527755|113366582|Penaeus	multicellular organismal process	developmental process	binding	cell	cellular process		
41527765|113366592|Penaeus	extracellular region	macromolecular complex	nutrient reservoir activity	extracellular region	transporter activity	localization	cell		
41527766|113366593|Penaeus	cellular component biogenesis	extracellular region	binding	cell	multicellular organismal process	extracellular region		
41527776|113366603|Penaeus	catalytic activity	response to stimulus	extracellular region	transporter activity	metabolic process	localization		
41527784|113366611|Penaeus	reproduction	cellular process	developmental process	multicellular organismal process	binding	cellular process	binding	catalytic activity		
41527798|113366625|Penaeus	catalytic activity	response to stimulus	metabolic process	response to stimulus	response to stimulus	transporter activity	localization		
41527802|113366629|Penaeus	catalytic activity	cellular process	developmental process	multicellular organismal process	metabolic process	metabolic process	cellular component biogenesis		
41527809|113366636|Penaeus	catalytic activity	response to stimulus	extracellular region	transporter activity	metabolic process	localization		
41527812|113366639|Penaeus	metabolic process	cell	localization		
41527824|113366651|Penaeus		
41527841|113366668|Penaeus	metabolic process	cell	localization		
41527842|113366669|Penaeus	catalytic activity	response to stimulus	metabolic process	response to stimulus	response to stimulus	transporter activity	localization		
41527850|113366677|Penaeus	extracellular region		
41527869|113366696|Penaeus	catalytic activity	cellular process		
41527890|113366717|Penaeus	organelle	macromolecular complex	binding	developmental process	cellular process	multicellular organismal process	metabolic process	catalytic activity	binding	biological regulation	metabolic process	metabolic process	metabolic process		
41527891|113366718|Penaeus	response to stimulus	cellular process	binding	catalytic activity	enzyme regulator activity	organelle	cellular component biogenesis		
41527920|113366747|Penaeus	biological regulation	cellular process	binding		
41527927|113366754|Penaeus	catalytic activity	cellular process		
41527934|113366761|Penaeus		
41527979|113366806|Penaeus	catalytic activity	cellular process		
41528008|113366835|Penaeus	structural molecule activity		
41528036|113366863|Penaeus	cellular component biogenesis	extracellular region	binding	cell	multicellular organismal process	extracellular region		
41528046|113366873|Penaeus	catalytic activity	cellular process		
41528050|113366877|Penaeus	catalytic activity	cellular process		
41528075|113366902|Penaeus		
41528077|113366904|Penaeus	reproduction	cellular process	binding	cell	extracellular region	multicellular organismal process	cellular process	cellular component organization	cell	binding	developmental process	multicellular organismal process		
41528099|113366926|Penaeus	molecular transducer activity	transcription regulator activity	organelle	cellular component biogenesis	biological regulation	metabolic process	reproduction	developmental process	cellular process	response to stimulus	multicellular organismal process	metabolic process	metabolic process	binding	binding	transcription regulator activity	response to stimulus		
41528102|113366929|Penaeus	reproduction	biological regulation	metabolic process	binding	transcription regulator activity	cellular process	multicellular organismal process	organelle	cellular process	growth	cellular component biogenesis	cellular process	cellular process	metabolic process	multicellular organismal process	binding	macromolecular complex	cellular process	cellular process	cellular process		
41528106|113366933|Penaeus	structural molecule activity		
41528110|113366937|Penaeus		
41528119|113366946|Penaeus	structural molecule activity		
41528127|113366954|Penaeus		
41528131|113366958|Penaeus		
41528132|113366959|Penaeus		
41528136|113366963|Penaeus	metabolic process	cell	localization		
41702325|157098517|Penaeus	catalytic activity	metabolic process		
41702354|157098545|Penaeus	catalytic activity	metabolic process		
41702376|157098567|Penaeus	catalytic activity	transporter activity	cell	macromolecular complex	cell	cellular process		
41702382|157098573|Penaeus	catalytic activity	response to stimulus	extracellular region	transporter activity	metabolic process	localization		
41702390|157098581|Penaeus	catalytic activity	metabolic process		
41702440|157098631|Penaeus	extracellular region	macromolecular complex	nutrient reservoir activity	extracellular region	transporter activity	localization	cell		
41702442|157098633|Penaeus	organelle	macromolecular complex	reproduction	cellular process	catalytic activity	localization	developmental process	multicellular organismal process	cellular component biogenesis	cellular component organization	binding	multicellular organismal process	cell	cell	binding	biological regulation	cellular process		
41702451|157098642|Penaeus	extracellular region	macromolecular complex	nutrient reservoir activity	extracellular region	transporter activity	localization	cell		
41702452|157098643|Penaeus	extracellular region	macromolecular complex	nutrient reservoir activity	extracellular region	transporter activity	localization	cell		
41708446|157098670|Penaeus	catalytic activity	transporter activity	localization	macromolecular complex	cell	cellular process	cellular process	metabolic process	cell		
42008880|157098658|Penaeus	catalytic activity	response to stimulus		
44996129|157098677|Penaeus	cell		
45131566|224775726|Litopenaeus	catalytic activity	transporter activity	cell	macromolecular complex	cellular process	response to stimulus	cell	electron carrier activity	binding		
45131567|224775727|Litopenaeus	catalytic activity	transporter activity	cell	macromolecular complex	cell	cellular process		
45131568|224775728|Litopenaeus	catalytic activity		
45131571|224775731|Litopenaeus	binding	cell		
45131578|224775738|Litopenaeus	catalytic activity	transporter activity	cell	macromolecular complex	cellular process	cell	electron carrier activity	binding		
45131579|224775739|Litopenaeus	catalytic activity	cell	macromolecular complex	cell		
45131580|224775740|Litopenaeus	catalytic activity	cell	macromolecular complex	cellular process		
45131581|224775741|Litopenaeus	structural molecule activity		
45131588|224775748|Litopenaeus	catalytic activity	transporter activity	cell	macromolecular complex	cellular process	cell	electron carrier activity	binding		
45131589|224775749|Litopenaeus	catalytic activity	transporter activity	cell	macromolecular complex	cell	cellular process		
45131591|224775751|Litopenaeus	structural molecule activity		
45131592|224775752|Litopenaeus	structural molecule activity		
45131593|224775753|Litopenaeus	structural molecule activity		
45131597|224775757|Litopenaeus	developmental process	multicellular organismal process	cellular process	cellular process	cellular process	cellular process	organelle	cell	binding	binding	macromolecular complex		
45131599|224775759|Litopenaeus	structural molecule activity		
45131600|224775760|Litopenaeus	developmental process	multicellular organismal process	catalytic activity	organelle	electron carrier activity	binding	metabolic process	response to stimulus		
45131601|224775761|Litopenaeus	cellular process	catalytic activity	macromolecular complex	cell		
45131603|224775763|Litopenaeus	structural molecule activity		
45131604|224775764|Litopenaeus	structural molecule activity		
45131606|224775766|Litopenaeus	binding		
45131607|224775767|Litopenaeus	cellular component biogenesis	transcription regulator activity	organelle		
45713071|134274126|subtractive	catalytic activity	metabolic process	metabolic process		
46230148|144227811|Penaeus	catalytic activity	transporter activity	cell	macromolecular complex	cellular process	response to stimulus	cell	electron carrier activity	binding		
46230151|144227814|Penaeus	binding		
46230195|144227858|Penaeus	biological regulation	metabolic process	organelle	transcription regulator activity	organelle	macromolecular complex		
46686299|146771368|white	cellular process	binding	organelle		
46686313|146771382|white	metabolic process	binding	cell	macromolecular complex	enzyme regulator activity		
4792462|8888512|Litopenaeus	catalytic activity	response to stimulus	metabolic process		
4792480|8888530|Litopenaeus	multicellular organismal process	developmental process	binding	cell	cellular process		
4792499|8888549|Litopenaeus	catalytic activity	transporter activity	localization	macromolecular complex	cell	cellular process	cellular process	metabolic process	cell		
4792617|8888667|Litopenaeus	catalytic activity	cell	macromolecular complex	metabolic process		
4792658|8888708|Litopenaeus	binding	organelle	organelle	cellular process	catalytic activity	binding		
4792672|8888722|Litopenaeus	catalytic activity	metabolic process		
4792711|8888761|Litopenaeus	transcription regulator activity	organelle	biological regulation	metabolic process	organelle	macromolecular complex	binding		
4792719|8888769|Litopenaeus	binding	cellular process	organelle	metabolic process	biological regulation		
4792726|8888776|Litopenaeus		
4792733|8888783|Litopenaeus	cellular process	organelle	developmental process	cellular component organization	biological regulation	reproduction	cellular process	localization		
4792755|8888805|Litopenaeus	cellular process	organelle	developmental process	cellular component organization	biological regulation	reproduction	cellular process	localization		
4792768|8888818|Litopenaeus	cellular process	catalytic activity	transporter activity	macromolecular complex	cell		
4792770|8888820|Litopenaeus	cellular process	catalytic activity	macromolecular complex	cell		
4792799|8888849|Litopenaeus	enzyme regulator activity		
4792800|8888850|Litopenaeus	biological regulation	cellular process	binding		
50736377|160433689|subtractive	cellular component biogenesis	extracellular region	binding	cell	multicellular organismal process	extracellular region		
50736381|160433693|subtractive	cellular process	catalytic activity	multicellular organismal process	cellular process	cellular component organization	reproduction	localization	multicellular organismal process	cell	macromolecular complex	developmental process	metabolic process	metabolic process		
53441672|222386014|Penaeus	catalytic activity	transporter activity	cellular process	macromolecular complex	cell	cell	enzyme regulator activity	cell	multicellular organismal process		
53441673|222386015|Penaeus	catalytic activity	transporter activity	cell	macromolecular complex	cellular process	response to stimulus	cell	electron carrier activity	binding		
53441674|222386016|Penaeus	catalytic activity	transporter activity	cell	macromolecular complex	cellular process	response to stimulus	cell	electron carrier activity	binding		
53441675|222386017|Penaeus	catalytic activity	transporter activity	cell	macromolecular complex	cell	cellular process		
53441682|222386223|Penaeus	cellular component organization	metabolic process	binding	binding	binding	cell	macromolecular complex	cell	cellular process	cellular process	developmental process	cellular process	multicellular organismal process	cellular process		
53441712|222386820|Penaeus	cellular component biogenesis	cell	organelle	macromolecular complex	organelle	organelle	cellular process	biological regulation	cellular process		
53441713|222386821|Penaeus	catalytic activity	transporter activity	macromolecular complex	cell	electron carrier activity	cell	cellular process		
53441714|222386822|Penaeus	catalytic activity	transporter activity	cell	macromolecular complex	cellular process	response to stimulus	cell	electron carrier activity	binding		
53441715|222386823|Penaeus	catalytic activity	transporter activity	cell	macromolecular complex	cellular process	response to stimulus	cell	electron carrier activity	binding		
53441716|222386824|Penaeus	catalytic activity	transporter activity	cell	macromolecular complex	cellular process	response to stimulus	cell	electron carrier activity	binding		
53441733|222387212|Penaeus	cellular component organization	cellular process	metabolic process	binding	organelle	binding	binding	catalytic activity		
53441735|222387214|Penaeus	extracellular region		
53441736|222387215|Penaeus	extracellular region		
53441754|222393454|Penaeus	biological regulation	metabolic process	organelle	transcription regulator activity	organelle	macromolecular complex	binding		
53867126|218065190|Penaeus	binding	cell	macromolecular complex	cellular process	developmental process	multicellular organismal process	cellular process	binding		
53867127|218065191|Penaeus	cellular component biogenesis	structural molecule activity	macromolecular complex	cell		
53867130|218065194|Penaeus	localization	binding	transporter activity	cell	organelle	macromolecular complex	cellular process	organelle	cellular component organization	binding	cellular process	multicellular organismal process	developmental process	cellular process	biological regulation	cellular process	cellular process		
53867131|218065205|Penaeus	biological regulation	cellular process	cell	binding	binding	multicellular organismal process	response to stimulus	response to stimulus		
53867132|218065206|Penaeus	response to stimulus	response to stimulus	multicellular organismal process	cell	cell	response to stimulus		
53867138|218065212|Penaeus	catalytic activity		
53867152|218065236|Penaeus	localization	binding	cell	cell	localization		
53867154|218065301|Penaeus	metabolic process	biological regulation		
53868007|171652031|Litopenaeus	structural molecule activity		
53868010|171652034|Litopenaeus	organelle	organelle	reproduction	developmental process	cellular component organization	cellular process	multicellular organismal process	localization	cellular component biogenesis	binding	biological regulation	metabolic process	cell	organelle	cell	cellular process	metabolic process	binding	binding	cellular process	multicellular organismal process	cellular process	binding		
53868011|171652035|Litopenaeus		
53868012|171652036|Litopenaeus		
53868015|171652039|Litopenaeus	structural molecule activity		
53868016|171652040|Litopenaeus	structural molecule activity		
53868033|171652820|Litopenaeus		
53868045|171653598|Litopenaeus	structural molecule activity		
53868060|171654374|Litopenaeus	cell		
53868063|171654377|Litopenaeus	structural molecule activity		
53868068|171655136|Litopenaeus	structural molecule activity		
53868069|171655137|Litopenaeus	structural molecule activity		
53868076|171655144|Litopenaeus	structural molecule activity		
53868080|171655906|Litopenaeus	structural molecule activity		
53868085|171655911|Litopenaeus	structural molecule activity		
53868086|171655912|Litopenaeus	structural molecule activity		
53868088|171655914|Litopenaeus		
53868092|171655918|Litopenaeus	structural molecule activity		
53868128|171513903|Litopenaeus		
53868134|171513909|Litopenaeus	multicellular organismal process	structural molecule activity	extracellular region		
53868146|171514559|Litopenaeus	catalytic activity	organelle	macromolecular complex	cellular component biogenesis	catalytic activity	developmental process	cellular component organization	cellular process	multicellular organismal process	cellular process	cellular process	reproduction		
53868157|171515208|Litopenaeus	structural molecule activity		
53868158|171515209|Litopenaeus	structural molecule activity		
53868163|171515214|Litopenaeus	structural molecule activity		
53868164|171515215|Litopenaeus	structural molecule activity		
53868165|171515216|Litopenaeus	structural molecule activity		
53868176|171515858|Litopenaeus	structural molecule activity		
53868179|171515861|Litopenaeus	structural molecule activity		
53868180|171515862|Litopenaeus	structural molecule activity		
53868183|171515865|Litopenaeus	structural molecule activity		
53868184|171515866|Litopenaeus	structural molecule activity		
53868196|171516516|Litopenaeus	cellular component biogenesis	transcription regulator activity	organelle		
53868197|171516517|Litopenaeus	cellular component biogenesis	transcription regulator activity	organelle		
53868198|171516518|Litopenaeus	structural molecule activity		
53868199|171516519|Litopenaeus	structural molecule activity		
53868203|171517161|Litopenaeus	binding	binding	binding		
53868204|171517162|Litopenaeus	binding	binding	binding		
53868242|171518476|Litopenaeus	structural molecule activity		
53868243|171518477|Litopenaeus	structural molecule activity		
53868252|171573903|Litopenaeus		
53868253|171573904|Litopenaeus		
53868260|171574683|Litopenaeus	binding	catalytic activity	cellular process	binding	organelle	metabolic process	response to stimulus		
53868270|171574693|Litopenaeus	cellular component biogenesis	transcription regulator activity	organelle		
53868271|171574694|Litopenaeus	cellular component biogenesis	transcription regulator activity	organelle		
53868273|171574696|Litopenaeus	structural molecule activity		
53868274|171574697|Litopenaeus	structural molecule activity		
53868286|171575479|Litopenaeus	cellular component biogenesis	transcription regulator activity	organelle		
53868298|171576261|Litopenaeus		
53868299|171576262|Litopenaeus	binding	metabolic process	extracellular region		
53868302|171576265|Litopenaeus	structural molecule activity	biological regulation	metabolic process		
53868303|171576266|Litopenaeus	structural molecule activity	biological regulation	metabolic process		
53868317|171577050|Litopenaeus	binding	extracellular region	binding	transporter activity	localization		
53868318|171577051|Litopenaeus	binding	extracellular region	binding	transporter activity	localization		
53868319|171577052|Litopenaeus	multicellular organismal process	cellular component biogenesis	binding	binding	cellular process	developmental process	cellular component organization	cellular process	organelle	biological regulation	macromolecular complex	cellular process	metabolic process	cell	cell	cellular process	binding	binding	cellular process		
53868323|171577826|Litopenaeus	structural molecule activity		
53868324|171577827|Litopenaeus	structural molecule activity		
53868325|171577828|Litopenaeus	structural molecule activity		
53868351|171579386|Litopenaeus	cell		
53868356|171579391|Litopenaeus	structural molecule activity		
53868357|171579392|Litopenaeus	structural molecule activity		
53868369|171645012|Litopenaeus	transcription regulator activity	organelle	binding		
53868370|171645013|Litopenaeus	transcription regulator activity	organelle	binding		
53868372|171645015|Litopenaeus	structural molecule activity		
53868373|171645016|Litopenaeus	structural molecule activity		
53868374|171645017|Litopenaeus	structural molecule activity		
53868375|171645018|Litopenaeus	structural molecule activity		
53868388|171645896|Litopenaeus	structural molecule activity		
53868398|171646776|Litopenaeus	structural molecule activity		
53868399|171646777|Litopenaeus	structural molecule activity		
53868400|171646778|Litopenaeus	cellular component biogenesis	transcription regulator activity	organelle		
53868401|171646779|Litopenaeus	cellular component biogenesis	transcription regulator activity	organelle		
53868402|171646780|Litopenaeus	structural molecule activity		
53868403|171646781|Litopenaeus	structural molecule activity		
53868410|171647658|Litopenaeus	structural molecule activity		
53868411|171647659|Litopenaeus	structural molecule activity		
53868422|171647670|Litopenaeus	structural molecule activity		
53868426|171648544|Litopenaeus	structural molecule activity		
53868427|171648545|Litopenaeus	structural molecule activity		
53868429|171648547|Litopenaeus	catalytic activity	organelle	macromolecular complex	cellular component biogenesis	catalytic activity	developmental process	cellular component organization	cellular process	multicellular organismal process	cellular process	cellular process	reproduction		
53868430|171648548|Litopenaeus	structural molecule activity		
53868432|171648550|Litopenaeus	structural molecule activity		
53868433|171648551|Litopenaeus	structural molecule activity		
53868436|171648554|Litopenaeus	structural molecule activity		
53868437|171648555|Litopenaeus	structural molecule activity	biological regulation	metabolic process		
53868467|171650325|Litopenaeus	structural molecule activity		
53868468|171650326|Litopenaeus	structural molecule activity	biological regulation	metabolic process		
53868471|171651199|Litopenaeus	binding		
53868472|171651200|Litopenaeus	binding		
53868487|171502824|Litopenaeus	binding	extracellular region	binding	transporter activity	localization		
53868494|171502831|Litopenaeus	structural molecule activity		
53868495|171502832|Litopenaeus	structural molecule activity		
53868504|171503510|Litopenaeus	structural molecule activity		
53868505|171503511|Litopenaeus	structural molecule activity		
53868523|171504191|Litopenaeus	binding	extracellular region	binding	transporter activity	localization		
53868530|171504867|Litopenaeus	structural molecule activity		
53868531|171504868|Litopenaeus	structural molecule activity		
53868537|171504874|Litopenaeus	metabolic process	catalytic activity		
53868538|171504875|Litopenaeus	structural molecule activity		
53868539|171504876|Litopenaeus	structural molecule activity	biological regulation	metabolic process		
53868542|171504879|Litopenaeus	binding	cellular component biogenesis	cell		
53868545|171505551|Litopenaeus	binding		
53868551|171505557|Litopenaeus	cellular process	multicellular organismal process	organelle	cell	macromolecular complex	binding	binding	developmental process	cellular process	cellular process		
53868552|171505558|Litopenaeus	structural molecule activity		
53868553|171505559|Litopenaeus	organelle	macromolecular complex	catalytic activity	developmental process	cellular process	multicellular organismal process	localization	reproduction	cellular process	cellular process	cellular component biogenesis	binding		
53868554|171505560|Litopenaeus	organelle	macromolecular complex	catalytic activity	developmental process	cellular process	multicellular organismal process	localization	reproduction	cellular process	cellular process	cellular component biogenesis	binding		
53868559|171505565|Litopenaeus	structural molecule activity		
53868560|171506228|Litopenaeus	structural molecule activity		
53868568|171506236|Litopenaeus	cell	cell	macromolecular complex	cellular component biogenesis	binding	cell	cell		
53868569|171506237|Litopenaeus	cellular component biogenesis	transcription regulator activity	organelle		
53868570|171506238|Litopenaeus	cellular component biogenesis	transcription regulator activity	organelle		
53868574|171506242|Litopenaeus	cellular component biogenesis	transcription regulator activity	organelle		
53868575|171506912|Litopenaeus	cellular component biogenesis	transcription regulator activity	organelle		
53868587|171506924|Litopenaeus	catalytic activity	biological regulation	metabolic process	metabolic process		
53868599|171507610|Litopenaeus	structural molecule activity	multicellular organismal process	catalytic activity	organelle	cell	macromolecular complex	developmental process	cellular process	cellular process		
53868608|171573914|Litopenaeus	structural molecule activity		
53868627|171574705|Litopenaeus	cellular component biogenesis	transcription regulator activity	organelle		
53868628|171574706|Litopenaeus	cellular component biogenesis	transcription regulator activity	organelle		
53868632|171574710|Litopenaeus	structural molecule activity		
53868633|171574711|Litopenaeus	structural molecule activity		
53868638|171575486|Litopenaeus	structural molecule activity		
53868642|171575490|Litopenaeus	cell		
53868644|171575492|Litopenaeus	structural molecule activity		
53868645|171575493|Litopenaeus	structural molecule activity		
53868646|171575494|Litopenaeus	structural molecule activity		
53868647|171575495|Litopenaeus	structural molecule activity		
53868665|171577053|Litopenaeus	cellular component biogenesis	transcription regulator activity	organelle		
53868680|171577838|Litopenaeus	binding	cellular component biogenesis	cell		
53868692|171577850|Litopenaeus	cellular component biogenesis	transcription regulator activity	organelle		
53868697|171578624|Litopenaeus	structural molecule activity		
53868698|171578625|Litopenaeus	structural molecule activity		
53868701|171578628|Litopenaeus	structural molecule activity		
53868710|171579400|Litopenaeus	catalytic activity	cellular process	organelle	binding		
53868716|171579406|Litopenaeus	binding	biological regulation	metabolic process	organelle	binding	transcription regulator activity		
53868721|171579411|Litopenaeus	structural molecule activity		
53868726|171631990|Litopenaeus	catalytic activity	organelle	cell	macromolecular complex	binding	catalytic activity		
53868735|171631999|Litopenaeus	structural molecule activity		
53868741|171632907|Litopenaeus	cellular component biogenesis	transcription regulator activity	organelle		
53868747|171632913|Litopenaeus	binding	extracellular region	binding	transporter activity	localization		
53868760|171633828|Litopenaeus	cellular component biogenesis	catalytic activity	organelle	cell	macromolecular complex	catalytic activity	multicellular organismal process	metabolic process	metabolic process	binding	catalytic activity		
53868761|171633829|Litopenaeus	structural molecule activity		
53868772|171634742|Litopenaeus	structural molecule activity		
53868776|171634746|Litopenaeus	structural molecule activity		
53868777|171634747|Litopenaeus	structural molecule activity		
53868789|171635668|Litopenaeus	response to stimulus		
53868802|171636583|Litopenaeus	structural molecule activity		
53868803|171636584|Litopenaeus	structural molecule activity		
53868819|171637502|Litopenaeus	developmental process	multicellular organismal process	cellular process	cellular process	cellular process	cellular process	organelle	cell	binding	binding	macromolecular complex		
53868820|171637503|Litopenaeus	developmental process	multicellular organismal process	cellular process	cellular process	cellular process	cellular process	organelle	cell	binding	binding	macromolecular complex		
53868826|171637509|Litopenaeus		
53868833|171638418|Litopenaeus	structural molecule activity		
53868834|171638419|Litopenaeus	structural molecule activity		
53868856|171666550|Litopenaeus	structural molecule activity		
53868861|171667371|Litopenaeus	cellular component biogenesis	transcription regulator activity	organelle		
53868865|171667375|Litopenaeus	cellular component biogenesis	transcription regulator activity	organelle		
53868866|171667376|Litopenaeus	cellular component biogenesis	transcription regulator activity	organelle		
53868883|171668209|Litopenaeus	structural molecule activity	biological regulation	metabolic process		
53868884|171668210|Litopenaeus	structural molecule activity	biological regulation	metabolic process		
53868888|171668214|Litopenaeus	structural molecule activity		
53868891|171669033|Litopenaeus	catalytic activity		
53868905|171669863|Litopenaeus	binding	metabolic process	extracellular region		
53868917|171669875|Litopenaeus	structural molecule activity		
53868921|171670695|Litopenaeus	structural molecule activity		
53868922|171670696|Litopenaeus	structural molecule activity		
53868924|171670698|Litopenaeus		
53868930|171670704|Litopenaeus	structural molecule activity		
53868949|171671544|Litopenaeus	binding	organelle		
53868979|171526824|Litopenaeus	structural molecule activity		
53868988|171527269|Litopenaeus	binding	cell	cell	macromolecular complex	metabolic process	enzyme regulator activity	cell		
53869000|171527726|Litopenaeus	cellular component biogenesis	transcription regulator activity	organelle		
53869002|171527728|Litopenaeus	structural molecule activity		
53869006|171527732|Litopenaeus		
53869007|171527733|Litopenaeus		
53869026|171528642|Litopenaeus	structural molecule activity		
53869031|171528647|Litopenaeus	structural molecule activity		
53869044|171529105|Litopenaeus	structural molecule activity		
53869057|171529563|Litopenaeus	binding	extracellular region	binding	transporter activity	localization		
53869058|171529564|Litopenaeus	binding	extracellular region	binding	transporter activity	localization		
53869064|171529570|Litopenaeus	cellular component biogenesis	transcription regulator activity	organelle		
53869067|171529573|Litopenaeus	cellular component biogenesis	transcription regulator activity	organelle		
53869069|171529575|Litopenaeus	structural molecule activity		
53869070|171530021|Litopenaeus	structural molecule activity	biological regulation	metabolic process		
53869084|171530035|Litopenaeus	structural molecule activity		
53869087|171587388|Litopenaeus	binding	metabolic process	cellular process	cell	binding	multicellular organismal process		
53869101|171588044|Litopenaeus	structural molecule activity		
53869108|171588051|Litopenaeus	structural molecule activity		
53869109|171588052|Litopenaeus	structural molecule activity		
53869117|171588709|Litopenaeus	cellular component biogenesis	transcription regulator activity	organelle		
53869118|171588710|Litopenaeus	cellular component biogenesis	transcription regulator activity	organelle		
53869131|171589372|Litopenaeus	structural molecule activity		
53869138|171589379|Litopenaeus	structural molecule activity		
53869146|171590029|Litopenaeus		
53869151|171590034|Litopenaeus	structural molecule activity		
53869152|171590035|Litopenaeus	structural molecule activity		
53869153|171590036|Litopenaeus	structural molecule activity		
53869154|171590037|Litopenaeus	structural molecule activity		
53869162|171590694|Litopenaeus	transcription regulator activity	organelle	cellular component biogenesis		
53869173|171590705|Litopenaeus	structural molecule activity		
53869174|171590706|Litopenaeus	structural molecule activity		
53869175|171591363|Litopenaeus	structural molecule activity		
53869176|171591364|Litopenaeus	structural molecule activity		
53869181|171591369|Litopenaeus	catalytic activity	organelle		
53869196|171592028|Litopenaeus	cellular process	catalytic activity	macromolecular complex	cell	cellular process	cellular component biogenesis	developmental process	cellular component organization	biological regulation	molecular transducer activity	cellular process	cellular process	multicellular organismal process	response to stimulus	response to stimulus	multicellular organismal process		
53869201|171592033|Litopenaeus	structural molecule activity		
53869214|171639165|Litopenaeus	catalytic activity	cellular process	metabolic process	binding		
53869223|171639880|Litopenaeus	structural molecule activity		
53869225|171639882|Litopenaeus		
53869232|171639889|Litopenaeus		
53869233|171639890|Litopenaeus	molecular transducer activity	binding	cell	biological regulation	metabolic process	cell	binding	transcription regulator activity	binding		
53869236|171640608|Litopenaeus	binding	response to stimulus	response to stimulus	cellular component biogenesis	biological regulation	cellular process	metabolic process	metabolic process	response to stimulus		
53869247|171640619|Litopenaeus	structural molecule activity		
53869248|171640620|Litopenaeus	structural molecule activity		
53869257|171641335|Litopenaeus	organelle	cellular component biogenesis	structural molecule activity		
53869265|171642045|Litopenaeus	structural molecule activity		
53869274|171642054|Litopenaeus	binding	extracellular region	binding	transporter activity	localization		
53869275|171642055|Litopenaeus	binding	extracellular region	binding	transporter activity	localization		
53869278|171642058|Litopenaeus	structural molecule activity		
53869279|171642059|Litopenaeus	structural molecule activity		
53869281|171642758|Litopenaeus	structural molecule activity		
53869283|171642760|Litopenaeus	structural molecule activity		
53869288|171642765|Litopenaeus	structural molecule activity		
53869289|171642766|Litopenaeus	structural molecule activity		
53869323|171644199|Litopenaeus	binding	extracellular region	binding	transporter activity	localization		
53869324|171644200|Litopenaeus	binding	extracellular region	binding	transporter activity	localization		
53869345|171497149|Litopenaeus	cellular component biogenesis	transcription regulator activity	organelle		
53869346|171497150|Litopenaeus	cellular component biogenesis	transcription regulator activity	organelle		
53869352|171497156|Litopenaeus	structural molecule activity		
53869372|171498779|Litopenaeus	structural molecule activity		
53869386|171499598|Litopenaeus	cellular process	catalytic activity	macromolecular complex	cell		
53869402|171500412|Litopenaeus		
53869403|171500413|Litopenaeus		
53869414|171500424|Litopenaeus	binding	extracellular region	binding	transporter activity	localization		
53869415|171501237|Litopenaeus	binding	extracellular region	binding	transporter activity	localization		
53869441|171502068|Litopenaeus	structural molecule activity		
53869443|171502070|Litopenaeus	structural molecule activity		
53869460|171574713|Litopenaeus	structural molecule activity		
53869472|171574725|Litopenaeus	structural molecule activity		
53869490|171576283|Litopenaeus	biological regulation	cellular process	binding		
53869494|171576287|Litopenaeus	structural molecule activity	biological regulation	metabolic process		
53869495|171576288|Litopenaeus	structural molecule activity		
53869496|171576289|Litopenaeus	transporter activity	extracellular region	localization	structural molecule activity		
53869501|171576294|Litopenaeus	cellular component biogenesis	transcription regulator activity	organelle		
53869502|171576295|Litopenaeus	cellular component biogenesis	transcription regulator activity	organelle		
53869505|171577068|Litopenaeus		
53869506|171577069|Litopenaeus		
53869507|171577070|Litopenaeus	cellular component biogenesis	transcription regulator activity	organelle		
53869508|171577071|Litopenaeus	cellular component biogenesis	transcription regulator activity	organelle		
53869509|171577072|Litopenaeus	structural molecule activity		
53869510|171577073|Litopenaeus	structural molecule activity		
53869516|171577079|Litopenaeus	structural molecule activity		
53869517|171577080|Litopenaeus	structural molecule activity		
53869518|171577081|Litopenaeus	structural molecule activity		
53869519|171577082|Litopenaeus	structural molecule activity		
53869528|171577861|Litopenaeus	response to stimulus	response to stimulus	metabolic process	binding		
53869534|171577867|Litopenaeus	structural molecule activity		
53869535|171578637|Litopenaeus	structural molecule activity		
53869541|171578643|Litopenaeus	structural molecule activity		
53869542|171578644|Litopenaeus	structural molecule activity		
53869557|171579422|Litopenaeus	developmental process	cellular component organization	cellular process	multicellular organismal process		
53869562|171579427|Litopenaeus	structural molecule activity		
53869576|171632015|Litopenaeus	structural molecule activity		
53869583|171632924|Litopenaeus	structural molecule activity		
53869584|171632925|Litopenaeus	structural molecule activity		
53869596|171633839|Litopenaeus	structural molecule activity		
53869597|171633840|Litopenaeus	structural molecule activity		
53869605|171633848|Litopenaeus	structural molecule activity		
53869610|171634755|Litopenaeus	structural molecule activity	biological regulation	metabolic process		
53869611|171634756|Litopenaeus	structural molecule activity	biological regulation	metabolic process		
53869632|171635686|Litopenaeus	catalytic activity	response to stimulus		
53869636|171635690|Litopenaeus	binding	extracellular region	binding	transporter activity	localization		
53869644|171636600|Litopenaeus	binding	metabolic process	cellular process	cell	binding	multicellular organismal process		
53869645|171636601|Litopenaeus	binding	metabolic process	cellular process	cell	binding	multicellular organismal process		
53869656|171637514|Litopenaeus	catalytic activity	transporter activity	macromolecular complex	cell	cellular process		
53869666|171637524|Litopenaeus	binding	extracellular region	binding	transporter activity	localization		
53869667|171637525|Litopenaeus	binding	extracellular region	binding	transporter activity	localization		
53869674|171638434|Litopenaeus	structural molecule activity		
53869675|171638435|Litopenaeus	structural molecule activity		
53869676|171638436|Litopenaeus	structural molecule activity		
53869683|171638443|Litopenaeus	structural molecule activity		
53869684|171638444|Litopenaeus	structural molecule activity		
53869702|171489580|Litopenaeus		
53869706|171489584|Litopenaeus	cellular component biogenesis	transcription regulator activity	organelle		
53869707|171489585|Litopenaeus	cellular component biogenesis	transcription regulator activity	organelle		
53869708|171489586|Litopenaeus	binding	extracellular region	binding	transporter activity	localization		
53869709|171489587|Litopenaeus	binding	extracellular region	binding	transporter activity	localization		
53869710|171489588|Litopenaeus	structural molecule activity		
53869711|171489589|Litopenaeus	structural molecule activity		
53869712|171489590|Litopenaeus	structural molecule activity		
53869721|171490579|Litopenaeus	metabolic process	extracellular region	binding		
53869725|171490583|Litopenaeus	organelle	cellular process	binding	biological regulation	cellular process	binding	developmental process	cellular process	multicellular organismal process	metabolic process	metabolic process		
53869728|171490586|Litopenaeus	structural molecule activity		
53869729|171490587|Litopenaeus	structural molecule activity		
53869732|171491574|Litopenaeus	structural molecule activity		
53869756|171492582|Litopenaeus	localization	binding	cell	localization		
53869770|171493580|Litopenaeus	structural molecule activity		
53869776|171494570|Litopenaeus	structural molecule activity		
53869777|171494571|Litopenaeus	structural molecule activity		
53869782|171494576|Litopenaeus		
53869783|171494577|Litopenaeus		
53869790|171495568|Litopenaeus	cellular component biogenesis	transcription regulator activity	organelle		
53869800|171495578|Litopenaeus	structural molecule activity		
53869801|171495579|Litopenaeus	structural molecule activity		
53869807|171587403|Litopenaeus		
53869808|171587404|Litopenaeus		
53869818|171587414|Litopenaeus	catalytic activity		
53869821|171588059|Litopenaeus	cellular process	multicellular organismal process	organelle	cell	macromolecular complex	binding	binding	developmental process	cellular process	cellular process		
53869835|171588722|Litopenaeus	cell	enzyme regulator activity	biological regulation	growth	cellular component biogenesis		
53869836|171588723|Litopenaeus	cell	enzyme regulator activity	biological regulation	growth	cellular component biogenesis		
53869837|171588724|Litopenaeus	structural molecule activity		
53869838|171588725|Litopenaeus	structural molecule activity		
53869853|171589389|Litopenaeus	structural molecule activity		
53869869|171590047|Litopenaeus		
53869870|171590048|Litopenaeus		
53869884|171590711|Litopenaeus	binding	cell		
53869891|171590718|Litopenaeus	structural molecule activity		
53869892|171590719|Litopenaeus	structural molecule activity		
53869911|171592038|Litopenaeus	transporter activity	extracellular region	localization	structural molecule activity		
53869926|171639172|Litopenaeus	cell		
53869929|171639175|Litopenaeus	biological regulation	metabolic process	transcription regulator activity	organelle	transcription regulator activity	developmental process	multicellular organismal process		
53869932|171639178|Litopenaeus	structural molecule activity		
53869935|171639181|Litopenaeus	cell		
53869940|171639892|Litopenaeus	transporter activity	cell	localization		
53869944|171639896|Litopenaeus	structural molecule activity		
53869945|171639897|Litopenaeus	structural molecule activity		
53869953|171639905|Litopenaeus	structural molecule activity		
53869989|171642064|Litopenaeus	structural molecule activity		
53869990|171642065|Litopenaeus	structural molecule activity		
53869991|171642066|Litopenaeus		
53870005|171642777|Litopenaeus	binding	metabolic process	cellular process	cell	binding	multicellular organismal process		
53870010|171642782|Litopenaeus	metabolic process	cell	cell	structural molecule activity	cellular process	cellular process		
53870013|171642785|Litopenaeus	structural molecule activity		
53870019|171643488|Litopenaeus	cellular component biogenesis	transcription regulator activity	organelle		
53870020|171643489|Litopenaeus	cellular component biogenesis	transcription regulator activity	organelle		
53870030|171644201|Litopenaeus	structural molecule activity		
53870031|171644202|Litopenaeus	structural molecule activity		
53870034|171644205|Litopenaeus	structural molecule activity		
53870050|171496344|Litopenaeus	structural molecule activity		
53870066|171497165|Litopenaeus	structural molecule activity		
53870067|171497166|Litopenaeus	structural molecule activity		
53870076|171497973|Litopenaeus		
53870077|171497974|Litopenaeus		
53870093|171498795|Litopenaeus	structural molecule activity		
53870108|171499615|Litopenaeus	structural molecule activity		
53870109|171499616|Litopenaeus	structural molecule activity		
53870116|171499623|Litopenaeus	structural molecule activity		
53870117|171499624|Litopenaeus	structural molecule activity		
53870129|171500434|Litopenaeus	structural molecule activity		
53870130|171500435|Litopenaeus	structural molecule activity		
53870145|171501262|Litopenaeus	structural molecule activity		
53870164|171502086|Litopenaeus	cell	organelle	organelle		
53870165|171553944|Litopenaeus	cell	organelle	organelle		
53870169|171553948|Litopenaeus	structural molecule activity		
53870170|171553949|Litopenaeus	structural molecule activity		
53870192|171554888|Litopenaeus	structural molecule activity		
53870193|171554889|Litopenaeus	structural molecule activity	biological regulation	metabolic process		
53870215|171556745|Litopenaeus	structural molecule activity		
53870216|171556746|Litopenaeus	structural molecule activity		
53870224|171556754|Litopenaeus	structural molecule activity		
53870225|171557672|Litopenaeus	structural molecule activity		
53870236|171557683|Litopenaeus	structural molecule activity		
53870242|171558599|Litopenaeus	structural molecule activity		
53870243|171558600|Litopenaeus	structural molecule activity		
53870246|171558603|Litopenaeus	cellular process	catalytic activity	macromolecular complex	cell		
53870283|171560474|Litopenaeus	cellular process	catalytic activity	organelle		
53870299|171617866|Litopenaeus	binding		
53870301|171618762|Litopenaeus	catalytic activity	metabolic process	metabolic process	biological regulation	metabolic process	transcription regulator activity		
53870308|171618769|Litopenaeus	structural molecule activity		
53870309|171618770|Litopenaeus	structural molecule activity		
53870313|171618774|Litopenaeus	structural molecule activity		
53870314|171618775|Litopenaeus	structural molecule activity		
53870316|171619664|Litopenaeus	catalytic activity	metabolic process		
53870319|171619667|Litopenaeus	developmental process	multicellular organismal process	cellular process	cellular process	cellular process	cellular process	organelle	cell	binding	binding	macromolecular complex		
53870323|171619671|Litopenaeus	structural molecule activity		
53870324|171619672|Litopenaeus	structural molecule activity		
53870325|171619673|Litopenaeus	structural molecule activity		
53870326|171619674|Litopenaeus	metabolic process	extracellular region	binding	catalytic activity	multicellular organismal process	cell		
53870336|171620571|Litopenaeus	cellular component biogenesis	transcription regulator activity	organelle		
53870337|171620572|Litopenaeus	cellular component biogenesis	transcription regulator activity	organelle		
53870346|171621468|Litopenaeus	binding	cellular process		
53870350|171621472|Litopenaeus	cellular component biogenesis	transcription regulator activity	organelle		
53870351|171621473|Litopenaeus	cellular component biogenesis	transcription regulator activity	organelle		
53870352|171621474|Litopenaeus	structural molecule activity		
53870353|171621475|Litopenaeus	structural molecule activity		
53870373|171622382|Litopenaeus	structural molecule activity		
53870374|171622383|Litopenaeus	structural molecule activity		
53870375|171623278|Litopenaeus	structural molecule activity		
53870419|171488612|Litopenaeus	structural molecule activity		
53870420|171489593|Litopenaeus	structural molecule activity		
53870433|171489606|Litopenaeus	structural molecule activity		
53870434|171489607|Litopenaeus	structural molecule activity		
53870437|171490590|Litopenaeus	structural molecule activity		
53870443|171490596|Litopenaeus	structural molecule activity		
53870444|171490597|Litopenaeus	structural molecule activity		
53870446|171490599|Litopenaeus	structural molecule activity		
53870447|171490600|Litopenaeus	structural molecule activity		
53870450|171491587|Litopenaeus	structural molecule activity		
53870463|171491600|Litopenaeus	structural molecule activity		
53870493|171493598|Litopenaeus	cellular process	catalytic activity	macromolecular complex	cell		
53870494|171493599|Litopenaeus	cellular process	catalytic activity	macromolecular complex	cell		
53870502|171494591|Litopenaeus	metabolic process	cellular process	metabolic process	cellular process	catalytic activity	macromolecular complex	cell	cell	binding	biological regulation	cellular process	cell		
53870513|171495586|Litopenaeus	response to stimulus	response to stimulus	cellular component biogenesis	biological regulation	metabolic process	cellular process	cell	binding	multicellular organismal process		
53870516|171495589|Litopenaeus	structural molecule activity		
53870517|171495590|Litopenaeus	structural molecule activity		
53870534|171548137|Litopenaeus		
53870536|171548139|Litopenaeus	structural molecule activity		
53870538|171548141|Litopenaeus	multicellular organismal process		
53870539|171548142|Litopenaeus	structural molecule activity		
53870543|171548835|Litopenaeus	catalytic activity	catalytic activity		
53870554|171548846|Litopenaeus	structural molecule activity		
53870555|171549536|Litopenaeus	structural molecule activity		
53870556|171549537|Litopenaeus	structural molecule activity		
53870557|171549538|Litopenaeus	structural molecule activity		
53870562|171549543|Litopenaeus	cellular component biogenesis	transcription regulator activity	organelle		
53870567|171549548|Litopenaeus	cellular process	metabolic process	cell	catalytic activity		
53870568|171549549|Litopenaeus	structural molecule activity		
53870569|171549550|Litopenaeus	structural molecule activity		
53870594|171550947|Litopenaeus	binding		
53870602|171551650|Litopenaeus		
53870603|171551651|Litopenaeus		
53870607|171551655|Litopenaeus	structural molecule activity		
53870608|171551656|Litopenaeus	structural molecule activity		
53870612|171551660|Litopenaeus	structural molecule activity		
53870613|171551661|Litopenaeus	structural molecule activity		
53870614|171551662|Litopenaeus	structural molecule activity		
53870615|171552351|Litopenaeus	structural molecule activity		
53870620|171552356|Litopenaeus	structural molecule activity	biological regulation	metabolic process		
53870621|171552357|Litopenaeus	structural molecule activity	biological regulation	metabolic process		
53870624|171552360|Litopenaeus	molecular transducer activity	cell		
53870644|171553068|Litopenaeus	cellular component biogenesis	transcription regulator activity	organelle		
53870645|171625034|Litopenaeus	cellular component biogenesis	transcription regulator activity	organelle		
53870650|171625039|Litopenaeus	structural molecule activity		
53870651|171625040|Litopenaeus	structural molecule activity		
53870654|171625043|Litopenaeus	structural molecule activity		
53870655|171625044|Litopenaeus	structural molecule activity		
53870656|171625045|Litopenaeus	reproduction	cellular component biogenesis	organelle	cell	cellular process	developmental process	multicellular organismal process	multicellular organismal process	cellular process	cellular process	binding	binding	cell	cell	cellular component organization	biological regulation		
53870657|171625046|Litopenaeus	binding	metabolic process	cellular process	cell	binding	multicellular organismal process		
53870659|171625048|Litopenaeus	structural molecule activity		
53870660|171625889|Litopenaeus	structural molecule activity		
53870661|171625890|Litopenaeus	structural molecule activity		
53870666|171625895|Litopenaeus	biological regulation	metabolic process	binding		
53870674|171625903|Litopenaeus	binding		
53870680|171626761|Litopenaeus	structural molecule activity		
53870694|171627620|Litopenaeus	structural molecule activity		
53870701|171627627|Litopenaeus	structural molecule activity		
53870702|171627628|Litopenaeus	structural molecule activity		
53870703|171627629|Litopenaeus	structural molecule activity		
53870704|171627630|Litopenaeus	structural molecule activity		
53870723|171629332|Litopenaeus	structural molecule activity		
53870725|171629334|Litopenaeus	structural molecule activity		
53870729|171629338|Litopenaeus	binding	extracellular region	binding	transporter activity	localization		
53870730|171629339|Litopenaeus	binding	extracellular region	binding	transporter activity	localization		
53870743|171630197|Litopenaeus	cell	cellular process	biological regulation	multicellular organismal process	developmental process	metabolic process		
53870748|171630202|Litopenaeus	cell		
53870752|171631061|Litopenaeus	structural molecule activity		
53870789|171481962|Litopenaeus	transcription regulator activity	organelle	localization	cellular component organization		
53870790|171481963|Litopenaeus	transcription regulator activity	organelle	localization	cellular component organization		
53870791|171481964|Litopenaeus		
53870794|171481967|Litopenaeus	structural molecule activity		
53870795|171483083|Litopenaeus	structural molecule activity		
53870796|171483084|Litopenaeus	developmental process	cellular process	multicellular organismal process	cellular process	response to stimulus	transcription regulator activity	organelle	multicellular organismal process	biological regulation	metabolic process	binding	cell	reproduction	cellular component organization	binding	transcription regulator activity	localization	response to stimulus		
53870799|171483087|Litopenaeus	cellular process	cell		
53870800|171483088|Litopenaeus	transporter activity	extracellular region	localization	structural molecule activity		
53870801|171483089|Litopenaeus	binding		
53870804|171483092|Litopenaeus	catalytic activity	organelle	cell	macromolecular complex	binding	catalytic activity		
53870809|171483097|Litopenaeus	structural molecule activity		
53870818|171484221|Litopenaeus	structural molecule activity		
53870820|171484223|Litopenaeus	cellular component biogenesis	transcription regulator activity	organelle		
53870821|171484224|Litopenaeus	cellular component biogenesis	transcription regulator activity	organelle		
53870850|171486462|Litopenaeus	structural molecule activity		
53870851|171486463|Litopenaeus	structural molecule activity		
53870853|171486465|Litopenaeus	binding	cell		
53870857|171487575|Litopenaeus	cellular component organization		
53870862|171487580|Litopenaeus	structural molecule activity		
53870863|171487581|Litopenaeus	structural molecule activity		
53870871|171548144|Litopenaeus	catalytic activity	binding	metabolic process	metabolic process	binding	developmental process	cellular component organization	cellular process	multicellular organismal process	metabolic process		
53870888|171548850|Litopenaeus		
53870895|171548857|Litopenaeus	cellular component biogenesis	transcription regulator activity	organelle		
53870915|171550250|Litopenaeus	transporter activity	cell	localization	localization	cell	response to stimulus	response to stimulus		
53870966|171552372|Litopenaeus	structural molecule activity		
53870967|171552373|Litopenaeus	structural molecule activity		
53870973|171552379|Litopenaeus		
53870978|171553072|Litopenaeus	catalytic activity	transporter activity	macromolecular complex	cell		
53870980|171553074|Litopenaeus	structural molecule activity	biological regulation	metabolic process		
53870981|171553075|Litopenaeus	structural molecule activity	biological regulation	metabolic process		
53870983|171553077|Litopenaeus	organelle	macromolecular complex	cell	extracellular region	binding	localization	cellular component organization		
53871012|171593628|Litopenaeus	structural molecule activity		
53871013|171593629|Litopenaeus	structural molecule activity		
53871045|171595217|Litopenaeus	structural molecule activity		
53871046|171595218|Litopenaeus	response to stimulus	response to stimulus	biological regulation	cellular process	cellular process	binding	transporter activity	cell	cell	macromolecular complex	localization	cellular component biogenesis	response to stimulus		
53871048|171595220|Litopenaeus	metabolic process	extracellular region	binding		
53871067|171596794|Litopenaeus	cell		
53871068|171596795|Litopenaeus	structural molecule activity		
53871069|171596796|Litopenaeus	structural molecule activity		
53871078|171596805|Litopenaeus	structural molecule activity		
53871079|171596806|Litopenaeus	structural molecule activity		
53871088|171597594|Litopenaeus	structural molecule activity		
53871089|171597595|Litopenaeus	structural molecule activity		
53871090|171597596|Litopenaeus	structural molecule activity		
53871091|171597597|Litopenaeus	structural molecule activity		
53871092|171597598|Litopenaeus	structural molecule activity		
53871116|171658457|Litopenaeus	structural molecule activity		
53871138|171659498|Litopenaeus	structural molecule activity		
53871139|171659499|Litopenaeus	structural molecule activity		
53871155|171661546|Litopenaeus	multicellular organismal process	structural molecule activity	extracellular region		
53871156|171661547|Litopenaeus	multicellular organismal process	structural molecule activity	extracellular region		
53871157|171661548|Litopenaeus		
53871158|171661549|Litopenaeus		
53871166|171661557|Litopenaeus	structural molecule activity		
53871167|171661558|Litopenaeus	structural molecule activity		
53871172|171662580|Litopenaeus		
53871182|171662590|Litopenaeus		
53871187|171663617|Litopenaeus	cellular component biogenesis	transcription regulator activity	organelle		
53871188|171663618|Litopenaeus	cellular component biogenesis	transcription regulator activity	organelle		
53871191|171663621|Litopenaeus	structural molecule activity		
53871195|171663625|Litopenaeus		
53871196|171663626|Litopenaeus		
53871197|171663627|Litopenaeus	structural molecule activity		
53871201|171664662|Litopenaeus	structural molecule activity		
53871202|171664663|Litopenaeus	structural molecule activity		
53871213|171664674|Litopenaeus	transcription regulator activity	organelle	cellular component biogenesis		
53871214|171664675|Litopenaeus	transcription regulator activity	organelle	cellular component biogenesis		
53871218|171665710|Litopenaeus	structural molecule activity		
53871224|171665716|Litopenaeus	binding	response to stimulus	response to stimulus	cellular component biogenesis	biological regulation	cellular process	metabolic process	metabolic process	response to stimulus		
53871230|171538930|Litopenaeus	structural molecule activity		
53871231|171538931|Litopenaeus	structural molecule activity		
53871233|171538933|Litopenaeus	organelle	binding	organelle	cellular process	catalytic activity	organelle	macromolecular complex	biological regulation	metabolic process	binding	binding	metabolic process	developmental process	cellular component organization	cellular process	cellular process	multicellular organismal process		
53871234|171538934|Litopenaeus	catalytic activity	organelle	cell	macromolecular complex	binding	catalytic activity		
53871237|171538937|Litopenaeus	cell		
53871242|171538942|Litopenaeus	structural molecule activity		
53871243|171538943|Litopenaeus	structural molecule activity		
53871255|171539355|Litopenaeus	binding	metabolic process	cellular process	cell	binding	multicellular organismal process		
53871265|171539765|Litopenaeus	structural molecule activity		
53871268|171539768|Litopenaeus	structural molecule activity		
53871269|171539769|Litopenaeus	structural molecule activity		
53871270|171539770|Litopenaeus	structural molecule activity		
53871271|171539771|Litopenaeus	structural molecule activity		
53871273|171539773|Litopenaeus	cellular process	catalytic activity	macromolecular complex	cell	cellular process	cellular component biogenesis	developmental process	cellular component organization	biological regulation	molecular transducer activity	cellular process	cellular process	multicellular organismal process	response to stimulus	response to stimulus	multicellular organismal process		
53871315|171541017|Litopenaeus	metabolic process	catalytic activity		
53871331|171541433|Litopenaeus	catalytic activity	binding	binding	metabolic process		
53871347|171541853|Litopenaeus	binding	binding	cell		
53871348|171541854|Litopenaeus	cellular component biogenesis	transcription regulator activity	organelle		
53871349|171541855|Litopenaeus	cellular component biogenesis	transcription regulator activity	organelle		
53871351|171587417|Litopenaeus	binding	cell	response to stimulus	reproduction	multicellular organismal process		
53871352|171587418|Litopenaeus	cellular component biogenesis	transcription regulator activity	cell		
53871353|171587419|Litopenaeus	cellular component biogenesis	transcription regulator activity	cell		
53871354|171587420|Litopenaeus	binding	extracellular region	binding	transporter activity	localization		
53871355|171587421|Litopenaeus	binding	extracellular region	binding	transporter activity	localization		
53871356|171587422|Litopenaeus	transcription regulator activity	cellular component biogenesis	macromolecular complex	cell		
53871364|171587430|Litopenaeus	structural molecule activity		
53871365|171588073|Litopenaeus	structural molecule activity		
53871370|171588078|Litopenaeus	structural molecule activity		
53871371|171588079|Litopenaeus	structural molecule activity		
53871381|171588738|Litopenaeus		
53871398|171589404|Litopenaeus	cell	cell		
53871404|171589410|Litopenaeus		
53871414|171590062|Litopenaeus	metabolic process	structural molecule activity	cell	cell	cellular process	cellular process		
53871426|171590723|Litopenaeus	structural molecule activity		
53871427|171590724|Litopenaeus	structural molecule activity		
53871443|171591396|Litopenaeus	structural molecule activity		
53871444|171591397|Litopenaeus	structural molecule activity		
53871445|171591398|Litopenaeus	cellular component biogenesis	transcription regulator activity	organelle		
53871465|171592062|Litopenaeus	catalytic activity	multicellular organismal process	binding	cell	cell	cell	cell	metabolic process	metabolic process	metabolic process		
53871470|171645051|Litopenaeus	binding	binding	cellular process	metabolic process	multicellular organismal process	localization	cellular component organization		
53871471|171645052|Litopenaeus	structural molecule activity		
53871472|171645053|Litopenaeus	structural molecule activity		
53871482|171645063|Litopenaeus	structural molecule activity		
53871483|171645064|Litopenaeus	structural molecule activity		
53871494|171645940|Litopenaeus	structural molecule activity		
53871495|171645941|Litopenaeus	structural molecule activity		
53871498|171645944|Litopenaeus	structural molecule activity		
53871506|171646822|Litopenaeus		
53871516|171647702|Litopenaeus	binding	extracellular region	binding	transporter activity	localization		
53871517|171647703|Litopenaeus	binding	extracellular region	binding	transporter activity	localization		
53871530|171648586|Litopenaeus	transporter activity	cell	localization	localization	cell	response to stimulus	response to stimulus		
53871550|171649476|Litopenaeus	biological regulation	cellular process	binding		
53871558|171649484|Litopenaeus	cellular component biogenesis	transcription regulator activity	organelle		
53871565|171650361|Litopenaeus	cellular component biogenesis	transcription regulator activity	organelle		
53871566|171650362|Litopenaeus	cellular component biogenesis	transcription regulator activity	organelle		
53871587|171651253|Litopenaeus	multicellular organismal process	structural molecule activity	extracellular region		
53871588|171651254|Litopenaeus	structural molecule activity		
53871603|171508264|Litopenaeus	structural molecule activity		
53871604|171508265|Litopenaeus	structural molecule activity		
53871618|171508971|Litopenaeus	developmental process	multicellular organismal process	cellular process	cellular process	cellular process	cellular process	organelle	cell	binding	binding	macromolecular complex		
53871637|171510374|Litopenaeus	structural molecule activity		
53871648|171510385|Litopenaeus	structural molecule activity		
53871652|171511081|Litopenaeus	structural molecule activity		
53871653|171511082|Litopenaeus	structural molecule activity		
53871662|171511091|Litopenaeus	structural molecule activity		
53871663|171511092|Litopenaeus	structural molecule activity		
53871672|171511798|Litopenaeus	structural molecule activity		
53871680|171512503|Litopenaeus	binding	extracellular region	binding	transporter activity	localization		
53871685|171512508|Litopenaeus	structural molecule activity		
53871686|171512509|Litopenaeus	structural molecule activity		
53871689|171512512|Litopenaeus	binding	extracellular region	binding	transporter activity	localization		
53871702|171513222|Litopenaeus	structural molecule activity		
53871715|171548163|Litopenaeus	metabolic process	cellular process	catalytic activity	metabolic process	metabolic process	binding	localization	cellular component organization	cell		
53871716|171548164|Litopenaeus	structural molecule activity		
53871723|171548171|Litopenaeus	transcription regulator activity	cellular component biogenesis	macromolecular complex	cell		
53871724|171548172|Litopenaeus	transcription regulator activity	cellular component biogenesis	macromolecular complex	cell		
53871726|171548863|Litopenaeus	cellular component biogenesis	transcription regulator activity	organelle		
53871727|171548864|Litopenaeus	cellular component biogenesis	transcription regulator activity	organelle		
53871733|171548870|Litopenaeus		
53871756|171550266|Litopenaeus	structural molecule activity		
53871757|171550267|Litopenaeus	structural molecule activity		
53871761|171550271|Litopenaeus	structural molecule activity		
53871762|171550272|Litopenaeus	structural molecule activity		
53871780|171550978|Litopenaeus	structural molecule activity		
53871781|171550979|Litopenaeus	structural molecule activity		
53871796|171551689|Litopenaeus	response to stimulus	response to stimulus		
53871797|171551690|Litopenaeus	binding	extracellular region	binding	transporter activity	localization		
53871803|171552384|Litopenaeus		
53871808|171552389|Litopenaeus	developmental process	cellular component organization	cellular process	multicellular organismal process		
53871817|171553086|Litopenaeus	metabolic process	structural molecule activity	cell	cell	cellular process	cellular process		
53871838|171625057|Litopenaeus	structural molecule activity		
53871839|171625058|Litopenaeus	binding	extracellular region	binding	transporter activity	localization		
53871843|171625062|Litopenaeus	catalytic activity	cellular process	metabolic process	metabolic process		
53871853|171625912|Litopenaeus	binding	biological regulation	metabolic process		
53871867|171626778|Litopenaeus	structural molecule activity		
53871868|171626779|Litopenaeus	structural molecule activity		
53871869|171626780|Litopenaeus	structural molecule activity		
53871870|171626781|Litopenaeus	structural molecule activity		
53871871|171626782|Litopenaeus	structural molecule activity		
53871877|171627633|Litopenaeus	structural molecule activity		
53871878|171627634|Litopenaeus	structural molecule activity		
53871893|171628487|Litopenaeus	structural molecule activity		
53871894|171628488|Litopenaeus	structural molecule activity		
53871903|171628497|Litopenaeus	metabolic process	binding	transcription regulator activity	organelle	binding	cellular component biogenesis	biological regulation	growth	cellular process	metabolic process	cellular process	cellular process	response to stimulus		
53871906|171629345|Litopenaeus	binding	binding	organelle	cell	organelle	binding		
53871908|171629347|Litopenaeus	cell		
53871909|171629348|Litopenaeus	cell		
53871917|171629356|Litopenaeus		
53871918|171629357|Litopenaeus		
53871932|171630216|Litopenaeus	cell		
53871934|171630218|Litopenaeus	structural molecule activity	metabolic process	cell	cell		
53871947|171631086|Litopenaeus	biological regulation	cellular process	antioxidant activity	catalytic activity	cell	response to stimulus	metabolic process		
53871982|171498031|Litopenaeus		
53871983|171498032|Litopenaeus		
53871993|171498042|Litopenaeus		
53872016|171499675|Litopenaeus	binding	cell		
53872029|171500486|Litopenaeus	structural molecule activity		
53872030|171500487|Litopenaeus	structural molecule activity		
53872036|171500493|Litopenaeus	structural molecule activity		
53872055|171502129|Litopenaeus	structural molecule activity		
53872056|171502130|Litopenaeus	structural molecule activity		
53872097|171567833|Litopenaeus	binding	extracellular region	binding	transporter activity	localization		
53872098|171567834|Litopenaeus	binding	extracellular region	binding	transporter activity	localization		
53872104|171568706|Litopenaeus		
53872105|171568707|Litopenaeus		
53872108|171568710|Litopenaeus		
53872136|171570470|Litopenaeus	organelle	cell	localization	developmental process	cellular process	cellular process	multicellular organismal process		
53872137|171570471|Litopenaeus	organelle	cell	localization	developmental process	cellular process	cellular process	multicellular organismal process		
53872144|171570478|Litopenaeus	structural molecule activity		
53872146|171571346|Litopenaeus	structural molecule activity		
53872147|171571347|Litopenaeus	structural molecule activity		
53872157|171571357|Litopenaeus	structural molecule activity		
53872158|171571358|Litopenaeus	structural molecule activity		
53872199|171632042|Litopenaeus	multicellular organismal process	structural molecule activity	extracellular region		
53872200|171632043|Litopenaeus	structural molecule activity		
53872215|171632960|Litopenaeus	structural molecule activity		
53872216|171632961|Litopenaeus	structural molecule activity		
53872221|171633868|Litopenaeus	structural molecule activity		
53872223|171633870|Litopenaeus	structural molecule activity		
53872224|171633871|Litopenaeus	structural molecule activity		
53872243|171634792|Litopenaeus	structural molecule activity		
53872244|171634793|Litopenaeus	structural molecule activity		
53872247|171634796|Litopenaeus	structural molecule activity		
53872248|171634797|Litopenaeus	structural molecule activity		
53872249|171634798|Litopenaeus	cell		
53872252|171635710|Litopenaeus	structural molecule activity		
53872253|171635711|Litopenaeus	structural molecule activity		
53872255|171635713|Litopenaeus	binding	cell		
53872268|171636628|Litopenaeus	metabolic process	structural molecule activity	cell	cell		
53872270|171636630|Litopenaeus		
53872271|171636631|Litopenaeus		
53872273|171636633|Litopenaeus	cellular component biogenesis	transcription regulator activity	organelle		
53872276|171636636|Litopenaeus	cell		
53872281|171637543|Litopenaeus	metabolic process	structural molecule activity	cell	cell	cell		
53872293|171637555|Litopenaeus	structural molecule activity		
53872294|171637556|Litopenaeus	structural molecule activity		
53872302|171638466|Litopenaeus	structural molecule activity		
53872303|171638467|Litopenaeus	structural molecule activity		
53872325|171508973|Litopenaeus	structural molecule activity		
53872326|171508974|Litopenaeus	structural molecule activity		
53872336|171508984|Litopenaeus	structural molecule activity		
53872339|171508987|Litopenaeus	structural molecule activity		
53872362|171510394|Litopenaeus	response to stimulus	cellular process	catalytic activity	binding	organelle		
53872366|171510398|Litopenaeus	structural molecule activity		
53872367|171510399|Litopenaeus	structural molecule activity		
53872370|171511094|Litopenaeus	metabolic process	extracellular region	binding		
53872390|171511811|Litopenaeus	cellular component biogenesis	transcription regulator activity	organelle		
53872391|171511812|Litopenaeus	cellular component biogenesis	transcription regulator activity	organelle		
53872405|171512523|Litopenaeus	binding	developmental process	cellular component organization	cellular process	multicellular organismal process	cell	electron carrier activity	binding	catalytic activity	cell	cell	cellular process		
53872406|171512524|Litopenaeus	binding	developmental process	cellular component organization	cellular process	multicellular organismal process	cell	electron carrier activity	binding	catalytic activity	cell	cell	cellular process		
53872411|171512529|Litopenaeus	structural molecule activity		
53872412|171512530|Litopenaeus	structural molecule activity		
53872422|171513237|Litopenaeus	metabolic process	binding	cell	macromolecular complex		
53872426|171513241|Litopenaeus	binding	extracellular region	binding	transporter activity	localization		
53872427|171513242|Litopenaeus	binding	extracellular region	binding	transporter activity	localization		
53872430|171554001|Litopenaeus	catalytic activity	metabolic process	binding	cell		
53872432|171554003|Litopenaeus	structural molecule activity		
53872443|171554014|Litopenaeus	structural molecule activity		
53872444|171554015|Litopenaeus	structural molecule activity		
53872453|171554941|Litopenaeus	response to stimulus	response to stimulus	metabolic process	multicellular organismal process		
53872455|171554943|Litopenaeus	structural molecule activity		
53872456|171554944|Litopenaeus	structural molecule activity		
53872460|171555865|Litopenaeus	cell	cell	structural molecule activity	binding	metabolic process		
53872461|171555866|Litopenaeus	cell	cell	structural molecule activity	binding	metabolic process		
53872493|171557732|Litopenaeus	structural molecule activity		
53872494|171557733|Litopenaeus	structural molecule activity		
53872495|171557734|Litopenaeus	structural molecule activity		
53872515|171558664|Litopenaeus	structural molecule activity		
53872516|171558665|Litopenaeus	structural molecule activity		
53872517|171558666|Litopenaeus	cellular process	metabolic process	cellular process	binding	cell	catalytic activity		
53872518|171558667|Litopenaeus	cellular process	metabolic process	cellular process	binding	cell	catalytic activity		
53872540|171560523|Litopenaeus	structural molecule activity		
53872541|171560524|Litopenaeus	structural molecule activity		
53872546|171560529|Litopenaeus	binding	extracellular region	binding	transporter activity	localization		
53872547|171560530|Litopenaeus	binding	extracellular region	binding	transporter activity	localization		
53872584|171626804|Litopenaeus	structural molecule activity		
53872585|171626805|Litopenaeus	structural molecule activity		
53872628|171629376|Litopenaeus	structural molecule activity		
53872629|171629377|Litopenaeus	structural molecule activity		
53872643|171630236|Litopenaeus	structural molecule activity		
53872644|171630237|Litopenaeus	structural molecule activity		
53872651|171630244|Litopenaeus	structural molecule activity		
53872652|171630245|Litopenaeus	structural molecule activity		
53872670|171480843|Litopenaeus	structural molecule activity		
53872671|171480844|Litopenaeus	structural molecule activity		
53872679|171480852|Litopenaeus	organelle	macromolecular complex	metabolic process	biological regulation		
53872693|171481976|Litopenaeus	cellular component biogenesis	catalytic activity	organelle	cell	macromolecular complex	catalytic activity	multicellular organismal process	metabolic process	metabolic process	binding	catalytic activity		
53872695|171481978|Litopenaeus	molecular transducer activity	cell		
53872703|171483101|Litopenaeus	structural molecule activity		
53872725|171484238|Litopenaeus	structural molecule activity		
53872739|171485362|Litopenaeus	structural molecule activity		
53872740|171485363|Litopenaeus	structural molecule activity		
53872775|171561207|Litopenaeus	structural molecule activity		
53872779|171561211|Litopenaeus	developmental process	multicellular organismal process	cellular process	cellular process	cellular process	cellular process	organelle	cell	binding	binding	macromolecular complex		
53872790|171561896|Litopenaeus	structural molecule activity		
53872791|171561897|Litopenaeus	structural molecule activity		
53872819|171562599|Litopenaeus	catalytic activity	transporter activity	localization	macromolecular complex	cell	cellular process	cellular process	metabolic process	cell		
53872820|171563274|Litopenaeus	catalytic activity	transporter activity	localization	macromolecular complex	cell	cellular process	cellular process	metabolic process	cell		
53872844|171563977|Litopenaeus	catalytic activity	biological regulation	cellular process	organelle	electron carrier activity	metabolic process	response to stimulus		
53872854|171564676|Litopenaeus	structural molecule activity		
53872869|171565384|Litopenaeus		
53872872|171565387|Litopenaeus	structural molecule activity	biological regulation	metabolic process		
53872873|171565388|Litopenaeus	structural molecule activity	biological regulation	metabolic process		
53872878|171565393|Litopenaeus	structural molecule activity		
53872879|171565394|Litopenaeus	structural molecule activity		
53872893|171566101|Litopenaeus	binding	extracellular region	binding	transporter activity	localization		
53872896|171604549|Litopenaeus	cellular component biogenesis	transcription regulator activity	organelle		
53872897|171604550|Litopenaeus	cellular component biogenesis	transcription regulator activity	organelle		
53872915|171605285|Litopenaeus	structural molecule activity		
53872916|171605286|Litopenaeus	structural molecule activity	biological regulation	metabolic process		
53872924|171605294|Litopenaeus	catalytic activity	biological regulation	cellular process		
53872932|171606019|Litopenaeus	structural molecule activity		
53872945|171606749|Litopenaeus	binding	metabolic process	cellular process	cell	binding	multicellular organismal process		
53872946|171606750|Litopenaeus	binding	metabolic process	cellular process	cell	binding	multicellular organismal process		
53872949|171606753|Litopenaeus	structural molecule activity		
53872950|171606754|Litopenaeus	structural molecule activity		
53872956|171607477|Litopenaeus	cellular process	catalytic activity	transporter activity	macromolecular complex	cell	electron carrier activity		
53872957|171607478|Litopenaeus	cellular process	catalytic activity	transporter activity	macromolecular complex	cell	electron carrier activity		
53872958|171607479|Litopenaeus	catalytic activity		
53872963|171607484|Litopenaeus	structural molecule activity	organelle	binding	multicellular organismal process		
53872967|171607488|Litopenaeus	binding	transporter activity	cell	localization		
53872981|171608219|Litopenaeus	structural molecule activity		
53872982|171608220|Litopenaeus	structural molecule activity		
53872984|171608222|Litopenaeus	structural molecule activity		
53872985|171608940|Litopenaeus	structural molecule activity		
53872990|171608945|Litopenaeus	structural molecule activity		
53872991|171608946|Litopenaeus	structural molecule activity		
53873010|171609690|Litopenaeus		
53873017|171658496|Litopenaeus	transcription regulator activity	cellular component biogenesis	macromolecular complex	cell		
53873034|171659532|Litopenaeus	structural molecule activity		
53873035|171659533|Litopenaeus	cellular component biogenesis	transcription regulator activity	organelle		
53873036|171659534|Litopenaeus	cellular component biogenesis	transcription regulator activity	organelle		
53873037|171659535|Litopenaeus	binding	binding	transcription regulator activity	organelle	biological regulation	metabolic process		
53873092|171663660|Litopenaeus	structural molecule activity		
53873093|171663661|Litopenaeus	structural molecule activity		
53873098|171663666|Litopenaeus	cell	cell	structural molecule activity	metabolic process	cell	cellular process	cellular process		
53873138|171522589|Litopenaeus	catalytic activity	macromolecular complex	cell	cellular process	binding		
53873144|171522595|Litopenaeus	metabolic process	metabolic process	catalytic activity	extracellular region	binding	binding		
53873155|171523130|Litopenaeus	structural molecule activity		
53873168|171523672|Litopenaeus	structural molecule activity		
53873189|171524215|Litopenaeus	catalytic activity		
53873206|171524761|Litopenaeus		
53873208|171524763|Litopenaeus	cellular component biogenesis	transcription regulator activity	organelle		
53873215|171525299|Litopenaeus	structural molecule activity	binding	metabolic process	extracellular region		
53873258|171580357|Litopenaeus	structural molecule activity		
53873274|171581292|Litopenaeus	binding	binding	transcription regulator activity	organelle	biological regulation	metabolic process		
53873286|171582218|Litopenaeus	structural molecule activity	cell	cell	metabolic process	cell	cellular process	cellular process		
53873291|171582223|Litopenaeus	binding	extracellular region	binding	transporter activity	localization		
53873295|171582227|Litopenaeus	structural molecule activity		
53873296|171582228|Litopenaeus	structural molecule activity		
53873308|171583140|Litopenaeus	binding	extracellular region	binding	transporter activity	localization		
53873315|171584040|Litopenaeus	binding	binding	transcription regulator activity	organelle	biological regulation	metabolic process		
53873316|171584041|Litopenaeus		
53873324|171584049|Litopenaeus		
53873325|171584050|Litopenaeus	catalytic activity	metabolic process	binding		
53873326|171584051|Litopenaeus	catalytic activity	metabolic process	binding		
53873327|171584052|Litopenaeus	structural molecule activity		
53873328|171584053|Litopenaeus	structural molecule activity		
53873356|171585881|Litopenaeus	cellular process	metabolic process	metabolic process	catalytic activity	macromolecular complex	cell	electron carrier activity		
53873357|171585882|Litopenaeus	cellular process	metabolic process	metabolic process	catalytic activity	macromolecular complex	cell	electron carrier activity		
53873366|171586772|Litopenaeus		
53873367|171586773|Litopenaeus		
53873376|171617910|Litopenaeus	binding	extracellular region	binding	transporter activity	localization		
53873377|171617911|Litopenaeus	binding	extracellular region	binding	transporter activity	localization		
53873382|171617916|Litopenaeus		
53873393|171618821|Litopenaeus	structural molecule activity		
53873394|171618822|Litopenaeus	structural molecule activity		
53873399|171618827|Litopenaeus		
53873400|171618828|Litopenaeus		
53873403|171618831|Litopenaeus	structural molecule activity		
53873411|171619726|Litopenaeus	structural molecule activity		
53873412|171619727|Litopenaeus	structural molecule activity		
53873417|171619732|Litopenaeus	structural molecule activity		
53873418|171619733|Litopenaeus	structural molecule activity	biological regulation	metabolic process		
53873419|171619734|Litopenaeus	structural molecule activity		
53873420|171620622|Litopenaeus	structural molecule activity	biological regulation	metabolic process		
53873454|171622430|Litopenaeus	cellular component biogenesis	transcription regulator activity	organelle		
53873456|171622432|Litopenaeus	catalytic activity	macromolecular complex	cell	cellular process		
53873457|171622433|Litopenaeus	structural molecule activity		
53873473|171623343|Litopenaeus	structural molecule activity		
53873526|171483128|Litopenaeus	structural molecule activity		
53873527|171483129|Litopenaeus	structural molecule activity		
53873537|171483139|Litopenaeus	cellular process	catalytic activity	macromolecular complex	cell		
53873556|171485383|Litopenaeus	structural molecule activity		
53873557|171485384|Litopenaeus	structural molecule activity		
53873566|171485393|Litopenaeus	multicellular organismal process	structural molecule activity	extracellular region		
53873569|171485396|Litopenaeus	structural molecule activity		
53873572|171486498|Litopenaeus	structural molecule activity		
53873579|171486505|Litopenaeus	binding	cell	cellular process	metabolic process	catalytic activity		
53873580|171486506|Litopenaeus	binding	cell	cellular process	metabolic process	catalytic activity		
53873589|171487621|Litopenaeus	structural molecule activity		
53873622|171543228|Litopenaeus	binding	metabolic process	cellular process	cell	binding	multicellular organismal process		
53873623|171543229|Litopenaeus	binding	metabolic process	cellular process	cell	binding	multicellular organismal process		
53873630|171544008|Litopenaeus	binding		
53873631|171544009|Litopenaeus	binding		
53873637|171544015|Litopenaeus	binding	cell		
53873638|171544016|Litopenaeus	binding	cell		
53873646|171544688|Litopenaeus	macromolecular complex	cell	catalytic activity	cellular process		
53873647|171544689|Litopenaeus	macromolecular complex	cell	catalytic activity	cellular process		
53873648|171544690|Litopenaeus		
53873649|171544691|Litopenaeus		
53873665|171545393|Litopenaeus		
53873666|171545394|Litopenaeus		
53873688|171546122|Litopenaeus	catalytic activity	transporter activity	cell	cellular process	macromolecular complex	cell		
53873689|171546123|Litopenaeus	catalytic activity	transporter activity	cell	cellular process	macromolecular complex		
53873690|171546779|Litopenaeus	structural molecule activity		
53873693|171546782|Litopenaeus	catalytic activity		
53873695|171546784|Litopenaeus		
53873698|171546787|Litopenaeus	structural molecule activity		
53873711|171547460|Litopenaeus		
53873717|171547466|Litopenaeus	biological regulation	metabolic process	transcription regulator activity	catalytic activity	organelle	macromolecular complex	cellular process	metabolic process	metabolic process		
53873723|171599076|Litopenaeus	cell		
53873744|171599762|Litopenaeus		
53873747|171599765|Litopenaeus	structural molecule activity		
53873751|171600434|Litopenaeus	structural molecule activity		
53873756|171600439|Litopenaeus	binding	cell		
53873761|171600444|Litopenaeus	structural molecule activity		
53873762|171600445|Litopenaeus	structural molecule activity		
53873768|171601116|Litopenaeus		
53873769|171601117|Litopenaeus		
53873770|171601118|Litopenaeus	response to stimulus	response to stimulus		
53873771|171601119|Litopenaeus	response to stimulus	response to stimulus		
53873792|171601805|Litopenaeus	binding	metabolic process	cellular process	cell	binding	multicellular organismal process		
53873793|171601806|Litopenaeus	binding	metabolic process	cellular process	cell	binding	multicellular organismal process		
53873795|171602480|Litopenaeus	catalytic activity	binding		
53873796|171602481|Litopenaeus	catalytic activity	binding		
53873832|171603837|Litopenaeus	structural molecule activity		
53873839|171603844|Litopenaeus	structural molecule activity		
53873841|171658524|Litopenaeus	cellular component biogenesis	transcription regulator activity	organelle		
53873842|171658525|Litopenaeus	cellular component biogenesis	transcription regulator activity	organelle		
53873862|171659564|Litopenaeus		
53873904|171662654|Litopenaeus	structural molecule activity	biological regulation	metabolic process		
53873905|171662655|Litopenaeus	structural molecule activity		
53873922|171663694|Litopenaeus	catalytic activity	organelle	macromolecular complex	cellular component biogenesis	catalytic activity	developmental process	cellular component organization	cellular process	multicellular organismal process	cellular process	cellular process	reproduction		
53873935|171664738|Litopenaeus	binding	cell		
53873936|171664739|Litopenaeus	binding	cell		
53873939|171664742|Litopenaeus	transcription regulator activity	organelle	macromolecular complex	biological regulation	metabolic process	cell	binding	binding		
53873943|171664746|Litopenaeus	catalytic activity	binding	metabolic process	metabolic process	binding	developmental process	multicellular organismal process	cellular component organization	cellular process	cellular process		
53873957|171665791|Litopenaeus	structural molecule activity		
53873958|171665792|Litopenaeus	structural molecule activity		
53873965|171526830|Litopenaeus	structural molecule activity	biological regulation	metabolic process		
53873971|171526836|Litopenaeus		
53873977|171527278|Litopenaeus	structural molecule activity		
53873978|171527279|Litopenaeus	structural molecule activity		
53873992|171527738|Litopenaeus	structural molecule activity		
53874008|171528199|Litopenaeus	metabolic process	extracellular region	binding		
53874009|171528200|Litopenaeus	metabolic process	extracellular region	binding		
53874010|171528201|Litopenaeus	cellular component biogenesis	transcription regulator activity	organelle		
53874011|171528202|Litopenaeus	cellular component biogenesis	transcription regulator activity	organelle		
53874014|171528205|Litopenaeus	structural molecule activity		
53874020|171528656|Litopenaeus	binding	cellular component biogenesis	cell		
53874044|171529125|Litopenaeus	structural molecule activity		
53874045|171529126|Litopenaeus	structural molecule activity		
53874047|171529128|Litopenaeus	structural molecule activity		
53874048|171529129|Litopenaeus	structural molecule activity		
53874052|171529578|Litopenaeus	catalytic activity	binding	metabolic process	metabolic process	binding	developmental process	cellular component organization	cellular process	multicellular organismal process	metabolic process		
53874069|171530040|Litopenaeus		
53874070|171530041|Litopenaeus		
53874082|171554018|Litopenaeus	reproduction	localization	binding	cellular process	binding	binding	multicellular organismal process	developmental process	cellular process	cellular process	multicellular organismal process	cellular process	cellular component organization	organelle	cellular component biogenesis	cellular process		
53874099|171554952|Litopenaeus	structural molecule activity		
53874100|171554953|Litopenaeus	structural molecule activity		
53874106|171554959|Litopenaeus		
53874107|171554960|Litopenaeus		
53874119|171555889|Litopenaeus	structural molecule activity		
53874122|171555892|Litopenaeus	structural molecule activity		
53874126|171556813|Litopenaeus	structural molecule activity		
53874128|171556815|Litopenaeus	cellular process	catalytic activity	transporter activity	macromolecular complex	cell	electron carrier activity		
53874133|171556820|Litopenaeus	structural molecule activity		
53874134|171556821|Litopenaeus	structural molecule activity		
53874137|171556824|Litopenaeus	structural molecule activity		
53874138|171556825|Litopenaeus	structural molecule activity		
53874156|171558670|Litopenaeus	structural molecule activity		
53874172|171559603|Litopenaeus	structural molecule activity		
53874176|171559607|Litopenaeus	structural molecule activity		
53874177|171559608|Litopenaeus	structural molecule activity		
53874179|171559610|Litopenaeus	localization	cellular component organization		
53874198|171560546|Litopenaeus	metabolic process	catalytic activity		
53874208|171632070|Litopenaeus	cellular process	cell	catalytic activity		
53874214|171632076|Litopenaeus	structural molecule activity		
53874215|171632979|Litopenaeus	structural molecule activity		
53874216|171632980|Litopenaeus	structural molecule activity		
53874217|171632981|Litopenaeus	structural molecule activity		
53874220|171632984|Litopenaeus	structural molecule activity		
53874224|171632988|Litopenaeus	structural molecule activity		
53874227|171632991|Litopenaeus	cellular component biogenesis	transcription regulator activity	organelle		
53874228|171632992|Litopenaeus	cellular component biogenesis	transcription regulator activity	organelle		
53874229|171632993|Litopenaeus	binding	metabolic process		
53874232|171633898|Litopenaeus	metabolic process	binding		
53874237|171633903|Litopenaeus	structural molecule activity		
53874238|171633904|Litopenaeus	structural molecule activity		
53874243|171633909|Litopenaeus	binding	binding	cell		
53874246|171634814|Litopenaeus	structural molecule activity		
53874247|171634815|Litopenaeus	structural molecule activity	biological regulation	metabolic process		
53874251|171634819|Litopenaeus	structural molecule activity		
53874252|171634820|Litopenaeus	structural molecule activity		
53874265|171635742|Litopenaeus	structural molecule activity		
53874316|171638499|Litopenaeus	biological regulation	metabolic process	cellular process	cellular process	cellular process	cellular component biogenesis	reproduction	cell	binding	binding	organelle	macromolecular complex		
53874337|171514598|Litopenaeus	binding	extracellular region	binding	transporter activity	localization		
53874340|171514601|Litopenaeus	structural molecule activity		
53874341|171514602|Litopenaeus	structural molecule activity		
53874342|171514603|Litopenaeus	cellular component biogenesis	transcription regulator activity	organelle		
53874344|171514605|Litopenaeus	cellular component biogenesis	transcription regulator activity	organelle		
53874345|171514606|Litopenaeus	cellular component biogenesis	transcription regulator activity	organelle		
53874346|171514607|Litopenaeus	catalytic activity	binding	metabolic process	metabolic process	binding	metabolic process		
53874349|171514610|Litopenaeus	catalytic activity	transporter activity	cell	cellular process	macromolecular complex		
53874350|171515249|Litopenaeus	cellular component biogenesis	transcription regulator activity	organelle		
53874354|171515253|Litopenaeus	catalytic activity	cellular process	organelle	binding		
53874356|171515255|Litopenaeus	structural molecule activity	metabolic process	extracellular region	binding		
53874358|171515257|Litopenaeus	structural molecule activity		
53874359|171515258|Litopenaeus	structural molecule activity		
53874382|171516550|Litopenaeus	structural molecule activity		
53874383|171516551|Litopenaeus	structural molecule activity		
53874386|171516554|Litopenaeus	binding	extracellular region	binding	transporter activity	localization		
53874388|171516556|Litopenaeus	binding	extracellular region	binding	transporter activity	localization		
53874397|171517203|Litopenaeus	structural molecule activity		
53874398|171517204|Litopenaeus	structural molecule activity		
53874408|171517214|Litopenaeus	metabolic process	extracellular region	binding		
53874423|171517867|Litopenaeus	structural molecule activity		
53874428|171518510|Litopenaeus	structural molecule activity		
53874432|171518514|Litopenaeus	structural molecule activity		
53874434|171518516|Litopenaeus	structural molecule activity		
53874435|171518517|Litopenaeus	structural molecule activity		
53874454|171561236|Litopenaeus	structural molecule activity		
53874455|171561911|Litopenaeus	structural molecule activity		
53874473|171562603|Litopenaeus		
53874480|171562610|Litopenaeus	structural molecule activity		
53874525|171564697|Litopenaeus		
53874538|171565403|Litopenaeus	cellular component biogenesis	transcription regulator activity	organelle		
53874539|171565404|Litopenaeus	catalytic activity		
53874540|171565405|Litopenaeus	catalytic activity		
53874544|171565409|Litopenaeus	catalytic activity	binding		
53874553|171566111|Litopenaeus	structural molecule activity		
53874557|171566115|Litopenaeus	binding	metabolic process	cellular process	cell	binding	multicellular organismal process		
53874558|171566116|Litopenaeus	binding	metabolic process	cellular process	cell	binding	multicellular organismal process		
53874575|171605323|Litopenaeus	structural molecule activity		
53874576|171605324|Litopenaeus	structural molecule activity		
53874577|171605325|Litopenaeus	structural molecule activity		
53874589|171605337|Litopenaeus	cellular component biogenesis	transcription regulator activity	organelle		
53874594|171606059|Litopenaeus	structural molecule activity	biological regulation	metabolic process		
53874595|171606060|Litopenaeus	structural molecule activity	biological regulation	metabolic process		
53874596|171606061|Litopenaeus	cellular process	developmental process	multicellular organismal process	binding		
53874609|171606791|Litopenaeus	structural molecule activity		
53874610|171606792|Litopenaeus	structural molecule activity		
53874611|171606793|Litopenaeus	structural molecule activity		
53874612|171606794|Litopenaeus	structural molecule activity		
53874613|171606795|Litopenaeus	structural molecule activity		
53874614|171606796|Litopenaeus	structural molecule activity		
53874615|171606797|Litopenaeus	structural molecule activity		
53874616|171606798|Litopenaeus	metabolic process	extracellular region	binding		
53874624|171607523|Litopenaeus	catalytic activity	cellular process	metabolic process	metabolic process		
53874626|171607525|Litopenaeus	structural molecule activity		
53874627|171607526|Litopenaeus	structural molecule activity		
53874634|171607533|Litopenaeus	structural molecule activity		
53874635|171608251|Litopenaeus	structural molecule activity		
53874638|171608254|Litopenaeus	structural molecule activity		
53874668|171609726|Litopenaeus	structural molecule activity		
53874700|171482017|Litopenaeus		
53874720|171483152|Litopenaeus	structural molecule activity		
53874723|171483155|Litopenaeus	binding	binding	transcription regulator activity	organelle	biological regulation	metabolic process		
53874734|171484281|Litopenaeus	structural molecule activity		
53874762|171486518|Litopenaeus	structural molecule activity	metabolic process	cell	cell		
53874763|171486519|Litopenaeus	structural molecule activity	metabolic process	cell	cell		
53874769|171486525|Litopenaeus	catalytic activity	cellular process	organelle	macromolecular complex	binding	binding		
53874772|171487634|Litopenaeus		
53874774|171487636|Litopenaeus	structural molecule activity		
53874775|171487637|Litopenaeus	structural molecule activity		
53874795|171526850|Litopenaeus	metabolic process	extracellular region	binding	catalytic activity	multicellular organismal process	cell		
53874820|171527756|Litopenaeus	binding	response to stimulus	response to stimulus	cellular component biogenesis	biological regulation	cellular process	metabolic process	metabolic process	response to stimulus		
53874849|171528675|Litopenaeus	cellular component biogenesis	transcription regulator activity	organelle		
53874850|171528676|Litopenaeus	cellular component biogenesis	transcription regulator activity	organelle		
53874861|171529132|Litopenaeus	cellular process	multicellular organismal process	organelle	cell	macromolecular complex	binding	binding	developmental process	cellular process	cellular process		
53874913|171566991|Litopenaeus	metabolic process	structural molecule activity	cell	cell		
53874939|171568749|Litopenaeus	organelle	cell	localization	developmental process	cellular process	cellular process	multicellular organismal process		
53874940|171568750|Litopenaeus	organelle	cell	localization	developmental process	cellular process	cellular process	multicellular organismal process		
53874947|171568757|Litopenaeus	structural molecule activity		
53874976|171570518|Litopenaeus	structural molecule activity		
53874981|171571389|Litopenaeus	catalytic activity		
53874985|171571393|Litopenaeus	cell		
53874992|171571400|Litopenaeus	catalytic activity		
53874994|171571402|Litopenaeus	organelle	macromolecular complex	catalytic activity	binding	binding		
53875000|171572274|Litopenaeus	transcription regulator activity	organelle	localization	cellular component organization		
53875010|171573156|Litopenaeus	cellular process	metabolic process	cellular process	cellular process	cellular process	biological regulation	cell	macromolecular complex	metabolic process	metabolic process	binding	cell	organelle		
53875044|171599772|Litopenaeus	structural molecule activity		
53875050|171599778|Litopenaeus	structural molecule activity		
53875106|171602501|Litopenaeus	structural molecule activity		
53875111|171602506|Litopenaeus	structural molecule activity		
53875136|171603851|Litopenaeus		
53875143|171603858|Litopenaeus	cellular process	metabolic process	cellular process	binding	binding	cell	organelle	catalytic activity	organelle	cellular process	binding	localization	cellular component organization		
53875166|171645980|Litopenaeus	structural molecule activity		
53875168|171645982|Litopenaeus	cellular component biogenesis	transcription regulator activity	organelle		
53875169|171645983|Litopenaeus	cellular component biogenesis	transcription regulator activity	organelle		
53875171|171645985|Litopenaeus	structural molecule activity		
53875180|171646864|Litopenaeus	cellular process	catalytic activity	macromolecular complex	cell	cellular process	cellular component biogenesis	developmental process	cellular component organization	biological regulation	molecular transducer activity	cellular process	cellular process	multicellular organismal process	response to stimulus	response to stimulus	multicellular organismal process		
53875181|171646865|Litopenaeus	cellular process	catalytic activity	macromolecular complex	cell	cellular process	cellular component biogenesis	developmental process	cellular component organization	biological regulation	molecular transducer activity	cellular process	cellular process	multicellular organismal process	response to stimulus	response to stimulus	multicellular organismal process		
53875184|171646868|Litopenaeus	structural molecule activity		
53875185|171646869|Litopenaeus	structural molecule activity		
53875188|171646872|Litopenaeus	structural molecule activity		
53875190|171647744|Litopenaeus	structural molecule activity		
53875191|171647745|Litopenaeus	structural molecule activity		
53875196|171647750|Litopenaeus	cellular component biogenesis	binding	molecular transducer activity	cell	cell	binding	developmental process	cellular component organization	cellular process	multicellular organismal process		
53875197|171647751|Litopenaeus	cellular component biogenesis	cell	cell	developmental process	cellular component organization	cellular process	multicellular organismal process	cellular process	binding	molecular transducer activity	cellular process	binding	biological regulation		
53875200|171647754|Litopenaeus	structural molecule activity		
53875203|171647757|Litopenaeus	transporter activity	extracellular region	localization	structural molecule activity		
53875204|171647758|Litopenaeus	structural molecule activity		
53875205|171648629|Litopenaeus	structural molecule activity		
53875206|171648630|Litopenaeus	structural molecule activity		
53875214|171648638|Litopenaeus	structural molecule activity		
53875248|171650412|Litopenaeus	biological regulation	cellular process	binding		
53875250|171651284|Litopenaeus	structural molecule activity		
53875251|171651285|Litopenaeus	structural molecule activity	biological regulation	metabolic process		
53875295|171509723|Litopenaeus	structural molecule activity		
53875296|171509724|Litopenaeus	structural molecule activity		
53875303|171509731|Litopenaeus	structural molecule activity		
53875304|171509732|Litopenaeus	structural molecule activity		
53875327|171511139|Litopenaeus	structural molecule activity		
53875331|171511143|Litopenaeus	structural molecule activity		
53875332|171511144|Litopenaeus	structural molecule activity		
53875345|171511854|Litopenaeus	cellular process	catalytic activity	macromolecular complex	cell		
53875349|171511858|Litopenaeus	catalytic activity		
53875358|171512564|Litopenaeus		
53875359|171512565|Litopenaeus	binding	metabolic process	extracellular region		
53875363|171512569|Litopenaeus	catalytic activity	cell	macromolecular complex	cell		
53875372|171513275|Litopenaeus	transcription regulator activity	organelle	response to stimulus		
53875373|171513276|Litopenaeus	transcription regulator activity	organelle	response to stimulus		
53875376|171513279|Litopenaeus		
53875382|171513285|Litopenaeus	structural molecule activity		
53875386|171566999|Litopenaeus	structural molecule activity		
53875387|171567000|Litopenaeus	structural molecule activity		
53875391|171567004|Litopenaeus	structural molecule activity		
53875392|171567005|Litopenaeus	structural molecule activity		
53875394|171567007|Litopenaeus	binding	extracellular region	binding	transporter activity	localization		
53875395|171567008|Litopenaeus	binding	extracellular region	binding	transporter activity	localization		
53875403|171567882|Litopenaeus	metabolic process	extracellular region	binding		
53875405|171567884|Litopenaeus		
53875451|171570528|Litopenaeus	binding		
53875452|171570529|Litopenaeus	binding		
53875456|171570533|Litopenaeus	structural molecule activity		
53875457|171570534|Litopenaeus	structural molecule activity		
53875462|171571405|Litopenaeus	structural molecule activity		
53875463|171571406|Litopenaeus	structural molecule activity	biological regulation	metabolic process		
53875475|171572284|Litopenaeus	cellular component biogenesis	transcription regulator activity	organelle		
53875503|171573184|Litopenaeus	catalytic activity	binding	cellular process	response to stimulus	cellular process	response to stimulus	response to stimulus	cell		
53875505|171645109|Litopenaeus	structural molecule activity		
53875525|171645994|Litopenaeus	binding		
53875529|171645998|Litopenaeus	structural molecule activity		
53875543|171646882|Litopenaeus	structural molecule activity		
53875544|171646883|Litopenaeus	structural molecule activity		
53875557|171647766|Litopenaeus	cell	binding		
53875562|171647771|Litopenaeus	structural molecule activity		
53875563|171647772|Litopenaeus	structural molecule activity		
53875593|171649542|Litopenaeus	structural molecule activity		
53875597|171650416|Litopenaeus	cellular component biogenesis	transcription regulator activity	organelle		
53875598|171650417|Litopenaeus	cellular component biogenesis	transcription regulator activity	organelle		
53875620|171651309|Litopenaeus	cell	cellular component organization		
53875624|171651313|Litopenaeus	organelle	cellular component biogenesis	structural molecule activity		
53875625|171507635|Litopenaeus	organelle	cellular component biogenesis	structural molecule activity		
53875648|171508346|Litopenaeus	structural molecule activity		
53875656|171509046|Litopenaeus	structural molecule activity		
53875657|171509047|Litopenaeus	structural molecule activity		
53875658|171509048|Litopenaeus	binding	reproduction	cellular component biogenesis	response to stimulus	cellular process	cellular process	biological regulation		
53875659|171509049|Litopenaeus	binding	reproduction	cellular component biogenesis	response to stimulus	cellular process	cellular process	biological regulation		
53875674|171509756|Litopenaeus	structural molecule activity		
53875675|171509757|Litopenaeus	structural molecule activity		
53875686|171510460|Litopenaeus	catalytic activity	cellular process	metabolic process	metabolic process	cell	macromolecular complex	cell		
53875691|171510465|Litopenaeus	structural molecule activity		
53875692|171510466|Litopenaeus	structural molecule activity		
53875697|171510471|Litopenaeus	structural molecule activity	biological regulation	metabolic process		
53875698|171510472|Litopenaeus	structural molecule activity	biological regulation	metabolic process		
53875699|171510473|Litopenaeus	structural molecule activity		
53875709|171511175|Litopenaeus	structural molecule activity		
53875710|171511176|Litopenaeus	structural molecule activity		
53875734|171512594|Litopenaeus	structural molecule activity		
53875737|171512597|Litopenaeus	catalytic activity	biological regulation	cellular process	organelle	electron carrier activity	metabolic process	response to stimulus		
53875746|171547484|Litopenaeus	molecular transducer activity	binding	metabolic process	extracellular region	binding	catalytic activity	multicellular organismal process	response to stimulus	response to stimulus	developmental process	growth		
53875757|171547495|Litopenaeus	structural molecule activity		
53875767|171548194|Litopenaeus	structural molecule activity		
53875768|171548195|Litopenaeus	structural molecule activity		
53875783|171548899|Litopenaeus	transporter activity	extracellular region	localization	structural molecule activity		
53875785|171548901|Litopenaeus	structural molecule activity		
53875786|171548902|Litopenaeus	structural molecule activity		
53875794|171549599|Litopenaeus	structural molecule activity		
53875795|171549600|Litopenaeus	structural molecule activity		
53875797|171549602|Litopenaeus	cellular process	catalytic activity	macromolecular complex	cell		
53875802|171549607|Litopenaeus	catalytic activity	transporter activity	localization	macromolecular complex	cell	cellular process	cellular process	metabolic process	localization	cellular component organization	cell		
53875803|171549608|Litopenaeus	catalytic activity	transporter activity	localization	macromolecular complex	cell	cellular process	cellular process	metabolic process	localization	cellular component organization	cell		
53875804|171549609|Litopenaeus	binding	extracellular region	binding	transporter activity	localization		
53875805|171550294|Litopenaeus	binding	extracellular region	binding	transporter activity	localization		
53875812|171550301|Litopenaeus	structural molecule activity		
53875813|171550302|Litopenaeus	structural molecule activity		
53875819|171550308|Litopenaeus	structural molecule activity		
53875820|171550997|Litopenaeus	structural molecule activity		
53875821|171550998|Litopenaeus	structural molecule activity		
53875822|171550999|Litopenaeus	structural molecule activity		
53875845|171551717|Litopenaeus	catalytic activity	binding	binding	metabolic process		
53875847|171551719|Litopenaeus	binding	extracellular region	binding	transporter activity	localization		
53875851|171552411|Litopenaeus	structural molecule activity		
53875852|171552412|Litopenaeus	structural molecule activity		
53875853|171552413|Litopenaeus	structural molecule activity		
53875854|171552414|Litopenaeus	structural molecule activity		
53875858|171552418|Litopenaeus		
53875859|171552419|Litopenaeus		
53875897|171618863|Litopenaeus	structural molecule activity		
53875920|171619773|Litopenaeus	cellular component biogenesis	organelle	macromolecular complex		
53875924|171619777|Litopenaeus	binding	cell		
53875925|171620665|Litopenaeus	binding	cell		
53875936|171620676|Litopenaeus	structural molecule activity		
53875939|171620679|Litopenaeus	structural molecule activity		
53875943|171621570|Litopenaeus	binding		
53875947|171621574|Litopenaeus	structural molecule activity		
53875948|171621575|Litopenaeus	structural molecule activity		
53875949|171621576|Litopenaeus	transcription regulator activity	organelle	cellular component biogenesis		
53875956|171622470|Litopenaeus	metabolic process	cell	macromolecular complex	catalytic activity	binding	binding	binding	cell	cellular process	cellular process		
53875964|171622478|Litopenaeus	catalytic activity	metabolic process	metabolic process		
53875970|171623378|Litopenaeus	metabolic process	extracellular region	binding		
53875971|171623379|Litopenaeus	metabolic process	extracellular region	binding		
53876015|171667470|Litopenaeus	metabolic process	extracellular region	binding		
53876026|171667481|Litopenaeus	structural molecule activity		
53876035|171668306|Litopenaeus	structural molecule activity		
53876036|171668307|Litopenaeus	structural molecule activity		
53876040|171668311|Litopenaeus	catalytic activity	transporter activity	localization	macromolecular complex	cell	cellular process	cellular process	metabolic process	localization	cellular component organization	cell		
53876041|171668312|Litopenaeus	catalytic activity	transporter activity	localization	macromolecular complex	cell	cellular process	cellular process	metabolic process	localization	cellular component organization	cell		
53876052|171669139|Litopenaeus	structural molecule activity		
53876059|171669146|Litopenaeus	structural molecule activity		
53876060|171669963|Litopenaeus	structural molecule activity		
53876063|171669966|Litopenaeus	cellular component biogenesis	transcription regulator activity	organelle		
53876072|171669975|Litopenaeus		
53876092|171671632|Litopenaeus	binding	response to stimulus	response to stimulus	cellular component biogenesis	biological regulation	cellular process	metabolic process	metabolic process	response to stimulus		
53876099|171671639|Litopenaeus	structural molecule activity		
53876100|171671640|Litopenaeus	structural molecule activity		
53876114|171513311|Litopenaeus		
53876115|171513312|Litopenaeus		
53876118|171513315|Litopenaeus	structural molecule activity		
53876120|171513972|Litopenaeus	developmental process	multicellular organismal process	cellular process	cellular process	cellular process	cellular process	organelle	cell	binding	binding	macromolecular complex		
53876126|171513978|Litopenaeus	structural molecule activity		
53876141|171514631|Litopenaeus	cellular component biogenesis	transcription regulator activity	organelle		
53876142|171514632|Litopenaeus	cellular component biogenesis	transcription regulator activity	organelle		
53876145|171514635|Litopenaeus	cell	binding		
53876149|171514639|Litopenaeus	structural molecule activity		
53876150|171515278|Litopenaeus	structural molecule activity		
53876160|171515288|Litopenaeus	structural molecule activity		
53876177|171515936|Litopenaeus	structural molecule activity		
53876188|171516585|Litopenaeus	cellular component biogenesis	transcription regulator activity	organelle		
53876189|171516586|Litopenaeus	cellular component biogenesis	transcription regulator activity	organelle		
53876192|171516589|Litopenaeus	catalytic activity		
53876196|171517231|Litopenaeus	structural molecule activity		
53876197|171517232|Litopenaeus	structural molecule activity		
53876199|171517234|Litopenaeus	structural molecule activity		
53876200|171517235|Litopenaeus	structural molecule activity		
53876207|171517242|Litopenaeus	catalytic activity	macromolecular complex	cell	binding	electron carrier activity	catalytic activity	cellular process		
53876222|171517895|Litopenaeus	metabolic process	catalytic activity	organelle	response to stimulus	response to stimulus	transcription regulator activity	organelle	organelle	macromolecular complex	metabolic process	cellular component biogenesis	cellular process	developmental process	cellular component organization	biological regulation	binding		
53876228|171573189|Litopenaeus	structural molecule activity		
53876229|171573190|Litopenaeus	structural molecule activity		
53876236|171573197|Litopenaeus	structural molecule activity		
53876237|171573198|Litopenaeus	structural molecule activity		
53876239|171573200|Litopenaeus	cell	binding	binding		
53876264|171574779|Litopenaeus	binding	extracellular region	binding	transporter activity	localization		
53876275|171575560|Litopenaeus	structural molecule activity		
53876296|171576351|Litopenaeus		
53876305|171577130|Litopenaeus	structural molecule activity		
53876306|171577131|Litopenaeus	structural molecule activity		
53876307|171577132|Litopenaeus	binding	binding		
53876314|171577139|Litopenaeus	structural molecule activity		
53876315|171577910|Litopenaeus	structural molecule activity		
53876324|171577919|Litopenaeus	structural molecule activity		
53876336|171578700|Litopenaeus	structural molecule activity		
53876337|171578701|Litopenaeus	structural molecule activity		
53876344|171578708|Litopenaeus	binding	binding	cellular process		
53876363|171658555|Litopenaeus	catalytic activity	binding	metabolic process	metabolic process		
53876364|171658556|Litopenaeus	catalytic activity	binding	metabolic process	metabolic process		
53876365|171658557|Litopenaeus	metabolic process	extracellular region	binding	catalytic activity	multicellular organismal process	cell		
53876367|171658559|Litopenaeus	cell		
53876396|171660626|Litopenaeus	developmental process	multicellular organismal process	cellular process	cellular process	cellular process	cellular process	organelle	cell	binding	binding	macromolecular complex		
53876408|171661650|Litopenaeus	structural molecule activity		
53876409|171661651|Litopenaeus	structural molecule activity		
53876433|171662692|Litopenaeus	metabolic process	structural molecule activity	cell	cell	cellular process	developmental process	multicellular organismal process		
53876434|171662693|Litopenaeus	metabolic process	structural molecule activity	cell	cell	cellular process	developmental process	multicellular organismal process		
53876446|171663727|Litopenaeus	cellular component organization	binding	cell	localization		
53876448|171663729|Litopenaeus	transporter activity	extracellular region	localization	structural molecule activity		
53876455|171664767|Litopenaeus	cellular component biogenesis	transcription regulator activity	organelle		
53876456|171664768|Litopenaeus	cellular component biogenesis	transcription regulator activity	organelle		
53876473|171518558|Litopenaeus		
53876474|171518559|Litopenaeus		
53876512|171519881|Litopenaeus	cell	macromolecular complex		
53876518|171519887|Litopenaeus	structural molecule activity		
53876519|171519888|Litopenaeus	structural molecule activity		
53876529|171520326|Litopenaeus	catalytic activity	binding	metabolic process	metabolic process	binding	developmental process	cellular component organization	cellular process	multicellular organismal process	metabolic process		
53876538|171520335|Litopenaeus	biological regulation	cellular process	antioxidant activity	catalytic activity	cell	response to stimulus	metabolic process		
53876539|171520336|Litopenaeus	structural molecule activity		
53876540|171520764|Litopenaeus	structural molecule activity		
53876543|171520767|Litopenaeus	structural molecule activity		
53876544|171520768|Litopenaeus	structural molecule activity		
53876553|171520777|Litopenaeus	metabolic process	extracellular region	binding		
53876564|171521215|Litopenaeus	binding	metabolic process	cellular process	cell	binding	multicellular organismal process		
53876565|171521216|Litopenaeus	binding	metabolic process	cellular process	cell	binding	multicellular organismal process		
53876569|171521220|Litopenaeus	localization	cellular component organization		
53876570|171521648|Litopenaeus	structural molecule activity		
53876571|171521649|Litopenaeus	structural molecule activity		
53876576|171521654|Litopenaeus	binding	extracellular region	binding	transporter activity	localization		
53876582|171521660|Litopenaeus		
53876613|171580410|Litopenaeus	binding	cell		
53876622|171581338|Litopenaeus	structural molecule activity	biological regulation	metabolic process		
53876645|171583175|Litopenaeus	structural molecule activity		
53876653|171583183|Litopenaeus	structural molecule activity		
53876669|171584092|Litopenaeus		
53876674|171584097|Litopenaeus	structural molecule activity		
53876675|171584998|Litopenaeus	structural molecule activity		
53876694|171585917|Litopenaeus	structural molecule activity		
53876695|171585918|Litopenaeus	structural molecule activity		
53876712|171657547|Litopenaeus	structural molecule activity		
53876713|171657548|Litopenaeus	structural molecule activity		
53876723|171658570|Litopenaeus	metabolic process	binding	transcription regulator activity	organelle	binding	cellular component biogenesis	biological regulation	growth	cellular process	metabolic process	cellular process	cellular process	response to stimulus		
53876735|171659601|Litopenaeus	structural molecule activity	biological regulation	metabolic process		
53876736|171659602|Litopenaeus	structural molecule activity	biological regulation	metabolic process		
53876737|171659603|Litopenaeus	structural molecule activity		
53876738|171659604|Litopenaeus	structural molecule activity		
53876749|171659615|Litopenaeus	structural molecule activity	biological regulation	metabolic process		
53876767|171661664|Litopenaeus		
53876770|171661667|Litopenaeus	catalytic activity	catalytic activity	cellular process	organelle	binding	binding	biological regulation		
53876775|171661672|Litopenaeus	structural molecule activity		
53876776|171661673|Litopenaeus	structural molecule activity		
53876781|171662695|Litopenaeus	structural molecule activity		
53876782|171662696|Litopenaeus	structural molecule activity	biological regulation	metabolic process		
53876785|171662699|Litopenaeus	structural molecule activity		
53876786|171662700|Litopenaeus	structural molecule activity		
53876796|171663732|Litopenaeus	structural molecule activity		
53876797|171663733|Litopenaeus	structural molecule activity		
53876798|171663734|Litopenaeus	structural molecule activity		
53876804|171663740|Litopenaeus	multicellular organismal process	structural molecule activity	extracellular region		
53876805|171663741|Litopenaeus	multicellular organismal process	structural molecule activity	extracellular region		
53876808|171663744|Litopenaeus	structural molecule activity		
53876809|171663745|Litopenaeus	structural molecule activity		
53876843|171513990|Litopenaeus	organelle	macromolecular complex	binding	metabolic process	biological regulation		
53876860|171514645|Litopenaeus		
53876861|171514646|Litopenaeus		
53876868|171514653|Litopenaeus	structural molecule activity		
53876869|171514654|Litopenaeus	structural molecule activity		
53876870|171515293|Litopenaeus	structural molecule activity		
53876886|171515940|Litopenaeus	transcription regulator activity	organelle	developmental process	cellular component organization	biological regulation	multicellular organismal process	cellular process	cellular process	growth		
53876899|171515953|Litopenaeus	structural molecule activity		
53876918|171517248|Litopenaeus	structural molecule activity		
53876919|171517249|Litopenaeus	structural molecule activity		
53876940|171517908|Litopenaeus		
53876941|171517909|Litopenaeus		
53876958|171573214|Litopenaeus	organelle	macromolecular complex	binding		
53876983|171574793|Litopenaeus	catalytic activity	metabolic process	metabolic process		
53876994|171575574|Litopenaeus		
53876997|171575577|Litopenaeus	metabolic process	structural molecule activity	cell	cell	cell		
53876998|171575578|Litopenaeus	metabolic process	structural molecule activity	cell	cell	cell		
53877003|171575583|Litopenaeus	cell	cellular process	binding	molecular transducer activity	response to stimulus		
53877006|171576356|Litopenaeus	structural molecule activity		
53877007|171576357|Litopenaeus		
53877014|171576364|Litopenaeus	structural molecule activity		
53877021|171577141|Litopenaeus	structural molecule activity		
53877022|171577142|Litopenaeus	structural molecule activity		
53877025|171577145|Litopenaeus	catalytic activity		
53877037|171577927|Litopenaeus	cellular process	multicellular organismal process	organelle	cell	macromolecular complex	binding	binding	developmental process	cellular process	cellular process		
53877044|171577934|Litopenaeus	binding		
53877057|171578716|Litopenaeus	structural molecule activity		
53877073|171638525|Litopenaeus	structural molecule activity		
53877087|171639249|Litopenaeus	structural molecule activity		
53877102|171639970|Litopenaeus	structural molecule activity		
53877108|171639976|Litopenaeus	structural molecule activity		
53877109|171639977|Litopenaeus	transcription regulator activity	organelle	cellular component biogenesis		
53877117|171640700|Litopenaeus	structural molecule activity		
53877118|171640701|Litopenaeus	structural molecule activity		
53877126|171641415|Litopenaeus	structural molecule activity		
53877127|171641416|Litopenaeus	structural molecule activity		
53877128|171641417|Litopenaeus	structural molecule activity		
53877129|171641418|Litopenaeus	structural molecule activity		
53877149|171642140|Litopenaeus	structural molecule activity		
53877155|171642843|Litopenaeus	structural molecule activity		
53877169|171642857|Litopenaeus	structural molecule activity		
53877173|171643558|Litopenaeus	structural molecule activity		
53877176|171643561|Litopenaeus	cellular component biogenesis	binding	organelle	macromolecular complex	enzyme regulator activity	binding	organelle	cell	cell	localization		
53877179|171643564|Litopenaeus	structural molecule activity		
53877201|171522635|Litopenaeus	catalytic activity		
53877202|171522636|Litopenaeus	catalytic activity		
53877205|171522639|Litopenaeus	structural molecule activity		
53877206|171522640|Litopenaeus	structural molecule activity		
53877213|171522647|Litopenaeus	binding	organelle		
53877227|171523185|Litopenaeus		
53877259|171524268|Litopenaeus	catalytic activity	transporter activity	cell	macromolecular complex	binding		
53877261|171524799|Litopenaeus	binding	extracellular region	binding	transporter activity	localization		
53877267|171524805|Litopenaeus	cellular component biogenesis	transcription regulator activity	organelle		
53877292|171525886|Litopenaeus		
53877293|171525887|Litopenaeus	structural molecule activity	cellular process	organelle	macromolecular complex	multicellular organismal process	metabolic process	metabolic process	catalytic activity	binding	binding	cellular component biogenesis	biological regulation	localization		
53877302|171525896|Litopenaeus	binding	extracellular region	binding	transporter activity	localization		
53877303|171525897|Litopenaeus	binding	extracellular region	binding	transporter activity	localization		
53877307|171547514|Litopenaeus	cellular process	multicellular organismal process	organelle	cell	macromolecular complex	binding	binding	developmental process	cellular process	cellular process		
53877309|171547516|Litopenaeus	structural molecule activity		
53877310|171547517|Litopenaeus	structural molecule activity		
53877319|171547526|Litopenaeus	structural molecule activity		
53877320|171548216|Litopenaeus	structural molecule activity		
53877345|171548930|Litopenaeus	cell	macromolecular complex		
53877377|171550335|Litopenaeus	structural molecule activity		
53877381|171551027|Litopenaeus	structural molecule activity		
53877382|171551028|Litopenaeus	structural molecule activity		
53877384|171551030|Litopenaeus	cellular component biogenesis	transcription regulator activity	organelle		
53877385|171551031|Litopenaeus	cellular component biogenesis	transcription regulator activity	organelle		
53877398|171551739|Litopenaeus	metabolic process	extracellular region	binding		
53877427|171592125|Litopenaeus	structural molecule activity	biological regulation	metabolic process		
53877428|171592126|Litopenaeus	structural molecule activity	biological regulation	metabolic process		
53877433|171592131|Litopenaeus	structural molecule activity		
53877443|171592913|Litopenaeus	multicellular organismal process	structural molecule activity	extracellular region		
53877444|171592914|Litopenaeus	structural molecule activity		
53877477|171594503|Litopenaeus	cellular process	catalytic activity	macromolecular complex	cell		
53877479|171594505|Litopenaeus	cellular process	catalytic activity	metabolic process	catalytic activity	catalytic activity	organelle		
53877490|171595297|Litopenaeus	structural molecule activity		
53877502|171596094|Litopenaeus	structural molecule activity		
53877503|171596095|Litopenaeus	structural molecule activity		
53877504|171596096|Litopenaeus		
53877505|171596097|Litopenaeus		
53877521|171596883|Litopenaeus	binding	localization	cellular component organization		
53877536|171597677|Litopenaeus	structural molecule activity		
53877537|171597678|Litopenaeus	structural molecule activity		
53877560|171658596|Litopenaeus	structural molecule activity		
53877566|171658602|Litopenaeus	structural molecule activity		
53877577|171659632|Litopenaeus	structural molecule activity		
53877578|171659633|Litopenaeus	binding	extracellular region	binding	transporter activity	localization		
53877583|171659638|Litopenaeus	biological regulation	cellular process	binding	cell		
53877585|171659640|Litopenaeus	catalytic activity	metabolic process		
53877589|171659644|Litopenaeus	cellular component biogenesis	transcription regulator activity	organelle		
53877595|171660669|Litopenaeus	structural molecule activity		
53877596|171660670|Litopenaeus	structural molecule activity		
53877620|171662723|Litopenaeus	structural molecule activity		
53877621|171662724|Litopenaeus	structural molecule activity		
53877624|171662727|Litopenaeus	structural molecule activity		
53877628|171662731|Litopenaeus	multicellular organismal process	structural molecule activity	extracellular region		
53877629|171662732|Litopenaeus	multicellular organismal process	structural molecule activity	extracellular region		
53877642|171663767|Litopenaeus	structural molecule activity		
53877643|171663768|Litopenaeus	structural molecule activity		
53877656|171664812|Litopenaeus	transcription regulator activity	organelle	cellular component biogenesis		
53877661|171664817|Litopenaeus	binding	binding		
53877669|171502176|Litopenaeus	structural molecule activity		
53877670|171502177|Litopenaeus	structural molecule activity		
53877673|171502180|Litopenaeus	structural molecule activity		
53877674|171502181|Litopenaeus	structural molecule activity		
53877679|171502186|Litopenaeus	cellular component biogenesis	transcription regulator activity	organelle		
53877680|171502856|Litopenaeus	cellular component biogenesis	transcription regulator activity	organelle		
53877681|171502857|Litopenaeus	structural molecule activity		
53877682|171502858|Litopenaeus	structural molecule activity		
53877699|171503544|Litopenaeus		
53877705|171503550|Litopenaeus	cellular process	organelle	cellular process	cellular process	cellular process		
53877712|171504219|Litopenaeus	structural molecule activity		
53877716|171504223|Litopenaeus	structural molecule activity		
53877717|171504224|Litopenaeus	structural molecule activity		
53877737|171504913|Litopenaeus	structural molecule activity		
53877753|171505598|Litopenaeus	structural molecule activity	biological regulation	metabolic process		
53877757|171506264|Litopenaeus	binding	metabolic process	cellular process	cell	binding	multicellular organismal process		
53877766|171506273|Litopenaeus	structural molecule activity		
53877767|171506274|Litopenaeus	structural molecule activity		
53877768|171506275|Litopenaeus	structural molecule activity		
53877769|171506276|Litopenaeus	structural molecule activity		
53877771|171506947|Litopenaeus	structural molecule activity	biological regulation	metabolic process		
53877796|171579498|Litopenaeus	structural molecule activity		
53877797|171579499|Litopenaeus	structural molecule activity		
53877814|171580426|Litopenaeus	enzyme regulator activity	response to stimulus	metabolic process	biological regulation	response to stimulus	response to stimulus	multicellular organismal process	cellular process		
53877816|171581347|Litopenaeus	catalytic activity		
53877818|171581349|Litopenaeus	structural molecule activity		
53877819|171581350|Litopenaeus	structural molecule activity		
53877833|171582278|Litopenaeus	cellular component biogenesis	transcription regulator activity	organelle		
53877835|171582280|Litopenaeus	structural molecule activity	biological regulation	metabolic process		
53877836|171582281|Litopenaeus	structural molecule activity	biological regulation	metabolic process		
53877860|171584098|Litopenaeus	metabolic process	metabolic process	catalytic activity		
53877861|171584099|Litopenaeus	structural molecule activity		
53877863|171584101|Litopenaeus	structural molecule activity		
53877864|171584102|Litopenaeus	structural molecule activity		
53877868|171584106|Litopenaeus	structural molecule activity	binding	metabolic process	extracellular region		
53877876|171585014|Litopenaeus	transporter activity	extracellular region	localization	structural molecule activity		
53877912|171644265|Litopenaeus	structural molecule activity		
53877913|171644266|Litopenaeus	structural molecule activity		
53877928|171645146|Litopenaeus	structural molecule activity		
53877933|171645151|Litopenaeus	cellular component biogenesis	transcription regulator activity	organelle		
53877944|171646027|Litopenaeus	cellular process	localization	transporter activity	cell		
53877946|171646029|Litopenaeus		
53877950|171646903|Litopenaeus	transcription regulator activity	organelle	cellular component biogenesis		
53877974|171647797|Litopenaeus	reproduction	cellular component biogenesis	organelle	cell	cellular process	developmental process	multicellular organismal process	multicellular organismal process	cellular process	cellular process	binding	binding	cell	cell	cellular component organization	biological regulation		
53878007|171649570|Litopenaeus	cellular process	catalytic activity	macromolecular complex	cell		
53878008|171649571|Litopenaeus	cellular process	catalytic activity	macromolecular complex	cell		
53878020|171650453|Litopenaeus	binding	cell		
53878022|171650455|Litopenaeus	structural molecule activity		
53878024|171650457|Litopenaeus	cellular process	multicellular organismal process	organelle	cell	macromolecular complex	binding	binding	developmental process	cellular process	cellular process		
53878025|171502187|Litopenaeus	structural molecule activity		
53878026|171502188|Litopenaeus	structural molecule activity		
53878045|171502876|Litopenaeus	binding	extracellular region	binding	transporter activity	localization		
53878046|171502877|Litopenaeus	binding	binding		
53878047|171502878|Litopenaeus	binding	binding		
53878048|171502879|Litopenaeus	cell	developmental process	multicellular organismal process	structural molecule activity	cell	cellular component organization		
53878054|171502885|Litopenaeus	structural molecule activity		
53878068|171503568|Litopenaeus	structural molecule activity		
53878069|171503569|Litopenaeus	structural molecule activity		
53878070|171504232|Litopenaeus	structural molecule activity		
53878071|171504233|Litopenaeus	structural molecule activity		
53878074|171504236|Litopenaeus		
53878075|171504237|Litopenaeus		
53878076|171504238|Litopenaeus	structural molecule activity		
53878077|171504239|Litopenaeus	structural molecule activity		
53878083|171504245|Litopenaeus	catalytic activity	response to stimulus		
53878084|171504246|Litopenaeus	catalytic activity	response to stimulus		
53878089|171504920|Litopenaeus	structural molecule activity		
53878090|171504921|Litopenaeus	structural molecule activity		
53878107|171505607|Litopenaeus	structural molecule activity		
53878108|171505608|Litopenaeus	structural molecule activity		
53878109|171505609|Litopenaeus	cellular component biogenesis	transcription regulator activity	organelle		
53878148|171560565|Litopenaeus		
53878158|171560575|Litopenaeus	structural molecule activity	biological regulation	metabolic process		
53878159|171560576|Litopenaeus	structural molecule activity	biological regulation	metabolic process		
53878164|171561255|Litopenaeus	multicellular organismal process	structural molecule activity	extracellular region		
53878165|171561256|Litopenaeus	multicellular organismal process	structural molecule activity	extracellular region		
53878166|171561257|Litopenaeus	cellular component biogenesis	transcription regulator activity	organelle		
53878167|171561258|Litopenaeus	cellular component biogenesis	transcription regulator activity	organelle		
53878185|171561950|Litopenaeus	organelle		
53878192|171562631|Litopenaeus	binding	cell		
53878195|171562634|Litopenaeus	catalytic activity	cell	macromolecular complex	metabolic process	metabolic process		
53878215|171563328|Litopenaeus	structural molecule activity		
53878221|171564014|Litopenaeus	metabolic process	biological regulation	metabolic process	catalytic activity	cell	binding		
53878222|171564015|Litopenaeus	metabolic process	biological regulation	metabolic process	catalytic activity	cell	binding		
53878228|171564021|Litopenaeus	multicellular organismal process	structural molecule activity	extracellular region		
53878229|171564022|Litopenaeus	multicellular organismal process	structural molecule activity	extracellular region		
53878243|171564729|Litopenaeus	structural molecule activity		
53878245|171564731|Litopenaeus	binding	binding		
53878251|171565430|Litopenaeus	structural molecule activity		
53878252|171565431|Litopenaeus	structural molecule activity		
53878253|171565432|Litopenaeus	structural molecule activity		
53878254|171565433|Litopenaeus	structural molecule activity		
53878257|171565436|Litopenaeus	structural molecule activity		
53878268|171631163|Litopenaeus	structural molecule activity		
53878269|171631164|Litopenaeus	structural molecule activity		
53878270|171631165|Litopenaeus	structural molecule activity		
53878271|171631166|Litopenaeus		
53878272|171631167|Litopenaeus		
53878277|171631172|Litopenaeus	structural molecule activity		
53878278|171631173|Litopenaeus	structural molecule activity		
53878286|171632083|Litopenaeus		
53878289|171632086|Litopenaeus	structural molecule activity		
53878290|171632087|Litopenaeus	structural molecule activity		
53878292|171632089|Litopenaeus	structural molecule activity		
53878308|171633007|Litopenaeus	structural molecule activity		
53878334|171634837|Litopenaeus	structural molecule activity		
53878348|171635760|Litopenaeus	structural molecule activity		
53878349|171635761|Litopenaeus	structural molecule activity		
53878365|171636679|Litopenaeus	structural molecule activity	cell	cell		
53878366|171636680|Litopenaeus	binding	extracellular region	binding	transporter activity	localization		
53878375|171637591|Litopenaeus	binding	extracellular region	binding	transporter activity	localization		
53878376|171637592|Litopenaeus	binding	extracellular region	binding	transporter activity	localization		
53878377|171637593|Litopenaeus	metabolic process	metabolic process	catalytic activity		
53878385|171479872|Litopenaeus	binding	extracellular region	binding	transporter activity	localization		
53878386|171479873|Litopenaeus	binding	extracellular region	binding	transporter activity	localization		
53878390|171479877|Litopenaeus	structural molecule activity	biological regulation	metabolic process		
53878394|171479881|Litopenaeus	catalytic activity	transporter activity	cell	cellular process	macromolecular complex	cell		
53878411|171481008|Litopenaeus	structural molecule activity		
53878413|171481010|Litopenaeus	structural molecule activity		
53878414|171481011|Litopenaeus	structural molecule activity		
53878418|171482125|Litopenaeus	binding	extracellular region	binding	transporter activity	localization		
53878419|171482126|Litopenaeus	binding	extracellular region	binding	transporter activity	localization		
53878424|171482131|Litopenaeus	binding	extracellular region	binding	transporter activity	localization		
53878425|171482132|Litopenaeus	binding	extracellular region	binding	transporter activity	localization		
53878426|171482133|Litopenaeus	catalytic activity	binding	metabolic process	metabolic process	binding	developmental process	cellular component organization	cellular process	multicellular organismal process	metabolic process		
53878435|171483257|Litopenaeus	extracellular region	multicellular organismal process	cellular component biogenesis	developmental process	cellular component organization		
53878436|171483258|Litopenaeus	extracellular region	multicellular organismal process	cellular component biogenesis	developmental process	cellular component organization		
53878441|171483263|Litopenaeus	transporter activity	extracellular region	localization	structural molecule activity		
53878449|171484386|Litopenaeus	catalytic activity	binding	cellular process	response to stimulus	cellular process	response to stimulus	response to stimulus	cell		
53878459|171484396|Litopenaeus	cellular component biogenesis	transcription regulator activity	organelle		
53878460|171485507|Litopenaeus	cellular component biogenesis	transcription regulator activity	organelle		
53878462|171485509|Litopenaeus	metabolic process	structural molecule activity	cell	cell	cellular component biogenesis	cell	cellular process	cellular process		
53878464|171485511|Litopenaeus	catalytic activity	binding	binding		
53878480|171486626|Litopenaeus		
53878481|171486627|Litopenaeus	binding	metabolic process	extracellular region		
53878482|171486628|Litopenaeus	structural molecule activity		
53878483|171486629|Litopenaeus	structural molecule activity		
53878499|171560600|Litopenaeus	binding	extracellular region	binding	transporter activity	localization		
53878500|171560601|Litopenaeus	binding	extracellular region	binding	transporter activity	localization		
53878504|171560605|Litopenaeus	structural molecule activity		
53878505|171561280|Litopenaeus	structural molecule activity		
53878514|171561289|Litopenaeus	structural molecule activity		
53878515|171561290|Litopenaeus	structural molecule activity		
53878534|171561983|Litopenaeus	binding	cell		
53878535|171562658|Litopenaeus	structural molecule activity	biological regulation	metabolic process		
53878536|171562659|Litopenaeus	structural molecule activity		
53878550|171563347|Litopenaeus	structural molecule activity		
53878564|171563361|Litopenaeus	cellular component biogenesis	transcription regulator activity	cell		
53878585|171564755|Litopenaeus	structural molecule activity		
53878586|171564756|Litopenaeus	structural molecule activity		
53878599|171565462|Litopenaeus	structural molecule activity		
53878608|171565471|Litopenaeus	binding	binding	binding		
53878609|171565472|Litopenaeus	binding	binding	binding		
53878615|171617098|Litopenaeus	transcription regulator activity	cellular component biogenesis	macromolecular complex	cell		
53878621|171617104|Litopenaeus	structural molecule activity		
53878622|171617105|Litopenaeus	structural molecule activity		
53878633|171618003|Litopenaeus	structural molecule activity		
53878634|171618004|Litopenaeus	structural molecule activity		
53878635|171618005|Litopenaeus	multicellular organismal process	structural molecule activity	extracellular region		
53878636|171618006|Litopenaeus	structural molecule activity		
53878637|171618007|Litopenaeus		
53878647|171618911|Litopenaeus	structural molecule activity	metabolic process	extracellular region	binding		
53878661|171619812|Litopenaeus	structural molecule activity		
53878663|171619814|Litopenaeus	structural molecule activity		
53878665|171619816|Litopenaeus	structural molecule activity	biological regulation	metabolic process		
53878666|171619817|Litopenaeus	structural molecule activity	biological regulation	metabolic process		
53878667|171619818|Litopenaeus	cellular component biogenesis	transcription regulator activity	organelle		
53878668|171619819|Litopenaeus	multicellular organismal process	structural molecule activity	extracellular region		
53878680|171620718|Litopenaeus	structural molecule activity		
53878687|171621612|Litopenaeus	cellular component biogenesis	transcription regulator activity	organelle		
53878688|171621613|Litopenaeus	cellular component biogenesis	transcription regulator activity	organelle		
53878703|171622515|Litopenaeus	structural molecule activity		
53878709|171622521|Litopenaeus	structural molecule activity		
53878711|171622523|Litopenaeus	structural molecule activity		
53878712|171622524|Litopenaeus	structural molecule activity		
53878718|171623424|Litopenaeus	structural molecule activity		
53878719|171623425|Litopenaeus	structural molecule activity		
53878724|171623430|Litopenaeus	cellular component biogenesis	transcription regulator activity	organelle		
53878746|171481018|Litopenaeus	structural molecule activity		
53878747|171481019|Litopenaeus	structural molecule activity		
53878757|171481029|Litopenaeus	metabolic process	metabolic process	catalytic activity		
53878763|171482145|Litopenaeus		
53878764|171482146|Litopenaeus		
53878769|171482151|Litopenaeus	multicellular organismal process	structural molecule activity	extracellular region		
53878796|171484408|Litopenaeus	enzyme regulator activity	binding		
53878798|171484410|Litopenaeus	structural molecule activity		
53878799|171484411|Litopenaeus	structural molecule activity		
53878801|171484413|Litopenaeus	structural molecule activity	biological regulation	metabolic process		
53878802|171484414|Litopenaeus	structural molecule activity	biological regulation	metabolic process		
53878818|171485540|Litopenaeus	multicellular organismal process	structural molecule activity	extracellular region		
53878819|171485541|Litopenaeus	multicellular organismal process	structural molecule activity	extracellular region		
53878820|171486641|Litopenaeus	structural molecule activity		
53878821|171486642|Litopenaeus	structural molecule activity		
53878829|171486650|Litopenaeus	catalytic activity	cell	macromolecular complex	metabolic process	metabolic process	response to stimulus		
53878830|171486651|Litopenaeus	multicellular organismal process	structural molecule activity	extracellular region		
53878831|171486652|Litopenaeus	multicellular organismal process	structural molecule activity	extracellular region		
53878846|171534194|Litopenaeus	cellular process	multicellular organismal process	organelle	cell	macromolecular complex	binding	binding	developmental process	cellular process	cellular process		
53878849|171534197|Litopenaeus		
53878851|171534729|Litopenaeus	structural molecule activity		
53878874|171535282|Litopenaeus	metabolic process	structural molecule activity	cell	cell		
53878918|171536916|Litopenaeus	multicellular organismal process	structural molecule activity	extracellular region		
53878919|171536917|Litopenaeus	multicellular organismal process	structural molecule activity	extracellular region		
53878920|171536918|Litopenaeus	cellular component biogenesis	transcription regulator activity	organelle		
53878921|171536919|Litopenaeus	cellular component biogenesis	transcription regulator activity	organelle		
53878924|171536922|Litopenaeus	structural molecule activity		
53878927|171537464|Litopenaeus	cell		
53878928|171537465|Litopenaeus	cell		
53878933|171537470|Litopenaeus	catalytic activity		
53878935|171537472|Litopenaeus	structural molecule activity		
53878936|171537473|Litopenaeus	structural molecule activity		
53878938|171537475|Litopenaeus	binding	cell		
53878952|171538028|Litopenaeus	metabolic process	biological regulation		
53878958|171598482|Litopenaeus	structural molecule activity		
53878959|171598483|Litopenaeus	structural molecule activity		
53878967|171598491|Litopenaeus		
53879003|171600522|Litopenaeus	structural molecule activity	biological regulation	metabolic process		
53879004|171600523|Litopenaeus	structural molecule activity	biological regulation	metabolic process		
53879009|171600528|Litopenaeus	structural molecule activity		
53879016|171601200|Litopenaeus		
53879017|171601201|Litopenaeus		
53879018|171601202|Litopenaeus	cellular component biogenesis	transcription regulator activity	organelle		
53879019|171601203|Litopenaeus	cellular component biogenesis	transcription regulator activity	organelle		
53879020|171601204|Litopenaeus	structural molecule activity	cell	cell	metabolic process	cell	cellular process	cellular process		
53879022|171601206|Litopenaeus	structural molecule activity		
53879061|171603242|Litopenaeus	cellular component organization	binding	cell	localization		
53879062|171603243|Litopenaeus	cellular component organization	binding	cell	localization		
53879086|171651414|Litopenaeus	structural molecule activity		
53879102|171652188|Litopenaeus	multicellular organismal process	structural molecule activity	extracellular region		
53879103|171652189|Litopenaeus	binding	extracellular region	binding	transporter activity	localization		
53879124|171653739|Litopenaeus	binding	organelle	macromolecular complex	cell	metabolic process	transcription regulator activity	binding	multicellular organismal process	binding	cellular process	organelle	cell	reproduction	localization	cellular component biogenesis		
53879130|171653745|Litopenaeus	structural molecule activity		
53879140|171654516|Litopenaeus	structural molecule activity		
53879143|171654519|Litopenaeus		
53879158|171655288|Litopenaeus	structural molecule activity		
53879160|171655290|Litopenaeus		
53879179|171656067|Litopenaeus		
53879186|171656833|Litopenaeus	structural molecule activity		
53879198|171513335|Litopenaeus	structural molecule activity		
53879199|171513336|Litopenaeus	structural molecule activity		
53879224|171514016|Litopenaeus	multicellular organismal process	structural molecule activity	extracellular region		
53879229|171514659|Litopenaeus	structural molecule activity		
53879230|171514660|Litopenaeus	structural molecule activity		
53879237|171514667|Litopenaeus	transcription regulator activity	organelle	cellular component biogenesis		
53879254|171515322|Litopenaeus	structural molecule activity		
53879263|171515962|Litopenaeus	cellular component biogenesis	transcription regulator activity	organelle		
53879264|171515963|Litopenaeus	cellular component biogenesis	transcription regulator activity	organelle		
53879269|171515968|Litopenaeus	structural molecule activity		
53879270|171516607|Litopenaeus	structural molecule activity		
53879277|171516614|Litopenaeus	structural molecule activity		
53879278|171516615|Litopenaeus	structural molecule activity		
53879308|171517921|Litopenaeus	binding	catalytic activity	metabolic process	transcription regulator activity	organelle	cell		
53879315|171560620|Litopenaeus	structural molecule activity		
53879316|171560621|Litopenaeus	structural molecule activity		
53879343|171561322|Litopenaeus	structural molecule activity		
53879344|171561323|Litopenaeus	structural molecule activity		
53879349|171562002|Litopenaeus	structural molecule activity		
53879350|171562003|Litopenaeus	structural molecule activity		
53879361|171562688|Litopenaeus	structural molecule activity		
53879362|171562689|Litopenaeus	structural molecule activity		
53879368|171562695|Litopenaeus	structural molecule activity		
53879369|171562696|Litopenaeus	structural molecule activity		
53879383|171563384|Litopenaeus	metabolic process	binding	cell	macromolecular complex		
53879395|171564076|Litopenaeus	structural molecule activity		
53879400|171564081|Litopenaeus	cellular component biogenesis	transcription regulator activity	organelle		
53879401|171564082|Litopenaeus	biological regulation	cellular process	binding		
53879411|171564785|Litopenaeus	structural molecule activity		
53879423|171565490|Litopenaeus	cellular component biogenesis	transcription regulator activity	organelle		
53879424|171565491|Litopenaeus	cellular component biogenesis	transcription regulator activity	organelle		
53879442|171617115|Litopenaeus	structural molecule activity		
53879450|171618010|Litopenaeus	structural molecule activity		
53879463|171618023|Litopenaeus	structural molecule activity		
53879464|171618024|Litopenaeus	structural molecule activity		
53879475|171618929|Litopenaeus	metabolic process	extracellular region	binding		
53879494|171619835|Litopenaeus	structural molecule activity		
53879498|171620726|Litopenaeus	structural molecule activity		
53879500|171620728|Litopenaeus	structural molecule activity		
53879501|171620729|Litopenaeus	structural molecule activity		
53879507|171620735|Litopenaeus	metabolic process	catalytic activity	cellular process	response to stimulus	cellular process	biological regulation	multicellular organismal process	organelle	multicellular organismal process	response to stimulus	developmental process	metabolic process	metabolic process	binding	cellular process		
53879522|171621637|Litopenaeus	metabolic process	extracellular region	binding		
53879523|171621638|Litopenaeus	cellular component biogenesis	transcription regulator activity	organelle		
53879524|171621639|Litopenaeus	cellular component biogenesis	transcription regulator activity	organelle		
53879527|171622529|Litopenaeus	binding	extracellular region	binding	transporter activity	localization		
53879528|171622530|Litopenaeus	binding	extracellular region	binding	transporter activity	localization		
53879546|171623442|Litopenaeus	structural molecule activity		
53879554|171623450|Litopenaeus	catalytic activity	binding		
53879555|171487689|Litopenaeus	catalytic activity	binding		
53879559|171487693|Litopenaeus	structural molecule activity		
53879560|171487694|Litopenaeus	structural molecule activity		
53879563|171487697|Litopenaeus	cell	transporter activity	cell	developmental process	multicellular organismal process	multicellular organismal process	response to stimulus		
53879577|171488676|Litopenaeus	cellular component biogenesis	transcription regulator activity	organelle		
53879578|171488677|Litopenaeus	cellular component biogenesis	transcription regulator activity	organelle		
53879581|171488680|Litopenaeus	structural molecule activity		
53879589|171489668|Litopenaeus	catalytic activity	organelle	metabolic process	binding		
53879596|171489675|Litopenaeus	structural molecule activity	biological regulation	metabolic process		
53879597|171489676|Litopenaeus	structural molecule activity	biological regulation	metabolic process		
53879599|171489678|Litopenaeus	binding	cell	cellular component biogenesis	cell	cell	cell		
53879600|171490659|Litopenaeus	catalytic activity	cell	metabolic process	metabolic process	metabolic process	cell		
53879608|171490667|Litopenaeus	structural molecule activity		
53879609|171490668|Litopenaeus	structural molecule activity		
53879621|171491664|Litopenaeus	structural molecule activity		
53879635|171492662|Litopenaeus	catalytic activity	cellular process	metabolic process	metabolic process		
53879644|171492671|Litopenaeus	structural molecule activity		
53879647|171493658|Litopenaeus	structural molecule activity		
53879648|171493659|Litopenaeus	structural molecule activity		
53879663|171494658|Litopenaeus	structural molecule activity		
53879664|171494659|Litopenaeus	structural molecule activity	biological regulation	metabolic process		
53879665|171494660|Litopenaeus	structural molecule activity	biological regulation	metabolic process		
53879668|171494663|Litopenaeus	developmental process	multicellular organismal process	structural molecule activity	organelle	macromolecular complex	cell	binding	binding	binding	binding	cellular process	biological regulation	organelle		
53879671|171494666|Litopenaeus	structural molecule activity		
53879672|171494667|Litopenaeus	structural molecule activity		
53879712|171535295|Litopenaeus	structural molecule activity		
53879713|171535296|Litopenaeus	structural molecule activity		
53879716|171535299|Litopenaeus	metabolic process	binding	cell	cell	macromolecular complex		
53879717|171535300|Litopenaeus	metabolic process	binding	cell	cell	macromolecular complex		
53879718|171535301|Litopenaeus	structural molecule activity		
53879719|171535302|Litopenaeus	structural molecule activity		
53879741|171536384|Litopenaeus	metabolic process	extracellular region	binding		
53879758|171536931|Litopenaeus	structural molecule activity		
53879759|171536932|Litopenaeus	structural molecule activity		
53879760|171536933|Litopenaeus	organelle	macromolecular complex	binding		
53879773|171537485|Litopenaeus	metabolic process	catalytic activity	cell	macromolecular complex	binding	binding	metabolic process	metabolic process		
53879776|171537488|Litopenaeus	structural molecule activity		
53879787|171538038|Litopenaeus	catalytic activity	transporter activity	localization	macromolecular complex	cell	cellular process	cellular process	metabolic process	cell		
53879788|171538039|Litopenaeus	structural molecule activity		
53879789|171538040|Litopenaeus	structural molecule activity		
53879794|171538045|Litopenaeus	cellular process	developmental process	multicellular organismal process	binding		
53879803|171603910|Litopenaeus	structural molecule activity		
53879804|171603911|Litopenaeus	structural molecule activity		
53879807|171603914|Litopenaeus	structural molecule activity		
53879808|171603915|Litopenaeus	structural molecule activity		
53879856|171606831|Litopenaeus	macromolecular complex	cell	catalytic activity	cellular process	cellular process	binding	catalytic activity	cell		
53879861|171606836|Litopenaeus		
53879862|171606837|Litopenaeus		
53879865|171606840|Litopenaeus	cellular component biogenesis	transcription regulator activity	organelle		
53879866|171606841|Litopenaeus	cellular component biogenesis	transcription regulator activity	organelle		
53879873|171607565|Litopenaeus	structural molecule activity		
53879874|171607566|Litopenaeus	structural molecule activity		
53879886|171608295|Litopenaeus	structural molecule activity		
53879887|171608296|Litopenaeus	structural molecule activity		
53879892|171608301|Litopenaeus	cellular component biogenesis	transcription regulator activity	cell		
53879893|171608302|Litopenaeus	cellular component biogenesis	transcription regulator activity	cell		
53879898|171608307|Litopenaeus	structural molecule activity		
53879899|171608308|Litopenaeus	structural molecule activity		
53879903|171609029|Litopenaeus	structural molecule activity		
53879910|171609036|Litopenaeus	structural molecule activity		
53879913|171609039|Litopenaeus	structural molecule activity		
53879914|171609040|Litopenaeus	structural molecule activity		
53879916|171651419|Litopenaeus	structural molecule activity		
53879919|171651422|Litopenaeus	binding		
53879920|171651423|Litopenaeus	binding		
53879932|171652193|Litopenaeus	structural molecule activity		
53879933|171652194|Litopenaeus	structural molecule activity		
53879939|171652200|Litopenaeus	structural molecule activity		
53879940|171652201|Litopenaeus	structural molecule activity		
53879947|171652971|Litopenaeus	structural molecule activity		
53879948|171652972|Litopenaeus	structural molecule activity		
53879978|171654529|Litopenaeus	cellular component biogenesis	transcription regulator activity	organelle		
53879979|171654530|Litopenaeus	cellular component biogenesis	transcription regulator activity	organelle		
53879988|171654539|Litopenaeus	structural molecule activity		
53879994|171655299|Litopenaeus	structural molecule activity	biological regulation	metabolic process		
53879995|171655300|Litopenaeus	structural molecule activity	biological regulation	metabolic process		
53880001|171655306|Litopenaeus	structural molecule activity		
53880002|171655307|Litopenaeus	structural molecule activity		
53880011|171656074|Litopenaeus	structural molecule activity		
53880012|171656075|Litopenaeus	structural molecule activity		
53880040|171507711|Litopenaeus	structural molecule activity		
53880041|171507712|Litopenaeus	structural molecule activity		
53880048|171507719|Litopenaeus	binding	extracellular region	binding	transporter activity	localization		
53880049|171507720|Litopenaeus	binding	extracellular region	binding	transporter activity	localization		
53880060|171508419|Litopenaeus	structural molecule activity		
53880061|171508420|Litopenaeus	structural molecule activity		
53880062|171508421|Litopenaeus		
53880066|171509117|Litopenaeus	cellular component biogenesis	transcription regulator activity	organelle		
53880067|171509118|Litopenaeus	cellular component biogenesis	transcription regulator activity	organelle		
53880071|171509122|Litopenaeus	reproduction		
53880072|171509123|Litopenaeus	reproduction		
53880074|171509125|Litopenaeus	binding	cell		
53880076|171509127|Litopenaeus		
53880082|171509825|Litopenaeus		
53880083|171509826|Litopenaeus		
53880084|171509827|Litopenaeus		
53880088|171509831|Litopenaeus	metabolic process	extracellular region	binding		
53880093|171509836|Litopenaeus	structural molecule activity		
53880097|171510532|Litopenaeus		
53880098|171510533|Litopenaeus		
53880104|171510539|Litopenaeus	structural molecule activity		
53880105|171510540|Litopenaeus	structural molecule activity		
53880106|171510541|Litopenaeus	cellular component biogenesis	transcription regulator activity	organelle		
53880116|171511243|Litopenaeus	structural molecule activity		
53880117|171511244|Litopenaeus	structural molecule activity		
53880133|171511957|Litopenaeus	biological regulation	cellular process	antioxidant activity	catalytic activity	cell	response to stimulus	metabolic process		
53880143|171512664|Litopenaeus	structural molecule activity		
53880144|171512665|Litopenaeus	structural molecule activity		
53880173|171554090|Litopenaeus	transporter activity	extracellular region	localization	structural molecule activity		
53880175|171554092|Litopenaeus	cellular component biogenesis	transcription regulator activity	organelle		
53880176|171554093|Litopenaeus	cellular component biogenesis	transcription regulator activity	organelle		
53880189|171555023|Litopenaeus	macromolecular complex	cell	catalytic activity	cellular process		
53880190|171555024|Litopenaeus	macromolecular complex	cell	catalytic activity	cellular process		
53880201|171555952|Litopenaeus		
53880206|171555957|Litopenaeus	structural molecule activity		
53880207|171555958|Litopenaeus	structural molecule activity		
53880209|171555960|Litopenaeus		
53880210|171555961|Litopenaeus		
53880218|171556886|Litopenaeus	structural molecule activity		
53880219|171556887|Litopenaeus	structural molecule activity		
53880222|171556890|Litopenaeus	metabolic process	structural molecule activity	cell	cell		
53880226|171556894|Litopenaeus		
53880233|171557818|Litopenaeus	structural molecule activity		
53880234|171557819|Litopenaeus	structural molecule activity		
53880239|171557824|Litopenaeus	structural molecule activity		
53880240|171557825|Litopenaeus	structural molecule activity		
53880252|171558747|Litopenaeus		
53880269|171559681|Litopenaeus	structural molecule activity		
53880298|171610767|Litopenaeus	binding	binding	transcription regulator activity	organelle	biological regulation	metabolic process		
53880301|171610770|Litopenaeus	binding	cell		
53880302|171610771|Litopenaeus	structural molecule activity		
53880303|171610772|Litopenaeus	structural molecule activity		
53880319|171611685|Litopenaeus	structural molecule activity		
53880327|171612590|Litopenaeus	catalytic activity	binding	cellular process	response to stimulus	cellular process	response to stimulus	response to stimulus	cell		
53880333|171612596|Litopenaeus	catalytic activity	macromolecular complex	cell	cellular process		
53880334|171612597|Litopenaeus	catalytic activity	macromolecular complex	cell	cellular process		
53880335|171613495|Litopenaeus	binding	organelle	macromolecular complex	cell	metabolic process	transcription regulator activity	binding	multicellular organismal process	binding	cellular process	organelle	cell	reproduction	localization	cellular component biogenesis		
53880344|171613504|Litopenaeus	structural molecule activity		
53880345|171613505|Litopenaeus	structural molecule activity		
53880350|171614407|Litopenaeus	structural molecule activity		
53880351|171614408|Litopenaeus	structural molecule activity		
53880358|171614415|Litopenaeus	structural molecule activity		
53880359|171614416|Litopenaeus	structural molecule activity		
53880379|171615333|Litopenaeus	structural molecule activity	biological regulation	metabolic process		
53880380|171616231|Litopenaeus	structural molecule activity	biological regulation	metabolic process		
53880381|171616232|Litopenaeus	cell		
53880387|171616238|Litopenaeus		
53880394|171616245|Litopenaeus	transcription regulator activity	organelle	cellular component biogenesis		
53880399|171487708|Litopenaeus	multicellular organismal process	structural molecule activity	extracellular region		
53880400|171487709|Litopenaeus	structural molecule activity		
53880408|171487717|Litopenaeus	metabolic process	cell	cell	structural molecule activity	cellular process	cellular process		
53880412|171488686|Litopenaeus	structural molecule activity		
53880420|171488694|Litopenaeus	structural molecule activity		
53880425|171489679|Litopenaeus	binding	extracellular region	binding	transporter activity	localization		
53880427|171489681|Litopenaeus	cellular component biogenesis	transcription regulator activity	organelle	macromolecular complex		
53880429|171489683|Litopenaeus	structural molecule activity		
53880433|171489687|Litopenaeus	binding	molecular transducer activity	catalytic activity	cell	macromolecular complex	developmental process	multicellular organismal process	multicellular organismal process	cellular process	reproduction	cellular process	biological regulation	metabolic process	binding	cellular component organization	transcription regulator activity		
53880435|171489689|Litopenaeus	structural molecule activity		
53880436|171489690|Litopenaeus	structural molecule activity		
53880453|171490687|Litopenaeus	binding	extracellular region	binding	transporter activity	localization		
53880454|171490688|Litopenaeus	binding	extracellular region	binding	transporter activity	localization		
53880474|171492676|Litopenaeus	structural molecule activity		
53880475|171492677|Litopenaeus	structural molecule activity		
53880477|171492679|Litopenaeus	catalytic activity	transporter activity	cell	cellular process	macromolecular complex		
53880489|171493675|Litopenaeus	metabolic process	extracellular region	binding		
53880490|171493676|Litopenaeus	metabolic process	extracellular region	binding		
53880498|171493684|Litopenaeus	binding		
53880501|171494671|Litopenaeus	structural molecule activity		
53880502|171494672|Litopenaeus	structural molecule activity		
53880503|171494673|Litopenaeus	binding		
53880515|171566160|Litopenaeus	catalytic activity	cell	cell	metabolic process	cellular component biogenesis	cell		
53880518|171566163|Litopenaeus	structural molecule activity		
53880530|171567041|Litopenaeus	structural molecule activity		
53880536|171567047|Litopenaeus	cellular component biogenesis	transcription regulator activity	organelle		
53880537|171567048|Litopenaeus	cellular component biogenesis	transcription regulator activity	organelle		
53880546|171567923|Litopenaeus	multicellular organismal process	structural molecule activity	extracellular region		
53880552|171567929|Litopenaeus	cellular component biogenesis	organelle	macromolecular complex	binding		
53880557|171567934|Litopenaeus	cellular component biogenesis	transcription regulator activity	organelle		
53880558|171567935|Litopenaeus	cellular component biogenesis	transcription regulator activity	organelle		
53880577|171569686|Litopenaeus	structural molecule activity		
53880580|171569689|Litopenaeus		
53880596|171570571|Litopenaeus	structural molecule activity		
53880621|171572328|Litopenaeus		
53880650|171625149|Litopenaeus	structural molecule activity		
53880651|171625150|Litopenaeus	structural molecule activity		
53880655|171625154|Litopenaeus		
53880671|171626010|Litopenaeus	binding	extracellular region	binding	transporter activity	localization		
53880677|171626016|Litopenaeus		
53880691|171626882|Litopenaeus	cell		
53880702|171627738|Litopenaeus	structural molecule activity		
53880703|171627739|Litopenaeus	structural molecule activity		
53880709|171627745|Litopenaeus	structural molecule activity		
53880715|171628589|Litopenaeus		
53880716|171628590|Litopenaeus	structural molecule activity		
53880717|171628591|Litopenaeus	structural molecule activity		
53880722|171628596|Litopenaeus	binding	metabolic process	cellular process	cell	binding	multicellular organismal process		
53880736|171629455|Litopenaeus	structural molecule activity		
53880737|171629456|Litopenaeus	structural molecule activity		
53880760|171495645|Litopenaeus	structural molecule activity		
53880790|171497278|Litopenaeus	structural molecule activity		
53880791|171497279|Litopenaeus	structural molecule activity		
53880806|171498092|Litopenaeus	reproduction	cellular component biogenesis	organelle	cell	cellular process	developmental process	multicellular organismal process	multicellular organismal process	cellular process	cellular process	binding	binding	cell	cell	cellular component organization	biological regulation		
53880812|171498098|Litopenaeus	catalytic activity	macromolecular complex	cell	cellular process		
53880822|171498913|Litopenaeus	structural molecule activity		
53880823|171498914|Litopenaeus	structural molecule activity		
53880838|171499734|Litopenaeus	structural molecule activity		
53880844|171499740|Litopenaeus	binding	biological regulation	cellular process	metabolic process	cellular process	organelle	macromolecular complex	binding		
53880847|171500541|Litopenaeus	cellular process	multicellular organismal process	response to stimulus	cell	binding	binding	cell	reproduction	biological regulation	metabolic process	developmental process	cellular component organization	cellular process		
53880849|171500543|Litopenaeus	structural molecule activity		
53880859|171500553|Litopenaeus	structural molecule activity		
53880860|171501366|Litopenaeus	structural molecule activity		
53880869|171501375|Litopenaeus	multicellular organismal process	structural molecule activity	extracellular region		
53880870|171501376|Litopenaeus	structural molecule activity		
53880874|171501380|Litopenaeus		
53880877|171553172|Litopenaeus	structural molecule activity		
53880886|171553181|Litopenaeus	structural molecule activity		
53880887|171553182|Litopenaeus	structural molecule activity		
53880913|171555042|Litopenaeus	structural molecule activity		
53880919|171555048|Litopenaeus		
53880938|171556901|Litopenaeus	structural molecule activity		
53880945|171556908|Litopenaeus	structural molecule activity		
53880946|171556909|Litopenaeus	structural molecule activity		
53880955|171557835|Litopenaeus	structural molecule activity		
53880956|171557836|Litopenaeus	structural molecule activity		
53880961|171557841|Litopenaeus	binding	transcription regulator activity	organelle	cell		
53880962|171557842|Litopenaeus	binding	transcription regulator activity	organelle	cell		
53880976|171558766|Litopenaeus	binding	extracellular region	binding	transporter activity	localization		
53880977|171558767|Litopenaeus	binding	extracellular region	binding	transporter activity	localization		
53880997|171617125|Litopenaeus		
53880998|171617126|Litopenaeus		
53881036|171618945|Litopenaeus	cell	extracellular region	molecular transducer activity	binding	developmental process	cellular component organization	cellular process	multicellular organismal process	response to stimulus	response to stimulus		
53881038|171618947|Litopenaeus	structural molecule activity		
53881039|171618948|Litopenaeus	structural molecule activity		
53881067|171620750|Litopenaeus	catalytic activity		
53881069|171620752|Litopenaeus		
53881089|171622546|Litopenaeus	structural molecule activity		
53881090|171622547|Litopenaeus	structural molecule activity		
53881091|171622548|Litopenaeus	transporter activity	extracellular region	localization	structural molecule activity		
53881096|171622553|Litopenaeus	structural molecule activity		
53881097|171622554|Litopenaeus	structural molecule activity		
53881104|171623455|Litopenaeus	structural molecule activity		
53881105|171623456|Litopenaeus	structural molecule activity		
53881109|171623460|Litopenaeus	catalytic activity	organelle	binding	cellular process	cellular process	metabolic process	metabolic process	metabolic process		
53881110|171623461|Litopenaeus	catalytic activity	organelle	binding	cellular process	cellular process	metabolic process	metabolic process	metabolic process		
53881117|171479928|Litopenaeus	structural molecule activity	organelle		
53881123|171479934|Litopenaeus	binding		
53881124|171479935|Litopenaeus	binding		
53881138|171481059|Litopenaeus	binding		
53881156|171482187|Litopenaeus	structural molecule activity		
53881157|171482188|Litopenaeus	structural molecule activity		
53881177|171484438|Litopenaeus	structural molecule activity		
53881178|171484439|Litopenaeus	structural molecule activity		
53881185|171484446|Litopenaeus	binding	extracellular region	binding	transporter activity	localization		
53881186|171484447|Litopenaeus	binding	extracellular region	binding	transporter activity	localization		
53881189|171484450|Litopenaeus	structural molecule activity	biological regulation	metabolic process		
53881190|171485561|Litopenaeus	structural molecule activity	biological regulation	metabolic process		
53881201|171485572|Litopenaeus	macromolecular complex	cell	catalytic activity	cellular process		
53881204|171485575|Litopenaeus	structural molecule activity		
53881205|171486675|Litopenaeus	structural molecule activity		
53881222|171534243|Litopenaeus	structural molecule activity		
53881227|171534248|Litopenaeus	structural molecule activity		
53881228|171534249|Litopenaeus	structural molecule activity		
53881237|171534788|Litopenaeus	enzyme regulator activity		
53881239|171534790|Litopenaeus		
53881252|171535333|Litopenaeus	structural molecule activity		
53881253|171535334|Litopenaeus	structural molecule activity		
53881254|171535335|Litopenaeus	structural molecule activity		
53881255|171535336|Litopenaeus	structural molecule activity		
53881286|171536427|Litopenaeus	cell		
53881296|171536967|Litopenaeus		
53881311|171537521|Litopenaeus	cellular process	catalytic activity	macromolecular complex	cell		
53881313|171537523|Litopenaeus	binding	response to stimulus	response to stimulus	cellular component biogenesis	biological regulation	cellular process	metabolic process	metabolic process	response to stimulus		
53881314|171537524|Litopenaeus	binding	response to stimulus	response to stimulus	cellular component biogenesis	biological regulation	cellular process	metabolic process	metabolic process	response to stimulus		
53881330|171538079|Litopenaeus	metabolic process	transcription regulator activity	organelle	macromolecular complex	organelle	cellular component biogenesis	multicellular organismal process	binding	biological regulation		
53881335|171538084|Litopenaeus	structural molecule activity		
53881336|171538085|Litopenaeus	structural molecule activity		
53881360|171587492|Litopenaeus	structural molecule activity		
53881361|171587493|Litopenaeus	structural molecule activity		
53881362|171587494|Litopenaeus	structural molecule activity		
53881363|171587495|Litopenaeus	structural molecule activity		
53881366|171587498|Litopenaeus	binding	cellular process	organelle	metabolic process	catalytic activity		
53881367|171587499|Litopenaeus	binding	cellular process	organelle	metabolic process	catalytic activity		
53881370|171588144|Litopenaeus	structural molecule activity		
53881371|171588145|Litopenaeus	structural molecule activity		
53881374|171588148|Litopenaeus	binding	metabolic process	cellular process	cell	binding	multicellular organismal process		
53881375|171588149|Litopenaeus	binding	metabolic process	cellular process	cell	binding	multicellular organismal process		
53881376|171588150|Litopenaeus	structural molecule activity		
53881377|171588151|Litopenaeus	structural molecule activity		
53881399|171588822|Litopenaeus		
53881413|171589485|Litopenaeus	biological regulation	metabolic process	transcription regulator activity	organelle	macromolecular complex	binding	binding		
53881416|171590130|Litopenaeus	cellular component biogenesis	transcription regulator activity	organelle		
53881417|171590131|Litopenaeus	cellular component biogenesis	transcription regulator activity	organelle		
53881428|171590142|Litopenaeus		
53881432|171590795|Litopenaeus	multicellular organismal process	structural molecule activity	extracellular region		
53881455|171591474|Litopenaeus	structural molecule activity		
53881456|171591475|Litopenaeus	structural molecule activity		
53881461|171479942|Litopenaeus		
53881467|171479948|Litopenaeus	cellular process	multicellular organismal process	organelle	cell	macromolecular complex	binding	binding	developmental process	cellular process	cellular process		
53881468|171479949|Litopenaeus	structural molecule activity		
53881469|171479950|Litopenaeus	structural molecule activity		
53881470|171479951|Litopenaeus	cellular component biogenesis	transcription regulator activity	organelle		
53881471|171479952|Litopenaeus	cellular component biogenesis	transcription regulator activity	organelle		
53881472|171479953|Litopenaeus	structural molecule activity	biological regulation	metabolic process		
53881473|171479954|Litopenaeus	structural molecule activity	biological regulation	metabolic process		
53881483|171481074|Litopenaeus		
53881484|171481075|Litopenaeus		
53881485|171481076|Litopenaeus	cellular component biogenesis	transcription regulator activity	organelle		
53881486|171481077|Litopenaeus	cellular component biogenesis	transcription regulator activity	organelle		
53881487|171481078|Litopenaeus	structural molecule activity		
53881517|171483333|Litopenaeus	structural molecule activity	metabolic process	extracellular region	binding		
53881524|171484455|Litopenaeus	structural molecule activity		
53881561|171486701|Litopenaeus	structural molecule activity		
53881562|171486702|Litopenaeus	structural molecule activity		
53881564|171486704|Litopenaeus	cell	cellular process	biological regulation	multicellular organismal process	developmental process	metabolic process		
53881567|171566177|Litopenaeus	structural molecule activity		
53881571|171566181|Litopenaeus	structural molecule activity		
53881572|171566182|Litopenaeus	structural molecule activity		
53881586|171567062|Litopenaeus	cell		
53881604|171567946|Litopenaeus	structural molecule activity		
53881605|171567947|Litopenaeus	structural molecule activity		
53881632|171569706|Litopenaeus	catalytic activity		
53881637|171569711|Litopenaeus	multicellular organismal process	cellular process	multicellular organismal process	catalytic activity	metabolic process	cellular process	metabolic process	metabolic process	developmental process		
53881643|171570583|Litopenaeus		
53881645|171570585|Litopenaeus	structural molecule activity		
53881646|171570586|Litopenaeus	structural molecule activity		
53881651|171570591|Litopenaeus	biological regulation	cellular process	binding	cell		
53881652|171570592|Litopenaeus	biological regulation	cellular process	binding	cell		
53881658|171571464|Litopenaeus	binding	cellular process	organelle		
53881659|171571465|Litopenaeus	binding	cellular process	organelle		
53881665|171571471|Litopenaeus	metabolic process	transcription regulator activity	organelle	binding	transcription regulator activity	biological regulation	organelle	macromolecular complex	localization		
53881666|171571472|Litopenaeus	metabolic process	transcription regulator activity	organelle	binding	transcription regulator activity	biological regulation	organelle	macromolecular complex	localization		
53881672|171572344|Litopenaeus	structural molecule activity		
53881673|171572345|Litopenaeus	structural molecule activity		
53881702|171618042|Litopenaeus	binding	binding	transcription regulator activity	organelle	biological regulation	metabolic process		
53881717|171618951|Litopenaeus	cell	macromolecular complex	cellular component biogenesis	binding		
53881724|171618958|Litopenaeus	metabolic process	structural molecule activity	cell	cell	cell		
53881732|171619853|Litopenaeus		
53881739|171619860|Litopenaeus	cellular component biogenesis	transcription regulator activity	organelle		
53881740|171619861|Litopenaeus	cellular component biogenesis	transcription regulator activity	organelle		
53881750|171620758|Litopenaeus	structural molecule activity		
53881751|171620759|Litopenaeus	structural molecule activity		
53881752|171620760|Litopenaeus	structural molecule activity		
53881765|171621660|Litopenaeus		
53881777|171622559|Litopenaeus	structural molecule activity		
53881778|171622560|Litopenaeus	structural molecule activity		
53881828|171488707|Litopenaeus	structural molecule activity		
53881841|171489700|Litopenaeus	structural molecule activity		
53881842|171489701|Litopenaeus	structural molecule activity		
53881845|171489704|Litopenaeus	cellular component biogenesis	transcription regulator activity	organelle		
53881846|171489705|Litopenaeus	cellular component biogenesis	transcription regulator activity	organelle		
53881865|171491688|Litopenaeus	structural molecule activity		
53881896|171493687|Litopenaeus	structural molecule activity		
53881897|171493688|Litopenaeus	structural molecule activity		
53881898|171493689|Litopenaeus	structural molecule activity		
53881903|171493694|Litopenaeus	structural molecule activity		
53881904|171493695|Litopenaeus	structural molecule activity		
53881917|171494692|Litopenaeus	binding	cellular component biogenesis	cell		
53881918|171494693|Litopenaeus	binding	cellular component biogenesis	cell		
53881920|171494695|Litopenaeus	catalytic activity	cellular process	metabolic process	metabolic process	cell	macromolecular complex	cell		
53881921|171494696|Litopenaeus	structural molecule activity		
53881922|171494697|Litopenaeus	structural molecule activity		
53881927|171573227|Litopenaeus	structural molecule activity		
53881944|171574026|Litopenaeus	structural molecule activity		
53881947|171574029|Litopenaeus	structural molecule activity		
53881948|171574030|Litopenaeus	structural molecule activity		
53881950|171574032|Litopenaeus	cellular process	catalytic activity	macromolecular complex	cell	cellular process	cellular component biogenesis	developmental process	cellular component organization	biological regulation	molecular transducer activity	cellular process	cellular process	multicellular organismal process	response to stimulus	response to stimulus	multicellular organismal process		
53881951|171574033|Litopenaeus	cellular process	organelle	cellular process	cellular process	cellular process		
53881952|171574034|Litopenaeus	cellular process	organelle	cellular process	cellular process	cellular process		
53881969|171574823|Litopenaeus	structural molecule activity		
53881977|171575601|Litopenaeus		
53881994|171576388|Litopenaeus	structural molecule activity		
53881995|171576389|Litopenaeus	structural molecule activity		
53882005|171577169|Litopenaeus		
53882016|171577949|Litopenaeus	cellular component biogenesis	transcription regulator activity	organelle		
53882017|171577950|Litopenaeus	cellular component biogenesis	transcription regulator activity	organelle		
53882026|171577959|Litopenaeus	cellular component biogenesis	transcription regulator activity	organelle		
53882033|171578727|Litopenaeus	cellular process	multicellular organismal process	organelle	cell	macromolecular complex	binding	binding	developmental process	cellular process	cellular process		
53882059|171603931|Litopenaeus	binding	binding	cellular process		
53882060|171604649|Litopenaeus	binding	binding	cellular process		
53882075|171605381|Litopenaeus	binding	cell	metabolic process	cellular process		
53882081|171605387|Litopenaeus	structural molecule activity		
53882082|171605388|Litopenaeus	structural molecule activity		
53882087|171605393|Litopenaeus	structural molecule activity		
53882088|171605394|Litopenaeus	structural molecule activity		
53882093|171606116|Litopenaeus	structural molecule activity		
53882094|171606117|Litopenaeus	structural molecule activity		
53882095|171606118|Litopenaeus	structural molecule activity		
53882100|171606123|Litopenaeus	structural molecule activity		
53882101|171606124|Litopenaeus	structural molecule activity		
53882111|171606851|Litopenaeus	catalytic activity	biological regulation	cellular process		
53882124|171607581|Litopenaeus	structural molecule activity		
53882125|171607582|Litopenaeus	structural molecule activity		
53882153|171609044|Litopenaeus		
53882164|171609055|Litopenaeus	extracellular region	multicellular organismal process	cellular component biogenesis	developmental process	cellular component organization		
53882170|171657659|Litopenaeus	binding	binding	cell		
53882185|171658686|Litopenaeus	structural molecule activity		
53882192|171658693|Litopenaeus	structural molecule activity		
53882193|171658694|Litopenaeus	structural molecule activity		
53882198|171659718|Litopenaeus	structural molecule activity		
53882199|171659719|Litopenaeus	structural molecule activity		
53882207|171659727|Litopenaeus	structural molecule activity		
53882224|171660763|Litopenaeus	structural molecule activity	biological regulation	metabolic process		
53882225|171661776|Litopenaeus	structural molecule activity	biological regulation	metabolic process		
53882226|171661777|Litopenaeus	structural molecule activity		
53882227|171661778|Litopenaeus	structural molecule activity		
53882228|171661779|Litopenaeus	structural molecule activity		
53882229|171661780|Litopenaeus	structural molecule activity		
53882235|171661786|Litopenaeus	cellular process		
53882242|171662810|Litopenaeus	structural molecule activity		
53882243|171662811|Litopenaeus	structural molecule activity		
53882249|171662817|Litopenaeus	binding		
53882250|171662818|Litopenaeus	binding		
53882257|171663852|Litopenaeus	structural molecule activity		
53882261|171663856|Litopenaeus		
53882264|171663859|Litopenaeus	catalytic activity	metabolic process	binding	cell		
53882266|171663861|Litopenaeus	binding	extracellular region	binding	transporter activity	localization		
53882267|171663862|Litopenaeus	binding	extracellular region	binding	transporter activity	localization		
53882282|171664908|Litopenaeus	cell	biological regulation		
53882286|171530109|Litopenaeus	catalytic activity		
53882307|171530645|Litopenaeus	structural molecule activity		
53882311|171530649|Litopenaeus	cellular component biogenesis	transcription regulator activity	organelle		
53882316|171531154|Litopenaeus	structural molecule activity		
53882329|171531167|Litopenaeus		
53882333|171531668|Litopenaeus	structural molecule activity		
53882334|171531669|Litopenaeus	structural molecule activity		
53882337|171531672|Litopenaeus	binding	cell		
53882349|171532181|Litopenaeus	structural molecule activity		
53882350|171532182|Litopenaeus	structural molecule activity		
53882351|171532183|Litopenaeus	structural molecule activity		
53882352|171532184|Litopenaeus	structural molecule activity		
53882355|171532187|Litopenaeus	structural molecule activity		
53882356|171532188|Litopenaeus	structural molecule activity		
53882395|171533718|Litopenaeus	cellular component biogenesis	transcription regulator activity	organelle		
53882396|171533719|Litopenaeus	cellular component biogenesis	transcription regulator activity	organelle		
53882409|171592156|Litopenaeus	structural molecule activity		
53882410|171592157|Litopenaeus	structural molecule activity		
53882415|171592162|Litopenaeus	structural molecule activity		
53882416|171592163|Litopenaeus	structural molecule activity		
53882417|171592164|Litopenaeus	binding		
53882420|171592939|Litopenaeus		
53882427|171592946|Litopenaeus	binding	extracellular region	binding	transporter activity	localization		
53882462|171594537|Litopenaeus	cellular component biogenesis	transcription regulator activity	organelle		
53882464|171594539|Litopenaeus	transcription regulator activity	organelle	cellular component biogenesis		
53882467|171595323|Litopenaeus	transcription regulator activity	organelle	macromolecular complex		
53882481|171596122|Litopenaeus	cell	extracellular region	molecular transducer activity	binding	developmental process	cellular component organization	cellular process	multicellular organismal process	response to stimulus	response to stimulus		
53882519|171597709|Litopenaeus	cell		
53882535|171644311|Litopenaeus	multicellular organismal process	structural molecule activity	extracellular region		
53882536|171644312|Litopenaeus	structural molecule activity		
53882543|171645184|Litopenaeus		
53882546|171645187|Litopenaeus	structural molecule activity		
53882547|171645188|Litopenaeus	organelle	macromolecular complex	metabolic process	biological regulation		
53882551|171645192|Litopenaeus	cellular component biogenesis	transcription regulator activity	organelle		
53882552|171645193|Litopenaeus	cellular component biogenesis	transcription regulator activity	organelle		
53882556|171646062|Litopenaeus	cell	cellular process	biological regulation	multicellular organismal process	developmental process	metabolic process		
53882568|171646074|Litopenaeus	structural molecule activity		
53882569|171646075|Litopenaeus	structural molecule activity		
53882576|171646952|Litopenaeus	structural molecule activity		
53882577|171646953|Litopenaeus	structural molecule activity		
53882595|171647841|Litopenaeus	cellular component biogenesis	transcription regulator activity	organelle		
53882596|171647842|Litopenaeus	cellular component biogenesis	transcription regulator activity	organelle		
53882597|171647843|Litopenaeus	structural molecule activity		
53882598|171647844|Litopenaeus	structural molecule activity		
53882634|171650490|Litopenaeus	metabolic process	cellular process	catalytic activity	organelle		
53882635|171650491|Litopenaeus	structural molecule activity		
53882636|171650492|Litopenaeus	structural molecule activity		
53882641|171650497|Litopenaeus	structural molecule activity		
53882663|171502903|Litopenaeus	binding	extracellular region	binding	transporter activity	localization		
53882664|171502904|Litopenaeus	binding	extracellular region	binding	transporter activity	localization		
53882668|171502908|Litopenaeus	structural molecule activity		
53882669|171502909|Litopenaeus	structural molecule activity		
53882673|171502913|Litopenaeus	structural molecule activity		
53882674|171502914|Litopenaeus	structural molecule activity		
53882696|171504267|Litopenaeus	structural molecule activity		
53882697|171504268|Litopenaeus	cellular component biogenesis	transcription regulator activity	organelle		
53882698|171504269|Litopenaeus	structural molecule activity		
53882699|171504270|Litopenaeus	structural molecule activity		
53882704|171504275|Litopenaeus	structural molecule activity		
53882705|171504945|Litopenaeus	structural molecule activity		
53882706|171504946|Litopenaeus	binding	metabolic process	cellular process	cell	binding	multicellular organismal process		
53882707|171504947|Litopenaeus	binding	metabolic process	cellular process	cell	binding	multicellular organismal process		
53882714|171504954|Litopenaeus	structural molecule activity		
53882734|171505643|Litopenaeus	structural molecule activity		
53882739|171506310|Litopenaeus	cellular process	multicellular organismal process	organelle	cell	macromolecular complex	binding	binding	developmental process	cellular process	cellular process		
53882740|171506311|Litopenaeus	structural molecule activity		
53882741|171506312|Litopenaeus	structural molecule activity		
53882742|171506313|Litopenaeus	structural molecule activity		
53882743|171506314|Litopenaeus	structural molecule activity		
53882746|171506317|Litopenaeus		
53882750|171506995|Litopenaeus	structural molecule activity		
53882765|171553213|Litopenaeus	structural molecule activity		
53882766|171553214|Litopenaeus	structural molecule activity		
53882771|171553219|Litopenaeus	binding		
53882803|171555085|Litopenaeus	structural molecule activity		
53882804|171555086|Litopenaeus	structural molecule activity		
53882812|171556011|Litopenaeus	structural molecule activity		
53882813|171556012|Litopenaeus	structural molecule activity		
53882829|171556945|Litopenaeus	catalytic activity	transporter activity	cell	cellular process	macromolecular complex		
53882834|171556950|Litopenaeus		
53882838|171556954|Litopenaeus	binding	extracellular region	binding	transporter activity	localization		
53882840|171557873|Litopenaeus	structural molecule activity		
53882854|171557887|Litopenaeus		
53882869|171558812|Litopenaeus		
53882870|171559730|Litopenaeus	binding	metabolic process	extracellular region		
53882916|171599883|Litopenaeus	binding	extracellular region	binding	transporter activity	localization		
53882917|171599884|Litopenaeus	binding	extracellular region	binding	transporter activity	localization		
53882918|171599885|Litopenaeus	cellular component biogenesis	transcription regulator activity	organelle		
53882920|171599887|Litopenaeus	transporter activity	cell	localization	localization	cell	response to stimulus	response to stimulus		
53882934|171600566|Litopenaeus	multicellular organismal process	structural molecule activity	extracellular region		
53882943|171600575|Litopenaeus	metabolic process	cell	cell	structural molecule activity	cellular process	cellular process		
53882945|171601242|Litopenaeus	structural molecule activity		
53882950|171601247|Litopenaeus	structural molecule activity	biological regulation	metabolic process		
53882951|171601248|Litopenaeus	structural molecule activity	biological regulation	metabolic process		
53882964|171601926|Litopenaeus	metabolic process	cell	cell	structural molecule activity	cellular process	cellular process		
53882973|171601935|Litopenaeus	cellular component biogenesis	transcription regulator activity	organelle		
53882975|171602609|Litopenaeus	cellular process	multicellular organismal process	organelle	cell	macromolecular complex	binding	binding	developmental process	cellular process	cellular process		
53882976|171602610|Litopenaeus	structural molecule activity		
53882977|171602611|Litopenaeus	structural molecule activity		
53883005|171487762|Litopenaeus	cellular process	reproduction	cellular process	multicellular organismal process	metabolic process	cell	localization	multicellular organismal process	biological regulation	growth		
53883006|171487763|Litopenaeus	cellular process	reproduction	cellular process	multicellular organismal process	metabolic process	cell	localization	multicellular organismal process	biological regulation	growth		
53883009|171487766|Litopenaeus	structural molecule activity		
53883010|171487767|Litopenaeus	structural molecule activity		
53883016|171487773|Litopenaeus	metabolic process	extracellular region	binding		
53883017|171487774|Litopenaeus	binding	organelle	macromolecular complex	cell	metabolic process	transcription regulator activity	binding	multicellular organismal process	binding	cellular process	organelle	cell	reproduction	localization	cellular component biogenesis		
53883038|171489740|Litopenaeus	developmental process	cellular component organization	cellular process	multicellular organismal process	cell	molecular transducer activity	cellular process	cell		
53883040|171489742|Litopenaeus	catalytic activity		
53883061|171490743|Litopenaeus		
53883062|171490744|Litopenaeus		
53883063|171490745|Litopenaeus	binding	biological regulation	metabolic process	organelle	binding	transcription regulator activity		
53883069|171491735|Litopenaeus	antioxidant activity	cell	biological regulation	cellular process	catalytic activity	organelle	cell	cell	response to stimulus		
53883073|171491739|Litopenaeus	structural molecule activity		
53883074|171491740|Litopenaeus	structural molecule activity		
53883083|171492733|Litopenaeus	binding	organelle		
53883086|171492736|Litopenaeus	binding	organelle		
53883089|171492739|Litopenaeus	structural molecule activity		
53883090|171492740|Litopenaeus	structural molecule activity		
53883116|171494734|Litopenaeus	structural molecule activity		
53883117|171494735|Litopenaeus	structural molecule activity		
53883125|171553228|Litopenaeus	biological regulation	cellular process	cell	enzyme regulator activity	response to stimulus	response to stimulus		
53883136|171553239|Litopenaeus	biological regulation	metabolic process	organelle	macromolecular complex		
53883152|171554172|Litopenaeus	structural molecule activity		
53883153|171554173|Litopenaeus	structural molecule activity		
53883156|171555093|Litopenaeus	cellular process	catalytic activity	macromolecular complex	cell		
53883163|171555100|Litopenaeus		
53883174|171556028|Litopenaeus		
53883175|171556029|Litopenaeus	structural molecule activity		
53883180|171556034|Litopenaeus	binding	metabolic process	cellular process	cell	binding	multicellular organismal process		
53883183|171556037|Litopenaeus	structural molecule activity		
53883184|171556038|Litopenaeus	structural molecule activity		
53883193|171556964|Litopenaeus	structural molecule activity		
53883194|171556965|Litopenaeus	structural molecule activity		
53883207|171557895|Litopenaeus	structural molecule activity		
53883208|171557896|Litopenaeus	structural molecule activity		
53883211|171557899|Litopenaeus	structural molecule activity		
53883212|171557900|Litopenaeus	structural molecule activity		
53883215|171558813|Litopenaeus	structural molecule activity		
53883216|171558814|Litopenaeus	structural molecule activity		
53883218|171558816|Litopenaeus	cellular process	multicellular organismal process	organelle	cell	macromolecular complex	binding	binding	developmental process	cellular process	cellular process		
53883229|171558827|Litopenaeus	structural molecule activity		
53883239|171559754|Litopenaeus	cellular component biogenesis	transcription regulator activity	organelle		
53883240|171559755|Litopenaeus	cellular component biogenesis	transcription regulator activity	organelle		
53883290|171606142|Litopenaeus	binding	extracellular region	binding	transporter activity	localization		
53883291|171606143|Litopenaeus	binding	extracellular region	binding	transporter activity	localization		
53883309|171606878|Litopenaeus	structural molecule activity		
53883310|171606879|Litopenaeus	structural molecule activity		
53883315|171606884|Litopenaeus	catalytic activity	cellular process	cell	cell	metabolic process	metabolic process	binding	localization	cellular component organization		
53883316|171606885|Litopenaeus	catalytic activity	cellular process	cell	cell	metabolic process	metabolic process	binding	localization	cellular component organization		
53883324|171607610|Litopenaeus	cellular process	multicellular organismal process	organelle	cell	macromolecular complex	binding	binding	developmental process	cellular process	cellular process		
53883327|171607613|Litopenaeus	binding	binding		
53883331|171607617|Litopenaeus	structural molecule activity		
53883332|171607618|Litopenaeus	structural molecule activity		
53883337|171608340|Litopenaeus	cellular component biogenesis	transcription regulator activity	organelle		
53883338|171608341|Litopenaeus	cellular component biogenesis	transcription regulator activity	organelle		
53883346|171608349|Litopenaeus	catalytic activity	binding		
53883347|171608350|Litopenaeus	catalytic activity	binding		
53883363|171609083|Litopenaeus	catalytic activity	metabolic process	binding		
53883400|171489757|Litopenaeus	multicellular organismal process	structural molecule activity	extracellular region		
53883406|171489763|Litopenaeus	binding		
53883407|171489764|Litopenaeus	binding		
53883473|171494746|Litopenaeus	binding	extracellular region	binding	transporter activity	localization		
53883474|171494747|Litopenaeus	binding	extracellular region	binding	transporter activity	localization		
53883480|171494753|Litopenaeus	localization	cell	macromolecular complex		
53883481|171494754|Litopenaeus	binding		
53883482|171494755|Litopenaeus	binding		
53883483|171494756|Litopenaeus	extracellular region	multicellular organismal process	cellular component biogenesis	developmental process	cellular component organization		
53883484|171494757|Litopenaeus	extracellular region	multicellular organismal process	cellular component biogenesis	developmental process	cellular component organization		
53883489|171553247|Litopenaeus	structural molecule activity		
53883490|171553248|Litopenaeus	structural molecule activity		
53883505|171554180|Litopenaeus	cell	cellular process	biological regulation	multicellular organismal process	developmental process	metabolic process		
53883506|171554181|Litopenaeus	cellular component biogenesis	transcription regulator activity	organelle		
53883507|171554182|Litopenaeus	cellular component biogenesis	transcription regulator activity	organelle		
53883508|171554183|Litopenaeus	structural molecule activity		
53883509|171554184|Litopenaeus	structural molecule activity		
53883511|171554186|Litopenaeus	developmental process	multicellular organismal process	cellular process	cellular process	cellular process	cellular process	organelle	cell	binding	binding	macromolecular complex		
53883515|171555107|Litopenaeus	metabolic process	structural molecule activity	cell	cell	cellular process	developmental process	multicellular organismal process		
53883526|171555118|Litopenaeus	cellular component biogenesis	transcription regulator activity	cell		
53883534|171556043|Litopenaeus	cellular component biogenesis	transcription regulator activity	organelle		
53883535|171556044|Litopenaeus	cellular component biogenesis	transcription regulator activity	organelle		
53883536|171556045|Litopenaeus	catalytic activity	binding	cellular process	response to stimulus	cellular process	response to stimulus	response to stimulus	cell		
53883552|171556978|Litopenaeus	cellular component biogenesis	transcription regulator activity	cell		
53883554|171556980|Litopenaeus	cellular component biogenesis	transcription regulator activity	organelle		
53883560|171557903|Litopenaeus	catalytic activity	metabolic process	binding	cell		
53883566|171557909|Litopenaeus	cellular component biogenesis	transcription regulator activity	cell		
53883584|171558837|Litopenaeus	structural molecule activity		
53883585|171558838|Litopenaeus	structural molecule activity		
53883586|171558839|Litopenaeus	structural molecule activity		
53883587|171558840|Litopenaeus	binding	organelle	macromolecular complex	cell	metabolic process	transcription regulator activity	binding	multicellular organismal process	binding	cellular process	organelle	cell	reproduction	localization	cellular component biogenesis		
53883603|171559773|Litopenaeus	structural molecule activity		
53883604|171559774|Litopenaeus	structural molecule activity		
53883609|171609869|Litopenaeus	cellular process	reproduction	cellular process	multicellular organismal process	metabolic process	cell	localization	multicellular organismal process	biological regulation	growth		
53883610|171609870|Litopenaeus	cellular process	reproduction	cellular process	multicellular organismal process	metabolic process	cell	localization	multicellular organismal process	biological regulation	growth		
53883611|171609871|Litopenaeus	cellular component biogenesis	transcription regulator activity	organelle		
53883612|171609872|Litopenaeus	cellular component biogenesis	transcription regulator activity	organelle		
53883618|171609878|Litopenaeus	structural molecule activity		
53883634|171610802|Litopenaeus	structural molecule activity		
53883639|171611704|Litopenaeus	structural molecule activity		
53883641|171611706|Litopenaeus		
53883643|171611708|Litopenaeus	structural molecule activity		
53883644|171611709|Litopenaeus	structural molecule activity		
53883650|171612612|Litopenaeus	cellular component biogenesis	transcription regulator activity	organelle		
53883664|171612626|Litopenaeus	cellular component biogenesis	transcription regulator activity	organelle	macromolecular complex		
53883666|171613525|Litopenaeus	structural molecule activity	biological regulation	metabolic process		
53883667|171613526|Litopenaeus	structural molecule activity	biological regulation	metabolic process		
53883686|171614442|Litopenaeus	structural molecule activity		
53883693|171614449|Litopenaeus	catalytic activity		
53883700|171615353|Litopenaeus	cellular process	multicellular organismal process	organelle	cell	macromolecular complex	binding	binding	developmental process	cellular process	cellular process		
53883710|171616260|Litopenaeus	structural molecule activity		
53883711|171616261|Litopenaeus	structural molecule activity		
53883712|171616262|Litopenaeus	metabolic process	structural molecule activity	cell	cell		
53883713|171616263|Litopenaeus	metabolic process	structural molecule activity	cell	cell		
53883725|171657674|Litopenaeus	structural molecule activity		
53883726|171657675|Litopenaeus	structural molecule activity		
53883730|171657679|Litopenaeus	response to stimulus	response to stimulus		
53883747|171658708|Litopenaeus	metabolic process	catalytic activity		
53883753|171658714|Litopenaeus	cellular component biogenesis	transcription regulator activity	organelle		
53883769|171659749|Litopenaeus	cellular process	multicellular organismal process	organelle	cell	macromolecular complex	binding	binding	developmental process	cellular process	cellular process		
53883790|171661801|Litopenaeus	structural molecule activity		
53883804|171662832|Litopenaeus	structural molecule activity		
53883813|171662841|Litopenaeus	multicellular organismal process	structural molecule activity	extracellular region		
53883814|171662842|Litopenaeus	multicellular organismal process	structural molecule activity	extracellular region		
53883820|171663875|Litopenaeus	metabolic process	extracellular region	binding		
53883821|171663876|Litopenaeus	metabolic process	extracellular region	binding		
53883828|171663883|Litopenaeus	binding	metabolic process	extracellular region		
53883830|171664916|Litopenaeus	cellular component biogenesis	transcription regulator activity	organelle		
53883831|171664917|Litopenaeus	cellular component biogenesis	transcription regulator activity	organelle		
53883835|171664921|Litopenaeus	catalytic activity	cellular process	metabolic process	metabolic process		
53883839|171664925|Litopenaeus	structural molecule activity		
53883840|171664926|Litopenaeus	structural molecule activity		
53883841|171664927|Litopenaeus	structural molecule activity		
53883842|171664928|Litopenaeus	structural molecule activity		
53883849|171547611|Litopenaeus		
53883879|171549019|Litopenaeus	metabolic process	catalytic activity	organelle	macromolecular complex	transcription regulator activity	organelle	binding	organelle	binding	binding	binding	biological regulation	cellular process	metabolic process		
53883880|171549020|Litopenaeus	metabolic process	catalytic activity	organelle	macromolecular complex	transcription regulator activity	organelle	binding	organelle	binding	binding	binding	biological regulation	cellular process	metabolic process		
53883888|171549028|Litopenaeus	catalytic activity		
53883889|171549029|Litopenaeus	catalytic activity		
53883906|171550414|Litopenaeus	structural molecule activity		
53883920|171551116|Litopenaeus	structural molecule activity		
53883921|171551117|Litopenaeus	structural molecule activity		
53883922|171551118|Litopenaeus	biological regulation	growth	metabolic process	structural molecule activity	cell	cell		
53883923|171551119|Litopenaeus	biological regulation	growth	metabolic process	structural molecule activity	cell	cell		
53883924|171551120|Litopenaeus	catalytic activity		
53883962|171552541|Litopenaeus	binding	cell		
53883972|171603968|Litopenaeus	structural molecule activity		
53883973|171603969|Litopenaeus	cell	extracellular region	molecular transducer activity	binding	developmental process	cellular component organization	cellular process	multicellular organismal process	response to stimulus	response to stimulus		
53883974|171603970|Litopenaeus	catalytic activity		
53883975|171603971|Litopenaeus	catalytic activity		
53883977|171603973|Litopenaeus	cellular process	multicellular organismal process	organelle	cell	macromolecular complex	binding	binding	developmental process	cellular process	cellular process		
53883988|171604701|Litopenaeus		
53883992|171604705|Litopenaeus	structural molecule activity		
53883993|171604706|Litopenaeus	structural molecule activity		
53884009|171605439|Litopenaeus		
53884019|171606166|Litopenaeus	structural molecule activity		
53884020|171606167|Litopenaeus	structural molecule activity		
53884024|171606171|Litopenaeus	cell	binding		
53884025|171606889|Litopenaeus		
53884040|171607621|Litopenaeus	structural molecule activity		
53884041|171607622|Litopenaeus	structural molecule activity		
53884047|171607628|Litopenaeus	binding	metabolic process	cellular process	cell	binding	multicellular organismal process		
53884056|171608354|Litopenaeus	structural molecule activity		
53884057|171608355|Litopenaeus	structural molecule activity		
53884058|171608356|Litopenaeus	structural molecule activity		
53884065|171608363|Litopenaeus	binding		
53884066|171608364|Litopenaeus	binding		
53884074|171609089|Litopenaeus	binding	extracellular region	binding	transporter activity	localization		
53884093|171657697|Litopenaeus	biological regulation	growth	metabolic process	structural molecule activity	cell	cell		
53884094|171657698|Litopenaeus	biological regulation	growth	metabolic process	structural molecule activity	cell	cell		
53884096|171657700|Litopenaeus	biological regulation	cellular process	binding		
53884098|171657702|Litopenaeus	structural molecule activity		
53884099|171657703|Litopenaeus	structural molecule activity		
53884108|171658724|Litopenaeus	multicellular organismal process	structural molecule activity	extracellular region		
53884143|171660797|Litopenaeus	structural molecule activity		
53884153|171661819|Litopenaeus	structural molecule activity		
53884154|171661820|Litopenaeus	structural molecule activity		
53884160|171662843|Litopenaeus	cellular component biogenesis	transcription regulator activity	organelle		
53884161|171662844|Litopenaeus	cellular component biogenesis	transcription regulator activity	organelle		
53884170|171662853|Litopenaeus	structural molecule activity		
53884171|171662854|Litopenaeus	structural molecule activity		
53884176|171663886|Litopenaeus	cellular process	multicellular organismal process	organelle	cell	macromolecular complex	binding	binding	developmental process	cellular process	cellular process		
53884177|171663887|Litopenaeus	cellular process	multicellular organismal process	organelle	cell	macromolecular complex	binding	binding	developmental process	cellular process	cellular process		
53884178|171663888|Litopenaeus	structural molecule activity		
53884179|171663889|Litopenaeus	structural molecule activity		
53884186|171663896|Litopenaeus	binding	extracellular region	binding	transporter activity	localization		
53884202|171664943|Litopenaeus	structural molecule activity		
53884203|171664944|Litopenaeus	structural molecule activity		
53884204|171664945|Litopenaeus	cellular component biogenesis	structural molecule activity	macromolecular complex	cell		
53884205|171538591|Litopenaeus	cellular component biogenesis	structural molecule activity	macromolecular complex	cell		
53884215|171538601|Litopenaeus	structural molecule activity		
53884216|171538602|Litopenaeus	structural molecule activity		
53884227|171538999|Litopenaeus		
53884239|171539411|Litopenaeus	cellular process	multicellular organismal process	organelle	cell	macromolecular complex	binding	binding	developmental process	cellular process	cellular process		
53884244|171539416|Litopenaeus	binding	organelle	macromolecular complex	cell	metabolic process	transcription regulator activity	binding	multicellular organismal process	binding	cellular process	organelle	cell	reproduction	localization	cellular component biogenesis		
53884256|171539830|Litopenaeus	structural molecule activity		
53884257|171539831|Litopenaeus	structural molecule activity		
53884277|171540251|Litopenaeus	structural molecule activity		
53884278|171540252|Litopenaeus	structural molecule activity		
53884285|171540659|Litopenaeus	metabolic process	extracellular region	binding		
53884286|171540660|Litopenaeus	metabolic process	extracellular region	binding		
53884292|171540666|Litopenaeus		
53884312|171541486|Litopenaeus		
53884337|171603988|Litopenaeus	cell		
53884341|171604709|Litopenaeus	cellular component biogenesis	transcription regulator activity	organelle		
53884342|171604710|Litopenaeus	structural molecule activity		
53884343|171604711|Litopenaeus	structural molecule activity		
53884355|171605440|Litopenaeus	structural molecule activity		
53884356|171605441|Litopenaeus	structural molecule activity		
53884361|171605446|Litopenaeus	structural molecule activity		
53884362|171605447|Litopenaeus	structural molecule activity		
53884367|171605452|Litopenaeus	structural molecule activity		
53884368|171605453|Litopenaeus	structural molecule activity		
53884385|171606904|Litopenaeus	metabolic process	metabolic process	catalytic activity		
53884386|171606905|Litopenaeus	metabolic process	metabolic process	catalytic activity		
53884390|171606909|Litopenaeus	cellular component biogenesis	transcription regulator activity	organelle		
53884391|171606910|Litopenaeus	cellular component biogenesis	transcription regulator activity	organelle		
53884394|171606913|Litopenaeus	structural molecule activity		
53884395|171606914|Litopenaeus	structural molecule activity		
53884402|171607638|Litopenaeus		
53884410|171607646|Litopenaeus	structural molecule activity		
53884428|171608381|Litopenaeus	cellular component biogenesis	transcription regulator activity	organelle		
53884431|171609101|Litopenaeus		
53884446|171651434|Litopenaeus	binding		
53884460|171652206|Litopenaeus	structural molecule activity		
53884461|171652207|Litopenaeus	structural molecule activity		
53884468|171652214|Litopenaeus	structural molecule activity		
53884469|171652215|Litopenaeus	structural molecule activity		
53884471|171652217|Litopenaeus	binding	binding	transcription regulator activity	organelle	biological regulation	metabolic process		
53884482|171652991|Litopenaeus	structural molecule activity		
53884483|171652992|Litopenaeus	structural molecule activity		
53884494|171653769|Litopenaeus	catalytic activity		
53884507|171654543|Litopenaeus	structural molecule activity	biological regulation	metabolic process		
53884508|171654544|Litopenaeus	structural molecule activity	biological regulation	metabolic process		
53884512|171654548|Litopenaeus	cellular process	binding	localization	cellular component organization	developmental process	cellular process	multicellular organismal process		
53884515|171654551|Litopenaeus	transporter activity	extracellular region	localization	structural molecule activity		
53884519|171654555|Litopenaeus	catalytic activity	cellular process	metabolic process	metabolic process	cell	macromolecular complex	cell		
53884522|171655312|Litopenaeus	structural molecule activity	biological regulation	metabolic process		
53884523|171655313|Litopenaeus	structural molecule activity	biological regulation	metabolic process		
53884525|171655315|Litopenaeus	catalytic activity	transporter activity	cell	cellular process	macromolecular complex	cell		
53884532|171655322|Litopenaeus	structural molecule activity		
53884533|171655323|Litopenaeus	structural molecule activity		
53884542|171656090|Litopenaeus	binding	extracellular region	binding	transporter activity	localization		
53884557|171656864|Litopenaeus	catalytic activity	response to stimulus		
53884569|171547626|Litopenaeus	catalytic activity	cellular process	metabolic process	metabolic process		
53884587|171548333|Litopenaeus	binding	cell		
53884590|171548336|Litopenaeus	catalytic activity		
53884591|171548337|Litopenaeus	catalytic activity		
53884601|171549036|Litopenaeus	structural molecule activity		
53884602|171549037|Litopenaeus	structural molecule activity		
53884605|171549040|Litopenaeus	structural molecule activity		
53884606|171549041|Litopenaeus	structural molecule activity		
53884607|171549042|Litopenaeus	binding	organelle	macromolecular complex	cell	metabolic process	transcription regulator activity	binding	multicellular organismal process	binding	cellular process	organelle	cell	reproduction	localization	cellular component biogenesis		
53884617|171549736|Litopenaeus	binding	extracellular region	binding	transporter activity	localization		
53884618|171549737|Litopenaeus	binding	extracellular region	binding	transporter activity	localization		
53884625|171550428|Litopenaeus	catalytic activity		
53884655|171551841|Litopenaeus	structural molecule activity		
53884656|171551842|Litopenaeus	structural molecule activity		
53884667|171551853|Litopenaeus	cellular component biogenesis	transcription regulator activity	organelle		
53884701|171604738|Litopenaeus	structural molecule activity		
53884702|171604739|Litopenaeus	multicellular organismal process	structural molecule activity	extracellular region		
53884709|171604746|Litopenaeus	cell	macromolecular complex	metabolic process	metabolic process	catalytic activity	catalytic activity	binding	cell	organelle	response to stimulus		
53884710|171604747|Litopenaeus	structural molecule activity		
53884711|171604748|Litopenaeus	structural molecule activity		
53884718|171605472|Litopenaeus	transporter activity	extracellular region	localization	structural molecule activity		
53884722|171605476|Litopenaeus	structural molecule activity		
53884723|171605477|Litopenaeus	structural molecule activity		
53884737|171606208|Litopenaeus	reproduction	cellular process	organelle	multicellular organismal process	binding	binding	binding	biological regulation		
53884738|171606209|Litopenaeus	structural molecule activity		
53884739|171606210|Litopenaeus	structural molecule activity		
53884769|171607674|Litopenaeus	structural molecule activity	biological regulation	metabolic process		
53884770|171607675|Litopenaeus	structural molecule activity		
53884778|171608400|Litopenaeus		
53884785|171608407|Litopenaeus	catalytic activity	binding		
53884786|171608408|Litopenaeus	catalytic activity	binding		
53884806|171651449|Litopenaeus	transcription regulator activity	organelle	cellular component biogenesis		
53884810|171651453|Litopenaeus	structural molecule activity		
53884843|171653007|Litopenaeus	structural molecule activity		
53884844|171653008|Litopenaeus	structural molecule activity		
53884849|171653013|Litopenaeus		
53884857|171653787|Litopenaeus	structural molecule activity		
53884858|171653788|Litopenaeus	structural molecule activity		
53884861|171653791|Litopenaeus	binding	cell		
53884872|171654563|Litopenaeus	transcription regulator activity	organelle	macromolecular complex	cellular process	catalytic activity	cellular process	metabolic process	biological regulation	multicellular organismal process	reproduction	cellular process	binding	binding	catalytic activity	cellular process	binding		
53884873|171654564|Litopenaeus	transcription regulator activity	organelle	macromolecular complex	cellular process	catalytic activity	cellular process	metabolic process	biological regulation	multicellular organismal process	reproduction	cellular process	binding	binding	catalytic activity	cellular process	binding		
53884875|171654566|Litopenaeus	transporter activity	extracellular region	localization	structural molecule activity		
53884878|171654569|Litopenaeus	cellular process	catalytic activity	macromolecular complex	cell	cellular process	cellular component biogenesis	developmental process	cellular component organization	biological regulation	molecular transducer activity	cellular process	cellular process	multicellular organismal process	response to stimulus	response to stimulus	multicellular organismal process		
53884890|171655335|Litopenaeus	binding	cell		
53884895|171656098|Litopenaeus	structural molecule activity		
53884896|171656099|Litopenaeus	structural molecule activity		
53884899|171656102|Litopenaeus	structural molecule activity		
53884900|171656103|Litopenaeus	structural molecule activity		
53884903|171656106|Litopenaeus	molecular transducer activity	cell	response to stimulus	cellular process	cell	binding	biological regulation	metabolic process	metabolic process	metabolic process		
53884915|171656877|Litopenaeus	cellular component biogenesis	transcription regulator activity	organelle		
53884916|171656878|Litopenaeus	cellular component biogenesis	transcription regulator activity	organelle		
53884919|171656881|Litopenaeus	structural molecule activity		
53884920|171656882|Litopenaeus	structural molecule activity		
53884926|171513381|Litopenaeus	cellular process	binding		
53884945|171514055|Litopenaeus	structural molecule activity		
53884946|171514056|Litopenaeus	structural molecule activity		
53884955|171514703|Litopenaeus	structural molecule activity		
53884956|171514704|Litopenaeus	structural molecule activity		
53884972|171515358|Litopenaeus	structural molecule activity		
53884973|171515359|Litopenaeus	developmental process	multicellular organismal process	cellular process	cellular process	cellular process	cellular process	organelle	cell	binding	binding	macromolecular complex		
53885007|171516662|Litopenaeus	catalytic activity	metabolic process	binding	cell		
53885023|171517316|Litopenaeus	structural molecule activity		
53885024|171517317|Litopenaeus	structural molecule activity		
53885030|171517961|Litopenaeus	structural molecule activity		
53885031|171517962|Litopenaeus	structural molecule activity		
53885034|171517965|Litopenaeus	cellular component biogenesis	transcription regulator activity	organelle		
53885066|171567105|Litopenaeus	structural molecule activity		
53885079|171567984|Litopenaeus	structural molecule activity		
53885080|171567985|Litopenaeus	structural molecule activity		
53885086|171567991|Litopenaeus	binding	extracellular region	binding	transporter activity	localization		
53885088|171567993|Litopenaeus	structural molecule activity		
53885089|171567994|Litopenaeus	structural molecule activity	biological regulation	metabolic process		
53885095|171568866|Litopenaeus	structural molecule activity		
53885096|171568867|Litopenaeus	structural molecule activity		
53885099|171568870|Litopenaeus	cellular component biogenesis	transcription regulator activity	organelle		
53885100|171568871|Litopenaeus	cellular component biogenesis	transcription regulator activity	organelle		
53885101|171568872|Litopenaeus	cellular component biogenesis	transcription regulator activity	organelle		
53885102|171568873|Litopenaeus	cellular component biogenesis	transcription regulator activity	organelle		
53885115|171569752|Litopenaeus	structural molecule activity		
53885117|171569754|Litopenaeus	structural molecule activity		
53885118|171569755|Litopenaeus	structural molecule activity		
53885125|171570628|Litopenaeus	binding	cellular component biogenesis	cell		
53885126|171570629|Litopenaeus	binding	cellular component biogenesis	cell		
53885131|171570634|Litopenaeus	transcription regulator activity	organelle	biological regulation	metabolic process	organelle	macromolecular complex	binding		
53885157|171572392|Litopenaeus	cellular component biogenesis	transcription regulator activity	organelle		
53885160|171572395|Litopenaeus	catalytic activity	response to stimulus	metabolic process		
53885171|171631209|Litopenaeus	biological regulation	growth	metabolic process	structural molecule activity	cell	cell		
53885172|171631210|Litopenaeus	biological regulation	growth	metabolic process	structural molecule activity	cell	cell		
53885178|171631216|Litopenaeus	structural molecule activity		
53885179|171631217|Litopenaeus	structural molecule activity		
53885180|171632120|Litopenaeus	structural molecule activity		
53885181|171632121|Litopenaeus	structural molecule activity		
53885184|171632124|Litopenaeus	structural molecule activity		
53885185|171632125|Litopenaeus	structural molecule activity		
53885194|171632134|Litopenaeus	structural molecule activity		
53885200|171633042|Litopenaeus	structural molecule activity		
53885201|171633043|Litopenaeus	structural molecule activity		
53885202|171633044|Litopenaeus		
53885203|171633045|Litopenaeus		
53885206|171633048|Litopenaeus	catalytic activity	transporter activity	localization	macromolecular complex	cell	cellular process	cellular process	metabolic process	localization	cellular component organization	cell		
53885207|171633049|Litopenaeus		
53885210|171633954|Litopenaeus	cellular component biogenesis	transcription regulator activity	cell		
53885214|171633958|Litopenaeus	catalytic activity		
53885232|171634878|Litopenaeus		
53885238|171634884|Litopenaeus	structural molecule activity		
53885239|171634885|Litopenaeus	binding	extracellular region	binding	transporter activity	localization		
53885240|171635795|Litopenaeus	binding	extracellular region	binding	transporter activity	localization		
53885246|171635801|Litopenaeus	structural molecule activity		
53885249|171635804|Litopenaeus	cellular component biogenesis	transcription regulator activity	organelle		
53885250|171635805|Litopenaeus	structural molecule activity		
53885251|171635806|Litopenaeus	structural molecule activity		
53885279|171637638|Litopenaeus	structural molecule activity		
53885291|171518585|Litopenaeus	cellular component biogenesis	transcription regulator activity	organelle		
53885292|171518586|Litopenaeus	cellular component biogenesis	transcription regulator activity	organelle		
53885296|171518590|Litopenaeus	cellular component biogenesis	transcription regulator activity	organelle		
53885297|171518591|Litopenaeus	cellular component biogenesis	transcription regulator activity	organelle		
53885300|171519022|Litopenaeus	binding	extracellular region	binding	transporter activity	localization		
53885301|171519023|Litopenaeus	binding	extracellular region	binding	transporter activity	localization		
53885304|171519026|Litopenaeus	binding	extracellular region	binding	transporter activity	localization		
53885310|171519032|Litopenaeus	structural molecule activity	biological regulation	metabolic process		
53885311|171519033|Litopenaeus	structural molecule activity	biological regulation	metabolic process		
53885316|171519466|Litopenaeus	structural molecule activity		
53885317|171519467|Litopenaeus	structural molecule activity		
53885324|171519474|Litopenaeus		
53885328|171519478|Litopenaeus	structural molecule activity		
53885329|171519479|Litopenaeus	structural molecule activity		
53885330|171519908|Litopenaeus	cellular component biogenesis	transcription regulator activity	organelle		
53885333|171519911|Litopenaeus	structural molecule activity		
53885334|171519912|Litopenaeus	structural molecule activity		
53885335|171519913|Litopenaeus	binding	extracellular region	binding	transporter activity	localization		
53885342|171519920|Litopenaeus	structural molecule activity		
53885364|171520797|Litopenaeus		
53885387|171521247|Litopenaeus	structural molecule activity		
53885389|171521249|Litopenaeus	structural molecule activity		
53885390|171521677|Litopenaeus	structural molecule activity		
53885391|171521678|Litopenaeus	cellular component biogenesis	transcription regulator activity	organelle		
53885392|171521679|Litopenaeus	cellular component biogenesis	transcription regulator activity	organelle		
53885401|171521688|Litopenaeus	structural molecule activity		
53885407|171592183|Litopenaeus	structural molecule activity		
53885408|171592184|Litopenaeus	structural molecule activity		
53885412|171592188|Litopenaeus	structural molecule activity		
53885417|171592193|Litopenaeus	cellular process	developmental process	multicellular organismal process	binding		
53885419|171592195|Litopenaeus	structural molecule activity		
53885420|171592968|Litopenaeus	structural molecule activity		
53885421|171592969|Litopenaeus	metabolic process	catalytic activity	molecular transducer activity	cellular process	binding		
53885434|171592982|Litopenaeus	structural molecule activity		
53885442|171593771|Litopenaeus	structural molecule activity		
53885443|171593772|Litopenaeus	structural molecule activity		
53885448|171593777|Litopenaeus	structural molecule activity		
53885471|171595356|Litopenaeus	catalytic activity		
53885483|171596153|Litopenaeus	cellular component biogenesis	transcription regulator activity	organelle		
53885484|171596154|Litopenaeus	cellular component biogenesis	transcription regulator activity	organelle		
53885485|171596155|Litopenaeus	structural molecule activity		
53885486|171596156|Litopenaeus	structural molecule activity		
53885502|171596942|Litopenaeus	structural molecule activity		
53885513|171597732|Litopenaeus	structural molecule activity		
53885516|171597735|Litopenaeus		
53885518|171597737|Litopenaeus	structural molecule activity		
53885519|171597738|Litopenaeus	structural molecule activity		
53885532|171644323|Litopenaeus	structural molecule activity		
53885533|171644324|Litopenaeus	structural molecule activity		
53885537|171644328|Litopenaeus	catalytic activity	cellular process	metabolic process	metabolic process	cell	macromolecular complex	cell		
53885538|171644329|Litopenaeus	structural molecule activity		
53885539|171644330|Litopenaeus	structural molecule activity	biological regulation	metabolic process		
53885553|171645209|Litopenaeus	structural molecule activity		
53885554|171645210|Litopenaeus	structural molecule activity		
53885559|171646080|Litopenaeus	structural molecule activity		
53885561|171646082|Litopenaeus	cellular component biogenesis	transcription regulator activity	organelle		
53885562|171646083|Litopenaeus	cellular component biogenesis	transcription regulator activity	organelle		
53885566|171646087|Litopenaeus	cellular component biogenesis	transcription regulator activity	organelle		
53885567|171646088|Litopenaeus	cellular component biogenesis	transcription regulator activity	organelle		
53885591|171647852|Litopenaeus	structural molecule activity		
53885594|171647855|Litopenaeus	structural molecule activity		
53885595|171647856|Litopenaeus	structural molecule activity		
53885602|171648733|Litopenaeus	structural molecule activity		
53885610|171648741|Litopenaeus	cellular component biogenesis	transcription regulator activity	organelle		
53885615|171649616|Litopenaeus	cellular component biogenesis	transcription regulator activity	organelle		
53885616|171649617|Litopenaeus	cellular component biogenesis	transcription regulator activity	organelle		
53885626|171649627|Litopenaeus	cell	binding	binding		
53885631|171650502|Litopenaeus	structural molecule activity		
53885648|171513398|Litopenaeus	structural molecule activity		
53885649|171513399|Litopenaeus	structural molecule activity		
53885660|171514065|Litopenaeus	cellular component biogenesis	transcription regulator activity	organelle		
53885661|171514066|Litopenaeus	cellular component biogenesis	transcription regulator activity	organelle		
53885671|171514076|Litopenaeus		
53885678|171514721|Litopenaeus	structural molecule activity		
53885679|171514722|Litopenaeus	structural molecule activity		
53885692|171515373|Litopenaeus	structural molecule activity		
53885693|171515374|Litopenaeus	structural molecule activity		
53885706|171516018|Litopenaeus	structural molecule activity		
53885707|171516019|Litopenaeus	structural molecule activity		
53885710|171516022|Litopenaeus	cellular component biogenesis	transcription regulator activity	organelle		
53885711|171516023|Litopenaeus	cellular component biogenesis	transcription regulator activity	organelle		
53885712|171516024|Litopenaeus	structural molecule activity		
53885713|171516025|Litopenaeus	structural molecule activity		
53885718|171516030|Litopenaeus	cellular component biogenesis	transcription regulator activity	organelle		
53885719|171516031|Litopenaeus	cellular component biogenesis	transcription regulator activity	organelle		
53885729|171516679|Litopenaeus	cellular component biogenesis	transcription regulator activity	organelle		
53885730|171516680|Litopenaeus	cellular component biogenesis	transcription regulator activity	organelle		
53885737|171517325|Litopenaeus	metabolic process	structural molecule activity	cell	cell	cellular process	cellular process		
53885750|171517976|Litopenaeus	structural molecule activity		
53885757|171517983|Litopenaeus	transcription regulator activity	organelle	cellular component biogenesis		
53885779|171579558|Litopenaeus	cellular component biogenesis	cell	cell	developmental process	cellular component organization	cellular process	multicellular organismal process	cellular process	binding	molecular transducer activity	cellular process	binding	biological regulation		
53885781|171580470|Litopenaeus	structural molecule activity		
53885782|171580471|Litopenaeus	structural molecule activity		
53885785|171580474|Litopenaeus	structural molecule activity		
53885788|171580477|Litopenaeus		
53885797|171581405|Litopenaeus	structural molecule activity		
53885798|171581406|Litopenaeus	structural molecule activity		
53885804|171581412|Litopenaeus	cellular component biogenesis	catalytic activity	organelle	cell	macromolecular complex	catalytic activity	multicellular organismal process	metabolic process	metabolic process	binding	catalytic activity		
53885805|171581413|Litopenaeus	cellular component biogenesis	catalytic activity	organelle	cell	macromolecular complex	catalytic activity	multicellular organismal process	metabolic process	metabolic process	binding	catalytic activity		
53885820|171582342|Litopenaeus	structural molecule activity		
53885832|171583254|Litopenaeus	structural molecule activity		
53885833|171583255|Litopenaeus	structural molecule activity		
53885835|171583257|Litopenaeus	structural molecule activity		
53885836|171583258|Litopenaeus	structural molecule activity		
53885842|171584157|Litopenaeus	metabolic process	structural molecule activity	cell	cell		
53885843|171584158|Litopenaeus	metabolic process	structural molecule activity	cell	cell		
53885877|171585980|Litopenaeus	structural molecule activity		
53885882|171585985|Litopenaeus	structural molecule activity		
53885883|171585986|Litopenaeus	structural molecule activity		
53885904|171645215|Litopenaeus	structural molecule activity		
53885905|171645216|Litopenaeus	structural molecule activity		
53885941|171646987|Litopenaeus	structural molecule activity		
53885945|171647861|Litopenaeus	catalytic activity	binding	metabolic process	metabolic process	binding	developmental process	cellular component organization	cellular process	multicellular organismal process	metabolic process		
53885956|171647872|Litopenaeus	structural molecule activity		
53885957|171647873|Litopenaeus	structural molecule activity		
53885967|171648753|Litopenaeus	catalytic activity	macromolecular complex	cell	cellular process		
53885968|171648754|Litopenaeus		
53885970|171648756|Litopenaeus	structural molecule activity		
53885971|171648757|Litopenaeus	structural molecule activity		
53885973|171648759|Litopenaeus	cellular process	multicellular organismal process	organelle	cell	macromolecular complex	binding	binding	developmental process	cellular process	cellular process		
53885976|171649632|Litopenaeus	cellular process	catalytic activity	macromolecular complex	cell		
53885982|171649638|Litopenaeus	cellular component biogenesis	transcription regulator activity	organelle		
53885984|171649640|Litopenaeus	catalytic activity		
53885992|171650518|Litopenaeus	structural molecule activity		
53885993|171650519|Litopenaeus	structural molecule activity		
53886018|171502272|Litopenaeus	binding	biological regulation	metabolic process	binding	cell	binding	binding	metabolic process	metabolic process		
53886032|171502955|Litopenaeus	structural molecule activity		
53886033|171502956|Litopenaeus	structural molecule activity		
53886038|171503630|Litopenaeus	catalytic activity	binding	binding	metabolic process		
53886060|171504314|Litopenaeus	catalytic activity	cell	cell	cell		
53886083|171505675|Litopenaeus	structural molecule activity		
53886084|171505676|Litopenaeus	structural molecule activity		
53886085|171505677|Litopenaeus	enzyme regulator activity		
53886086|171505678|Litopenaeus	structural molecule activity		
53886087|171505679|Litopenaeus	structural molecule activity		
53886127|171547653|Litopenaeus	structural molecule activity		
53886137|171547663|Litopenaeus	structural molecule activity		
53886138|171547664|Litopenaeus	structural molecule activity		
53886139|171547665|Litopenaeus	structural molecule activity		
53886148|171548363|Litopenaeus	biological regulation	cellular process	cell		
53886152|171548367|Litopenaeus	structural molecule activity		
53886153|171548368|Litopenaeus	structural molecule activity		
53886156|171549060|Litopenaeus	structural molecule activity		
53886168|171549072|Litopenaeus	structural molecule activity		
53886169|171549073|Litopenaeus	structural molecule activity		
53886184|171549772|Litopenaeus	response to stimulus	response to stimulus	cellular process	organelle	multicellular organismal process	developmental process	cellular process		
53886185|171550457|Litopenaeus	response to stimulus	response to stimulus	cellular process	organelle	multicellular organismal process	developmental process	cellular process		
53886187|171550459|Litopenaeus	cellular component biogenesis	transcription regulator activity	organelle		
53886188|171550460|Litopenaeus	cellular component biogenesis	transcription regulator activity	organelle		
53886197|171550469|Litopenaeus	response to stimulus	response to stimulus	cellular process	organelle	multicellular organismal process	developmental process	cellular process		
53886198|171550470|Litopenaeus	response to stimulus	response to stimulus	cellular process	organelle	multicellular organismal process	developmental process	cellular process		
53886250|171598556|Litopenaeus	structural molecule activity		
53886251|171598557|Litopenaeus	structural molecule activity		
53886256|171598562|Litopenaeus	binding		
53886260|171599231|Litopenaeus	structural molecule activity		
53886313|171601279|Litopenaeus	structural molecule activity		
53886314|171601280|Litopenaeus	structural molecule activity		
53886326|171601957|Litopenaeus	cellular component biogenesis	organelle	macromolecular complex	catalytic activity		
53886340|171602643|Litopenaeus		
53886345|171602648|Litopenaeus	structural molecule activity		
53886346|171602649|Litopenaeus	structural molecule activity		
53886354|171603317|Litopenaeus	cellular process	catalytic activity	transporter activity	macromolecular complex	cell		
53886355|171603318|Litopenaeus	cellular process	catalytic activity	transporter activity	macromolecular complex	cell		
53886356|171603319|Litopenaeus	structural molecule activity		
53886357|171603320|Litopenaeus	structural molecule activity	biological regulation	metabolic process		
53886364|171603327|Litopenaeus	structural molecule activity		
53886365|171657727|Litopenaeus	structural molecule activity		
53886368|171657730|Litopenaeus		
53886391|171658765|Litopenaeus		
53886393|171658767|Litopenaeus	structural molecule activity		
53886402|171659795|Litopenaeus		
53886403|171659796|Litopenaeus		
53886410|171660822|Litopenaeus	structural molecule activity		
53886411|171660823|Litopenaeus	structural molecule activity		
53886413|171660825|Litopenaeus	structural molecule activity		
53886414|171660826|Litopenaeus	structural molecule activity		
53886455|171663923|Litopenaeus	structural molecule activity		
53886456|171663924|Litopenaeus	structural molecule activity		
53886461|171663929|Litopenaeus	structural molecule activity		
53886462|171663930|Litopenaeus	structural molecule activity		
53886479|171664978|Litopenaeus	binding	extracellular region	binding	transporter activity	localization		
53886480|171664979|Litopenaeus	binding	extracellular region	binding	transporter activity	localization		
53886484|171664983|Litopenaeus	structural molecule activity		
53886485|171541968|Litopenaeus	structural molecule activity		
53886489|171541972|Litopenaeus		
53886495|171541978|Litopenaeus	catalytic activity		
53886496|171541979|Litopenaeus	catalytic activity		
53886519|171543338|Litopenaeus	structural molecule activity		
53886520|171543339|Litopenaeus	structural molecule activity		
53886538|171544129|Litopenaeus	structural molecule activity		
53886548|171544803|Litopenaeus	structural molecule activity		
53886549|171544804|Litopenaeus	structural molecule activity		
53886554|171544809|Litopenaeus	structural molecule activity		
53886555|171544810|Litopenaeus	structural molecule activity		
53886589|171546236|Litopenaeus		
53886618|171579572|Litopenaeus	catalytic activity	binding	binding	metabolic process		
53886619|171579573|Litopenaeus	catalytic activity	binding	binding	metabolic process		
53886630|171580494|Litopenaeus	response to stimulus	reproduction	cellular component biogenesis	cell		
53886639|171581422|Litopenaeus	binding		
53886641|171581424|Litopenaeus	structural molecule activity		
53886642|171581425|Litopenaeus	structural molecule activity		
53886645|171581428|Litopenaeus	structural molecule activity		
53886647|171581430|Litopenaeus	cellular component biogenesis	transcription regulator activity	organelle		
53886648|171581431|Litopenaeus	cellular component biogenesis	transcription regulator activity	organelle		
53886661|171582358|Litopenaeus	structural molecule activity		
53886662|171582359|Litopenaeus	structural molecule activity		
53886663|171582360|Litopenaeus	binding	extracellular region	binding	transporter activity	localization		
53886666|171583263|Litopenaeus	structural molecule activity		
53886667|171583264|Litopenaeus	structural molecule activity		
53886688|171584178|Litopenaeus	binding	extracellular region	binding	transporter activity	localization		
53886692|171584182|Litopenaeus	structural molecule activity		
53886706|171585096|Litopenaeus	structural molecule activity		
53886707|171585097|Litopenaeus	structural molecule activity		
53886716|171585994|Litopenaeus	structural molecule activity		
53886717|171585995|Litopenaeus	structural molecule activity		
53886725|171644346|Litopenaeus	binding	extracellular region	binding	transporter activity	localization		
53886746|171645232|Litopenaeus		
53886747|171645233|Litopenaeus		
53886767|171646118|Litopenaeus	structural molecule activity		
53886768|171646119|Litopenaeus	structural molecule activity		
53886779|171647000|Litopenaeus	cellular component biogenesis	transcription regulator activity	organelle		
53886780|171647001|Litopenaeus	cellular component biogenesis	transcription regulator activity	organelle		
53886795|171647886|Litopenaeus	structural molecule activity		
53886807|171648768|Litopenaeus	catalytic activity		
53886842|171650543|Litopenaeus	structural molecule activity		
53886843|171650544|Litopenaeus	structural molecule activity		
53886844|171650545|Litopenaeus	structural molecule activity		
53886845|171513410|Litopenaeus	structural molecule activity		
53886876|171514734|Litopenaeus	cellular component biogenesis	transcription regulator activity	organelle		
53886877|171514735|Litopenaeus	cellular component biogenesis	transcription regulator activity	organelle		
53886878|171514736|Litopenaeus	structural molecule activity		
53886879|171514737|Litopenaeus	structural molecule activity		
53886882|171514740|Litopenaeus	cellular component biogenesis	transcription regulator activity	organelle		
53886883|171514741|Litopenaeus	cellular component biogenesis	transcription regulator activity	organelle		
53886903|171515399|Litopenaeus	cellular process	catalytic activity	macromolecular complex	cell		
53886920|171516685|Litopenaeus	structural molecule activity		
53886933|171516698|Litopenaeus	enzyme regulator activity		
53886939|171517342|Litopenaeus	structural molecule activity		
53886940|171517343|Litopenaeus	structural molecule activity		
53886950|171517991|Litopenaeus	structural molecule activity	biological regulation	metabolic process		
53886967|171560689|Litopenaeus	structural molecule activity	biological regulation	metabolic process		
53886970|171560692|Litopenaeus	structural molecule activity		
53886975|171560697|Litopenaeus	structural molecule activity		
53886977|171560699|Litopenaeus		
53886987|171561383|Litopenaeus	reproduction	localization	binding	cellular process	binding	binding	multicellular organismal process	developmental process	cellular process	cellular process	multicellular organismal process	cellular process	cellular component organization	organelle	cellular component biogenesis	cellular process		
53886996|171562066|Litopenaeus	transporter activity		
53887002|171562072|Litopenaeus	structural molecule activity		
53887023|171562767|Litopenaeus	binding	extracellular region	binding	transporter activity	localization		
53887024|171562768|Litopenaeus	binding	extracellular region	binding	transporter activity	localization		
53887037|171563455|Litopenaeus	metabolic process	transcription regulator activity	organelle	binding	transcription regulator activity	biological regulation	organelle	macromolecular complex	localization		
53887038|171563456|Litopenaeus	metabolic process	transcription regulator activity	organelle	binding	transcription regulator activity	biological regulation	organelle	macromolecular complex	localization		
53887046|171564144|Litopenaeus	cell		
53887047|171564145|Litopenaeus	cell		
53887068|171564859|Litopenaeus	structural molecule activity		
53887069|171564860|Litopenaeus	structural molecule activity		
53887070|171565554|Litopenaeus	structural molecule activity		
53887071|171565555|Litopenaeus	structural molecule activity		
53887081|171565565|Litopenaeus	cellular component biogenesis		
53887087|171631248|Litopenaeus		
53887096|171631257|Litopenaeus	metabolic process	binding		
53887097|171631258|Litopenaeus	transporter activity	extracellular region	localization	structural molecule activity		
53887103|171632166|Litopenaeus	binding	extracellular region	binding	transporter activity	localization		
53887121|171633086|Litopenaeus	structural molecule activity		
53887122|171633087|Litopenaeus	structural molecule activity	biological regulation	metabolic process		
53887127|171633092|Litopenaeus		
53887149|171634918|Litopenaeus	structural molecule activity		
53887150|171634919|Litopenaeus	structural molecule activity		
53887154|171634923|Litopenaeus	structural molecule activity		
53887164|171635842|Litopenaeus	structural molecule activity		
53887165|171635843|Litopenaeus	structural molecule activity		
53887171|171635849|Litopenaeus	binding	extracellular region	binding	transporter activity	localization		
53887176|171636756|Litopenaeus		
53887177|171636757|Litopenaeus		
53887178|171636758|Litopenaeus	transcription regulator activity	cellular component biogenesis	macromolecular complex	cell		
53887179|171636759|Litopenaeus	transcription regulator activity	cellular component biogenesis	macromolecular complex	cell		
53887184|171636764|Litopenaeus	structural molecule activity	biological regulation	metabolic process		
53887187|171636767|Litopenaeus	structural molecule activity		
53887201|171637683|Litopenaeus	structural molecule activity		
53887202|171637684|Litopenaeus	structural molecule activity		
53887203|171637685|Litopenaeus	structural molecule activity		
53887212|171487859|Litopenaeus	catalytic activity		
53887215|171487862|Litopenaeus
[truncated: 3,066,045 more chars]
