# Supplementary material for: Predicted sub-populations in a marine shrimp proteome as revealed by combined EST and cDNA data from multiple Penaeus species
Source: BMC Res Notes. 2010 Nov 11;3:295. doi: 10.1186/1756-0500-3-295 (PMC2993728; doi:10.1186/1756-0500-3-295)
Supplement: Additional file 6 — List of shrimps' group 3 ESTs which matched to proteins from C. elegans and GO function. This file lists 2,194 EST ID numbers (dbEST or other database-specific ID) and their first level GO function based on matched C. elegans proteins. [file 1756-0500-3-295-S6.TXT]

EST ID	first level GO function
12077618|20157862|Litopenaeus	multicellular organismal process
12077828|20158072|Litopenaeus	
12077894|20158138|Litopenaeus	reproduction	cellular component biogenesis	growth	biological regulation
18606160|38568262|Insert:	binding
18606178|38568280|Insert:	metabolic process
21390342|40956328|Litopenaeus	cell
21390359|40956345|Litopenaeus	cell
21390368|40956354|Litopenaeus	reproduction
21390565|40956551|Litopenaeus	catalytic activity
21390968|40956954|Litopenaeus	catalytic activity
21391172|40957158|Litopenaeus	multicellular organismal process
21391182|40957168|Litopenaeus	binding
21391230|40957216|Litopenaeus	
21391415|40957401|Litopenaeus	multicellular organismal process
21391722|40957708|Litopenaeus
21391769|40957755|Litopenaeus	
21392060|40958046|Litopenaeus	catalytic activity
21392063|40958049|Litopenaeus	catalytic activity
21392193|40958179|Litopenaeus	multicellular organismal process	cellular component biogenesis	multicellular organismal process	growth	biological regulation
21392307|40958293|Litopenaeus	binding
21392366|40958352|Litopenaeus	catalytic activity
21392369|40958355|Litopenaeus	catalytic activity
21410795|41019778|Litopenaeus
21411006|41019989|Litopenaeus	cellular process	multicellular organismal process	cellular component biogenesis	developmental process	cellular process
21411758|41020745|Litopenaeus	multicellular organismal process	cellular process	biological regulation
21596146|42557074|Litopenaeus	reproduction	multicellular organismal process	response to stimulus	cellular component biogenesis	growth
22053865|45650424|Penaeus	
22053883|45650442|Penaeus	
22053903|45650462|Penaeus	
22053923|45650482|Penaeus	
22053926|45650485|Penaeus	
22053941|45650500|Penaeus	binding
22053951|45650510|Penaeus	
24619786|50407090|Penaeus	multicellular organismal process	growth	biological regulation
24619802|50407110|Penaeus	multicellular organismal process	growth	biological regulation
24866671|53554041|Penaeus	reproduction	multicellular organismal process	multicellular organismal process
25929825|52863192|Litopenaeus	multicellular organismal process
25929940|52863307|Litopenaeus	catalytic activity
26273710|56956804|Litopenaeus	
26273711|56956805|Litopenaeus	
26273802|56956896|Litopenaeus	
26273812|56956906|Litopenaeus	catalytic activity
31294995|109974269|Penaeus	
33949449|116078142|Penaeus	
34629607|83762977|Penaeus	
34629711|83763081|Penaeus	enzyme regulator activity
34629883|83763253|Penaeus	multicellular organismal process	multicellular organismal process	growth
34629980|83763350|Penaeus	reproduction	multicellular organismal process	multicellular organismal process	growth	biological regulation
35009302|109135193|Penaeus
35009384|109135275|Penaeus	binding
35009400|109135291|Penaeus	
35009446|109135337|Penaeus	cell
35009447|109135338|Penaeus
35009507|109135398|Penaeus
35009678|109135569|Penaeus
35009800|109135691|Penaeus
35009826|109135717|Penaeus	cellular component biogenesis
35283677|109136380|Penaeus	enzyme regulator activity
35283680|109136383|Penaeus	enzyme regulator activity
35283682|109136385|Penaeus	enzyme regulator activity
35283700|109136403|Penaeus	enzyme regulator activity
35283748|109136451|Penaeus	cellular component biogenesis
35283808|109136511|Penaeus	enzyme regulator activity
35283855|109136558|Penaeus	enzyme regulator activity
35283864|109136567|Penaeus	enzyme regulator activity
35283981|109136684|Penaeus	
36890960|109136713|Penaeus	
38335787|91752679|Penaeus	catalytic activity
38335953|91752845|Penaeus	
38336723|91753615|Penaeus	binding
38386847|91938596|Penaeus	
38386851|91938602|Penaeus	binding
38386852|91938604|Penaeus	structural molecule activity
38386875|91938650|Penaeus	cellular component biogenesis
38386992|91938872|Penaeus	structural molecule activity
38387020|91938929|Penaeus	structural molecule activity
38387039|91938958|Penaeus	
3998536|11055891|The	
4033951|11037814|Similar	binding
4033987|11037850|Similar	catalytic activity
4034051|11037914|Poly	enzyme regulator activity
40956569|112000925|Penaeus	reproduction	cellular component biogenesis	growth	biological regulation
41339434|112434082|Litopenaeus	
41526352|113365179|Penaeus	enzyme regulator activity
41526467|113365294|Penaeus	cell
41526596|113365423|Penaeus	metabolic process
41526666|113365493|Penaeus	
41526682|113365509|Penaeus	metabolic process
41526704|113365531|Penaeus	
41526957|113365784|Penaeus	metabolic process
41527122|113365949|Penaeus	
41527298|113366125|Penaeus	binding
41527341|113366168|Penaeus	structural molecule activity
41527386|113366213|Penaeus	cell
41527551|113366378|Penaeus	
41527697|113366524|Penaeus	cell
41527751|113366578|Penaeus	catalytic activity
41527819|113366646|Penaeus	catalytic activity
41528024|113366851|Penaeus	cell
41528138|113366965|Penaeus	
41702290|157098482|Penaeus	
41702307|157098499|Penaeus	binding
41702320|157098512|Penaeus	
41702328|157098520|Penaeus	
41702332|157098524|Penaeus
41702395|157098586|Penaeus	binding
41702401|157098592|Penaeus
41702413|157098604|Penaeus
41708439|157098672|Penaeus	
44996128|157098676|Penaeus	
44996133|157098681|Penaeus	
44996134|157098682|Penaeus	
44996151|157098699|Penaeus	
44996154|157098702|Penaeus	enzyme regulator activity
44996164|157098712|Penaeus	
44996167|157098715|Penaeus	reproduction	multicellular organismal process	cellular component biogenesis	developmental process	multicellular organismal process	growth	biological regulation
44996169|157098717|Penaeus	
44996170|157098718|Penaeus	
44996173|157098721|Penaeus	enzyme regulator activity
44996174|157098722|Penaeus	enzyme regulator activity
44996176|157098724|Penaeus	
44996193|157098741|Penaeus	
44996205|157098753|Penaeus	
44996207|157098755|Penaeus	
44996215|157098763|Penaeus	
44996220|157098768|Penaeus	
46230162|144227825|Penaeus	binding
4792507|8888557|Litopenaeus	
50736378|160433690|subtractive	catalytic activity	antioxidant activity
53868110|171657453|Litopenaeus	metabolic process
53868382|171645890|Litopenaeus	growth	biological regulation
53868481|171651209|Litopenaeus	cell
53868556|171505562|Litopenaeus	reproduction	multicellular organismal process	multicellular organismal process	growth	biological regulation
53868557|171505563|Litopenaeus	reproduction	multicellular organismal process	multicellular organismal process	growth	biological regulation
53868576|171506913|Litopenaeus	growth	biological regulation
53868613|171573919|Litopenaeus	
53868732|171631996|Litopenaeus	
53868886|171668212|Litopenaeus	reproduction
53869048|171529109|Litopenaeus	
53869179|171591367|Litopenaeus	cell
53869338|171496337|Litopenaeus	catalytic activity
53869568|171632007|Litopenaeus	cell
53869774|171493584|Litopenaeus	growth	biological regulation
53869775|171494569|Litopenaeus	growth	biological regulation
53870091|171498793|Litopenaeus	response to stimulus
53870092|171498794|Litopenaeus	response to stimulus
53870196|171555809|Litopenaeus	reproduction	cellular component biogenesis	growth	biological regulation
53870284|171560475|Litopenaeus	cell
53870775|171480838|Litopenaeus	
53870785|171481958|Litopenaeus	
53870947|171551665|Litopenaeus	reproduction	cellular component biogenesis	growth	biological regulation
53870955|171551673|Litopenaeus	cell
53871028|171594419|Litopenaeus	reproduction	cellular component biogenesis	growth	biological regulation
53871614|171508967|Litopenaeus	reproduction	multicellular organismal process	multicellular organismal process	growth	biological regulation
53871747|171549573|Litopenaeus	
53871769|171550279|Litopenaeus	transcription regulator activity
53871770|171550968|Litopenaeus	transcription regulator activity
53871825|171553094|Litopenaeus	reproduction	multicellular organismal process	multicellular organismal process	growth
53871873|171626784|Litopenaeus	
53871874|171626785|Litopenaeus	
53872317|171508273|Litopenaeus	
53872388|171511809|Litopenaeus	binding
53872647|171630240|Litopenaeus	metabolic process
53872648|171630241|Litopenaeus	metabolic process
53872744|171485367|Litopenaeus	multicellular organismal process	multicellular organismal process	growth
53872749|171486471|Litopenaeus	metabolic process
53872750|171486472|Litopenaeus	metabolic process
53872858|171564680|Litopenaeus	reproduction	multicellular organismal process	cellular component biogenesis	developmental process	multicellular organismal process	growth	biological regulation
53873112|171664711|Litopenaeus	cell
53873653|171544695|Litopenaeus	cell
53873703|171546792|Litopenaeus	catalytic activity
53873930|171664733|Litopenaeus	
53874500|171563983|Litopenaeus	reproduction	localization	multicellular organismal process	response to stimulus	cellular component biogenesis	developmental process	multicellular organismal process
53874603|171606068|Litopenaeus	cellular component biogenesis	growth	biological regulation
53874717|171483149|Litopenaeus	binding
53874836|171528217|Litopenaeus	cell
53875072|171601130|Litopenaeus	
53875086|171601809|Litopenaeus	
53875102|171602497|Litopenaeus	reproduction	multicellular organismal process	multicellular organismal process	growth	biological regulation
53875115|171603170|Litopenaeus	catalytic activity
53875177|171646861|Litopenaeus
53875285|171509021|Litopenaeus	response to stimulus
53875309|171509737|Litopenaeus	multicellular organismal process
53875542|171646881|Litopenaeus	reproduction	multicellular organismal process	cellular component biogenesis	multicellular organismal process	growth	biological regulation
53875616|171651305|Litopenaeus	cell
53876106|171513303|Litopenaeus	
53876190|171516587|Litopenaeus	reproduction	multicellular organismal process	developmental process	multicellular organismal process	catalytic activity
53876325|171577920|Litopenaeus	cell
53876431|171662690|Litopenaeus	binding
53876492|171519005|Litopenaeus	reproduction	cellular component biogenesis	growth	biological regulation
53876493|171519006|Litopenaeus	reproduction	cellular component biogenesis	growth	biological regulation
53876707|171657542|Litopenaeus	catalytic activity
53876747|171659613|Litopenaeus	metabolic process
53876748|171659614|Litopenaeus	metabolic process
53876835|171513327|Litopenaeus	response to stimulus
53876836|171513328|Litopenaeus	response to stimulus
53877271|171524809|Litopenaeus	
53878738|171479900|Litopenaeus	
53879097|171652183|Litopenaeus	catalytic activity
53879209|171513346|Litopenaeus	reproduction	multicellular organismal process	cellular component biogenesis	developmental process	multicellular organismal process	growth	biological regulation
53879388|171563389|Litopenaeus	cell
53879446|171617119|Litopenaeus	
53879495|171620723|Litopenaeus	cell
53879620|171491663|Litopenaeus	reproduction	multicellular organismal process	multicellular organismal process	growth
53879733|171535846|Litopenaeus	
53879915|171651418|Litopenaeus	reproduction	cellular component biogenesis	growth	biological regulation
53880126|171511950|Litopenaeus	
53880360|171614417|Litopenaeus	binding
53880361|171614418|Litopenaeus	binding
53880628|171572335|Litopenaeus	binding
53880629|171572336|Litopenaeus	binding
53880948|171556911|Litopenaeus	metabolic process
53880949|171556912|Litopenaeus	
53880950|171557830|Litopenaeus	
53880991|171559698|Litopenaeus	growth	biological regulation
53881147|171482178|Litopenaeus	
53881148|171482179|Litopenaeus	
53881216|171486686|Litopenaeus	binding
53881334|171538083|Litopenaeus	binding
53881429|171590143|Litopenaeus	cell
53881821|171488700|Litopenaeus	
53882406|171592153|Litopenaeus	multicellular organismal process
53883176|171556030|Litopenaeus	metabolic process
53883177|171556031|Litopenaeus	metabolic process
53883205|171557893|Litopenaeus	
53883251|171603952|Litopenaeus	
53883367|171487779|Litopenaeus	cell
53883462|171493751|Litopenaeus	
53883635|171611700|Litopenaeus	
53883699|171615352|Litopenaeus	
53883738|171657687|Litopenaeus	cell
53883875|171549015|Litopenaeus	
53883949|171551840|Litopenaeus	reproduction	multicellular organismal process	response to stimulus	cellular component biogenesis	developmental process	growth
53883981|171604694|Litopenaeus	metabolic process	biological regulation
53884389|171606908|Litopenaeus	reproduction	multicellular organismal process	cellular component biogenesis	multicellular organismal process	growth
53884897|171656100|Litopenaeus	multicellular organismal process
53885176|171631214|Litopenaeus	cell
53885253|171635808|Litopenaeus	response to stimulus
53885275|171637634|Litopenaeus	multicellular organismal process
53885446|171593775|Litopenaeus	growth	biological regulation
53885545|171645201|Litopenaeus	reproduction	multicellular organismal process	multicellular organismal process	growth	biological regulation
53885603|171648734|Litopenaeus	
53885650|171513400|Litopenaeus	multicellular organismal process
53885658|171513408|Litopenaeus	
53885859|171585074|Litopenaeus	cell
53885930|171646976|Litopenaeus	growth	biological regulation
53886015|171502269|Litopenaeus	
53886092|171505684|Litopenaeus	
53886093|171505685|Litopenaeus	
53886192|171550464|Litopenaeus	growth	biological regulation
53886214|171551174|Litopenaeus	growth	biological regulation
53886235|171552578|Litopenaeus	response to stimulus
53886236|171552579|Litopenaeus	response to stimulus
53886704|171585094|Litopenaeus	cell
53886718|171654163|Litopenaeus	reproduction
53886816|171649647|Litopenaeus	cellular process	multicellular organismal process
53887055|171564846|Litopenaeus	transcription regulator activity
53887445|171617167|Litopenaeus	multicellular organismal process	cellular component biogenesis
53887552|171623497|Litopenaeus	response to stimulus
53887860|171606977|Litopenaeus	growth	biological regulation
53888102|171544855|Litopenaeus	multicellular organismal process	cellular component biogenesis
53888140|171546940|Litopenaeus	growth	biological regulation
53888189|171588210|Litopenaeus	transcription regulator activity
53888208|171588878|Litopenaeus	reproduction	cellular component biogenesis	growth	biological regulation
53888209|171588879|Litopenaeus	reproduction	cellular component biogenesis	growth	biological regulation
53888346|171655360|Litopenaeus	
53888416|171530678|Litopenaeus	reproduction	cell	cell	multicellular organismal process	response to stimulus	cellular component biogenesis	cellular process	developmental process	multicellular organismal process	cellular process	growth	biological regulation
53888576|171589550|Litopenaeus	
53888613|171590878|Litopenaeus	cell
53888724|171642904|Litopenaeus	
53889051|171576400|Litopenaeus	response to stimulus
53889113|171657788|Litopenaeus	cellular process	multicellular organismal process	cellular component biogenesis	developmental process	cellular process
53889161|171660886|Litopenaeus	growth	biological regulation
53889180|171661917|Litopenaeus	catalytic activity
53889206|171663987|Litopenaeus	growth	biological regulation
53889460|171597791|Litopenaeus	binding
53889580|171671725|Litopenaeus	response to stimulus
53889695|171538132|Litopenaeus	
53889799|171584213|Litopenaeus	
53889808|171585122|Litopenaeus	catalytic activity
53890051|171506385|Litopenaeus	growth	biological regulation
53890223|171611802|Litopenaeus	cellular process	multicellular organismal process
53890324|171665955|Litopenaeus	cell
53890344|171667607|Litopenaeus	
53890406|171670933|Litopenaeus	reproduction	multicellular organismal process	cellular component biogenesis	developmental process	multicellular organismal process	growth	biological regulation
53890788|171650573|Litopenaeus	structural molecule activity
53890914|171542053|Litopenaeus	
53890974|171544885|Litopenaeus	catalytic activity	antioxidant activity
53890990|171545587|Litopenaeus	
53891021|171546970|Litopenaeus	catalytic activity
53891155|171657819|Litopenaeus	localization	cellular component organization
53891253|171664023|Litopenaeus	cellular component biogenesis
53891320|171515420|Litopenaeus	cell
53891335|171516066|Litopenaeus	
53891410|171548433|Litopenaeus	cell
53891681|171668469|Litopenaeus	reproduction	multicellular organismal process	cellular component biogenesis	developmental process	multicellular organismal process	growth	biological regulation
53892149|171482310|Litopenaeus	cell
53892196|171485697|Litopenaeus	
53892574|171650589|Litopenaeus	binding
53892676|171500609|Litopenaeus	multicellular organismal process	cellular component biogenesis	developmental process	growth
53892884|171613661|Litopenaeus	catalytic activity
53892937|171651499|Litopenaeus	metabolic process
53892938|171651500|Litopenaeus	metabolic process
53893227|171600623|Litopenaeus	
53893319|171645309|Litopenaeus	reproduction	cellular component biogenesis	growth	biological regulation
53893320|171645310|Litopenaeus	reproduction	cellular component biogenesis	growth	biological regulation
53893448|171509178|Litopenaeus	reproduction	multicellular organismal process	multicellular organismal process	growth	biological regulation
53893451|171509181|Litopenaeus	growth	biological regulation
53893571|171568073|Litopenaeus	cell
53893857|171499815|Litopenaeus	catalytic activity	antioxidant activity
53894028|171631333|Litopenaeus	cell
53894104|171635926|Litopenaeus	catalytic activity
53894140|171487901|Litopenaeus	catalytic activity	antioxidant activity
53894196|171491867|Litopenaeus	catalytic activity
53894207|171491878|Litopenaeus	catalytic activity
53894251|171494874|Litopenaeus	catalytic activity
53894383|171631343|Litopenaeus	cell
53894384|171631344|Litopenaeus	reproduction	multicellular organismal process	cellular component biogenesis	developmental process	growth	biological regulation
53894780|171606264|Litopenaeus	catalytic activity
53894858|171644438|Litopenaeus	catalytic activity
53895075|171521295|Litopenaeus	growth	biological regulation
53895225|171617293|Litopenaeus	response to stimulus
53895290|171621800|Litopenaeus	reproduction	multicellular organismal process	multicellular organismal process	growth
53895606|171599952|Litopenaeus	catalytic activity
53895639|171601315|Litopenaeus	catalytic activity
53895931|171547035|Litopenaeus	cellular process	biological regulation
53896243|171491904|Litopenaeus	
53896484|171613676|Litopenaeus	
53896532|171616420|Litopenaeus	catalytic activity
53896743|171516742|Litopenaeus	binding
53896829|171556152|Litopenaeus	cell
53897670|171562808|Litopenaeus	
53897697|171564189|Litopenaeus	
53897698|171564190|Litopenaeus	
53897778|171619137|Litopenaeus	reproduction	cellular component biogenesis	growth	biological regulation
53897791|171620037|Litopenaeus	multicellular organismal process	growth
53897856|171487942|Litopenaeus	catalytic activity
53897934|171492914|Litopenaeus	reproduction	multicellular organismal process	growth	biological regulation
53898138|171568155|Litopenaeus	response to stimulus
53898419|171511350|Litopenaeus	
53898504|171556171|Litopenaeus	
53898773|171655422|Litopenaeus	
53898858|171514805|Litopenaeus	cellular process	cellular process	cellular process	cellular component biogenesis
53898948|171579661|Litopenaeus	cellular process	multicellular organismal process	cellular component biogenesis	developmental process	cellular process
53898949|171579662|Litopenaeus	cellular process	multicellular organismal process	cellular component biogenesis	developmental process	cellular process
53898974|171581516|Litopenaeus	multicellular organismal process
53898989|171582445|Litopenaeus	multicellular organismal process
53899004|171583360|Litopenaeus	
53899393|171578110|Litopenaeus	
53899427|171610091|Litopenaeus	multicellular organismal process
53899652|171665128|Litopenaeus	structural molecule activity
53899661|171526496|Litopenaeus	multicellular organismal process	growth
53900231|171558977|Litopenaeus	growth	biological regulation
53900293|171605570|Litopenaeus
53900624|171610103|Litopenaeus	
53900625|171610104|Litopenaeus	
53900668|171612838|Litopenaeus	
53900789|171653913|Litopenaeus	reproduction	multicellular organismal process	cellular component biogenesis	multicellular organismal process	growth	biological regulation
53901007|171555267|Litopenaeus	catalytic activity
53901238|171508545|Litopenaeus	multicellular organismal process
53901258|171509257|Litopenaeus	binding	localization	response to stimulus	cellular component biogenesis	response to stimulus	cellular component organization	growth
53901488|171619157|Litopenaeus	reproduction	multicellular organismal process	multicellular organismal process	growth	biological regulation
53901489|171619158|Litopenaeus	reproduction	multicellular organismal process	multicellular organismal process	growth	biological regulation
53901513|171620069|Litopenaeus	structural molecule activity
53901514|171620070|Litopenaeus	structural molecule activity
53901850|171581557|Litopenaeus	reproduction	cellular component biogenesis	growth	biological regulation
53901851|171581558|Litopenaeus	reproduction	cellular component biogenesis	growth	biological regulation
53901999|171662030|Litopenaeus	
53902145|171546369|Litopenaeus	reproduction	multicellular organismal process	multicellular organismal process	growth	biological regulation
53902436|171519108|Litopenaeus	molecular transducer activity	cellular process	multicellular organismal process	response to stimulus
53902503|171520886|Litopenaeus	catalytic activity
53902565|171588290|Litopenaeus	
53902566|171588291|Litopenaeus	
53903192|171509978|Litopenaeus	catalytic activity	antioxidant activity
53903374|171586144|Litopenaeus	
53903375|171617388|Litopenaeus	
53903378|171617391|Litopenaeus	structural molecule activity
53903531|171482362|Litopenaeus	cellular process	developmental process	multicellular organismal process
53903890|171653939|Litopenaeus	reproduction	multicellular organismal process	cellular component biogenesis	multicellular organismal process	growth	biological regulation
53904023|171544996|Litopenaeus	multicellular organismal process	multicellular organismal process	cellular process
53904230|171626200|Litopenaeus	catalytic activity
53904281|171628786|Litopenaeus	localization	cellular process	multicellular organismal process	cellular component biogenesis	cellular process	multicellular organismal process	localization	cellular component organization	growth
53904487|171544309|Litopenaeus	reproduction	cellular component biogenesis	growth	biological regulation
53904610|171634151|Litopenaeus	
53904671|171637827|Litopenaeus	reproduction	multicellular organismal process	developmental process	multicellular organismal process	growth	biological regulation
53904672|171637828|Litopenaeus	reproduction	multicellular organismal process	developmental process	multicellular organismal process	growth	biological regulation
53904918|171579766|Litopenaeus	response to stimulus
53904933|171580691|Litopenaeus	
53905478|171636937|Litopenaeus	
53905480|171636939|Litopenaeus	binding
53905515|171502444|Litopenaeus	response to stimulus
53905664|171549216|Litopenaeus	reproduction	multicellular organismal process	multicellular organismal process	growth
53905744|171552735|Litopenaeus	reproduction	multicellular organismal process
53906022|171523340|Litopenaeus	catalytic activity
53906320|171649875|Litopenaeus	binding
53906355|171507885|Litopenaeus	
53906511|171569084|Litopenaeus	
53906547|171570852|Litopenaeus	reproduction	multicellular organismal process	cellular component biogenesis	multicellular organismal process	growth
53906685|171629665|Litopenaeus	multicellular organismal process	multicellular organismal process	growth	biological regulation
53906835|171553486|Litopenaeus	cell
53906862|171555347|Litopenaeus	
53906899|171557218|Litopenaeus	reproduction	multicellular organismal process	cellular component biogenesis	developmental process	multicellular organismal process	cellular process	growth
53907001|171634202|Litopenaeus	
53907168|171512150|Litopenaeus	
53907169|171512151|Litopenaeus	
53907204|171554427|Litopenaeus	
53907258|171557232|Litopenaeus	
53907606|171569995|Litopenaeus	reproduction	multicellular organismal process	growth	biological regulation
53907842|171491053|Litopenaeus	
53907935|171539516|Litopenaeus	reproduction	multicellular organismal process	multicellular organismal process	growth	biological regulation
53908029|171587003|Litopenaeus	catalytic activity
53908184|171633313|Litopenaeus	multicellular organismal process
53908185|171633314|Litopenaeus	multicellular organismal process
53908222|171636064|Litopenaeus	catalytic activity
53908223|171636065|Litopenaeus	catalytic activity
53908232|171636074|Litopenaeus	reproduction	multicellular organismal process	cellular component biogenesis	developmental process	multicellular organismal process	cellular process	growth
53908233|171636075|Litopenaeus	
53908321|171483556|Litopenaeus	
53908401|171549238|Litopenaeus	
53908662|171668638|Litopenaeus	
53908782|171515497|Litopenaeus	reproduction	cell	cell	multicellular organismal process	response to stimulus	cellular component biogenesis	cellular process	developmental process	multicellular organismal process	cellular process	growth	biological regulation
53908900|171556307|Litopenaeus	response to stimulus
53908910|171557234|Litopenaeus
53908977|171631492|Litopenaeus	multicellular organismal process	developmental process	multicellular organismal process	growth
53908978|171631493|Litopenaeus	multicellular organismal process	developmental process	multicellular organismal process	growth
53909231|171542892|Litopenaeus
53909232|171542893|Litopenaeus
53909321|171547120|Litopenaeus	response to stimulus
53909322|171547121|Litopenaeus	multicellular organismal process
53909560|171501634|Litopenaeus	cell
53909716|171645491|Litopenaeus	multicellular organismal process
53909834|171522833|Litopenaeus	
53910211|171490087|Litopenaeus	
53910368|171558192|Litopenaeus	catalytic activity
53910369|171558193|Litopenaeus	response to stimulus
53910506|171608571|Litopenaeus	multicellular organismal process
53910519|171609302|Litopenaeus	
53910531|171657965|Litopenaeus	cellular process
53910559|171659005|Litopenaeus	multicellular organismal process
53910570|171660035|Litopenaeus	
53910634|171664174|Litopenaeus	multicellular organismal process
53910635|171665206|Litopenaeus	multicellular organismal process
53910819|171569192|Litopenaeus	catalytic activity
53910877|171572714|Litopenaeus	reproduction	cell	cell	multicellular organismal process	response to stimulus	cellular component biogenesis	cellular process	developmental process	multicellular organismal process	cellular process	growth	biological regulation
53911220|171559136|Litopenaeus	metabolic process
53911249|171560082|Litopenaeus	cell
53911250|171624575|Litopenaeus	cell
53911577|171537704|Litopenaeus	cell
53911680|171584449|Litopenaeus	cell
53911759|171660054|Litopenaeus	
53911760|171661074|Litopenaeus	
53911780|171662106|Litopenaeus	
53911781|171662107|Litopenaeus	
53911789|171662115|Litopenaeus	
53911841|171507920|Litopenaeus	
53911858|171508629|Litopenaeus	
53911959|171579862|Litopenaeus	transporter activity	localization	multicellular organismal process	cellular component biogenesis	developmental process	growth	biological regulation
53912210|171522839|Litopenaeus	response to stimulus
53912211|171522840|Litopenaeus	multicellular organismal process
53912320|171579878|Litopenaeus	growth	biological regulation
53912321|171579879|Litopenaeus	growth	biological regulation
53912440|171631550|Litopenaeus	reproduction	multicellular organismal process	multicellular organismal process	growth	biological regulation
53912517|171636144|Litopenaeus	multicellular organismal process
53912872|171607850|Litopenaeus	reproduction	multicellular organismal process	cellular component biogenesis	multicellular organismal process	growth	biological regulation
53912973|171661117|Litopenaeus	structural molecule activity
53913168|171566573|Litopenaeus	cellular component biogenesis
53913238|171570973|Litopenaeus	reproduction	multicellular organismal process	cellular component biogenesis	multicellular organismal process	growth	biological regulation
53913239|171570974|Litopenaeus	reproduction	multicellular organismal process	cellular component biogenesis	multicellular organismal process	growth	biological regulation
53913442|171498396|Litopenaeus	cell
53913670|171626310|Litopenaeus	
53913688|171627180|Litopenaeus	reproduction	multicellular organismal process	growth	biological regulation
53914040|171589014|Litopenaeus	
53914079|171590344|Litopenaeus	
53914438|171596350|Litopenaeus	multicellular organismal process	multicellular organismal process	growth	biological regulation
53914579|171486963|Litopenaeus	binding
53914605|171539126|Litopenaeus	
53914715|171599406|Litopenaeus	reproduction	multicellular organismal process	cellular component biogenesis	developmental process	multicellular organismal process	cellular process	growth
53914754|171600775|Litopenaeus	reproduction	multicellular organismal process	multicellular organismal process	growth
53914875|171647270|Litopenaeus	reproduction	multicellular organismal process	cellular component biogenesis	multicellular organismal process	growth	biological regulation
53914908|171649043|Litopenaeus	cellular process
53915206|171645521|Litopenaeus	catalytic activity
53915392|171506586|Litopenaeus	reproduction	multicellular organismal process	cellular process	multicellular organismal process	biological regulation
53915553|171617446|Litopenaeus	multicellular organismal process
53915596|171620157|Litopenaeus	multicellular organismal process
53915644|171622866|Litopenaeus	
53915862|171516856|Litopenaeus	response to stimulus
53916053|171660088|Litopenaeus	response to stimulus
53916083|171662149|Litopenaeus	
53916164|171522863|Litopenaeus	
53916252|171526111|Litopenaeus	
53916253|171526112|Litopenaeus	
53916302|171588392|Litopenaeus	cell	macromolecular complex
53916340|171590370|Litopenaeus	growth	biological regulation
53916606|171501705|Litopenaeus	growth	biological regulation
53916756|171639444|Litopenaeus	
53916761|171639449|Litopenaeus	binding
53916815|171642332|Litopenaeus	multicellular organismal process
53916816|171642333|Litopenaeus	reproduction	multicellular organismal process	cellular component biogenesis	multicellular organismal process	growth	biological regulation
53916823|171642340|Litopenaeus	
53916887|171496818|Litopenaeus	binding
53916970|171501724|Litopenaeus	
53917147|171634328|Litopenaeus	response to stimulus
53917148|171634329|Litopenaeus	response to stimulus
53917185|171636177|Litopenaeus	response to stimulus
53917297|171493086|Litopenaeus	
53917872|171620168|Litopenaeus	
53917956|171481346|Litopenaeus	
53917980|171482480|Litopenaeus	
53918033|171486972|Litopenaeus
53918034|171486973|Litopenaeus	
53918291|171658045|Litopenaeus	multicellular organismal process	cellular component biogenesis
53918402|171665293|Litopenaeus	cell
53918403|171665294|Litopenaeus	cell
53918437|171523410|Litopenaeus	
53918438|171523411|Litopenaeus	
53918515|171526124|Litopenaeus	reproduction	cellular component biogenesis	growth	biological regulation
53918766|171526566|Litopenaeus
53918862|171529309|Litopenaeus	
53919015|171638743|Litopenaeus	
53919083|171642350|Litopenaeus	catalytic activity
53919370|171644665|Litopenaeus	multicellular organismal process
53919497|171518686|Litopenaeus	cell
53919498|171518687|Litopenaeus	cell
53919537|171520010|Litopenaeus	reproduction	multicellular organismal process	multicellular organismal process	growth
53919782|171627214|Litopenaeus	
53919877|171490108|Litopenaeus	cell
53920077|171552804|Litopenaeus	
53920130|171600781|Litopenaeus	reproduction	multicellular organismal process	cellular component biogenesis	multicellular organismal process	growth	biological regulation
53920131|171600782|Litopenaeus	
53920843|171589067|Litopenaeus	reproduction	cellular component biogenesis	growth	biological regulation
53921022|171643798|Litopenaeus	
53921546|171531878|Litopenaeus	
53921569|171532398|Litopenaeus	catalytic activity
53921570|171532896|Litopenaeus	catalytic activity
53921829|171643093|Litopenaeus	cell
53922798|171520466|Litopenaeus	growth	biological regulation
53922822|171521346|Litopenaeus	reproduction	multicellular organismal process	cellular component biogenesis	multicellular organismal process	growth
53922876|171567484|Litopenaeus	reproduction	multicellular organismal process
53922923|171570999|Litopenaeus	growth	biological regulation
53923009|171634347|Litopenaeus	organelle
53923038|171636189|Litopenaeus	response to stimulus
53923049|171637103|Litopenaeus	growth	biological regulation
53923071|171638028|Litopenaeus	extracellular region
53923109|171503878|Litopenaeus	cell
53923163|171506605|Litopenaeus	catalytic activity
53923251|171576664|Litopenaeus	organelle
53923281|171578235|Litopenaeus	growth	biological regulation
53923335|171619314|Litopenaeus
53923336|171619315|Litopenaeus
53923341|171620208|Litopenaeus	reproduction	cellular component biogenesis	growth	biological regulation
53923342|171620209|Litopenaeus	reproduction	cellular component biogenesis	growth	biological regulation
53923366|171621121|Litopenaeus	reproduction	cellular component biogenesis	growth	biological regulation
53923367|171622010|Litopenaeus	reproduction	cellular component biogenesis	growth	biological regulation
53923403|171623829|Litopenaeus	cell
53923416|171502530|Litopenaeus
53923417|171502531|Litopenaeus
53923526|171553616|Litopenaeus	multicellular organismal process
53923560|171555486|Litopenaeus	multicellular organismal process
53923637|171610208|Litopenaeus
53923695|171613858|Litopenaeus	multicellular organismal process	growth	biological regulation
53924061|171656349|Litopenaeus	reproduction	cellular component biogenesis	growth	biological regulation
53924062|171656350|Litopenaeus	reproduction	cellular component biogenesis	growth	biological regulation
53924072|171657120|Litopenaeus	
53924276|171614791|Litopenaeus	cell
53924314|171666237|Litopenaeus	
53924375|171670383|Litopenaeus	reproduction	cellular component biogenesis	growth	biological regulation
53924376|171670384|Litopenaeus	reproduction	cellular component biogenesis	growth	biological regulation
53924423|171507964|Litopenaeus	
53924507|171512211|Litopenaeus	cell
53924587|171589740|Litopenaeus	growth	biological regulation
53924741|171650862|Litopenaeus	cell
53924803|171510101|Litopenaeus	growth	biological regulation
53924959|171571900|Litopenaeus	extracellular region
53924960|171571901|Litopenaeus	extracellular region
53925126|171503907|Litopenaeus	cell
53925138|171504589|Litopenaeus	
53925140|171504591|Litopenaeus	cell
53925165|171505949|Litopenaeus	
53925445|171503241|Litopenaeus	cell
53925771|171496026|Litopenaeus	multicellular organismal process	multicellular organismal process	growth
53925880|171538752|Litopenaeus	cell
53925961|171541227|Litopenaeus	reproduction	multicellular organismal process	response to stimulus	multicellular organismal process	growth
53925991|171617513|Litopenaeus	response to stimulus
53925993|171617515|Litopenaeus	cell
53926240|171543583|Litopenaeus	
53926766|171666253|Litopenaeus	cell
53926974|171521824|Litopenaeus	reproduction	multicellular organismal process
53926975|171521825|Litopenaeus	reproduction	multicellular organismal process
53926980|171587104|Litopenaeus	cell
53927086|171591753|Litopenaeus	catalytic activity
53927147|171628098|Litopenaeus	cell
53927156|171628107|Litopenaeus	cell
53927163|171628960|Litopenaeus	reproduction	multicellular organismal process
53927203|171480303|Litopenaeus	structural molecule activity
53927340|171555500|Litopenaeus	
53927562|171653279|Litopenaeus	growth	biological regulation
53927593|171654839|Litopenaeus	multicellular organismal process
53927608|171655609|Litopenaeus	cell
53927789|171581787|Litopenaeus	growth	biological regulation
53927794|171582693|Litopenaeus	cell
53927840|171585435|Litopenaeus	growth	biological regulation
53928114|171581790|Litopenaeus	growth	biological regulation
53928150|171583628|Litopenaeus	growth	biological regulation
53928180|171585453|Litopenaeus	transcription regulator activity
53928231|171619338|Litopenaeus	growth	biological regulation
53928339|171482569|Litopenaeus	reproduction	cellular component biogenesis	growth	biological regulation
53928427|171542921|Litopenaeus	reproduction	cellular component biogenesis	growth	biological regulation
53928519|171592464|Litopenaeus	
53928634|171658057|Litopenaeus	catalytic activity	antioxidant activity
53928693|171662182|Litopenaeus	cell
53928697|171662186|Litopenaeus	extracellular region
53928698|171662187|Litopenaeus	extracellular region
53928813|171532911|Litopenaeus	cell
53928998|171653287|Litopenaeus	catalytic activity
53929035|171654853|Litopenaeus	
53929107|171503926|Litopenaeus	extracellular region
53929108|171503927|Litopenaeus	extracellular region
53929144|171505303|Litopenaeus	cell
53929246|171562958|Litopenaeus	growth	biological regulation
53929432|171503266|Litopenaeus	metabolic process
53929495|171505995|Litopenaeus	reproduction	multicellular organismal process
53929535|171547898|Litopenaeus	metabolic process
53929615|171552113|Litopenaeus	cell
53929696|171601477|Litopenaeus	growth	biological regulation
53929985|171598780|Litopenaeus	reproduction	cellular component biogenesis	growth	biological regulation
53929996|171599457|Litopenaeus	
53930061|171602854|Litopenaeus	catalytic activity
53930062|171602855|Litopenaeus	catalytic activity
53930074|171603528|Litopenaeus	
53930246|171523965|Litopenaeus	
53930257|171524506|Litopenaeus	reproduction	multicellular organismal process
53930266|171524515|Litopenaeus	cell
53930316|171566623|Litopenaeus	catalytic activity
53930327|171567501|Litopenaeus	
53930328|171567502|Litopenaeus	
53930466|171620249|Litopenaeus	
53930557|171496858|Litopenaeus	binding
53930596|171499308|Litopenaeus	catalytic activity
53930671|171567523|Litopenaeus	cell
53930788|171612057|Litopenaeus	reproduction	cellular component biogenesis	growth	biological regulation
53930789|171612058|Litopenaeus	reproduction	cellular component biogenesis	growth	biological regulation
53930805|171612972|Litopenaeus	binding
53930934|171669587|Litopenaeus	catalytic activity
53931098|171573557|Litopenaeus	catalytic activity
53931099|171573558|Litopenaeus	catalytic activity
53931281|171622070|Litopenaeus	transcription regulator activity
53931343|171530887|Litopenaeus	binding
53931415|171533449|Litopenaeus	organelle
53931582|171612081|Litopenaeus	transcription regulator activity
53931602|171613897|Litopenaeus	reproduction	multicellular organismal process	cellular process	multicellular organismal process	biological regulation
53931866|171552827|Litopenaeus	transcription regulator activity
53932118|171535038|Litopenaeus	multicellular organismal process	cellular component biogenesis	developmental process	multicellular organismal process	growth	biological regulation
53932154|171536136|Litopenaeus	catalytic activity
53932155|171536137|Litopenaeus	catalytic activity
53932168|171536681|Litopenaeus	
53932419|171643154|Litopenaeus	catalytic activity
53932420|171643155|Litopenaeus	catalytic activity
53932574|171554580|Litopenaeus	cell
53932578|171554584|Litopenaeus	cell
53932849|171670443|Litopenaeus	reproduction	multicellular organismal process	cellular component biogenesis	multicellular organismal process	growth	biological regulation
53932875|171672108|Litopenaeus	reproduction	cellular component biogenesis	growth	biological regulation
53932953|171557391|Litopenaeus	reproduction	multicellular organismal process	multicellular organismal process	growth	biological regulation
53933114|171651764|Litopenaeus	multicellular organismal process
53933216|171657192|Litopenaeus	cell
53933388|171575936|Litopenaeus	multicellular organismal process
53933401|171576720|Litopenaeus	reproduction	multicellular organismal process
53933543|171650001|Litopenaeus	
53933784|171610261|Litopenaeus	reproduction	multicellular organismal process
53933827|171612998|Litopenaeus	catalytic activity
53933829|171613000|Litopenaeus	
53933835|171613006|Litopenaeus	cell
53933945|171661199|Litopenaeus	cell
53934001|171665351|Litopenaeus	multicellular organismal process
53934210|171602901|Litopenaeus	multicellular organismal process
53934267|171653334|Litopenaeus	reproduction	cellular component biogenesis	growth	biological regulation
53934856|171545105|Litopenaeus	
53934866|171545780|Litopenaeus
53934867|171545781|Litopenaeus
53934989|171602910|Litopenaeus	multicellular organismal process
53935012|171603594|Litopenaeus	structural molecule activity
53935191|171525070|Litopenaeus	structural molecule activity
53935439|171623909|Litopenaeus	structural molecule activity
53935553|171672126|Litopenaeus	
53935690|171539177|Litopenaeus	molecular transducer activity
53935691|171539178|Litopenaeus	molecular transducer activity
53935911|171645597|Litopenaeus	reproduction	multicellular organismal process	multicellular organismal process	growth	biological regulation
53936474|171554616|Litopenaeus	
53936608|171612109|Litopenaeus	
53936856|171505343|Litopenaeus	
53936857|171505344|Litopenaeus	
53937053|171612120|Litopenaeus	structural molecule activity
53937054|171612121|Litopenaeus	structural molecule activity
53937591|171522912|Litopenaeus	
53937592|171522913|Litopenaeus	
53937860|171607176|Litopenaeus	
53938007|171664321|Litopenaeus	
53938163|171593347|Litopenaeus	metabolic process
53938493|171567561|Litopenaeus	
53938516|171569318|Litopenaeus	structural molecule activity
53938701|171666358|Litopenaeus	
53938944|171567578|Litopenaeus	reproduction	multicellular organismal process	cellular component biogenesis	multicellular organismal process	growth	biological regulation
53939100|171621245|Litopenaeus	metabolic process
53939101|171621246|Litopenaeus	metabolic process
53939106|171622139|Litopenaeus	multicellular organismal process
53939113|171622146|Litopenaeus	reproduction	multicellular organismal process	growth	biological regulation
53939332|171520978|Litopenaeus	structural molecule activity
53939333|171520979|Litopenaeus	multicellular organismal process
53939642|171498551|Litopenaeus	metabolic process
53939856|171633519|Litopenaeus	binding
53940094|171544434|Litopenaeus	organelle
53940098|171545125|Litopenaeus	
53940328|171635363|Litopenaeus	organelle
53941273|171553709|Litopenaeus	
53941507|171624771|Litopenaeus	
53941508|171624772|Litopenaeus	
53941590|171629925|Litopenaeus	
53941591|171629926|Litopenaeus	
53941599|171630775|Litopenaeus	
53941600|171630776|Litopenaeus	
53941601|171630777|Litopenaeus	
53941602|171630778|Litopenaeus	
53941614|171488248|Litopenaeus	
53941615|171488249|Litopenaeus	
53941739|171548654|Litopenaeus	
53941740|171548655|Litopenaeus	
53941793|171551464|Litopenaeus	reproduction	multicellular organismal process	cellular component biogenesis	multicellular organismal process	growth
53941817|171552177|Litopenaeus	
53941940|171586422|Litopenaeus	
53941941|171586423|Litopenaeus	
53941991|171627361|Litopenaeus	
53941992|171627362|Litopenaeus	
53942007|171628216|Litopenaeus	cell
53942008|171628217|Litopenaeus	cell
53942041|171629942|Litopenaeus	reproduction	multicellular organismal process	multicellular organismal process	growth	biological regulation
53942297|171604993|Litopenaeus	reproduction	multicellular organismal process	cellular component biogenesis	multicellular organismal process	growth
53942426|171660225|Litopenaeus	metabolic process
53942527|171535073|Litopenaeus	
53942756|171625657|Litopenaeus	cell
53942892|171483773|Litopenaeus	multicellular organismal process
53942893|171483774|Litopenaeus	multicellular organismal process
53943142|171602943|Litopenaeus	multicellular organismal process
53943191|171660234|Litopenaeus	cell
53943192|171660235|Litopenaeus	cell
53943241|171663333|Litopenaeus	cellular component biogenesis
53943780|171570269|Litopenaeus	reproduction	multicellular organismal process	multicellular organismal process	growth
53943781|171570270|Litopenaeus	reproduction	multicellular organismal process	multicellular organismal process	growth
53944120|171540883|Litopenaeus	cell
53944121|171540884|Litopenaeus	cell
53944263|171586435|Litopenaeus	reproduction	multicellular organismal process	cellular component biogenesis	developmental process	multicellular organismal process	growth	biological regulation
53944410|171482663|Litopenaeus	reproduction	multicellular organismal process	cellular component biogenesis	developmental process	multicellular organismal process	growth	biological regulation
53944411|171482664|Litopenaeus	reproduction	multicellular organismal process	cellular component biogenesis	developmental process	multicellular organismal process	growth	biological regulation
53944414|171482667|Litopenaeus	reproduction	multicellular organismal process	multicellular organismal process	growth
53944415|171482668|Litopenaeus	reproduction	multicellular organismal process	multicellular organismal process	growth
53944472|171487163|Litopenaeus	structural molecule activity
53944624|171600247|Litopenaeus	reproduction	multicellular organismal process	multicellular organismal process	growth
53944625|171600248|Litopenaeus	reproduction	multicellular organismal process	multicellular organismal process	growth
53945106|171613989|Litopenaeus	
53945107|171613990|Litopenaeus	
53945162|171480432|Litopenaeus	multicellular organismal process	growth	biological regulation
53945409|171576043|Litopenaeus	enzyme regulator activity
53945594|171518796|Litopenaeus	
53945975|171654210|Litopenaeus	reproduction	multicellular organismal process	cellular component biogenesis	developmental process	growth	biological regulation
53945976|171654211|Litopenaeus	reproduction	multicellular organismal process	cellular component biogenesis	developmental process	growth	biological regulation
53945999|171655744|Litopenaeus	enzyme regulator activity
53946362|171616754|Litopenaeus	cell
53946443|171486067|Litopenaeus	reproduction	multicellular organismal process	cellular component biogenesis	developmental process	growth	biological regulation
53946444|171486068|Litopenaeus	reproduction	multicellular organismal process	cellular component biogenesis	developmental process	growth	biological regulation
53946645|171583732|Litopenaeus	cell
53946765|171622182|Litopenaeus	multicellular organismal process
53946766|171622183|Litopenaeus	multicellular organismal process
53946853|171668897|Litopenaeus	catalytic activity
53946972|171528496|Litopenaeus	cellular component biogenesis
53946973|171528497|Litopenaeus	cellular component biogenesis
53947171|171646607|Litopenaeus	reproduction	multicellular organismal process
53947182|171647489|Litopenaeus	cell
53947433|171590465|Litopenaeus	
53947934|171651912|Litopenaeus	
53947935|171651913|Litopenaeus	
53948000|171655785|Litopenaeus	
53948779|171493303|Litopenaeus	
53948884|171550789|Litopenaeus	
53948954|171593428|Litopenaeus	reproduction	multicellular organismal process	multicellular organismal process	growth
53948955|171593429|Litopenaeus	reproduction	multicellular organismal process	multicellular organismal process	growth
53949336|171529008|Litopenaeus	
53949371|171529933|Litopenaeus	transporter activity
53949375|171587173|Litopenaeus	multicellular organismal process
53949572|171642492|Litopenaeus	structural molecule activity
53949602|171643921|Litopenaeus	
53949661|171504723|Litopenaeus	catalytic activity
53949750|171561698|Litopenaeus	structural molecule activity
53949760|171561708|Litopenaeus	reproduction	multicellular organismal process	cellular component biogenesis	multicellular organismal process	growth	biological regulation
53949825|171565182|Litopenaeus	catalytic activity
53949846|171565896|Litopenaeus	catalytic activity
53949873|171611315|Litopenaeus	catalytic activity
53950060|171642515|Litopenaeus	catalytic activity
53950165|171499388|Litopenaeus	structural molecule activity
53950190|171501023|Litopenaeus	structural molecule activity
53950191|171501024|Litopenaeus	structural molecule activity
53950304|171564503|Litopenaeus	catalytic activity
53950365|171600298|Litopenaeus	catalytic activity
53950449|171603704|Litopenaeus	cellular component biogenesis
53950514|171654287|Litopenaeus	catalytic activity
53950822|171624838|Litopenaeus	multicellular organismal process
53950856|171626564|Litopenaeus	binding
53950862|171627415|Litopenaeus	reproduction	multicellular organismal process	multicellular organismal process	growth
53950866|171627419|Litopenaeus	organelle
53950904|171629140|Litopenaeus	cellular component biogenesis
53951105|171563116|Litopenaeus	structural molecule activity
53951123|171563813|Litopenaeus	
53951124|171563814|Litopenaeus	
53951131|171564510|Litopenaeus	cellular component biogenesis
53951198|171587865|Litopenaeus	catalytic activity
53951199|171587866|Litopenaeus	catalytic activity
53951217|171588526|Litopenaeus	catalytic activity
53951269|171591174|Litopenaeus	catalytic activity
53951294|171591848|Litopenaeus	catalytic activity
53951297|171638917|Litopenaeus	cellular component biogenesis
53951331|171640376|Litopenaeus
53951360|171641813|Litopenaeus	catalytic activity
53951366|171641819|Litopenaeus	catalytic activity
53951409|171643958|Litopenaeus	reproduction
53951431|171527198|Litopenaeus	multicellular organismal process
53951507|171529499|Litopenaeus	structural molecule activity
53951547|171561071|Litopenaeus	
53951562|171561760|Litopenaeus	structural molecule activity
53951600|171563825|Litopenaeus	catalytic activity
53951608|171563833|Litopenaeus	catalytic activity
53951638|171565245|Litopenaeus	structural molecule activity
53951676|171593472|Litopenaeus	cellular component biogenesis
53951710|171595062|Litopenaeus	
53951758|171597444|Litopenaeus	
53951810|171660319|Litopenaeus	catalytic activity
53951823|171661344|Litopenaeus	
53951848|171662381|Litopenaeus	multicellular organismal process	multicellular organismal process	cellular process
53951909|171530432|Litopenaeus	binding
53951992|171533500|Litopenaeus	structural molecule activity
53951993|171533501|Litopenaeus	structural molecule activity
53952022|171580121|Litopenaeus	cellular component biogenesis
53952047|171581979|Litopenaeus	binding
53952048|171581980|Litopenaeus	binding
53952091|171584716|Litopenaeus	
53952096|171584721|Litopenaeus	
53952137|171658263|Litopenaeus	multicellular organismal process
53952139|171658265|Litopenaeus	catalytic activity
53952259|171513719|Litopenaeus	catalytic activity
53952339|171516999|Litopenaeus	reproduction	multicellular organismal process	response to stimulus	cellular component biogenesis	multicellular organismal process	growth	biological regulation
53952455|171558428|Litopenaeus	reproduction	multicellular organismal process	multicellular organismal process	growth	biological regulation
53952550|171606568|Litopenaeus	catalytic activity
53952552|171606570|Litopenaeus	structural molecule activity
53952553|171606571|Litopenaeus	structural molecule activity
53952623|171644884|Litopenaeus	binding
53952656|171646647|Litopenaeus	catalytic activity
53952659|171646650|Litopenaeus	reproduction	multicellular organismal process	cellular component biogenesis	multicellular organismal process	growth	biological regulation
53952761|171514411|Litopenaeus	catalytic activity
53952773|171515061|Litopenaeus	
53952820|171517015|Litopenaeus	catalytic activity
53952881|171554728|Litopenaeus	catalytic activity
53952957|171559382|Litopenaeus	catalytic activity
53953140|171661371|Litopenaeus	structural molecule activity
53953141|171661372|Litopenaeus	structural molecule activity
53953158|171662406|Litopenaeus	catalytic activity
53953159|171662407|Litopenaeus	catalytic activity
53953169|171662417|Litopenaeus	multicellular organismal process	multicellular organismal process	cellular process
53953231|171519269|Litopenaeus	structural molecule activity
53953232|171519270|Litopenaeus	structural molecule activity
53953433|171585658|Litopenaeus	catalytic activity
53953540|171649316|Litopenaeus	catalytic activity
53953628|171491354|Litopenaeus	
53953629|171491355|Litopenaeus	
53953667|171494345|Litopenaeus	catalytic activity
53953717|171543039|Litopenaeus	catalytic activity
53953762|171545206|Litopenaeus	catalytic activity
53953776|171545884|Litopenaeus	cellular component biogenesis
53953889|171601692|Litopenaeus	
53954005|171641838|Litopenaeus	catalytic activity
53954030|171643257|Litopenaeus	binding
53954102|171510305|Litopenaeus	structural molecule activity
53954143|171511730|Litopenaeus	multicellular organismal process	multicellular organismal process	cellular process
53954213|171575372|Litopenaeus	cellular component biogenesis
53954215|171575374|Litopenaeus	
53954339|171612268|Litopenaeus	catalytic activity
53954447|171660361|Litopenaeus	cellular component biogenesis
53954503|171663468|Litopenaeus	multicellular organismal process
53954517|171664513|Litopenaeus	
53954518|171664514|Litopenaeus	catalytic activity
53954525|171665552|Litopenaeus	reproduction	multicellular organismal process	cellular process
53954565|171515096|Litopenaeus	catalytic activity
53954614|171517052|Litopenaeus	catalytic activity
53954686|171575380|Litopenaeus	structural molecule activity
53954738|171577742|Litopenaeus	cellular component biogenesis
53954767|171579303|Litopenaeus	binding
53954768|171579304|Litopenaeus	binding
53954958|171492377|Litopenaeus	catalytic activity
53954981|171493384|Litopenaeus	catalytic activity
53955082|171545221|Litopenaeus	structural molecule activity
53955177|171588560|Litopenaeus	catalytic activity
53955252|171591880|Litopenaeus	catalytic activity
53955270|171625715|Litopenaeus	catalytic activity
53955298|171626595|Litopenaeus	catalytic activity
53955443|171499401|Litopenaeus	reproduction	localization	cellular component organization
53955517|171539279|Litopenaeus	structural molecule activity
53955518|171539280|Litopenaeus	structural molecule activity
53955538|171539700|Litopenaeus	
53955618|171592697|Litopenaeus	catalytic activity
53955626|171592705|Litopenaeus	response to stimulus
53955633|171593484|Litopenaeus	catalytic activity
53955715|171597456|Litopenaeus	structural molecule activity
53955728|171598234|Litopenaeus	multicellular organismal process
53955786|171647557|Litopenaeus	catalytic activity
53955787|171647558|Litopenaeus	catalytic activity
53955812|171649323|Litopenaeus	response to stimulus
53955941|171493399|Litopenaeus	cellular process	multicellular organismal process
53955955|171494397|Litopenaeus	catalytic activity
53956084|171534029|Litopenaeus	catalytic activity
53956127|171600335|Litopenaeus	catalytic activity
53956128|171600336|Litopenaeus	catalytic activity
53956174|171602384|Litopenaeus	catalytic activity
53956178|171602388|Litopenaeus	catalytic activity
53956262|171647568|Litopenaeus
53956263|171647569|Litopenaeus
53956335|171502730|Litopenaeus	response to stimulus
53956637|171614100|Litopenaeus	reproduction	multicellular organismal process	response to stimulus	cellular component biogenesis	multicellular organismal process	growth
53956638|171614101|Litopenaeus	reproduction	multicellular organismal process	response to stimulus	cellular component biogenesis	multicellular organismal process	growth
53956760|171485095|Litopenaeus	catalytic activity
53956839|171527686|Litopenaeus	multicellular organismal process
53956863|171528600|Litopenaeus	catalytic activity
53956973|171576201|Litopenaeus	cellular component biogenesis
53957051|171610476|Litopenaeus	
53957152|171616861|Litopenaeus	cellular component biogenesis
53957195|171490439|Litopenaeus	structural molecule activity
53957226|171492438|Litopenaeus	multicellular organismal process
53957257|171494437|Litopenaeus	structural molecule activity
53957365|171551528|Litopenaeus	structural molecule activity
53957373|171552224|Litopenaeus	catalytic activity
53957439|171600357|Litopenaeus	structural molecule activity
53957440|171600358|Litopenaeus	structural molecule activity
53957449|171601032|Litopenaeus	multicellular organismal process
53957489|171602409|Litopenaeus	reproduction	multicellular organismal process	cellular component biogenesis	multicellular organismal process	growth	biological regulation
53957525|171644941|Litopenaeus	cellular component biogenesis
53957535|171645816|Litopenaeus	
53957598|171649354|Litopenaeus	structural molecule activity
53957635|171651131|Litopenaeus	multicellular organismal process
53957636|171651132|Litopenaeus	multicellular organismal process
53957691|171498608|Litopenaeus	structural molecule activity
53957692|171498609|Litopenaeus	structural molecule activity
53957778|171554763|Litopenaeus	cell
53957837|171558483|Litopenaeus	catalytic activity
53957906|171632784|Litopenaeus	multicellular organismal process
53957907|171632785|Litopenaeus	multicellular organismal process
53957970|171637365|Litopenaeus	reproduction
53958089|171493460|Litopenaeus	catalytic activity
53958095|171494450|Litopenaeus	
53958185|171545262|Litopenaeus	
53958330|171623163|Litopenaeus	binding
53958380|171481725|Litopenaeus	structural molecule activity
53958612|171593522|Litopenaeus	reproduction	multicellular organismal process	multicellular organismal process	growth	biological regulation
53958710|171666457|Litopenaeus	binding
53958721|171667284|Litopenaeus	cellular component biogenesis
53958825|171534576|Litopenaeus	multicellular organismal process
53958842|171535123|Litopenaeus	structural molecule activity
53958846|171535127|Litopenaeus	multicellular organismal process	growth	biological regulation
53958876|171536217|Litopenaeus	binding
53958879|171536220|Litopenaeus	catalytic activity
53958892|171536763|Litopenaeus	catalytic activity
53959008|171595914|Litopenaeus	metabolic process
53959015|171595921|Litopenaeus	cellular component biogenesis
53959086|171639723|Litopenaeus	
53959098|171640450|Litopenaeus	metabolic process
53959123|171641181|Litopenaeus	multicellular organismal process
53959138|171641898|Litopenaeus	localization
53959158|171643312|Litopenaeus	cellular component biogenesis
53959160|171643314|Litopenaeus	multicellular organismal process	multicellular organismal process	growth
53959184|171644040|Litopenaeus	multicellular organismal process	multicellular organismal process	cellular process
53959185|171496164|Litopenaeus	structural molecule activity
53959186|171496165|Litopenaeus	structural molecule activity
53959268|171500258|Litopenaeus	
53959296|171501903|Litopenaeus	
53959322|171567693|Litopenaeus	response to stimulus
53959347|171568584|Litopenaeus	multicellular organismal process	multicellular organismal process	growth
53959534|171630903|Litopenaeus	cellular process
53959652|171495461|Litopenaeus	catalytic activity
53959882|171591268|Litopenaeus	transporter activity
53959900|171591935|Litopenaeus	catalytic activity
53959929|171659363|Litopenaeus	structural molecule activity
53960144|171513180|Litopenaeus	multicellular organismal process	cellular component biogenesis	developmental process	multicellular organismal process	growth	biological regulation
53960145|171553857|Litopenaeus	cell
53960146|171553858|Litopenaeus	cell
53960199|171556662|Litopenaeus	binding
53960218|171557598|Litopenaeus	catalytic activity
53960240|171559447|Litopenaeus	catalytic activity
53960250|171560374|Litopenaeus	catalytic activity
53960251|171560375|Litopenaeus	catalytic activity
53960320|171613254|Litopenaeus	catalytic activity
53960343|171615071|Litopenaeus	catalytic activity
53960344|171615072|Litopenaeus	structural molecule activity
53960420|171482889|Litopenaeus	catalytic activity
53960421|171482890|Litopenaeus	catalytic activity
53960478|171487382|Litopenaeus	catalytic activity
53960482|171487386|Litopenaeus	catalytic activity
53960483|171487387|Litopenaeus	
53960533|171543812|Litopenaeus	catalytic activity
53960556|171545293|Litopenaeus	catalytic activity
53960741|171658346|Litopenaeus	binding
53960756|171659380|Litopenaeus	catalytic activity
53960801|171662473|Litopenaeus	structural molecule activity
53960802|171662474|Litopenaeus	structural molecule activity
53960809|171663503|Litopenaeus	multicellular organismal process
53960821|171664546|Litopenaeus	cellular component biogenesis
53960831|171664556|Litopenaeus	catalytic activity
53960854|171538876|Litopenaeus	catalytic activity
53960855|171538877|Litopenaeus	catalytic activity
53960892|171539714|Litopenaeus	structural molecule activity
53960893|171539715|Litopenaeus	structural molecule activity
53960897|171540121|Litopenaeus	multicellular organismal process
53960984|171566853|Litopenaeus	multicellular organismal process
53961012|171568613|Litopenaeus	catalytic activity
53961080|171573017|Litopenaeus	catalytic activity
53961132|171626652|Litopenaeus	catalytic activity	antioxidant activity
53961160|171628363|Litopenaeus	catalytic activity
53961161|171628364|Litopenaeus	catalytic activity
53961208|171630941|Litopenaeus	structural molecule activity
53961234|171667307|Litopenaeus	multicellular organismal process	multicellular organismal process	growth	biological regulation
53961235|171667308|Litopenaeus	multicellular organismal process	multicellular organismal process	growth	biological regulation
53961258|171668963|Litopenaeus	catalytic activity
53961457|171580170|Litopenaeus	catalytic activity
53961653|171636471|Litopenaeus	metabolic process
53961802|171665613|Litopenaeus	structural molecule activity
53961811|171518869|Litopenaeus	structural molecule activity
53961844|171519758|Litopenaeus	catalytic activity
53961869|171520211|Litopenaeus	catalytic activity
53961931|171587329|Litopenaeus	catalytic activity
53961949|171587996|Litopenaeus	multicellular organismal process
53962087|171640511|Litopenaeus	binding
53962286|171507568|Litopenaeus	binding
53962292|171573853|Litopenaeus	catalytic activity
53962535|171480682|Litopenaeus	multicellular organismal process
53962641|171530459|Litopenaeus	
53962642|171530460|Litopenaeus	
53962691|171532003|Litopenaeus	catalytic activity
53962758|171580181|Litopenaeus	catalytic activity
53962761|171580184|Litopenaeus	transporter activity
53962774|171581116|Litopenaeus	reproduction	multicellular organismal process	cellular component biogenesis	multicellular organismal process	growth	biological regulation
53962778|171581120|Litopenaeus	catalytic activity
53962785|171582041|Litopenaeus	binding
53962814|171582970|Litopenaeus	structural molecule activity
53962847|171585696|Litopenaeus	catalytic activity
53962903|171639802|Litopenaeus	multicellular organismal process
53962904|171639803|Litopenaeus	multicellular organismal process
53962962|171642681|Litopenaeus	multicellular organismal process	developmental process	multicellular organismal process	growth
53963066|171516458|Litopenaeus	catalytic activity
53963067|171516459|Litopenaeus	catalytic activity
53963174|171582985|Litopenaeus	catalytic activity
53963175|171583886|Litopenaeus	catalytic activity
53963242|171631893|Litopenaeus	
53963243|171631894|Litopenaeus	
53963286|171634643|Litopenaeus	reproduction	multicellular organismal process	cellular component biogenesis	multicellular organismal process	growth	biological regulation
53963374|171519330|Litopenaeus	structural molecule activity
53963375|171519331|Litopenaeus	structural molecule activity
53963435|171521102|Litopenaeus	catalytic activity
53963500|171574663|Litopenaeus	growth	biological regulation
53963586|171579361|Litopenaeus	
53963603|171624955|Litopenaeus	multicellular organismal process
53963604|171624956|Litopenaeus	multicellular organismal process
53963678|171629250|Litopenaeus	structural molecule activity
53963726|171480703|Litopenaeus	multicellular organismal process	cellular component biogenesis	developmental process	cellular component organization	cellular process
53963797|171486323|Litopenaeus	transporter activity
53963807|171487439|Litopenaeus	
53964133|171648527|Litopenaeus	binding
53964187|171530475|Litopenaeus	structural molecule activity
53964371|171595951|Litopenaeus	structural molecule activity
53964381|171596731|Litopenaeus	catalytic activity
53964384|171596734|Litopenaeus	cell
53964437|171639806|Litopenaeus	catalytic activity
53964507|171642696|Litopenaeus	multicellular organismal process	multicellular organismal process	growth
53964556|171497014|Litopenaeus	cellular component biogenesis
53964560|171497018|Litopenaeus	catalytic activity
53964575|171497831|Litopenaeus	catalytic activity
53964599|171498660|Litopenaeus	cellular component biogenesis
53964630|171501106|Litopenaeus	cell
53964631|171501107|Litopenaeus	cell
53964730|171577033|Litopenaeus	
53964741|171577814|Litopenaeus	catalytic activity
53964836|171620505|Litopenaeus	catalytic activity
53964857|171622300|Litopenaeus	growth	biological regulation
53964958|171484119|Litopenaeus	catalytic activity
53964988|171486358|Litopenaeus	structural molecule activity
53964989|171486359|Litopenaeus	structural molecule activity
53965013|171548059|Litopenaeus	catalytic activity
53965160|171612352|Litopenaeus	
53965284|171653568|Litopenaeus	cellular component biogenesis
53965299|171654344|Litopenaeus	
53965365|171513871|Litopenaeus	cellular component biogenesis
53965399|171515181|Litopenaeus	catalytic activity
53965417|171515830|Litopenaeus	catalytic activity
53965615|171610548|Litopenaeus	
53965639|171612366|Litopenaeus	catalytic activity
53965877|171535706|Litopenaeus	catalytic activity
53965967|171580210|Litopenaeus	multicellular organismal process
53966020|171582996|Litopenaeus	structural molecule activity
53966021|171582997|Litopenaeus	structural molecule activity
53966036|171583912|Litopenaeus	catalytic activity
53966081|171586631|Litopenaeus	
53966137|171641277|Litopenaeus	catalytic activity
53966140|171641280|Litopenaeus	catalytic activity
53966262|171498688|Litopenaeus	multicellular organismal process
53966272|171499503|Litopenaeus	binding
53966276|171499507|Litopenaeus	catalytic activity
53966283|171500312|Litopenaeus	cellular component biogenesis
53966309|171501150|Litopenaeus	catalytic activity
53966313|171501959|Litopenaeus	cellular component biogenesis
53966351|171554843|Litopenaeus	catalytic activity
53966407|171558560|Litopenaeus	cellular component biogenesis
53966540|171616030|Litopenaeus
53966542|171616032|Litopenaeus	catalytic activity
53966546|171616036|Litopenaeus	catalytic activity
53966697|171518910|Litopenaeus	
53966698|171518911|Litopenaeus	
53966733|171520230|Litopenaeus	response to stimulus
53966735|171520232|Litopenaeus	growth	biological regulation
53966814|171580232|Litopenaeus	
53966958|171633738|Litopenaeus	catalytic activity
53966997|171635588|Litopenaeus	catalytic activity
53966998|171635589|Litopenaeus	catalytic activity
53967128|171500332|Litopenaeus	cell
53967162|171501983|Litopenaeus	multicellular organismal process
53967239|171545359|Litopenaeus	cellular process	response to stimulus	cellular process
53967302|171581174|Litopenaeus	transporter activity
53967307|171581179|Litopenaeus	
53967370|171584849|Litopenaeus	binding
53967469|171635595|Litopenaeus	reproduction	response to stimulus	growth	biological regulation
53967488|171636516|Litopenaeus	
53967510|171638342|Litopenaeus	catalytic activity
53967511|171638343|Litopenaeus	catalytic activity
53967560|171509650|Litopenaeus	
53967561|171509651|Litopenaeus	
53967576|171510358|Litopenaeus	cell
53967626|171512494|Litopenaeus	cellular component biogenesis
53967751|171573042|Litopenaeus	cell
53967798|171626701|Litopenaeus	structural molecule activity
53967987|171671513|Litopenaeus	cell
53968017|171526807|Litopenaeus	cellular component biogenesis
53968052|171528168|Litopenaeus	cell
53968135|171553939|Litopenaeus	structural molecule activity
53968136|171553940|Litopenaeus	structural molecule activity
53968154|171554875|Litopenaeus	structural molecule activity
53968155|171555793|Litopenaeus	structural molecule activity
53968160|171555798|Litopenaeus	
53968258|171604488|Litopenaeus	catalytic activity
53968357|171609614|Litopenaeus	structural molecule activity
53968358|171609615|Litopenaeus	structural molecule activity
53968467|171664616|Litopenaeus	multicellular organismal process
53968496|171522539|Litopenaeus	catalytic activity
53968497|171522540|Litopenaeus	catalytic activity
53968526|171523622|Litopenaeus	
53968527|171523623|Litopenaeus	
53968699|171585787|Litopenaeus	cell
53968752|171632874|Litopenaeus	cell
53968767|171633791|Litopenaeus	catalytic activity
53968848|171480767|Litopenaeus	cellular component biogenesis
53968860|171481889|Litopenaeus	cellular component biogenesis
53968923|171486391|Litopenaeus	growth	biological regulation
53968965|171531026|Litopenaeus	structural molecule activity
53969016|171532568|Litopenaeus	transporter activity
53969040|171533586|Litopenaeus	cellular component biogenesis
53969061|171534104|Litopenaeus	binding
53969213|171639856|Litopenaeus	structural molecule activity
53969233|171640591|Litopenaeus	multicellular organismal process	multicellular organismal process	growth
53969277|171642740|Litopenaeus	catalytic activity
53969311|171496282|Litopenaeus	transporter activity
53969365|171498744|Litopenaeus	response to stimulus
53969366|171498745|Litopenaeus	response to stimulus
53969423|171502022|Litopenaeus	binding
53969430|171561136|Litopenaeus	binding
53969480|171563208|Litopenaeus	cellular component biogenesis
53969486|171563214|Litopenaeus	response to stimulus
53969507|171564603|Litopenaeus	reproduction	multicellular organismal process	cellular component biogenesis	multicellular organismal process	growth
53969538|171566020|Litopenaeus	catalytic activity
53969696|171481915|Litopenaeus	catalytic activity
53969704|171483038|Litopenaeus	catalytic activity
53969741|171485300|Litopenaeus	catalytic activity
53969777|171522545|Litopenaeus	catalytic activity
53969795|171523087|Litopenaeus	catalytic activity
53969823|171524166|Litopenaeus	binding
53969833|171524176|Litopenaeus	structural molecule activity
53969942|171595166|Litopenaeus	catalytic activity
53969943|171595167|Litopenaeus	catalytic activity
53969971|171596750|Litopenaeus	catalytic activity
53969987|171597545|Litopenaeus	response to stimulus
53970099|171655930|Litopenaeus	catalytic activity
53970165|171504154|Litopenaeus	multicellular organismal process
53970168|171504157|Litopenaeus	multicellular organismal process	multicellular organismal process
53970245|171507577|Litopenaeus	
53970246|171507578|Litopenaeus	
53970411|171633800|Litopenaeus	structural molecule activity
53970412|171633801|Litopenaeus	structural molecule activity
53970428|171634719|Litopenaeus	reproduction	growth	biological regulation
53970464|171636566|Litopenaeus	
53970488|171638394|Litopenaeus	catalytic activity
53970729|171580306|Litopenaeus	multicellular organismal process
53970753|171582163|Litopenaeus
53970762|171582172|Litopenaeus	catalytic activity
53970777|171583087|Litopenaeus	cellular component biogenesis
53970796|171584899|Litopenaeus	catalytic activity
53970845|171624996|Litopenaeus	catalytic activity
53970855|171625846|Litopenaeus	catalytic activity
53970908|171628434|Litopenaeus	catalytic activity
53970913|171628439|Litopenaeus	catalytic activity
53970914|171628440|Litopenaeus	catalytic activity
53970923|171629294|Litopenaeus	catalytic activity
53970926|171629297|Litopenaeus	organelle
53970994|171490562|Litopenaeus	response to stimulus
53971007|171491559|Litopenaeus	catalytic activity
53971107|171548815|Litopenaeus	multicellular organismal process	multicellular organismal process	growth
53971140|171550909|Litopenaeus	catalytic activity
53971199|171553039|Litopenaeus	response to stimulus
53971373|171669055|Litopenaeus	catalytic activity
53971460|171519370|Litopenaeus	catalytic activity
53972161|171661535|Litopenaeus	reproduction	multicellular organismal process	cellular component biogenesis	developmental process	multicellular organismal process	growth	biological regulation
53972162|171661536|Litopenaeus	reproduction	multicellular organismal process	cellular component biogenesis	developmental process	multicellular organismal process	growth	biological regulation
53972175|171662567|Litopenaeus	reproduction	multicellular organismal process	multicellular organismal process	growth
53972561|171638456|Litopenaeus	response to stimulus
53972594|171498003|Litopenaeus	
53973149|171554902|Litopenaeus	reproduction	multicellular organismal process	multicellular organismal process	growth	biological regulation
53973691|171617888|Litopenaeus	reproduction	multicellular organismal process	multicellular organismal process	growth
53974049|171575514|Litopenaeus	cell
53974378|171535253|Litopenaeus	multicellular organismal process
53974456|171538546|Litopenaeus	reproduction	multicellular organismal process	cellular component biogenesis	multicellular organismal process	growth
53974607|171645959|Litopenaeus	multicellular organismal process
53975134|171665744|Litopenaeus	response to stimulus
53975275|171567845|Litopenaeus	reproduction	multicellular organismal process	cellular component biogenesis	multicellular organismal process	growth	biological regulation
53975363|171573141|Litopenaeus	catalytic activity	antioxidant activity
53975416|171613365|Litopenaeus	
53975471|171617017|Litopenaeus	structural molecule activity
53975733|171595255|Litopenaeus	
53975734|171595256|Litopenaeus	
53975934|171523150|Litopenaeus	cell
53976401|171544703|Litopenaeus	
53976402|171544704|Litopenaeus	
53976639|171648616|Litopenaeus	catalytic activity	antioxidant activity
53976794|171518524|Litopenaeus	binding
53976947|171619750|Litopenaeus	metabolic process
53977034|171658542|Litopenaeus	metabolic process
53977933|171518543|Litopenaeus	multicellular organismal process	cellular component biogenesis	developmental process	cellular process
53978100|171556847|Litopenaeus	extracellular region
53978109|171557774|Litopenaeus	extracellular region
53978186|171593700|Litopenaeus	binding
53978610|171610673|Litopenaeus	reproduction	multicellular organismal process	cellular component biogenesis	multicellular organismal process	cellular process	growth	biological regulation
53978735|171482099|Litopenaeus	multicellular organismal process
53978736|171482100|Litopenaeus	multicellular organismal process
53978845|171531632|Litopenaeus	binding
53978992|171571434|Litopenaeus	response to stimulus
53979375|171599124|Litopenaeus	structural molecule activity
53979727|171555000|Litopenaeus	catalytic activity
53979728|171555001|Litopenaeus	catalytic activity
53979746|171556855|Litopenaeus	
53979788|171559644|Litopenaeus	cellular process	biological regulation
53979954|171659657|Litopenaeus	
53980316|171601195|Litopenaeus	response to stimulus
53980317|171601196|Litopenaeus	response to stimulus
53980366|171651360|Litopenaeus	cellular component biogenesis
53980430|171654476|Litopenaeus	response to stimulus
53980431|171654477|Litopenaeus	multicellular organismal process
53980623|171561964|Litopenaeus	
53980624|171561965|Litopenaeus	
53980902|171656047|Litopenaeus	
53980903|171656048|Litopenaeus	
53981216|171614365|Litopenaeus	
53981217|171614366|Litopenaeus	
53981600|171609814|Litopenaeus	reproduction	response to stimulus	cellular component biogenesis
53981601|171609815|Litopenaeus	reproduction	response to stimulus	cellular component biogenesis
53981791|171493643|Litopenaeus	
53981810|171494647|Litopenaeus	multicellular organismal process	cellular component biogenesis	developmental process	multicellular organismal process	growth	biological regulation
53981876|171550340|Litopenaeus	growth	biological regulation
53981877|171550341|Litopenaeus	growth	biological regulation
53982280|171535303|Litopenaeus	multicellular organismal process	cellular component biogenesis	developmental process	multicellular organismal process	growth	biological regulation
53982937|171631188|Litopenaeus	reproduction	multicellular organismal process	cellular component biogenesis	multicellular organismal process	growth
53983224|171532681|Litopenaeus	
53983225|171532682|Litopenaeus	
53983234|171533189|Litopenaeus	
53983235|171533190|Litopenaeus	
53983289|171562028|Litopenaeus	reproduction	multicellular organismal process	multicellular organismal process	growth
53983524|171659699|Litopenaeus	catalytic activity
53983852|171626023|Litopenaeus	
53984287|171592930|Litopenaeus	
53984288|171592931|Litopenaeus	
53985430|171490718|Litopenaeus	metabolic process
53985472|171493715|Litopenaeus	cell
53985721|171623492|Litopenaeus	reproduction	multicellular organismal process	multicellular organismal process	growth
53985940|171507016|Litopenaeus	reproduction	multicellular organismal process	multicellular organismal process	growth
53985941|171507017|Litopenaeus	reproduction	multicellular organismal process	multicellular organismal process	growth
53986169|171609067|Litopenaeus	reproduction	multicellular organismal process	multicellular organismal process	growth	biological regulation
53986275|171643603|Litopenaeus	
53986389|171501388|Litopenaeus	structural molecule activity
53986390|171501389|Litopenaeus	structural molecule activity
53986496|171552498|Litopenaeus	reproduction	multicellular organismal process	cellular component biogenesis	multicellular organismal process	growth	biological regulation
53986497|171552499|Litopenaeus	reproduction	multicellular organismal process	cellular component biogenesis	multicellular organismal process	growth	biological regulation
53986929|171551808|Litopenaeus	reproduction	multicellular organismal process	multicellular organismal process	growth	biological regulation
53987238|171536438|Litopenaeus	
53987603|171486718|Litopenaeus	binding
53987624|171522148|Litopenaeus	
53987625|171522149|Litopenaeus	
53987716|171525931|Litopenaeus	
53987717|171525932|Litopenaeus	
53987898|171606923|Litopenaeus	reproduction	multicellular organismal process
53988031|171662869|Litopenaeus	cellular process	biological regulation
53988186|171566216|Litopenaeus	response to stimulus	multicellular organismal process	cellular component biogenesis	response to stimulus	growth	biological regulation
53988463|171654580|Litopenaeus	reproduction	multicellular organismal process	multicellular organismal process	growth
53988867|171632142|Litopenaeus	cellular process	multicellular organismal process	cellular component biogenesis
53988868|171632143|Litopenaeus	cellular process	multicellular organismal process	cellular component biogenesis
53988984|171481117|Litopenaeus	catalytic activity	antioxidant activity
53989920|171670030|Litopenaeus	catalytic activity
53990673|171647898|Litopenaeus	reproduction	multicellular organismal process	multicellular organismal process	growth
53990692|171648788|Litopenaeus	
53991161|171637692|Litopenaeus	transcription regulator activity
53991298|171530655|Litopenaeus	reproduction	multicellular organismal process	developmental process	multicellular organismal process	growth	biological regulation
53991364|171532716|Litopenaeus	reproduction	multicellular organismal process	developmental process	multicellular organismal process	growth	biological regulation
53991816|171546253|Litopenaeus	cell
53991830|171546923|Litopenaeus	
53991831|171546924|Litopenaeus	
53991895|171588862|Litopenaeus	reproduction	multicellular organismal process	multicellular organismal process	growth
53992334|171594599|Litopenaeus	catalytic activity
53992335|171594600|Litopenaeus	response to stimulus
53992382|171596986|Litopenaeus	response to stimulus
53992415|171617209|Litopenaeus	multicellular organismal process	multicellular organismal process	growth
53992982|171481154|Litopenaeus	cell
53992983|171481155|Litopenaeus	cell
53993064|171522170|Litopenaeus	cell
53995057|171541513|Litopenaeus	
53995865|171502324|Litopenaeus	response to stimulus
53995952|171506411|Litopenaeus	
53995999|171530719|Litopenaeus	response to stimulus
53996143|171588912|Litopenaeus
53996190|171590899|Litopenaeus	reproduction	multicellular organismal process	multicellular organismal process	growth
53996381|171519944|Litopenaeus	multicellular organismal process	multicellular organismal process	cellular process
53996441|171521713|Litopenaeus	reproduction	multicellular organismal process	cellular component biogenesis	multicellular organismal process	growth
53996550|171585149|Litopenaeus	transcription regulator activity
53996551|171585150|Litopenaeus	transcription regulator activity
53996633|171626951|Litopenaeus	cell
53996634|171626952|Litopenaeus	cell
53996964|171618169|Litopenaeus	multicellular organismal process
53996994|171619980|Litopenaeus	
53996995|171620868|Litopenaeus	
53997113|171660952|Litopenaeus	
53997252|171528730|Litopenaeus	multicellular organismal process	growth	biological regulation
53997265|171529188|Litopenaeus	multicellular organismal process	multicellular organismal process	cellular process
53997342|171575645|Litopenaeus	cell
53997623|171511294|Litopenaeus	catalytic activity
53997652|171512717|Litopenaeus	binding
53998010|171501450|Litopenaeus	binding
53998011|171501451|Litopenaeus	binding
53998014|171501454|Litopenaeus	multicellular organismal process	multicellular organismal process	growth
53998058|171581505|Litopenaeus	multicellular organismal process
53998119|171585173|Litopenaeus	
53998526|171619080|Litopenaeus	cellular process	multicellular organismal process	cellular component biogenesis	developmental process	cellular process
53998558|171620886|Litopenaeus	
53998596|171622698|Litopenaeus	catalytic activity
53998913|171568991|Litopenaeus	cell
53999000|171625251|Litopenaeus	
53999051|171628682|Litopenaeus	structural molecule activity
53999200|171501485|Litopenaeus	
53999319|171558931|Litopenaeus	
53999320|171559849|Litopenaeus	
53999322|171559851|Litopenaeus	
53999460|171666012|Litopenaeus	
53999531|171670156|Litopenaeus	catalytic activity
53999686|171547000|Litopenaeus	
53999880|171635023|Litopenaeus	binding
53999991|171504385|Litopenaeus	growth	biological regulation
54000194|171632286|Litopenaeus	growth	biological regulation
54000223|171634119|Litopenaeus	
54000663|171657867|Litopenaeus	
54001023|171638627|Litopenaeus	metabolic process
54001176|171503723|Litopenaeus	multicellular organismal process	cellular component biogenesis	growth	biological regulation
54001185|171504394|Litopenaeus	catalytic activity
54001241|171507124|Litopenaeus	binding
54001250|171507133|Litopenaeus	binding
54001434|171640824|Litopenaeus	reproduction	multicellular organismal process	cellular process	multicellular organismal process	biological regulation
54001484|171643681|Litopenaeus	reproduction	multicellular organismal process	cellular process	multicellular organismal process	biological regulation
54001498|171507783|Litopenaeus	cell
54001527|171509192|Litopenaeus	cell
54001831|171622723|Litopenaeus	
54001926|171499066|Litopenaeus	reproduction	multicellular organismal process	cellular component biogenesis	developmental process	multicellular organismal process	growth	biological regulation
54002024|171569012|Litopenaeus	electron carrier activity
54002418|171577311|Litopenaeus	catalytic activity
54002445|171578870|Litopenaeus	
54002602|171503055|Litopenaeus	transcription regulator activity
54002998|171484579|Litopenaeus	
54003089|171535983|Litopenaeus	reproduction	multicellular organismal process	multicellular organismal process	growth	biological regulation
54003102|171536526|Litopenaeus	cell
54003224|171595471|Litopenaeus	
54003329|171640853|Litopenaeus	developmental process
54003332|171640856|Litopenaeus	metabolic process
54003333|171640857|Litopenaeus	metabolic process
54003374|171643003|Litopenaeus	response to stimulus
54003499|171521309|Litopenaeus	cellular process	multicellular organismal process	cellular component biogenesis
54004357|171501581|Litopenaeus	structural molecule activity
54004477|171565640|Litopenaeus	
54004533|171606317|Litopenaeus	localization	cellular process	multicellular organismal process	cellular component biogenesis	cellular process	multicellular organismal process	localization	cellular component organization	growth
54004874|171593900|Litopenaeus	catalytic activity
54005010|171653924|Litopenaeus	cell
54005229|171580617|Litopenaeus	cellular component biogenesis
54005231|171581538|Litopenaeus	
54005277|171584291|Litopenaeus	cellular process	multicellular organismal process	cellular component biogenesis	developmental process	cellular process
54005875|171485721|Litopenaeus	catalytic activity
54005897|171486842|Litopenaeus	reproduction
54005898|171486843|Litopenaeus	reproduction
54005970|171557149|Litopenaeus	catalytic activity
54006003|171559009|Litopenaeus	structural molecule activity
54006179|171503761|Litopenaeus	
54006338|171536552|Litopenaeus	reproduction	multicellular organismal process	multicellular organismal process	growth	biological regulation
54006475|171602718|Litopenaeus	
54006502|171603405|Litopenaeus	multicellular organismal process
54006828|171621883|Litopenaeus	
54006832|171621887|Litopenaeus	structural molecule activity
54007023|171539494|Litopenaeus	multicellular organismal process
54007169|171576582|Litopenaeus	transcription regulator activity
54007227|171638705|Litopenaeus	
54007228|171638706|Litopenaeus	
54007430|171492974|Litopenaeus	
54007438|171493966|Litopenaeus	
54007439|171493967|Litopenaeus	catalytic activity
54007478|171547797|Litopenaeus	reproduction	multicellular organismal process	response to stimulus	cellular component biogenesis	developmental process	multicellular organismal process	growth	biological regulation
54007483|171548491|Litopenaeus	
54007601|171604861|Litopenaeus	reproduction	multicellular organismal process	multicellular organismal process	growth	biological regulation
54007649|171607060|Litopenaeus	
54007659|171607070|Litopenaeus	
54007717|171666105|Litopenaeus	multicellular organismal process	growth
54007760|171668596|Litopenaeus	response to stimulus
54007761|171668597|Litopenaeus	response to stimulus
54008310|171530269|Litopenaeus	reproduction	localization	cellular process	multicellular organismal process	cellular component biogenesis	developmental process	multicellular organismal process	growth	biological regulation
54008350|171531812|Litopenaeus	catalytic activity
54008442|171599333|Litopenaeus	cell
54008479|171600700|Litopenaeus	metabolic process
54008955|171600711|Litopenaeus	
54008956|171600712|Litopenaeus	
54009257|171526021|Litopenaeus	reproduction	multicellular organismal process	cellular component biogenesis	multicellular organismal process	growth	biological regulation
54009282|171599363|Litopenaeus	catalytic activity
54009610|171494992|Litopenaeus	
54009745|171610114|Litopenaeus	
54009747|171610116|Litopenaeus	
54009833|171614687|Litopenaeus	catalytic activity
54009872|171644562|Litopenaeus	
54009873|171644563|Litopenaeus	
54010105|171566425|Litopenaeus	
54010222|171572604|Litopenaeus	response to stimulus
54010270|171612880|Litopenaeus	cell
54010311|171614715|Litopenaeus	catalytic activity
54010403|171491024|Litopenaeus	reproduction	multicellular organismal process	multicellular organismal process	growth
54010459|171495016|Litopenaeus	
54010591|171592349|Litopenaeus	binding
54010593|171592351|Litopenaeus	binding
54010614|171593144|Litopenaeus	catalytic activity
54010633|171594719|Litopenaeus	reproduction	multicellular organismal process	cellular component biogenesis	multicellular organismal process	growth
54010878|171549929|Litopenaeus	multicellular organismal process
54010879|171549930|Litopenaeus	multicellular organismal process
54011121|171668627|Litopenaeus	catalytic activity
54011128|171669450|Litopenaeus	
54011169|171671123|Litopenaeus	reproduction	multicellular organismal process	cellular component biogenesis	developmental process	multicellular organismal process	growth	biological regulation
54011249|171516125|Litopenaeus	binding
54011250|171516126|Litopenaeus	binding
54011452|171618317|Litopenaeus	
54011560|171496686|Litopenaeus	growth	biological regulation
54011611|171499145|Litopenaeus	
54011848|171607074|Litopenaeus	
54012048|171543543|Litopenaeus	multicellular organismal process	cellular component biogenesis	multicellular organismal process	growth	biological regulation
54012378|171522278|Litopenaeus	catalytic activity
54012571|171584415|Litopenaeus	electron carrier activity
54013060|171602793|Litopenaeus	
54013061|171602794|Litopenaeus	
54013470|171618325|Litopenaeus	reproduction	multicellular organismal process	cellular component biogenesis	multicellular organismal process	growth
54013558|171623749|Litopenaeus	reproduction	multicellular organismal process	multicellular organismal process	growth
54013638|171669500|Litopenaeus	reproduction	multicellular organismal process	growth	biological regulation
54013714|171514223|Litopenaeus	cellular component biogenesis
54013822|171566512|Litopenaeus	reproduction	multicellular organismal process	multicellular organismal process	growth	biological regulation
54014106|171504505|Litopenaeus	multicellular organismal process	cellular component biogenesis
54014107|171504506|Litopenaeus	multicellular organismal process	cellular component biogenesis
54014504|171494057|Litopenaeus	response to stimulus
54014615|171558184|Litopenaeus	multicellular organismal process
54014796|171652416|Litopenaeus	response to stimulus
54014797|171652417|Litopenaeus	catalytic activity
54014803|171653186|Litopenaeus	
54014847|171655511|Litopenaeus	growth	biological regulation
54015121|171586241|Litopenaeus	multicellular organismal process	cellular component biogenesis
54015608|171591668|Litopenaeus	multicellular organismal process	multicellular organismal process	cellular process
54015630|171632452|Litopenaeus	reproduction	multicellular organismal process	cellular process	cellular component biogenesis	cellular process	developmental process	cellular component organization	cellular process	growth	biological regulation
54015699|171636136|Litopenaeus	response to stimulus
57314968|188485314|Penaeus	multicellular organismal process	metabolic process
59258776|194369233|Penaeus	
59258815|194369272|Penaeus	
6120474|10802094|Litopenaeus	multicellular organismal process
6120492|10802112|Litopenaeus	cell
6120752|10802372|Litopenaeus	multicellular organismal process	cellular component biogenesis	developmental process	multicellular organismal process	growth	biological regulation
62431206|226435054|Penaeus	cell
62431367|226435176|Penaeus	organelle
62432060|226437145|Penaeus	multicellular organismal process
62432179|226434895|Penaeus	
62432299|226436650|Penaeus	cellular process
62432451|226436109|Penaeus	catalytic activity
62432643|226435813|Penaeus	binding
62432748|226435198|Penaeus	catalytic activity
62432905|226434523|Penaeus	binding
62433291|226435415|Penaeus	
62433340|226436225|Penaeus	binding
62433520|226435867|Penaeus	binding
62433612|226434883|Penaeus	
62433648|226435191|Penaeus	multicellular organismal process	multicellular organismal process	growth
62433754|226435696|Penaeus	cell
62433771|226436430|Penaeus	catalytic activity
62433914|226436537|Penaeus	
6347617|11038056|Litopenaeus	catalytic activity
6347653|11038092|Litopenaeus	catalytic activity
6347713|11038152|Litopenaeus	catalytic activity
6347885|11038324|Litopenaeus	catalytic activity
6347892|11038331|Litopenaeus	catalytic activity
6347955|11038394|Litopenaeus	growth	biological regulation
6347957|11038396|Litopenaeus	cellular component biogenesis
6347962|11038401|Litopenaeus	cellular component biogenesis
6347977|11038416|Litopenaeus	catalytic activity
6348072|11178248|Litopenaeus	growth	biological regulation
6348077|11178253|Litopenaeus	response to stimulus
6348266|11178442|Litopenaeus	cellular component biogenesis
63593987|219718041|Penaeus	
63594059|219717832|Penaeus	binding
6389888|11178632|Litopenaeus	catalytic activity
64283853|223650795|Penaeus	reproduction	multicellular organismal process	multicellular organismal process	growth	biological regulation
64284235|223650973|Penaeus	molecular transducer activity
64284248|223650998|Penaeus	reproduction	cellular component biogenesis	growth	biological regulation
64284363|223650062|Penaeus	catalytic activity
64285861|223653159|Penaeus	growth	biological regulation
64287369|223652172|Penaeus	cell
64287718|223655107|Penaeus	catalytic activity
64288150|223651752|Penaeus	catalytic activity
64288229|223652708|Penaeus	
64288916|223654952|Penaeus	reproduction	multicellular organismal process	cellular component biogenesis	developmental process	multicellular organismal process	growth	biological regulation
64289356|223654024|Penaeus	binding
64291128|223657511|Penaeus	binding
64291166|223657611|Penaeus	
64291211|223657809|Penaeus	catalytic activity
64291766|223657351|Penaeus	
64291968|223658323|Penaeus	multicellular organismal process	developmental process	multicellular organismal process	growth
64291977|223658332|Penaeus	cellular process
64292043|223658398|Penaeus	
64292085|223658169|Penaeus	
64292092|223658176|Penaeus	structural molecule activity
64293347|223658879|Penaeus	multicellular organismal process	multicellular organismal process	cellular process
64293491|223660027|Penaeus	multicellular organismal process	multicellular organismal process	cellular process
64293798|223659140|Penaeus	structural molecule activity
64294087|223662208|Penaeus	metabolic process
64294191|223658827|Penaeus	
64295376|223659653|Penaeus	multicellular organismal process
64295638|223661824|Penaeus	catalytic activity
64296315|223661020|Penaeus	metabolic process
64296329|223661071|Penaeus	binding
64296825|223664565|Penaeus	structural molecule activity
64296875|223664615|Penaeus	enzyme regulator activity
64296958|223662720|Penaeus	structural molecule activity
64297026|223663279|Penaeus	binding
64297122|223663808|Penaeus	binding
64297154|223663840|Penaeus	multicellular organismal process	growth	biological regulation
64297472|223663679|Penaeus	enzyme regulator activity
64298081|223664291|Penaeus	catalytic activity
64298362|223663500|Penaeus	multicellular organismal process	multicellular organismal process	cellular process
64298375|223663536|Penaeus	multicellular organismal process	growth	biological regulation
64298430|223663974|Penaeus	
64298527|223664368|Penaeus	reproduction	multicellular organismal process	response to stimulus	cellular component biogenesis	multicellular organismal process	growth
64298906|223664848|Penaeus	structural molecule activity
64299059|223665375|Penaeus	catalytic activity
64299121|223665652|Penaeus	cell
64299209|223666034|Penaeus	response to stimulus
64299333|223665420|Penaeus	
64299463|223665734|Penaeus	cell
64299467|223665738|Penaeus	structural molecule activity
64299508|223665779|Penaeus	multicellular organismal process
64299869|223665798|Penaeus	
64299945|223665974|Penaeus	
65302348|229620732|Penaeus	catalytic activity
66332016|253826424|Penaeus	catalytic activity
66624628|254546171|Litopenaeus	multicellular organismal process
66693333|254778044|Penaeus	binding
66693334|254778045|Penaeus	reproduction	multicellular organismal process	growth	biological regulation
66832286|256365913|Litopenaeus	
66832635|256367485|Litopenaeus	cell
66832700|256366469|Litopenaeus	
66833033|256366802|Litopenaeus	reproduction	multicellular organismal process	multicellular organismal process	growth
66834186|256364911|Litopenaeus	cellular component biogenesis	developmental process	multicellular organismal process
66834247|256364972|Litopenaeus	structural molecule activity
66835987|256373138|Penaeus	cell
9637276|15787351|Similar	reproduction	cellular component biogenesis	growth	biological regulation
9637277|15787352|Similar	enzyme regulator activity
AG-N-N01-0093-W	transcription regulator activity
AG-N-N01-0799-W	response to stimulus
AG-N-N01-0890-W	cell
AG-N-N01-0955-W	response to stimulus
AG-N-N01-1197-W	response to stimulus
BT-N-S01-0184-W	
CT1048
CT1049	
CT1085	metabolic process
CT1114	cell
CT1199	organelle
CT127	enzyme regulator activity
CT1343	
CT1486	molecular transducer activity
CT1488	binding
CT1509	multicellular organismal process
CT1546	structural molecule activity
CT1705	catalytic activity
CT1717	
CT1843	
CT1853	binding
CT188	multicellular organismal process	cellular component biogenesis
CT2126	multicellular organismal process
CT2190	catalytic activity
CT2226	multicellular organismal process
CT2398	cellular process	multicellular organismal process	cellular component biogenesis	developmental process	cellular process
CT2503	
CT259	
CT2598	
CT2746	
CT2898	structural molecule activity
CT2910	metabolic process	metabolic process
CT3045	catalytic activity
CT3495	multicellular organismal process	developmental process	multicellular organismal process	growth
CT3582	structural molecule activity
CT3655	structural molecule activity
CT3661	response to stimulus
CT3700	cell
CT3739	catalytic activity
CT500	reproduction	cellular component biogenesis	growth	biological regulation
CT549	enzyme regulator activity
CT551	catalytic activity
CT553
CT589	
CT590	
CT591	
CT635	cell
CT857	binding
CT937	binding
CT961	binding
CT992	binding
ES-N-S02-0022-W
ES-N-S02-0179-W	
ES-N-S02-0244-W	cell
ES-N-S02-0245-W
ES-N-S02-0355-W
ES-N-S02-0561-W	binding
ES-N-S03-0037-W	
ES-N-S03-0125-W	
ES-N-S03-0205-W
ES-N-S03-0255-W	
ES-N-S03-0341-W	
ES-N-S03-0353-W	
ES-N-S03-0403-W	cell
ES-N-S03-0440-W
ES-N-S03-0466-W	
ES-N-S03-0494-W
ES-N-S03-0597-W	
ES-N-S03-0644-W	binding
ES-N-S03-0713-W	
ES-N-S03-0772-W	
ES-N-S03-0929-W	
ES-N-S03-0962-W	
ES-N-S03-0965-W	
ES-N-S03-1048-W	cell
ES-N-S03-1051-W	cell
ES-N-S03-1053-W	binding
ES-N-S03-1055-W	cellular process	response to stimulus	cellular process	multicellular organismal process	cellular component biogenesis	response to stimulus	developmental process	multicellular organismal process	growth	biological regulation
ES-N-S03-1098-W
GL-H-S01-0072-LF	
GL-H-S01-0441-LF	cell
GL-H-S01-0632-LF	
GL-H-S01-0933-LF	
GL-H-S01-0995-LF	cell
GL-H-S01-1057-LF	
GL-H-S01-1132-LF	
GL-N-S01-0296-LF	reproduction	multicellular organismal process	growth	biological regulation
GL-N-S01-0482-LF
GL-N-S01-1224-LF
GL-N-S01-1403-LF	
GL-ST-S02-0135-LF
GL-ST-S02-0174-LF	cellular process	multicellular organismal process	cellular component biogenesis	developmental process	cellular process
GL-ST-S02-0214-LF	cellular process	multicellular organismal process	cellular component biogenesis	developmental process	cellular process
GL-ST-S02-0361-LF	
GL-ST-S02-0498-LF	
GlEp-N-N01-0011-LF	
GlEp-N-N01-0115-LF	growth	biological regulation
GlEp-N-N01-0116-LF	metabolic process	metabolic process
GlEp-N-N01-0122-LF	metabolic process	metabolic process
GlEp-N-N01-0161-LF	
GlEp-N-N01-0398-LF	
GlEp-N-N01-0552-LF	
GlEp-N-N01-0710-LF	multicellular organismal process
GlEp-N-N01-0732-LF	multicellular organismal process
GlEp-N-N01-0805-LF	transporter activity	localization	multicellular organismal process	cellular component biogenesis	developmental process	growth	biological regulation
GlEp-N-N01-0839-LF	multicellular organismal process
GlEp-N-N01-0869-LF	
GlEp-N-N01-0968-LF	transporter activity	localization	multicellular organismal process	cellular component biogenesis	developmental process	growth	biological regulation
GlEp-N-N01-1079-LF	multicellular organismal process
GlEp-N-N01-1163-LF	
GlEp-N-N01-1172-LF	
GlEp-N-N01-1297-LF	growth	biological regulation
GlEp-N-N01-1388-LF	
GlEp-N-N01-1436-LF
GlEp-N-N01-1662-LF	binding
GlEp-N-N01-1902-LF	cell
GlEp-N-N01-2049-LF	
GlEp-N-N01-2076-LF	reproduction	multicellular organismal process	cellular component biogenesis	multicellular organismal process
GlEp-N-N01-2623-LF	multicellular organismal process
GlEp-N-N01-2670-LF	multicellular organismal process
GlEp-N-N01-2696-LF	
GlEp-N-N01-2795-LF	cell
GlEp-N-S01-0006-LF	
GlEp-N-S01-0095-LF	
GlEp-N-S01-0317-LF	
GlEp-N-S01-0690-LF	
GlEp-N-S01-0985-LF	catalytic activity
GlEp-N-S01-1093-LF	catalytic activity
GlEp-N-S01-1260-LF	multicellular organismal process
GlEp-N-S01-1273-LF	
GlEp-N-S01-1280-LF	cell
GlEp-N-S01-1330-LF	cellular process	localization
HC-H-S01-0045-LF	reproduction	cellular component biogenesis	growth	biological regulation
HC-H-S01-0098-LF	reproduction	cellular component biogenesis	growth	biological regulation
HC-H-S01-0183-LF	enzyme regulator activity
HC-H-S01-0188-LF	
HC-H-S01-0191-LF	enzyme regulator activity
HC-H-S01-0198-LF	enzyme regulator activity
HC-H-S01-0250-LF	enzyme regulator activity
HC-H-S01-0406-LF	cellular component biogenesis
HC-H-S01-0486-LF	
HC-H-S01-0568-LF	
HC-H-S01-0602-LF	enzyme regulator activity
HC-H-S01-0684-LF	catalytic activity
HC-H-S01-0736-LF	enzyme regulator activity
HC-H-S01-0762-LF	enzyme regulator activity
HC-H-S01-0783-LF	enzyme regulator activity
HC-H-S01-0797-LF	
HC-H-S01-0971-LF	reproduction	cellular component biogenesis	growth	biological regulation
HC-H-S01-0982-LF	multicellular organismal process
HC-H-S01-1007-LF	binding
HC-H-S01-1063-LF	enzyme regulator activity
HC-N-N01-0542-LF	reproduction	multicellular organismal process	cellular component biogenesis	multicellular organismal process	growth
HC-N-N01-0550-LF	enzyme regulator activity
HC-N-N01-0778-LF	reproduction	multicellular organismal process	growth	biological regulation
HC-N-N01-10001-LF	reproduction	cellular component biogenesis	growth	biological regulation
HC-N-N01-10285-LF	catalytic activity
HC-N-N01-10349-LF	catalytic activity
HC-N-N01-10361-LF	enzyme regulator activity
HC-N-N01-10391-LF	
HC-N-N01-1044-LF	
HC-N-N01-10516-LF	reproduction	cellular component biogenesis	growth	biological regulation
HC-N-N01-10521-LF	reproduction	multicellular organismal process	response to stimulus	cellular component biogenesis	developmental process
HC-N-N01-10550-LF	
HC-N-N01-10564-LF	reproduction	cellular component biogenesis	growth	biological regulation
HC-N-N01-10629-LF	organelle
HC-N-N01-1073-LF	enzyme regulator activity
HC-N-N01-10814-LF	cell
HC-N-N01-10860-LF	multicellular organismal process
HC-N-N01-10865-LF	
HC-N-N01-10887-LF	enzyme regulator activity
HC-N-N01-11086-LF	reproduction	multicellular organismal process	cellular component biogenesis	multicellular organismal process
HC-N-N01-11184-LF	enzyme regulator activity
HC-N-N01-11431-LF	enzyme regulator activity
HC-N-N01-11483-LF	enzyme regulator activity
HC-N-N01-11535-LF	multicellular organismal process	cellular component biogenesis
HC-N-N01-12210-LF	enzyme regulator activity
HC-N-N01-12259-LF	enzyme regulator activity
HC-N-N01-12270-LF	
HC-N-N01-12313-LF	cell
HC-N-N01-12372-LF	enzyme regulator activity
HC-N-N01-12403-LF	enzyme regulator activity
HC-N-N01-12421-LF	enzyme regulator activity
HC-N-N01-12439-LF	enzyme regulator activity
HC-N-N01-12479-LF	growth	biological regulation
HC-N-N01-12514-LF	enzyme regulator activity
HC-N-N01-12658-LF	enzyme regulator activity
HC-N-N01-12684-LF	enzyme regulator activity
HC-N-N01-12737-LF	multicellular organismal process	developmental process	multicellular organismal process	growth
HC-N-N01-12832-LF	enzyme regulator activity
HC-N-N01-12918-LF	
HC-N-N01-13025-LF	enzyme regulator activity
HC-N-N01-13346-LF	enzyme regulator activity
HC-N-N01-13491-LF	enzyme regulator activity
HC-N-N01-13549-LF	enzyme regulator activity
HC-N-N01-13625-LF	enzyme regulator activity
HC-N-N01-13701-LF	
HC-N-N01-13768-LF	enzyme regulator activity
HC-N-N01-13880-LF	enzyme regulator activity
HC-N-N01-13888-LF	reproduction	cellular component biogenesis	growth	biological regulation
HC-N-N01-14015-LF	enzyme regulator activity
HC-N-N01-14023-LF	reproduction	multicellular organismal process	cellular process	growth	biological regulation
HC-N-N01-14102-LF	enzyme regulator activity
HC-N-N01-14254-LF	reproduction	cellular component biogenesis	growth	biological regulation
HC-N-N01-14292-LF	reproduction	cellular component biogenesis	growth	biological regulation
HC-N-N01-14309-LF	
HC-N-N01-14337-LF	enzyme regulator activity
HC-N-N01-2484-LF	binding
HC-N-N01-2523-LF	enzyme regulator activity
HC-N-N01-3170-LF	reproduction	cellular component biogenesis	growth	biological regulation
HC-N-N01-3179-LF	reproduction	cellular component biogenesis	growth	biological regulation
HC-N-N01-3274-LF	catalytic activity
HC-N-N01-3291-LF	enzyme regulator activity
HC-N-N01-3379-LF	catalytic activity
HC-N-N01-3569-LF	
HC-N-N01-3575-LF	metabolic process
HC-N-N01-3650-LF	reproduction	multicellular organismal process	cellular process	multicellular organismal process	biological regulation
HC-N-N01-3658-LF	enzyme regulator activity
HC-N-N01-3684-LF	reproduction	cellular component biogenesis	growth	biological regulation
HC-N-N01-3986-LF	enzyme regulator activity
HC-N-N01-4111-LF	reproduction	cellular component biogenesis	growth	biological regulation
HC-N-N01-4160-LF	reproduction	cellular component biogenesis	growth	biological regulation
HC-N-N01-4278-LF	
HC-N-N01-4316-LF	reproduction	cellular component biogenesis	growth	biological regulation
HC-N-N01-4325-LF	reproduction	cellular component biogenesis	growth	biological regulation
HC-N-N01-4349-LF	enzyme regulator activity
HC-N-N01-4358-LF	reproduction	cellular component biogenesis	growth	biological regulation
HC-N-N01-4448-LF	enzyme regulator activity
HC-N-N01-4456-LF	catalytic activity
HC-N-N01-4537-LF	enzyme regulator activity
HC-N-N01-4602-LF	catalytic activity	antioxidant activity
HC-N-N01-4611-LF	enzyme regulator activity
HC-N-N01-4615-LF	reproduction	cellular component biogenesis	growth	biological regulation
HC-N-N01-4772-LF	reproduction	cellular component biogenesis	growth	biological regulation
HC-N-N01-4905-LF	reproduction	cellular component biogenesis	growth	biological regulation
HC-N-N01-4906-LF	reproduction	cellular component biogenesis	growth	biological regulation
HC-N-N01-4961-LF	multicellular organismal process	multicellular organismal process	cellular process
HC-N-N01-5275-LF	reproduction	cellular component biogenesis	growth	biological regulation
HC-N-N01-5303-LF	reproduction	cellular component biogenesis	growth	biological regulation
HC-N-N01-5389-LF	reproduction	cellular component biogenesis	growth	biological regulation
HC-N-N01-5403-LF	
HC-N-N01-5562-LF	enzyme regulator activity
HC-N-N01-5567-LF	enzyme regulator activity
HC-N-N01-5570-LF	reproduction	multicellular organismal process	multicellular organismal process	growth
HC-N-N01-5590-LF	cellular component biogenesis
HC-N-N01-5704-LF	enzyme regulator activity
HC-N-N01-5771-LF	multicellular organismal process
HC-N-N01-5892-LF	enzyme regulator activity
HC-N-N01-6056-LF	reproduction	cellular component biogenesis	growth	biological regulation
HC-N-N01-6128-LF	reproduction	cellular component biogenesis	growth	biological regulation
HC-N-N01-6163-LF	enzyme regulator activity
HC-N-N01-6219-LF	reproduction	cellular component biogenesis	growth	biological regulation
HC-N-N01-6425-LF	enzyme regulator activity
HC-N-N01-6452-LF	enzyme regulator activity
HC-N-N01-6516-LF	reproduction	cellular component biogenesis	growth	biological regulation
HC-N-N01-6518-LF	
HC-N-N01-6523-LF	multicellular organismal process	multicellular organismal process	cellular process
HC-N-N01-6534-LF	reproduction	cellular component biogenesis	growth	biological regulation
HC-N-N01-6627-LF	cellular process	multicellular organismal process	cellular component biogenesis	developmental process	cellular process
HC-N-N01-6891-LF	binding
HC-N-N01-6949-LF	enzyme regulator activity
HC-N-N01-7023-LF	enzyme regulator activity
HC-N-N01-7044-LF	reproduction	cellular component biogenesis	growth	biological regulation
HC-N-N01-7088-LF	reproduction	cellular component biogenesis	growth	biological regulation
HC-N-N01-7177-LF	multicellular organismal process	cellular component biogenesis
HC-N-N01-7178-LF	enzyme regulator activity
HC-N-N01-7369-LF	enzyme regulator activity
HC-N-N01-7370-LF	catalytic activity
HC-N-N01-7388-LF	enzyme regulator activity
HC-N-N01-7450-LF	
HC-N-N01-7495-LF	enzyme regulator activity
HC-N-N01-7627-LF	enzyme regulator activity
HC-N-N01-7630-LF	enzyme regulator activity
HC-N-N01-7717-LF	enzyme regulator activity
HC-N-N01-7855-LF	enzyme regulator activity
HC-N-N01-7938-LF	reproduction	cellular component biogenesis	growth	biological regulation
HC-N-N01-8021-LF	reproduction	cellular component biogenesis	growth	biological regulation
HC-N-N01-8054-LF	multicellular organismal process
HC-N-N01-8081-LF	reproduction	cellular component biogenesis	growth	biological regulation
HC-N-N01-8208-LF	
HC-N-N01-8266-LF	enzyme regulator activity
HC-N-N01-8298-LF	multicellular organismal process
HC-N-N01-8352-LF	metabolic process
HC-N-N01-8458-LF	enzyme regulator activity
HC-N-N01-8677-LF	enzyme regulator activity
HC-N-N01-8762-LF	cell
HC-N-N01-9069-LF	enzyme regulator activity
HC-N-N01-9137-LF	molecular transducer activity
HC-N-N01-9175-LF	enzyme regulator activity
HC-N-N01-9185-LF	multicellular organismal process	multicellular organismal process	cellular process
HC-N-N01-9267-LF	enzyme regulator activity
HC-N-N01-9304-LF	reproduction	cellular component biogenesis	growth	biological regulation
HC-N-N01-9488-LF	multicellular organismal process	developmental process	multicellular organismal process	growth
HC-N-N01-9643-LF	enzyme regulator activity
HC-N-N01-9730-LF	reproduction	cellular component biogenesis	growth	biological regulation
HC-N-N01-9765-LF	reproduction	cellular component biogenesis	growth	biological regulation
HC-N-S01-0071-LF	
HC-N-S01-0289-LF	enzyme regulator activity
HC-N-S01-0659-LF	multicellular organismal process	multicellular organismal process	growth
HC-N-S01-0669-LF	reproduction	cellular component biogenesis	growth	biological regulation
HC-V-S01-0306-LF	reproduction	multicellular organismal process	multicellular organismal process	growth	biological regulation
HC-V-S01-0414-LF	reproduction	cellular component biogenesis	growth	biological regulation
HC-V-S01-0438-LF	reproduction	cellular component biogenesis	growth	biological regulation
HC-V-S01-0446-LF	enzyme regulator activity
HC-W-S01-0017-LF	
HC-W-S01-0188-LF	reproduction	cellular component biogenesis	growth	biological regulation
HC-W-S01-0326-LF	catalytic activity
HC-W-S01-0615-LF	
HC-W-S01-0724-LF	cellular process
HC-W-S01-0738-LF	enzyme regulator activity
HPA-N-N01-0023-LF	metabolic process
HPA-N-N01-0499-LF	binding
HPA-N-N01-0609-LF	structural molecule activity
HPA-N-N01-0741-LF	cell
HPA-N-S01-0003-LF	structural molecule activity
HPA-N-S01-0181-LF	structural molecule activity
HPA-N-S01-0309-LF	
HPA-N-S01-0369-LF	
HPA-N-S01-0376-LF	binding
HPA-N-S01-0378-LF	structural molecule activity
HPA-N-S01-0464-LF	cellular component biogenesis
HPO-N-S01-0141-LF	
HPO-N-S01-0170-LF	binding
HPO-N-S01-0237-LF	
HPO-N-S01-0293-LF	
HPO-N-S01-0606-LF	
HPa-N-N02-0168-LF	binding
HPa-N-N02-0193-LF	multicellular organismal process	multicellular organismal process	cellular process
HPa-N-N02-0376-LF	transporter activity
HPa-N-N02-0595-LF	reproduction	multicellular organismal process	cellular component biogenesis	multicellular organismal process	growth
HPa-N-N02-0666-LF	
HPa-N-N02-0745-LF	
HPa-N-N02-0820-LF	cellular component biogenesis
HPa-N-N03-0107-LF	
HPa-N-N03-0118-LF	binding
HPa-N-N03-0239-LF	cellular component biogenesis
HPa-N-N03-0374-LF	structural molecule activity
HPa-N-N03-0389-LF	reproduction	multicellular organismal process	growth	biological regulation
HPa-N-N03-0415-LF	transporter activity
HPa-N-N03-0539-LF	binding
HPa-N-N03-0759-LF	
HPa-N-N03-0798-LF	multicellular organismal process
HPa-N-N03-0886-LF	binding
HPa-N-N03-0946-LF	structural molecule activity
HPa-N-N03-0967-LF	
HPa-N-N03-0975-LF	growth	biological regulation
HPa-N-N03-0982-LF	multicellular organismal process	multicellular organismal process	cellular process
HPa-N-N03-1018-LF	reproduction	binding	multicellular organismal process	response to stimulus	cellular component biogenesis	multicellular organismal process	cellular process	growth	biological regulation
HPa-N-N03-1102-LF	metabolic process
HPa-N-N03-1144-LF	
HPa-N-N03-1203-LF	binding
HPa-N-N03-1360-LF	multicellular organismal process
HPa-N-N03-1506-LF	extracellular region
HPa-N-N03-1588-LF	binding
HPa-N-N03-1764-LF	
HPa-N-N03-1825-LF	catalytic activity
HPa-N-N03-1847-LF	
HPa-N-N03-1867-LF	
HPa-N-N03-1870-LF	
HPa-N-N03-1977-LF	structural molecule activity
HPa-N-N03-2294-W	catalytic activity
HPa-N-N04-0156-LF	cell
HPa-N-N04-0166-LF	binding
HPa-N-N04-0212-LF	binding
HPa-N-N04-0220-LF	
HPa-N-N04-0382-LF	binding
HPa-N-N04-0500-LF	
HPa-N-N04-0648-LF	
HPa-N-N04-0854-LF
HPa-N-N04-1116-LF	
HPa-N-N04-1141-LF	
HPa-N-N04-1171-LF	
HPa-N-N04-1668-LF	structural molecule activity
HT-N-S01-0178-LF	multicellular organismal process
HT-N-S01-0433-LF	
IN-N-S01-0020-LF	cell
IN-N-S01-0629-LF	
IN-N-S01-1106-LF	
LP-N-N01-0252-LF	
LP-N-N01-0502-LF	catalytic activity
LP-N-N01-0559-LF	catalytic activity
LP-N-N01-0640-LF	cell
LP-N-N01-0740-LF	cell
LP-N-N01-0927-LF	cell
LP-N-N01-1206-LF	cell
LP-N-N01-1295-LF	
LP-N-S01-0006-LF	
LP-N-S01-0116-LF	cell
LP-N-S01-0428-LF	
LP-N-S01-0456-LF	metabolic process
LP-V-S01-0433-LF	metabolic process
LP-V-S01-0670-LF	
LP-Y-S01-0096-LF	
LP-Y-S01-0600-LF	cell
LP-Y-S01-0789-LF	catalytic activity
OV-N-N01-0347-W	binding
OV-N-N01-1006-W	binding
OV-N-N01-1144-W	multicellular organismal process	cellular component biogenesis
OV-N-N01-1148-W	
OV-N-N01-1256-W	
OV-N-N01-1372-W	binding
OV-N-N01-1379-W	catalytic activity
OV-N-N01-1675-W	
OV-N-N01-1701-W	catalytic activity
OV-N-N01-1780-W	cellular component biogenesis
OV-N-N01-1793-W	organelle
OV-N-S01-0072-W	catalytic activity
OV-N-S01-0291-W	
OV-N-S01-0376-W	
OV-N-S01-0451-W	cellular process
OV-N-S01-0682-W	binding
OV-N-S01-0782-W	binding
OV-N-S01-0997-W	catalytic activity
OV-N-S01-1276-W	cell
OV-N-S01-1562-W	multicellular organismal process	multicellular organismal process	growth
OV-N-S01-2025-W	
OV-N-S01-2087-W	
OV-N-S01-2123-W	catalytic activity
OV-N-S01-2483-W	cell
OV-N-S01-2573-W	multicellular organismal process	multicellular organismal process	cellular process
OV-N-S01-2578-W	structural molecule activity
SG10055	
SG10079	growth	biological regulation
SG10085	
SG10198	binding
SG10280	cellular component biogenesis
SG10291	cell
SG10293	
SG10297	multicellular organismal process
SG10305	cellular process	localization
SG10432	multicellular organismal process
SG10492	cell
SG10639	cell
SG10660	reproduction	multicellular organismal process	cellular component biogenesis	multicellular organismal process
SG10811	multicellular organismal process
SG10830	cell
SG10882	reproduction	cellular component biogenesis	growth	biological regulation
SG11026	growth	biological regulation
SG11245	catalytic activity
SG11707	metabolic process
SG11814	multicellular organismal process
SG11903	metabolic process
SG11905	binding
SG11965	structural molecule activity
SG11996	binding
SG12097	catalytic activity
SG12121	multicellular organismal process	growth	biological regulation
SG12125	
SG12138	reproduction	multicellular organismal process	response to stimulus	cellular component biogenesis	multicellular organismal process	growth
SG4096	
SG4120	cell
SG4121
SG4165	
SG4208	
SG4260	
SG4296	
SG4302	
SG4356
SG4364	
SG4475	
SG4533	binding
SG4568	metabolic process
SG4737	binding
SG4775	
SG5155	cell
SG5217	
SG5272	metabolic process
SG5307	
SG5410	catalytic activity
SG5505	cellular process
SG5540	binding
SG5610	catalytic activity
SG5656	
SG5822	
SG5836	structural molecule activity
SG5853	
SG5863	
SG5931	cellular component biogenesis
SG6000	transcription regulator activity
SG6133	reproduction	multicellular organismal process	growth	biological regulation
SG6517	
SG6638	binding
SG6774	binding
SG6863	
SG6866	cell
SG6869	transporter activity
SG6915	structural molecule activity
SG6932	metabolic process
SG6959	multicellular organismal process
SG7035	cell
SG7201	
SG7255	
SG7596	
SG7854	
SG7863	cell
SG7942	reproduction	multicellular organismal process	growth	biological regulation
SG7992	binding
SG7999	binding
SG8087	catalytic activity
SG8103	metabolic process
SG8420	
SG8454	cellular process	response to stimulus	cellular process	multicellular organismal process	cellular component biogenesis	response to stimulus	developmental process	multicellular organismal process	growth	biological regulation
SG8455	binding
SG8464
SG8482	
SG8483	
SG8577	multicellular organismal process
SG8744	cellular process	multicellular organismal process	cellular component biogenesis	developmental process	cellular process
SG8875	multicellular organismal process
SG8927	cell
SG8999	
SG9123	catalytic activity
SG9155	cell
SG9200	reproduction	multicellular organismal process	response to stimulus	cellular component biogenesis	developmental process
SG9496	catalytic activity
SG9523	catalytic activity
SG9625	reproduction	multicellular organismal process	cellular component biogenesis	multicellular organismal process
SG9952	
SG9963	
SG9965	
TT-N-S01-0511-W	reproduction	multicellular organismal process	developmental process	multicellular organismal process
TT-N-S01-0612-W	
TT-N-S01-0684-W	multicellular organismal process	cellular component biogenesis
TT-N-S01-0691-W	
TT-N-S01-0694-W	cell
TT-N-S01-0845-W	
TT-N-ST02-0139-LF	multicellular organismal process	growth	biological regulation
TW-LO69-G10	reproduction	multicellular organismal process	multicellular organismal process	growth	biological regulation
TW-PmTwI05X26.scf	molecular transducer activity
TW-PmTwI05X40.scf	reproduction	cellular component biogenesis	growth	biological regulation
TW-PmTwI06F06	catalytic activity
TW-PmTwI22G03	growth	biological regulation
TW-PmTwI39D08.scf	cell
TW-PmTwI43C05.scf	catalytic activity
TW-PmTwI48A06.scf	catalytic activity
TW-PmTwI48H04.scf	
TW-PmTwI56G06	reproduction	multicellular organismal process	cellular component biogenesis	developmental process	multicellular organismal process	growth	biological regulation
TW-PmTwI62B03	binding
TW-PmTwN12F07.scf	multicellular organismal process	multicellular organismal process	cellular process
TW-PmTwN14B12.scf	multicellular organismal process	multicellular organismal process	cellular process
TW-PmTwN17E02.scf	structural molecule activity
TW-PmTwN20E09.scf	metabolic process
TW-PmTwN21F07.scf	
TW-PmTwN30F05.scf	transporter activity
TW-PmTwN35C05	multicellular organismal process
TW-PmTwN38A09	catalytic activity
TW-PmTwN45C03	metabolic process
TW-PmTwN45D05	binding
TW-PmTwN51D03	structural molecule activity
TW-PmTwN51F04	enzyme regulator activity
TW-PmTwN52B07	structural molecule activity
TW-PmTwN52H06	binding
TW-PmTwN53H06	binding
TW-PmTwN54C05.scf	multicellular organismal process	growth	biological regulation
TW-PmTwN57H01	enzyme regulator activity
TW-PmTwN64F12	catalytic activity
TW-PmTwN68A07.ab1	multicellular organismal process	multicellular organismal process	cellular process
TW-PmTwN68B10.ab1	multicellular organismal process	growth	biological regulation
TW-PmTwN68G12.ab1	
TW-PmTwN70A06.ab1	reproduction	multicellular organismal process	response to stimulus	cellular component biogenesis	multicellular organismal process	growth
TW-PmTwN74F04.ab1	structural molecule activity
gi|109810805|gb|BG891517.1|BG891517	response to stimulus	cellular component biogenesis	response to stimulus	response to stimulus
gi|109811516|gb|BG901899.1|BG901899	response to stimulus	cellular component biogenesis	response to stimulus	response to stimulus
gi|109812033|gb|BG902424.1|BG902424	
gi|109812256|gb|BG902650.1|BG902650	cell
gi|109812619|gb|BG903028.1|BG903028	reproduction	multicellular organismal process	multicellular organismal process	growth	biological regulation
gi|109812934|gb|BG903345.1|BG903345	
gi|109813382|gb|BG903804.1|BG903804	reproduction	multicellular organismal process	cellular component biogenesis	multicellular organismal process	growth
gi|109813447|gb|BG903869.1|BG903869	localization	cellular process	biological regulation
gi|109813483|gb|BG903905.1|BG903905	metabolic process
gi|109813647|gb|BG936781.1|BG936781
gi|109814277|gb|BM293955.1|BM293955	metabolic process
gi|109814624|gb|BM294302.1|BM294302	catalytic activity
gi|109815135|gb|BM294813.1|BM294813	response to stimulus	cellular component biogenesis	response to stimulus	response to stimulus
gi|109816627|gb|BM296305.1|BM296305	response to stimulus	cellular component biogenesis	response to stimulus	response to stimulus
gi|109817327|gb|BM297005.1|BM297005	binding
gi|109817432|gb|BM297110.1|BM297110
gi|109817514|gb|BM297192.1|BM297192	reproduction	multicellular organismal process	multicellular organismal process	growth	biological regulation
gi|109817649|gb|BM297327.1|BM297327	multicellular organismal process	growth
gi|109817737|gb|BM297415.1|BM297415	transporter activity	localization	multicellular organismal process	cellular component biogenesis	developmental process	growth	biological regulation
gi|109817789|gb|BM297467.1|BM297467	reproduction	response to stimulus
gi|109817813|gb|BM297491.1|BM297491	structural molecule activity
gi|109817840|gb|BM297518.1|BM297518	response to stimulus
gi|109818394|gb|BM298072.1|BM298072	reproduction	cellular process	multicellular organismal process	response to stimulus	cellular component biogenesis	developmental process	cellular process
gi|109818614|gb|BM298289.1|BM298289	structural molecule activity
gi|109818619|gb|BM298294.1|BM298294	
gi|109819343|gb|BM299007.1|BM299007	transporter activity
gi|109819357|gb|BM299021.1|BM299021	multicellular organismal process
gi|109819684|gb|BM299348.1|BM299348	binding
gi|109819765|gb|BM299428.1|BM299428	
gi|109820047|gb|BM302387.1|BM302387	metabolic process
gi|109820849|gb|BM302677.1|BM302677	multicellular organismal process
gi|109821915|gb|BM303118.1|BM303118	response to stimulus
gi|14622367|gb|AU175960.1|AU175960	organelle
gi|14622596|gb|AU176189.1|AU176189	binding
gi|14622614|gb|AU176207.1|AU176207	reproduction	multicellular organismal process	response to stimulus	cellular component biogenesis	developmental process	growth	biological regulation
gi|14622615|gb|AU176208.1|AU176208	reproduction	multicellular organismal process	response to stimulus	cellular component biogenesis	developmental process	growth	biological regulation
gi|14622677|gb|AU176270.1|AU176270	
gi|66774604|gb|AAY56093.1|	
gi|74343636|gb|CI998190.1|CI998190	cell
gi|74343961|gb|CI997482.1|CI997482	
gi|74344606|gb|CI998645.1|CI998645	cellular component biogenesis	growth	biological regulation
gi|74344963|gb|CI999002.1|CI999002	catalytic activity
gi|74344989|gb|CI999028.1|CI999028	cell
gi|89258165|gb|ABD65306.1|	cellular component biogenesis
