# Supplementary material for: Predicted sub-populations in a marine shrimp proteome as revealed by combined EST and cDNA data from multiple Penaeus species
Source: BMC Res Notes. 2010 Nov 11;3:295. doi: 10.1186/1756-0500-3-295 (PMC2993728; doi:10.1186/1756-0500-3-295)
Supplement: Additional file 7 — List of non-matched shrimp ESTs which did not matched to any D. melanogaster or C. elegans proteins. This file lists 167,211 EST ID not found similar to protein sequences in the 2 model species [file 1756-0500-3-295-S7.TXT]

1057498|2052360|Litopenaeus
1057499|2052361|Litopenaeus
1057500|2052362|Litopenaeus
12001511|20046870|Litopenaeus
12001512|20046871|Litopenaeus
12001513|20046872|Litopenaeus
12001515|20046874|Litopenaeus
12001516|20046875|Litopenaeus
12001518|20046877|Litopenaeus
12001520|20046879|Litopenaeus
12077360|20157604|Litopenaeus
12077361|20157605|Litopenaeus
12077363|20157607|Litopenaeus
12077364|20157608|Litopenaeus
12077369|20157613|Litopenaeus
12077370|20157614|Litopenaeus
12077371|20157615|Litopenaeus
12077372|20157616|Litopenaeus
12077377|20157621|Litopenaeus
12077378|20157622|Litopenaeus
12077381|20157625|Litopenaeus
12077383|20157627|Litopenaeus
12077384|20157628|Litopenaeus
12077385|20157629|Litopenaeus
12077386|20157630|Litopenaeus
12077387|20157631|Litopenaeus
12077390|20157634|Litopenaeus
12077391|20157635|Litopenaeus
12077393|20157637|Litopenaeus
12077395|20157639|Litopenaeus
12077396|20157640|Litopenaeus
12077397|20157641|Litopenaeus
12077398|20157642|Litopenaeus
12077401|20157645|Litopenaeus
12077402|20157646|Litopenaeus
12077403|20157647|Litopenaeus
12077404|20157648|Litopenaeus
12077406|20157650|Litopenaeus
12077408|20157652|Litopenaeus
12077409|20157653|Litopenaeus
12077411|20157655|Litopenaeus
12077412|20157656|Litopenaeus
12077414|20157658|Litopenaeus
12077416|20157660|Litopenaeus
12077417|20157661|Litopenaeus
12077418|20157662|Litopenaeus
12077423|20157667|Litopenaeus
12077427|20157671|Litopenaeus
12077428|20157672|Litopenaeus
12077430|20157674|Litopenaeus
12077433|20157677|Litopenaeus
12077434|20157678|Litopenaeus
12077436|20157680|Litopenaeus
12077438|20157682|Litopenaeus
12077440|20157684|Litopenaeus
12077442|20157686|Litopenaeus
12077444|20157688|Litopenaeus
12077445|20157689|Litopenaeus
12077446|20157690|Litopenaeus
12077448|20157692|Litopenaeus
12077451|20157695|Litopenaeus
12077452|20157696|Litopenaeus
12077454|20157698|Litopenaeus
12077455|20157699|Litopenaeus
12077456|20157700|Litopenaeus
12077457|20157701|Litopenaeus
12077458|20157702|Litopenaeus
12077460|20157704|Litopenaeus
12077461|20157705|Litopenaeus
12077465|20157709|Litopenaeus
12077466|20157710|Litopenaeus
12077469|20157713|Litopenaeus
12077472|20157716|Litopenaeus
12077473|20157717|Litopenaeus
12077475|20157719|Litopenaeus
12077476|20157720|Litopenaeus
12077477|20157721|Litopenaeus
12077479|20157723|Litopenaeus
12077480|20157724|Litopenaeus
12077481|20157725|Litopenaeus
12077482|20157726|Litopenaeus
12077483|20157727|Litopenaeus
12077486|20157730|Litopenaeus
12077490|20157734|Litopenaeus
12077491|20157735|Litopenaeus
12077494|20157738|Litopenaeus
12077497|20157741|Litopenaeus
12077499|20157743|Litopenaeus
12077502|20157746|Litopenaeus
12077506|20157750|Litopenaeus
12077507|20157751|Litopenaeus
12077508|20157752|Litopenaeus
12077512|20157756|Litopenaeus
12077513|20157757|Litopenaeus
12077516|20157760|Litopenaeus
12077517|20157761|Litopenaeus
12077519|20157763|Litopenaeus
12077521|20157765|Litopenaeus
12077522|20157766|Litopenaeus
12077523|20157767|Litopenaeus
12077526|20157770|Litopenaeus
12077527|20157771|Litopenaeus
12077528|20157772|Litopenaeus
12077529|20157773|Litopenaeus
12077530|20157774|Litopenaeus
12077531|20157775|Litopenaeus
12077533|20157777|Litopenaeus
12077536|20157780|Litopenaeus
12077538|20157782|Litopenaeus
12077540|20157784|Litopenaeus
12077541|20157785|Litopenaeus
12077543|20157787|Litopenaeus
12077545|20157789|Litopenaeus
12077546|20157790|Litopenaeus
12077547|20157791|Litopenaeus
12077548|20157792|Litopenaeus
12077549|20157793|Litopenaeus
12077552|20157796|Litopenaeus
12077553|20157797|Litopenaeus
12077556|20157800|Litopenaeus
12077558|20157802|Litopenaeus
12077561|20157805|Litopenaeus
12077563|20157807|Litopenaeus
12077564|20157808|Litopenaeus
12077565|20157809|Litopenaeus
12077567|20157811|Litopenaeus
12077568|20157812|Litopenaeus
12077569|20157813|Litopenaeus
12077572|20157816|Litopenaeus
12077575|20157819|Litopenaeus
12077577|20157821|Litopenaeus
12077578|20157822|Litopenaeus
12077579|20157823|Litopenaeus
12077581|20157825|Litopenaeus
12077583|20157827|Litopenaeus
12077589|20157833|Litopenaeus
12077591|20157835|Litopenaeus
12077592|20157836|Litopenaeus
12077594|20157838|Litopenaeus
12077596|20157840|Litopenaeus
12077598|20157842|Litopenaeus
12077599|20157843|Litopenaeus
12077600|20157844|Litopenaeus
12077601|20157845|Litopenaeus
12077602|20157846|Litopenaeus
12077604|20157848|Litopenaeus
12077605|20157849|Litopenaeus
12077608|20157852|Litopenaeus
12077609|20157853|Litopenaeus
12077612|20157856|Litopenaeus
12077614|20157858|Litopenaeus
12077615|20157859|Litopenaeus
12077616|20157860|Litopenaeus
12077619|20157863|Litopenaeus
12077621|20157865|Litopenaeus
12077622|20157866|Litopenaeus
12077623|20157867|Litopenaeus
12077624|20157868|Litopenaeus
12077628|20157872|Litopenaeus
12077629|20157873|Litopenaeus
12077631|20157875|Litopenaeus
12077633|20157877|Litopenaeus
12077634|20157878|Litopenaeus
12077644|20157888|Litopenaeus
12077645|20157889|Litopenaeus
12077646|20157890|Litopenaeus
12077649|20157893|Litopenaeus
12077652|20157896|Litopenaeus
12077653|20157897|Litopenaeus
12077656|20157900|Litopenaeus
12077657|20157901|Litopenaeus
12077658|20157902|Litopenaeus
12077659|20157903|Litopenaeus
12077660|20157904|Litopenaeus
12077662|20157906|Litopenaeus
12077665|20157909|Litopenaeus
12077666|20157910|Litopenaeus
12077670|20157914|Litopenaeus
12077672|20157916|Litopenaeus
12077673|20157917|Litopenaeus
12077674|20157918|Litopenaeus
12077675|20157919|Litopenaeus
12077677|20157921|Litopenaeus
12077680|20157924|Litopenaeus
12077682|20157926|Litopenaeus
12077690|20157934|Litopenaeus
12077691|20157935|Litopenaeus
12077693|20157937|Litopenaeus
12077694|20157938|Litopenaeus
12077696|20157940|Litopenaeus
12077698|20157942|Litopenaeus
12077699|20157943|Litopenaeus
12077701|20157945|Litopenaeus
12077703|20157947|Litopenaeus
12077706|20157950|Litopenaeus
12077708|20157952|Litopenaeus
12077709|20157953|Litopenaeus
12077710|20157954|Litopenaeus
12077712|20157956|Litopenaeus
12077713|20157957|Litopenaeus
12077715|20157959|Litopenaeus
12077718|20157962|Litopenaeus
12077720|20157964|Litopenaeus
12077721|20157965|Litopenaeus
12077722|20157966|Litopenaeus
12077726|20157970|Litopenaeus
12077727|20157971|Litopenaeus
12077729|20157973|Litopenaeus
12077733|20157977|Litopenaeus
12077735|20157979|Litopenaeus
12077742|20157986|Litopenaeus
12077745|20157989|Litopenaeus
12077754|20157998|Litopenaeus
12077755|20157999|Litopenaeus
12077760|20158004|Litopenaeus
12077761|20158005|Litopenaeus
12077762|20158006|Litopenaeus
12077764|20158008|Litopenaeus
12077767|20158011|Litopenaeus
12077771|20158015|Litopenaeus
12077773|20158017|Litopenaeus
12077775|20158019|Litopenaeus
12077778|20158022|Litopenaeus
12077780|20158024|Litopenaeus
12077782|20158026|Litopenaeus
12077783|20158027|Litopenaeus
12077784|20158028|Litopenaeus
12077787|20158031|Litopenaeus
12077788|20158032|Litopenaeus
12077789|20158033|Litopenaeus
12077790|20158034|Litopenaeus
12077793|20158037|Litopenaeus
12077794|20158038|Litopenaeus
12077795|20158039|Litopenaeus
12077800|20158044|Litopenaeus
12077803|20158047|Litopenaeus
12077804|20158048|Litopenaeus
12077809|20158053|Litopenaeus
12077818|20158062|Litopenaeus
12077821|20158065|Litopenaeus
12077823|20158067|Litopenaeus
12077825|20158069|Litopenaeus
12077826|20158070|Litopenaeus
12077827|20158071|Litopenaeus
12077829|20158073|Litopenaeus
12077830|20158074|Litopenaeus
12077831|20158075|Litopenaeus
12077832|20158076|Litopenaeus
12077834|20158078|Litopenaeus
12077835|20158079|Litopenaeus
12077836|20158080|Litopenaeus
12077841|20158085|Litopenaeus
12077842|20158086|Litopenaeus
12077843|20158087|Litopenaeus
12077844|20158088|Litopenaeus
12077845|20158089|Litopenaeus
12077846|20158090|Litopenaeus
12077849|20158093|Litopenaeus
12077852|20158096|Litopenaeus
12077853|20158097|Litopenaeus
12077854|20158098|Litopenaeus
12077855|20158099|Litopenaeus
12077856|20158100|Litopenaeus
12077859|20158103|Litopenaeus
12077860|20158104|Litopenaeus
12077862|20158106|Litopenaeus
12077863|20158107|Litopenaeus
12077864|20158108|Litopenaeus
12077865|20158109|Litopenaeus
12077868|20158112|Litopenaeus
12077870|20158114|Litopenaeus
12077874|20158118|Litopenaeus
12077882|20158126|Litopenaeus
12077883|20158127|Litopenaeus
12077884|20158128|Litopenaeus
12077886|20158130|Litopenaeus
12077887|20158131|Litopenaeus
12077890|20158134|Litopenaeus
12077892|20158136|Litopenaeus
12077896|20158140|Litopenaeus
12077897|20158141|Litopenaeus
12077899|20158143|Litopenaeus
12077900|20158144|Litopenaeus
12077901|20158145|Litopenaeus
12077902|20158146|Litopenaeus
12077903|20158147|Litopenaeus
12077904|20158148|Litopenaeus
12077905|20158149|Litopenaeus
12077907|20158151|Litopenaeus
12077909|20158153|Litopenaeus
12077910|20158154|Litopenaeus
12077912|20158156|Litopenaeus
12077913|20158157|Litopenaeus
12077916|20158160|Litopenaeus
12077919|20158163|Litopenaeus
12077921|20158165|Litopenaeus
12077922|20158166|Litopenaeus
12077925|20158169|Litopenaeus
12077932|20158176|Litopenaeus
12077936|20158180|Litopenaeus
12077939|20158183|Litopenaeus
12077941|20158185|Litopenaeus
12077942|20158186|Litopenaeus
12077943|20158187|Litopenaeus
12077944|20158188|Litopenaeus
12077945|20158189|Litopenaeus
12077951|20158195|Litopenaeus
12077953|20158197|Litopenaeus
12077956|20158200|Litopenaeus
12077957|20158201|Litopenaeus
12080649|20163201|Litopenaeus
12080651|20163203|Litopenaeus
12080652|20163204|Litopenaeus
12080654|20163206|Litopenaeus
12080655|20163207|Litopenaeus
12080657|20163209|Litopenaeus
12080658|20163210|Litopenaeus
12080659|20163211|Litopenaeus
12080660|20163212|Litopenaeus
12080663|20163215|Litopenaeus
12080665|20163217|Litopenaeus
12080666|20163218|Litopenaeus
12080667|20163219|Litopenaeus
12080669|20163221|Litopenaeus
12080670|20163222|Litopenaeus
12080671|20163223|Litopenaeus
12080672|20163224|Litopenaeus
12080674|20163226|Litopenaeus
12080676|20163228|Litopenaeus
12080677|20163229|Litopenaeus
12080678|20163230|Litopenaeus
12080679|20163231|Litopenaeus
12080680|20163232|Litopenaeus
12080682|20163234|Litopenaeus
12080684|20163236|Litopenaeus
12080685|20163237|Litopenaeus
12080686|20163238|Litopenaeus
12080687|20163239|Litopenaeus
12080689|20163241|Litopenaeus
12080690|20163242|Litopenaeus
12080691|20163243|Litopenaeus
12080693|20163245|Litopenaeus
12080694|20163246|Litopenaeus
12080696|20163248|Litopenaeus
12080697|20163249|Litopenaeus
12080698|20163250|Litopenaeus
12080699|20163251|Litopenaeus
12080703|20163255|Litopenaeus
12080704|20163256|Litopenaeus
12080706|20163258|Litopenaeus
12080707|20163259|Litopenaeus
12080708|20163260|Litopenaeus
12080709|20163261|Litopenaeus
12080710|20163262|Litopenaeus
12080711|20163263|Litopenaeus
12080712|20163264|Litopenaeus
12080713|20163265|Litopenaeus
12080714|20163266|Litopenaeus
12080715|20163267|Litopenaeus
12080717|20163269|Litopenaeus
12080718|20163270|Litopenaeus
12080719|20163271|Litopenaeus
12080721|20163273|Litopenaeus
12080722|20163274|Litopenaeus
12080723|20163275|Litopenaeus
12080724|20163276|Litopenaeus
12080725|20163277|Litopenaeus
12080726|20163278|Litopenaeus
12080727|20163279|Litopenaeus
12080729|20163281|Litopenaeus
12080730|20163282|Litopenaeus
12080732|20163284|Litopenaeus
12080734|20163286|Litopenaeus
12080735|20163287|Litopenaeus
12592692|22040221|Litopenaeus
12592693|22040222|Litopenaeus
12592694|22040223|Litopenaeus
12592695|22040224|Litopenaeus
12592696|22040225|Litopenaeus
12592697|22040226|Litopenaeus
12592698|22040227|Litopenaeus
12592699|22040228|Litopenaeus
12592700|22040229|Litopenaeus
12592701|22040230|Litopenaeus
12592702|22040231|Litopenaeus
12592703|22040232|Litopenaeus
12592704|22040233|Litopenaeus
12592705|22040234|Litopenaeus
12592706|22040235|Litopenaeus
12592707|22040236|Litopenaeus
12592708|22040237|Litopenaeus
12592709|22040238|Litopenaeus
12592710|22040239|Litopenaeus
12592711|22040240|Litopenaeus
12592712|22040241|Litopenaeus
12592713|22040242|Litopenaeus
12592714|22040243|Litopenaeus
12592715|22040244|Litopenaeus
12592716|22040245|Litopenaeus
12592717|22040246|Litopenaeus
12592718|22040247|Litopenaeus
12592719|22040248|Litopenaeus
12592720|22040249|Litopenaeus
12592721|22040250|Litopenaeus
12592722|22040251|Litopenaeus
12592723|22040252|Litopenaeus
12592724|22040253|Litopenaeus
18524625|38568226|Litopenaeus
18524626|38568227|Litopenaeus
18524627|38568228|Litopenaeus
18524628|38568229|Litopenaeus
18524629|38568230|Litopenaeus
18524630|38568231|Litopenaeus
18524631|38568232|Litopenaeus
18524632|38568233|Litopenaeus
18524633|38568234|Litopenaeus
18524634|38568235|Litopenaeus
18524635|38568236|Litopenaeus
18524636|38568237|Litopenaeus
18524637|38568238|Litopenaeus
18524638|38568239|Litopenaeus
18524639|38568240|Litopenaeus
18524640|38568241|Litopenaeus
18524641|38568242|Litopenaeus
18524642|38568243|Litopenaeus
18524643|38568244|Litopenaeus
18524644|38568245|Litopenaeus
18524645|38568246|Litopenaeus
18524646|38568247|Litopenaeus
18524647|38568248|Litopenaeus
18524648|38568249|Litopenaeus
18524649|38568250|Litopenaeus
18524650|38568251|Litopenaeus
18524651|38568252|Litopenaeus
18524652|38568253|Litopenaeus
18524654|38568255|Litopenaeus
18524655|38568256|Litopenaeus
18606155|38568257|Litopenaeus
18606179|38568281|Insert:
18606180|38568282|Insert:
18606184|38568286|Insert:
18606189|38568291|Insert:
18606191|38568293|Insert:
18606192|38568294|Insert:
18606193|38568295|Insert:
18606194|38568296|Insert:
18606195|38568297|Insert:
18606196|38568298|Insert:
18606197|38568299|Insert:
18606198|38568300|Insert:
18606199|38568301|Insert:
18606200|38568302|Insert:
18606201|38568303|Insert:
18606202|38568304|Insert:
18952301|49533864|Similar
19680803|49552918|Similar
19680805|49552920|Similar
20185016|47827791|Penaeus
20185019|47827794|Penaeus
20185025|47827800|Penaeus
20185026|47827801|Penaeus
20185027|47827802|Penaeus
20185028|47827803|Penaeus
20185029|47827804|Penaeus
2026855|3858730|No
2026856|3858731|No
2026859|3858734|No
2026861|3858736|No
2026862|3858737|No
2026864|3858739|No
2026865|3858740|No
2026872|3858747|No
2026873|3858748|No
2026877|3858752|No
2026878|3858753|No
2026879|3858754|No
2026882|3858757|No
2026883|3858758|No
2026884|3858759|No
2026885|3858760|No
2026886|3858761|No
2026887|3858762|No
2026890|3858765|No
2026892|3858767|No
2026893|3858768|No
2026895|3858770|No
2026896|3858771|No
2026897|3858772|No
2026898|3858773|Homologous
2026899|3858774|Penaeus
2026900|3858775|Homologous
2026901|3858776|No
2026903|3858778|No
2026904|3858779|No
2026905|3858780|No
2026906|3858781|No
2026910|3858785|No
2026911|3858786|No
2026915|3858790|No
2026916|3858791|No
2026917|3858792|No
2026919|3858794|AG
2026920|3858795|Penaeus
2026921|3858796|Penaeus
2026924|3858799|Penaeus
2026926|3858801|Penaeus
2026928|3858803|complex
2026930|3858805|Penaeus
2026931|3858806|Penaeus
2026932|3858807|complex
2026934|3858809|sequence
2026936|3858811|internal
2026937|3858812|Penaeus
2026941|3858816|Penaeus
2026945|3858820|Penaeus
2026947|3858822|Penaeus
2026950|3858825|Penaeus
2026952|3858827|putative
2026953|3858828|Penaeus
2026955|3858830|Penaeus
2026956|3858831|internal
2026958|3858833|Penaeus
2026962|3858837|sequence
2026963|3858838|Penaeus
2026964|3858839|sequence
2026965|3858840|Penaeus
2026966|3858841|sequence
2026968|3858843|Penaeus
2026969|3858844|Penaeus
2026972|3858847|stretch
2026974|3858849|sequence
2026976|3858851|Penaeus
2026978|3858853|complex
2026979|3858854|Penaeus
2026982|3858857|Penaeus
2026987|3858862|sequence
2026988|3858863|stretches
2026989|3858864|sequence
2027002|3858877|Penaeus
2027003|3858878|sequence
20622873|38571345|Similar
20622874|38571346|Similar
20622875|38571347|Similar
20622876|38571348|Similar
20622877|38571349|Similar
20622878|38571350|Similar
20622879|38571351|Similar
20622880|38571352|Similar
20622881|38571353|Similar
20622882|38571354|Similar
20622883|38571355|Similar
20622884|38571356|Similar
20622885|38571357|Similar
20622886|38571358|Similar
20622934|38571406|Litopenaeus
20622935|38571407|Litopenaeus
20622936|38571408|Litopenaeus
20729752|38969057|Similar
20729753|38969059|Similar
20729754|38969061|Similar
20729755|38969063|Similar
20729756|38969065|Similar
20729758|38969069|Similar
20729759|38969071|Similar
20729760|38969073|Similar
20729761|38969075|Similar
20729762|38969077|Similar
20729763|38969080|Similar
20729764|38969082|Similar
20729765|38969084|Similar
20729766|38969086|Similar
20729767|38969088|Similar
20729768|38969090|Similar
20729769|38969092|Similar
20729770|38969094|Similar
20729771|38969097|Similar
20729772|38969099|Similar
20729774|38969103|Similar
20729775|38969105|Similar
20729776|38969107|Similar
20729778|38969112|Similar
20729779|38969114|Similar
20729780|38969116|Similar
20729781|38969118|Similar
20729782|38969121|Similar
20729783|38969123|Similar
20729784|38969125|Expressed
20729785|38969127|Similar
20729786|38969128|Similar
20729787|38969130|Similar
20729789|38969135|Similar
20729790|38969137|Similar
20729791|38969139|Similar
20729792|38969141|Similar
20729793|38969143|Expressed
20729794|38969145|Similar
20729795|38969147|Similar
20729796|38969149|Similar
20729797|38969151|Similar
20729798|38969153|Similar
20729799|38969155|Similar
20729801|38969159|Similar
20729802|38969161|Expressed
20729803|38969163|Similar
21389973|40955957|Litopenaeus
21389976|40955960|Litopenaeus
21389977|40955961|Litopenaeus
21389987|40955971|Litopenaeus
21389988|40955972|Litopenaeus
21389990|40955974|Litopenaeus
21389991|40955975|Litopenaeus
21389992|40955976|Litopenaeus
21389993|40955977|Litopenaeus
21390002|40955986|Litopenaeus
21390003|40955987|Litopenaeus
21390008|40955992|Litopenaeus
21390009|40955993|Litopenaeus
21390010|40955994|Litopenaeus
21390011|40955995|Litopenaeus
21390016|40956000|Litopenaeus
21390020|40956004|Litopenaeus
21390022|40956006|Litopenaeus
21390025|40956009|Litopenaeus
21390030|40956014|Litopenaeus
21390036|40956020|Litopenaeus
21390038|40956022|Litopenaeus
21390041|40956025|Litopenaeus
21390043|40956027|Litopenaeus
21390047|40956031|Litopenaeus
21390048|40956032|Litopenaeus
21390051|40956035|Litopenaeus
21390052|40956036|Litopenaeus
21390053|40956037|Litopenaeus
21390057|40956041|Litopenaeus
21390058|40956042|Litopenaeus
21390060|40956044|Litopenaeus
21390063|40956047|Litopenaeus
21390065|40956049|Litopenaeus
21390066|40956050|Litopenaeus
21390068|40956052|Litopenaeus
21390072|40956056|Litopenaeus
21390074|40956058|Litopenaeus
21390075|40956059|Litopenaeus
21390078|40956062|Litopenaeus
21390085|40956069|Litopenaeus
21390086|40956070|Litopenaeus
21390087|40956071|Litopenaeus
21390088|40956072|Litopenaeus
21390089|40956073|Litopenaeus
21390095|40956079|Litopenaeus
21390096|40956080|Litopenaeus
21390097|40956081|Litopenaeus
21390098|40956082|Litopenaeus
21390099|40956083|Litopenaeus
21390102|40956086|Litopenaeus
21390104|40956088|Litopenaeus
21390105|40956089|Litopenaeus
21390106|40956090|Litopenaeus
21390107|40956091|Litopenaeus
21390109|40956093|Litopenaeus
21390110|40956094|Litopenaeus
21390112|40956096|Litopenaeus
21390115|40956099|Litopenaeus
21390117|40956101|Litopenaeus
21390118|40956102|Litopenaeus
21390122|40956106|Litopenaeus
21390124|40956108|Litopenaeus
21390128|40956112|Litopenaeus
21390129|40956113|Litopenaeus
21390130|40956114|Litopenaeus
21390132|40956116|Litopenaeus
21390133|40956117|Litopenaeus
21390134|40956118|Litopenaeus
21390135|40956119|Litopenaeus
21390142|40956126|Litopenaeus
21390145|40956129|Litopenaeus
21390148|40956132|Litopenaeus
21390152|40956136|Litopenaeus
21390154|40956138|Litopenaeus
21390155|40956139|Litopenaeus
21390157|40956141|Litopenaeus
21390159|40956143|Litopenaeus
21390163|40956147|Litopenaeus
21390164|40956148|Litopenaeus
21390166|40956150|Litopenaeus
21390167|40956151|Litopenaeus
21390169|40956153|Litopenaeus
21390170|40956154|Litopenaeus
21390171|40956155|Litopenaeus
21390172|40956156|Litopenaeus
21390173|40956157|Litopenaeus
21390174|40956158|Litopenaeus
21390175|40956159|Litopenaeus
21390177|40956161|Litopenaeus
21390178|40956162|Litopenaeus
21390180|40956164|Litopenaeus
21390188|40956172|Litopenaeus
21390189|40956173|Litopenaeus
21390190|40956174|Litopenaeus
21390191|40956175|Litopenaeus
21390193|40956177|Litopenaeus
21390194|40956178|Litopenaeus
21390196|40956180|Litopenaeus
21390197|40956181|Litopenaeus
21390199|40956183|Litopenaeus
21390200|40956184|Litopenaeus
21390202|40956186|Litopenaeus
21390204|40956188|Litopenaeus
21390207|40956191|Litopenaeus
21390210|40956194|Litopenaeus
21390211|40956195|Litopenaeus
21390212|40956196|Litopenaeus
21390214|40956198|Litopenaeus
21390215|40956199|Litopenaeus
21390216|40956200|Litopenaeus
21390217|40956201|Litopenaeus
21390220|40956204|Litopenaeus
21390221|40956205|Litopenaeus
21390223|40956207|Litopenaeus
21390225|40956209|Litopenaeus
21390229|40956213|Litopenaeus
21390230|40956214|Litopenaeus
21390231|40956215|Litopenaeus
21390232|40956216|Litopenaeus
21390235|40956219|Litopenaeus
21390236|40956220|Litopenaeus
21390237|40956221|Litopenaeus
21390239|40956223|Litopenaeus
21390240|40956224|Litopenaeus
21390247|40956231|Litopenaeus
21390248|40956232|Litopenaeus
21390250|40956234|Litopenaeus
21390251|40956235|Litopenaeus
21390252|40956236|Litopenaeus
21390255|40956239|Litopenaeus
21390256|40956240|Litopenaeus
21390257|40956241|Litopenaeus
21390259|40956243|Litopenaeus
21390261|40956245|Litopenaeus
21390262|40956246|Litopenaeus
21390263|40956247|Litopenaeus
21390264|40956248|Litopenaeus
21390265|40956249|Litopenaeus
21390271|40956255|Litopenaeus
21390272|40956256|Litopenaeus
21390276|40956260|Litopenaeus
21390280|40956264|Litopenaeus
21390282|40956266|Litopenaeus
21390284|40956268|Litopenaeus
21390286|40956270|Litopenaeus
21390291|40956275|Litopenaeus
21390292|40956276|Litopenaeus
21390294|40956278|Litopenaeus
21390298|40956282|Litopenaeus
21390299|40956283|Litopenaeus
21390304|40956288|Litopenaeus
21390306|40956290|Litopenaeus
21390308|40956292|Litopenaeus
21390309|40956293|Litopenaeus
21390310|40956294|Litopenaeus
21390313|40956297|Litopenaeus
21390316|40956300|Litopenaeus
21390321|40956307|Litopenaeus
21390323|40956309|Litopenaeus
21390324|40956310|Litopenaeus
21390325|40956311|Litopenaeus
21390326|40956312|Litopenaeus
21390327|40956313|Litopenaeus
21390330|40956316|Litopenaeus
21390331|40956317|Litopenaeus
21390333|40956319|Litopenaeus
21390340|40956326|Litopenaeus
21390341|40956327|Litopenaeus
21390343|40956329|Litopenaeus
21390347|40956333|Litopenaeus
21390348|40956334|Litopenaeus
21390349|40956335|Litopenaeus
21390351|40956337|Litopenaeus
21390352|40956338|Litopenaeus
21390354|40956340|Litopenaeus
21390361|40956347|Litopenaeus
21390362|40956348|Litopenaeus
21390364|40956350|Litopenaeus
21390365|40956351|Litopenaeus
21390367|40956353|Litopenaeus
21390370|40956356|Litopenaeus
21390371|40956357|Litopenaeus
21390374|40956360|Litopenaeus
21390376|40956362|Litopenaeus
21390378|40956364|Litopenaeus
21390380|40956366|Litopenaeus
21390381|40956367|Litopenaeus
21390385|40956371|Litopenaeus
21390386|40956372|Litopenaeus
21390387|40956373|Litopenaeus
21390388|40956374|Litopenaeus
21390389|40956375|Litopenaeus
21390390|40956376|Litopenaeus
21390393|40956379|Litopenaeus
21390395|40956381|Litopenaeus
21390396|40956382|Litopenaeus
21390398|40956384|Litopenaeus
21390404|40956390|Litopenaeus
21390405|40956391|Litopenaeus
21390407|40956393|Litopenaeus
21390409|40956395|Litopenaeus
21390410|40956396|Litopenaeus
21390413|40956399|Litopenaeus
21390416|40956402|Litopenaeus
21390420|40956406|Litopenaeus
21390424|40956410|Litopenaeus
21390426|40956412|Litopenaeus
21390431|40956417|Litopenaeus
21390432|40956418|Litopenaeus
21390433|40956419|Litopenaeus
21390435|40956421|Litopenaeus
21390436|40956422|Litopenaeus
21390437|40956423|Litopenaeus
21390438|40956424|Litopenaeus
21390440|40956426|Litopenaeus
21390441|40956427|Litopenaeus
21390443|40956429|Litopenaeus
21390444|40956430|Litopenaeus
21390447|40956433|Litopenaeus
21390450|40956436|Litopenaeus
21390451|40956437|Litopenaeus
21390452|40956438|Litopenaeus
21390454|40956440|Litopenaeus
21390455|40956441|Litopenaeus
21390456|40956442|Litopenaeus
21390459|40956445|Litopenaeus
21390461|40956447|Litopenaeus
21390462|40956448|Litopenaeus
21390463|40956449|Litopenaeus
21390464|40956450|Litopenaeus
21390465|40956451|Litopenaeus
21390466|40956452|Litopenaeus
21390467|40956453|Litopenaeus
21390468|40956454|Litopenaeus
21390469|40956455|Litopenaeus
21390470|40956456|Litopenaeus
21390471|40956457|Litopenaeus
21390473|40956459|Litopenaeus
21390474|40956460|Litopenaeus
21390475|40956461|Litopenaeus
21390477|40956463|Litopenaeus
21390479|40956465|Litopenaeus
21390480|40956466|Litopenaeus
21390481|40956467|Litopenaeus
21390482|40956468|Litopenaeus
21390483|40956469|Litopenaeus
21390484|40956470|Litopenaeus
21390487|40956473|Litopenaeus
21390488|40956474|Litopenaeus
21390489|40956475|Litopenaeus
21390490|40956476|Litopenaeus
21390492|40956478|Litopenaeus
21390493|40956479|Litopenaeus
21390494|40956480|Litopenaeus
21390495|40956481|Litopenaeus
21390496|40956482|Litopenaeus
21390498|40956484|Litopenaeus
21390499|40956485|Litopenaeus
21390500|40956486|Litopenaeus
21390501|40956487|Litopenaeus
21390502|40956488|Litopenaeus
21390503|40956489|Litopenaeus
21390504|40956490|Litopenaeus
21390505|40956491|Litopenaeus
21390506|40956492|Litopenaeus
21390507|40956493|Litopenaeus
21390508|40956494|Litopenaeus
21390509|40956495|Litopenaeus
21390510|40956496|Litopenaeus
21390512|40956498|Litopenaeus
21390513|40956499|Litopenaeus
21390514|40956500|Litopenaeus
21390516|40956502|Litopenaeus
21390517|40956503|Litopenaeus
21390518|40956504|Litopenaeus
21390519|40956505|Litopenaeus
21390520|40956506|Litopenaeus
21390521|40956507|Litopenaeus
21390522|40956508|Litopenaeus
21390523|40956509|Litopenaeus
21390524|40956510|Litopenaeus
21390525|40956511|Litopenaeus
21390527|40956513|Litopenaeus
21390528|40956514|Litopenaeus
21390529|40956515|Litopenaeus
21390530|40956516|Litopenaeus
21390531|40956517|Litopenaeus
21390532|40956518|Litopenaeus
21390533|40956519|Litopenaeus
21390534|40956520|Litopenaeus
21390535|40956521|Litopenaeus
21390536|40956522|Litopenaeus
21390538|40956524|Litopenaeus
21390539|40956525|Litopenaeus
21390540|40956526|Litopenaeus
21390542|40956528|Litopenaeus
21390543|40956529|Litopenaeus
21390544|40956530|Litopenaeus
21390545|40956531|Litopenaeus
21390546|40956532|Litopenaeus
21390547|40956533|Litopenaeus
21390548|40956534|Litopenaeus
21390549|40956535|Litopenaeus
21390550|40956536|Litopenaeus
21390551|40956537|Litopenaeus
21390552|40956538|Litopenaeus
21390553|40956539|Litopenaeus
21390554|40956540|Litopenaeus
21390555|40956541|Litopenaeus
21390556|40956542|Litopenaeus
21390557|40956543|Litopenaeus
21390558|40956544|Litopenaeus
21390559|40956545|Litopenaeus
21390560|40956546|Litopenaeus
21390561|40956547|Litopenaeus
21390562|40956548|Litopenaeus
21390563|40956549|Litopenaeus
21390564|40956550|Litopenaeus
21390567|40956553|Litopenaeus
21390568|40956554|Litopenaeus
21390569|40956555|Litopenaeus
21390570|40956556|Litopenaeus
21390571|40956557|Litopenaeus
21390572|40956558|Litopenaeus
21390573|40956559|Litopenaeus
21390574|40956560|Litopenaeus
21390575|40956561|Litopenaeus
21390576|40956562|Litopenaeus
21390577|40956563|Litopenaeus
21390578|40956564|Litopenaeus
21390579|40956565|Litopenaeus
21390580|40956566|Litopenaeus
21390581|40956567|Litopenaeus
21390582|40956568|Litopenaeus
21390583|40956569|Litopenaeus
21390584|40956570|Litopenaeus
21390585|40956571|Litopenaeus
21390586|40956572|Litopenaeus
21390587|40956573|Litopenaeus
21390588|40956574|Litopenaeus
21390589|40956575|Litopenaeus
21390592|40956578|Litopenaeus
21390593|40956579|Litopenaeus
21390594|40956580|Litopenaeus
21390595|40956581|Litopenaeus
21390596|40956582|Litopenaeus
21390597|40956583|Litopenaeus
21390598|40956584|Litopenaeus
21390599|40956585|Litopenaeus
21390600|40956586|Litopenaeus
21390601|40956587|Litopenaeus
21390602|40956588|Litopenaeus
21390603|40956589|Litopenaeus
21390604|40956590|Litopenaeus
21390606|40956592|Litopenaeus
21390608|40956594|Litopenaeus
21390609|40956595|Litopenaeus
21390610|40956596|Litopenaeus
21390611|40956597|Litopenaeus
21390612|40956598|Litopenaeus
21390613|40956599|Litopenaeus
21390614|40956600|Litopenaeus
21390615|40956601|Litopenaeus
21390616|40956602|Litopenaeus
21390617|40956603|Litopenaeus
21390618|40956604|Litopenaeus
21390619|40956605|Litopenaeus
21390621|40956607|Litopenaeus
21390622|40956608|Litopenaeus
21390623|40956609|Litopenaeus
21390625|40956611|Litopenaeus
21390626|40956612|Litopenaeus
21390627|40956613|Litopenaeus
21390629|40956615|Litopenaeus
21390630|40956616|Litopenaeus
21390631|40956617|Litopenaeus
21390633|40956619|Litopenaeus
21390634|40956620|Litopenaeus
21390636|40956622|Litopenaeus
21390637|40956623|Litopenaeus
21390638|40956624|Litopenaeus
21390639|40956625|Litopenaeus
21390640|40956626|Litopenaeus
21390641|40956627|Litopenaeus
21390642|40956628|Litopenaeus
21390643|40956629|Litopenaeus
21390644|40956630|Litopenaeus
21390645|40956631|Litopenaeus
21390647|40956633|Litopenaeus
21390649|40956635|Litopenaeus
21390650|40956636|Litopenaeus
21390651|40956637|Litopenaeus
21390652|40956638|Litopenaeus
21390653|40956639|Litopenaeus
21390654|40956640|Litopenaeus
21390655|40956641|Litopenaeus
21390656|40956642|Litopenaeus
21390657|40956643|Litopenaeus
21390658|40956644|Litopenaeus
21390659|40956645|Litopenaeus
21390660|40956646|Litopenaeus
21390661|40956647|Litopenaeus
21390662|40956648|Litopenaeus
21390663|40956649|Litopenaeus
21390664|40956650|Litopenaeus
21390666|40956652|Litopenaeus
21390667|40956653|Litopenaeus
21390668|40956654|Litopenaeus
21390669|40956655|Litopenaeus
21390670|40956656|Litopenaeus
21390671|40956657|Litopenaeus
21390672|40956658|Litopenaeus
21390673|40956659|Litopenaeus
21390675|40956661|Litopenaeus
21390676|40956662|Litopenaeus
21390677|40956663|Litopenaeus
21390678|40956664|Litopenaeus
21390679|40956665|Litopenaeus
21390680|40956666|Litopenaeus
21390681|40956667|Litopenaeus
21390682|40956668|Litopenaeus
21390683|40956669|Litopenaeus
21390684|40956670|Litopenaeus
21390685|40956671|Litopenaeus
21390686|40956672|Litopenaeus
21390687|40956673|Litopenaeus
21390689|40956675|Litopenaeus
21390690|40956676|Litopenaeus
21390691|40956677|Litopenaeus
21390692|40956678|Litopenaeus
21390693|40956679|Litopenaeus
21390694|40956680|Litopenaeus
21390695|40956681|Litopenaeus
21390697|40956683|Litopenaeus
21390698|40956684|Litopenaeus
21390699|40956685|Litopenaeus
21390700|40956686|Litopenaeus
21390701|40956687|Litopenaeus
21390702|40956688|Litopenaeus
21390703|40956689|Litopenaeus
21390704|40956690|Litopenaeus
21390705|40956691|Litopenaeus
21390706|40956692|Litopenaeus
21390707|40956693|Litopenaeus
21390708|40956694|Litopenaeus
21390709|40956695|Litopenaeus
21390710|40956696|Litopenaeus
21390711|40956697|Litopenaeus
21390712|40956698|Litopenaeus
21390713|40956699|Litopenaeus
21390714|40956700|Litopenaeus
21390715|40956701|Litopenaeus
21390716|40956702|Litopenaeus
21390717|40956703|Litopenaeus
21390718|40956704|Litopenaeus
21390721|40956707|Litopenaeus
21390722|40956708|Litopenaeus
21390723|40956709|Litopenaeus
21390724|40956710|Litopenaeus
21390726|40956712|Litopenaeus
21390731|40956717|Litopenaeus
21390732|40956718|Litopenaeus
21390733|40956719|Litopenaeus
21390736|40956722|Litopenaeus
21390737|40956723|Litopenaeus
21390738|40956724|Litopenaeus
21390739|40956725|Litopenaeus
21390740|40956726|Litopenaeus
21390741|40956727|Litopenaeus
21390742|40956728|Litopenaeus
21390743|40956729|Litopenaeus
21390744|40956730|Litopenaeus
21390745|40956731|Litopenaeus
21390748|40956734|Litopenaeus
21390749|40956735|Litopenaeus
21390752|40956738|Litopenaeus
21390753|40956739|Litopenaeus
21390754|40956740|Litopenaeus
21390755|40956741|Litopenaeus
21390756|40956742|Litopenaeus
21390757|40956743|Litopenaeus
21390759|40956745|Litopenaeus
21390760|40956746|Litopenaeus
21390761|40956747|Litopenaeus
21390762|40956748|Litopenaeus
21390764|40956750|Litopenaeus
21390766|40956752|Litopenaeus
21390767|40956753|Litopenaeus
21390768|40956754|Litopenaeus
21390769|40956755|Litopenaeus
21390772|40956758|Litopenaeus
21390773|40956759|Litopenaeus
21390774|40956760|Litopenaeus
21390775|40956761|Litopenaeus
21390776|40956762|Litopenaeus
21390779|40956765|Litopenaeus
21390780|40956766|Litopenaeus
21390781|40956767|Litopenaeus
21390782|40956768|Litopenaeus
21390783|40956769|Litopenaeus
21390785|40956771|Litopenaeus
21390787|40956773|Litopenaeus
21390789|40956775|Litopenaeus
21390790|40956776|Litopenaeus
21390791|40956777|Litopenaeus
21390792|40956778|Litopenaeus
21390794|40956780|Litopenaeus
21390795|40956781|Litopenaeus
21390796|40956782|Litopenaeus
21390798|40956784|Litopenaeus
21390800|40956786|Litopenaeus
21390801|40956787|Litopenaeus
21390802|40956788|Litopenaeus
21390803|40956789|Litopenaeus
21390804|40956790|Litopenaeus
21390805|40956791|Litopenaeus
21390806|40956792|Litopenaeus
21390807|40956793|Litopenaeus
21390808|40956794|Litopenaeus
21390809|40956795|Litopenaeus
21390810|40956796|Litopenaeus
21390813|40956799|Litopenaeus
21390814|40956800|Litopenaeus
21390815|40956801|Litopenaeus
21390816|40956802|Litopenaeus
21390817|40956803|Litopenaeus
21390818|40956804|Litopenaeus
21390819|40956805|Litopenaeus
21390820|40956806|Litopenaeus
21390821|40956807|Litopenaeus
21390823|40956809|Litopenaeus
21390824|40956810|Litopenaeus
21390825|40956811|Litopenaeus
21390826|40956812|Litopenaeus
21390827|40956813|Litopenaeus
21390828|40956814|Litopenaeus
21390829|40956815|Litopenaeus
21390831|40956817|Litopenaeus
21390832|40956818|Litopenaeus
21390833|40956819|Litopenaeus
21390834|40956820|Litopenaeus
21390837|40956823|Litopenaeus
21390839|40956825|Litopenaeus
21390841|40956827|Litopenaeus
21390842|40956828|Litopenaeus
21390843|40956829|Litopenaeus
21390844|40956830|Litopenaeus
21390845|40956831|Litopenaeus
21390846|40956832|Litopenaeus
21390848|40956834|Litopenaeus
21390850|40956836|Litopenaeus
21390851|40956837|Litopenaeus
21390852|40956838|Litopenaeus
21390854|40956840|Litopenaeus
21390855|40956841|Litopenaeus
21390857|40956843|Litopenaeus
21390858|40956844|Litopenaeus
21390859|40956845|Litopenaeus
21390860|40956846|Litopenaeus
21390861|40956847|Litopenaeus
21390864|40956850|Litopenaeus
21390865|40956851|Litopenaeus
21390866|40956852|Litopenaeus
21390867|40956853|Litopenaeus
21390868|40956854|Litopenaeus
21390870|40956856|Litopenaeus
21390871|40956857|Litopenaeus
21390872|40956858|Litopenaeus
21390873|40956859|Litopenaeus
21390875|40956861|Litopenaeus
21390877|40956863|Litopenaeus
21390878|40956864|Litopenaeus
21390880|40956866|Litopenaeus
21390881|40956867|Litopenaeus
21390882|40956868|Litopenaeus
21390883|40956869|Litopenaeus
21390885|40956871|Litopenaeus
21390886|40956872|Litopenaeus
21390888|40956874|Litopenaeus
21390889|40956875|Litopenaeus
21390890|40956876|Litopenaeus
21390892|40956878|Litopenaeus
21390893|40956879|Litopenaeus
21390894|40956880|Litopenaeus
21390895|40956881|Litopenaeus
21390899|40956885|Litopenaeus
21390900|40956886|Litopenaeus
21390901|40956887|Litopenaeus
21390902|40956888|Litopenaeus
21390903|40956889|Litopenaeus
21390904|40956890|Litopenaeus
21390905|40956891|Litopenaeus
21390906|40956892|Litopenaeus
21390907|40956893|Litopenaeus
21390908|40956894|Litopenaeus
21390909|40956895|Litopenaeus
21390910|40956896|Litopenaeus
21390911|40956897|Litopenaeus
21390912|40956898|Litopenaeus
21390913|40956899|Litopenaeus
21390915|40956901|Litopenaeus
21390916|40956902|Litopenaeus
21390917|40956903|Litopenaeus
21390919|40956905|Litopenaeus
21390920|40956906|Litopenaeus
21390922|40956908|Litopenaeus
21390923|40956909|Litopenaeus
21390924|40956910|Litopenaeus
21390925|40956911|Litopenaeus
21390926|40956912|Litopenaeus
21390927|40956913|Litopenaeus
21390928|40956914|Litopenaeus
21390929|40956915|Litopenaeus
21390930|40956916|Litopenaeus
21390932|40956918|Litopenaeus
21390933|40956919|Litopenaeus
21390935|40956921|Litopenaeus
21390936|40956922|Litopenaeus
21390937|40956923|Litopenaeus
21390938|40956924|Litopenaeus
21390939|40956925|Litopenaeus
21390941|40956927|Litopenaeus
21390942|40956928|Litopenaeus
21390943|40956929|Litopenaeus
21390947|40956933|Litopenaeus
21390948|40956934|Litopenaeus
21390949|40956935|Litopenaeus
21390951|40956937|Litopenaeus
21390952|40956938|Litopenaeus
21390953|40956939|Litopenaeus
21390954|40956940|Litopenaeus
21390955|40956941|Litopenaeus
21390957|40956943|Litopenaeus
21390958|40956944|Litopenaeus
21390959|40956945|Litopenaeus
21390960|40956946|Litopenaeus
21390962|40956948|Litopenaeus
21390963|40956949|Litopenaeus
21390964|40956950|Litopenaeus
21390965|40956951|Litopenaeus
21390966|40956952|Litopenaeus
21390967|40956953|Litopenaeus
21390969|40956955|Litopenaeus
21390970|40956956|Litopenaeus
21390971|40956957|Litopenaeus
21390972|40956958|Litopenaeus
21390973|40956959|Litopenaeus
21390974|40956960|Litopenaeus
21390975|40956961|Litopenaeus
21390977|40956963|Litopenaeus
21390978|40956964|Litopenaeus
21390979|40956965|Litopenaeus
21390980|40956966|Litopenaeus
21390982|40956968|Litopenaeus
21390985|40956971|Litopenaeus
21390987|40956973|Litopenaeus
21390992|40956978|Litopenaeus
21390994|40956980|Litopenaeus
21391006|40956992|Litopenaeus
21391013|40956999|Litopenaeus
21391014|40957000|Litopenaeus
21391015|40957001|Litopenaeus
21391024|40957010|Litopenaeus
21391026|40957012|Litopenaeus
21391027|40957013|Litopenaeus
21391043|40957029|Litopenaeus
21391044|40957030|Litopenaeus
21391046|40957032|Litopenaeus
21391049|40957035|Litopenaeus
21391050|40957036|Litopenaeus
21391051|40957037|Litopenaeus
21391054|40957040|Litopenaeus
21391055|40957041|Litopenaeus
21391058|40957044|Litopenaeus
21391062|40957048|Litopenaeus
21391074|40957060|Litopenaeus
21391080|40957066|Litopenaeus
21391081|40957067|Litopenaeus
21391082|40957068|Litopenaeus
21391083|40957069|Litopenaeus
21391084|40957070|Litopenaeus
21391087|40957073|Litopenaeus
21391088|40957074|Litopenaeus
21391089|40957075|Litopenaeus
21391090|40957076|Litopenaeus
21391092|40957078|Litopenaeus
21391093|40957079|Litopenaeus
21391094|40957080|Litopenaeus
21391097|40957083|Litopenaeus
21391098|40957084|Litopenaeus
21391103|40957089|Litopenaeus
21391105|40957091|Litopenaeus
21391108|40957094|Litopenaeus
21391110|40957096|Litopenaeus
21391114|40957100|Litopenaeus
21391116|40957102|Litopenaeus
21391118|40957104|Litopenaeus
21391120|40957106|Litopenaeus
21391121|40957107|Litopenaeus
21391125|40957111|Litopenaeus
21391128|40957114|Litopenaeus
21391130|40957116|Litopenaeus
21391133|40957119|Litopenaeus
21391134|40957120|Litopenaeus
21391135|40957121|Litopenaeus
21391137|40957123|Litopenaeus
21391139|40957125|Litopenaeus
21391140|40957126|Litopenaeus
21391142|40957128|Litopenaeus
21391143|40957129|Litopenaeus
21391144|40957130|Litopenaeus
21391146|40957132|Litopenaeus
21391147|40957133|Litopenaeus
21391150|40957136|Litopenaeus
21391151|40957137|Litopenaeus
21391152|40957138|Litopenaeus
21391153|40957139|Litopenaeus
21391155|40957141|Litopenaeus
21391156|40957142|Litopenaeus
21391157|40957143|Litopenaeus
21391158|40957144|Litopenaeus
21391159|40957145|Litopenaeus
21391160|40957146|Litopenaeus
21391163|40957149|Litopenaeus
21391164|40957150|Litopenaeus
21391165|40957151|Litopenaeus
21391167|40957153|Litopenaeus
21391169|40957155|Litopenaeus
21391170|40957156|Litopenaeus
21391171|40957157|Litopenaeus
21391173|40957159|Litopenaeus
21391174|40957160|Litopenaeus
21391175|40957161|Litopenaeus
21391183|40957169|Litopenaeus
21391184|40957170|Litopenaeus
21391185|40957171|Litopenaeus
21391189|40957175|Litopenaeus
21391190|40957176|Litopenaeus
21391193|40957179|Litopenaeus
21391194|40957180|Litopenaeus
21391195|40957181|Litopenaeus
21391196|40957182|Litopenaeus
21391198|40957184|Litopenaeus
21391201|40957187|Litopenaeus
21391202|40957188|Litopenaeus
21391203|40957189|Litopenaeus
21391204|40957190|Litopenaeus
21391206|40957192|Litopenaeus
21391208|40957194|Litopenaeus
21391209|40957195|Litopenaeus
21391210|40957196|Litopenaeus
21391211|40957197|Litopenaeus
21391213|40957199|Litopenaeus
21391214|40957200|Litopenaeus
21391217|40957203|Litopenaeus
21391218|40957204|Litopenaeus
21391219|40957205|Litopenaeus
21391220|40957206|Litopenaeus
21391221|40957207|Litopenaeus
21391222|40957208|Litopenaeus
21391223|40957209|Litopenaeus
21391224|40957210|Litopenaeus
21391225|40957211|Litopenaeus
21391226|40957212|Litopenaeus
21391227|40957213|Litopenaeus
21391228|40957214|Litopenaeus
21391229|40957215|Litopenaeus
21391231|40957217|Litopenaeus
21391232|40957218|Litopenaeus
21391233|40957219|Litopenaeus
21391234|40957220|Litopenaeus
21391235|40957221|Litopenaeus
21391237|40957223|Litopenaeus
21391238|40957224|Litopenaeus
21391239|40957225|Litopenaeus
21391240|40957226|Litopenaeus
21391241|40957227|Litopenaeus
21391243|40957229|Litopenaeus
21391244|40957230|Litopenaeus
21391246|40957232|Litopenaeus
21391247|40957233|Litopenaeus
21391248|40957234|Litopenaeus
21391249|40957235|Litopenaeus
21391251|40957237|Litopenaeus
21391253|40957239|Litopenaeus
21391255|40957241|Litopenaeus
21391256|40957242|Litopenaeus
21391257|40957243|Litopenaeus
21391258|40957244|Litopenaeus
21391261|40957247|Litopenaeus
21391263|40957249|Litopenaeus
21391264|40957250|Litopenaeus
21391265|40957251|Litopenaeus
21391266|40957252|Litopenaeus
21391267|40957253|Litopenaeus
21391268|40957254|Litopenaeus
21391269|40957255|Litopenaeus
21391270|40957256|Litopenaeus
21391274|40957260|Litopenaeus
21391275|40957261|Litopenaeus
21391277|40957263|Litopenaeus
21391279|40957265|Litopenaeus
21391280|40957266|Litopenaeus
21391281|40957267|Litopenaeus
21391282|40957268|Litopenaeus
21391283|40957269|Litopenaeus
21391286|40957272|Litopenaeus
21391287|40957273|Litopenaeus
21391291|40957277|Litopenaeus
21391292|40957278|Litopenaeus
21391294|40957280|Litopenaeus
21391298|40957284|Litopenaeus
21391304|40957290|Litopenaeus
21391306|40957292|Litopenaeus
21391307|40957293|Litopenaeus
21391308|40957294|Litopenaeus
21391311|40957297|Litopenaeus
21391314|40957300|Litopenaeus
21391318|40957304|Litopenaeus
21391319|40957305|Litopenaeus
21391320|40957306|Litopenaeus
21391323|40957309|Litopenaeus
21391326|40957312|Litopenaeus
21391328|40957314|Litopenaeus
21391333|40957319|Litopenaeus
21391334|40957320|Litopenaeus
21391335|40957321|Litopenaeus
21391337|40957323|Litopenaeus
21391338|40957324|Litopenaeus
21391339|40957325|Litopenaeus
21391341|40957327|Litopenaeus
21391342|40957328|Litopenaeus
21391343|40957329|Litopenaeus
21391344|40957330|Litopenaeus
21391345|40957331|Litopenaeus
21391346|40957332|Litopenaeus
21391350|40957336|Litopenaeus
21391352|40957338|Litopenaeus
21391354|40957340|Litopenaeus
21391355|40957341|Litopenaeus
21391358|40957344|Litopenaeus
21391360|40957346|Litopenaeus
21391362|40957348|Litopenaeus
21391364|40957350|Litopenaeus
21391365|40957351|Litopenaeus
21391368|40957354|Litopenaeus
21391370|40957356|Litopenaeus
21391373|40957359|Litopenaeus
21391376|40957362|Litopenaeus
21391380|40957366|Litopenaeus
21391381|40957367|Litopenaeus
21391382|40957368|Litopenaeus
21391385|40957371|Litopenaeus
21391386|40957372|Litopenaeus
21391388|40957374|Litopenaeus
21391391|40957377|Litopenaeus
21391392|40957378|Litopenaeus
21391394|40957380|Litopenaeus
21391396|40957382|Litopenaeus
21391399|40957385|Litopenaeus
21391400|40957386|Litopenaeus
21391414|40957400|Litopenaeus
21391417|40957403|Litopenaeus
21391418|40957404|Litopenaeus
21391419|40957405|Litopenaeus
21391427|40957413|Litopenaeus
21391428|40957414|Litopenaeus
21391429|40957415|Litopenaeus
21391434|40957420|Litopenaeus
21391435|40957421|Litopenaeus
21391436|40957422|Litopenaeus
21391439|40957425|Litopenaeus
21391443|40957429|Litopenaeus
21391446|40957432|Litopenaeus
21391447|40957433|Litopenaeus
21391454|40957440|Litopenaeus
21391455|40957441|Litopenaeus
21391456|40957442|Litopenaeus
21391457|40957443|Litopenaeus
21391460|40957446|Litopenaeus
21391465|40957451|Litopenaeus
21391467|40957453|Litopenaeus
21391472|40957458|Litopenaeus
21391474|40957460|Litopenaeus
21391476|40957462|Litopenaeus
21391479|40957465|Litopenaeus
21391481|40957467|Litopenaeus
21391482|40957468|Litopenaeus
21391483|40957469|Litopenaeus
21391484|40957470|Litopenaeus
21391485|40957471|Litopenaeus
21391486|40957472|Litopenaeus
21391487|40957473|Litopenaeus
21391488|40957474|Litopenaeus
21391489|40957475|Litopenaeus
21391490|40957476|Litopenaeus
21391491|40957477|Litopenaeus
21391492|40957478|Litopenaeus
21391493|40957479|Litopenaeus
21391494|40957480|Litopenaeus
21391495|40957481|Litopenaeus
21391496|40957482|Litopenaeus
21391497|40957483|Litopenaeus
21391498|40957484|Litopenaeus
21391500|40957486|Litopenaeus
21391501|40957487|Litopenaeus
21391502|40957488|Litopenaeus
21391503|40957489|Litopenaeus
21391504|40957490|Litopenaeus
21391505|40957491|Litopenaeus
21391507|40957493|Litopenaeus
21391508|40957494|Litopenaeus
21391509|40957495|Litopenaeus
21391510|40957496|Litopenaeus
21391512|40957498|Litopenaeus
21391514|40957500|Litopenaeus
21391515|40957501|Litopenaeus
21391516|40957502|Litopenaeus
21391518|40957504|Litopenaeus
21391519|40957505|Litopenaeus
21391521|40957507|Litopenaeus
21391522|40957508|Litopenaeus
21391523|40957509|Litopenaeus
21391524|40957510|Litopenaeus
21391525|40957511|Litopenaeus
21391526|40957512|Litopenaeus
21391527|40957513|Litopenaeus
21391529|40957515|Litopenaeus
21391530|40957516|Litopenaeus
21391531|40957517|Litopenaeus
21391532|40957518|Litopenaeus
21391533|40957519|Litopenaeus
21391534|40957520|Litopenaeus
21391535|40957521|Litopenaeus
21391536|40957522|Litopenaeus
21391537|40957523|Litopenaeus
21391539|40957525|Litopenaeus
21391540|40957526|Litopenaeus
21391542|40957528|Litopenaeus
21391543|40957529|Litopenaeus
21391545|40957531|Litopenaeus
21391547|40957533|Litopenaeus
21391548|40957534|Litopenaeus
21391550|40957536|Litopenaeus
21391551|40957537|Litopenaeus
21391552|40957538|Litopenaeus
21391553|40957539|Litopenaeus
21391555|40957541|Litopenaeus
21391556|40957542|Litopenaeus
21391557|40957543|Litopenaeus
21391558|40957544|Litopenaeus
21391559|40957545|Litopenaeus
21391561|40957547|Litopenaeus
21391562|40957548|Litopenaeus
21391563|40957549|Litopenaeus
21391564|40957550|Litopenaeus
21391565|40957551|Litopenaeus
21391566|40957552|Litopenaeus
21391568|40957554|Litopenaeus
21391569|40957555|Litopenaeus
21391572|40957558|Litopenaeus
21391573|40957559|Litopenaeus
21391574|40957560|Litopenaeus
21391575|40957561|Litopenaeus
21391577|40957563|Litopenaeus
21391578|40957564|Litopenaeus
21391580|40957566|Litopenaeus
21391583|40957569|Litopenaeus
21391584|40957570|Litopenaeus
21391586|40957572|Litopenaeus
21391587|40957573|Litopenaeus
21391588|40957574|Litopenaeus
21391590|40957576|Litopenaeus
21391591|40957577|Litopenaeus
21391592|40957578|Litopenaeus
21391594|40957580|Litopenaeus
21391595|40957581|Litopenaeus
21391596|40957582|Litopenaeus
21391597|40957583|Litopenaeus
21391599|40957585|Litopenaeus
21391600|40957586|Litopenaeus
21391601|40957587|Litopenaeus
21391602|40957588|Litopenaeus
21391604|40957590|Litopenaeus
21391605|40957591|Litopenaeus
21391606|40957592|Litopenaeus
21391607|40957593|Litopenaeus
21391608|40957594|Litopenaeus
21391609|40957595|Litopenaeus
21391610|40957596|Litopenaeus
21391611|40957597|Litopenaeus
21391613|40957599|Litopenaeus
21391614|40957600|Litopenaeus
21391615|40957601|Litopenaeus
21391616|40957602|Litopenaeus
21391617|40957603|Litopenaeus
21391618|40957604|Litopenaeus
21391619|40957605|Litopenaeus
21391620|40957606|Litopenaeus
21391621|40957607|Litopenaeus
21391623|40957609|Litopenaeus
21391624|40957610|Litopenaeus
21391625|40957611|Litopenaeus
21391626|40957612|Litopenaeus
21391627|40957613|Litopenaeus
21391628|40957614|Litopenaeus
21391630|40957616|Litopenaeus
21391631|40957617|Litopenaeus
21391633|40957619|Litopenaeus
21391634|40957620|Litopenaeus
21391635|40957621|Litopenaeus
21391636|40957622|Litopenaeus
21391637|40957623|Litopenaeus
21391638|40957624|Litopenaeus
21391640|40957626|Litopenaeus
21391641|40957627|Litopenaeus
21391642|40957628|Litopenaeus
21391643|40957629|Litopenaeus
21391644|40957630|Litopenaeus
21391645|40957631|Litopenaeus
21391647|40957633|Litopenaeus
21391648|40957634|Litopenaeus
21391649|40957635|Litopenaeus
21391651|40957637|Litopenaeus
21391652|40957638|Litopenaeus
21391654|40957640|Litopenaeus
21391655|40957641|Litopenaeus
21391657|40957643|Litopenaeus
21391658|40957644|Litopenaeus
21391659|40957645|Litopenaeus
21391660|40957646|Litopenaeus
21391661|40957647|Litopenaeus
21391662|40957648|Litopenaeus
21391663|40957649|Litopenaeus
21391666|40957652|Litopenaeus
21391667|40957653|Litopenaeus
21391668|40957654|Litopenaeus
21391669|40957655|Litopenaeus
21391670|40957656|Litopenaeus
21391671|40957657|Litopenaeus
21391672|40957658|Litopenaeus
21391674|40957660|Litopenaeus
21391675|40957661|Litopenaeus
21391676|40957662|Litopenaeus
21391678|40957664|Litopenaeus
21391679|40957665|Litopenaeus
21391680|40957666|Litopenaeus
21391684|40957670|Litopenaeus
21391687|40957673|Litopenaeus
21391688|40957674|Litopenaeus
21391689|40957675|Litopenaeus
21391690|40957676|Litopenaeus
21391691|40957677|Litopenaeus
21391692|40957678|Litopenaeus
21391693|40957679|Litopenaeus
21391695|40957681|Litopenaeus
21391696|40957682|Litopenaeus
21391697|40957683|Litopenaeus
21391699|40957685|Litopenaeus
21391700|40957686|Litopenaeus
21391701|40957687|Litopenaeus
21391702|40957688|Litopenaeus
21391703|40957689|Litopenaeus
21391704|40957690|Litopenaeus
21391705|40957691|Litopenaeus
21391706|40957692|Litopenaeus
21391708|40957694|Litopenaeus
21391709|40957695|Litopenaeus
21391710|40957696|Litopenaeus
21391711|40957697|Litopenaeus
21391712|40957698|Litopenaeus
21391713|40957699|Litopenaeus
21391714|40957700|Litopenaeus
21391715|40957701|Litopenaeus
21391716|40957702|Litopenaeus
21391717|40957703|Litopenaeus
21391718|40957704|Litopenaeus
21391720|40957706|Litopenaeus
21391721|40957707|Litopenaeus
21391723|40957709|Litopenaeus
21391724|40957710|Litopenaeus
21391725|40957711|Litopenaeus
21391726|40957712|Litopenaeus
21391729|40957715|Litopenaeus
21391730|40957716|Litopenaeus
21391731|40957717|Litopenaeus
21391732|40957718|Litopenaeus
21391733|40957719|Litopenaeus
21391734|40957720|Litopenaeus
21391739|40957725|Litopenaeus
21391740|40957726|Litopenaeus
21391741|40957727|Litopenaeus
21391742|40957728|Litopenaeus
21391743|40957729|Litopenaeus
21391745|40957731|Litopenaeus
21391746|40957732|Litopenaeus
21391747|40957733|Litopenaeus
21391750|40957736|Litopenaeus
21391752|40957738|Litopenaeus
21391753|40957739|Litopenaeus
21391754|40957740|Litopenaeus
21391755|40957741|Litopenaeus
21391756|40957742|Litopenaeus
21391757|40957743|Litopenaeus
21391758|40957744|Litopenaeus
21391759|40957745|Litopenaeus
21391760|40957746|Litopenaeus
21391761|40957747|Litopenaeus
21391763|40957749|Litopenaeus
21391765|40957751|Litopenaeus
21391766|40957752|Litopenaeus
21391767|40957753|Litopenaeus
21391768|40957754|Litopenaeus
21391770|40957756|Litopenaeus
21391771|40957757|Litopenaeus
21391772|40957758|Litopenaeus
21391773|40957759|Litopenaeus
21391774|40957760|Litopenaeus
21391778|40957764|Litopenaeus
21391779|40957765|Litopenaeus
21391780|40957766|Litopenaeus
21391781|40957767|Litopenaeus
21391782|40957768|Litopenaeus
21391783|40957769|Litopenaeus
21391784|40957770|Litopenaeus
21391785|40957771|Litopenaeus
21391786|40957772|Litopenaeus
21391788|40957774|Litopenaeus
21391789|40957775|Litopenaeus
21391790|40957776|Litopenaeus
21391791|40957777|Litopenaeus
21391792|40957778|Litopenaeus
21391793|40957779|Litopenaeus
21391794|40957780|Litopenaeus
21391795|40957781|Litopenaeus
21391796|40957782|Litopenaeus
21391797|40957783|Litopenaeus
21391798|40957784|Litopenaeus
21391799|40957785|Litopenaeus
21391800|40957786|Litopenaeus
21391802|40957788|Litopenaeus
21391803|40957789|Litopenaeus
21391804|40957790|Litopenaeus
21391805|40957791|Litopenaeus
21391806|40957792|Litopenaeus
21391808|40957794|Litopenaeus
21391809|40957795|Litopenaeus
21391810|40957796|Litopenaeus
21391811|40957797|Litopenaeus
21391813|40957799|Litopenaeus
21391814|40957800|Litopenaeus
21391815|40957801|Litopenaeus
21391816|40957802|Litopenaeus
21391817|40957803|Litopenaeus
21391818|40957804|Litopenaeus
21391819|40957805|Litopenaeus
21391820|40957806|Litopenaeus
21391822|40957808|Litopenaeus
21391823|40957809|Litopenaeus
21391824|40957810|Litopenaeus
21391825|40957811|Litopenaeus
21391826|40957812|Litopenaeus
21391827|40957813|Litopenaeus
21391829|40957815|Litopenaeus
21391830|40957816|Litopenaeus
21391832|40957818|Litopenaeus
21391833|40957819|Litopenaeus
21391834|40957820|Litopenaeus
21391835|40957821|Litopenaeus
21391836|40957822|Litopenaeus
21391838|40957824|Litopenaeus
21391840|40957826|Litopenaeus
21391841|40957827|Litopenaeus
21391843|40957829|Litopenaeus
21391844|40957830|Litopenaeus
21391845|40957831|Litopenaeus
21391846|40957832|Litopenaeus
21391847|40957833|Litopenaeus
21391848|40957834|Litopenaeus
21391849|40957835|Litopenaeus
21391850|40957836|Litopenaeus
21391852|40957838|Litopenaeus
21391853|40957839|Litopenaeus
21391854|40957840|Litopenaeus
21391855|40957841|Litopenaeus
21391857|40957843|Litopenaeus
21391858|40957844|Litopenaeus
21391859|40957845|Litopenaeus
21391860|40957846|Litopenaeus
21391861|40957847|Litopenaeus
21391862|40957848|Litopenaeus
21391864|40957850|Litopenaeus
21391865|40957851|Litopenaeus
21391866|40957852|Litopenaeus
21391868|40957854|Litopenaeus
21391869|40957855|Litopenaeus
21391870|40957856|Litopenaeus
21391872|40957858|Litopenaeus
21391873|40957859|Litopenaeus
21391874|40957860|Litopenaeus
21391876|40957862|Litopenaeus
21391878|40957864|Litopenaeus
21391879|40957865|Litopenaeus
21391882|40957868|Litopenaeus
21391884|40957870|Litopenaeus
21391888|40957874|Litopenaeus
21391891|40957877|Litopenaeus
21391892|40957878|Litopenaeus
21391894|40957880|Litopenaeus
21391895|40957881|Litopenaeus
21391896|40957882|Litopenaeus
21391898|40957884|Litopenaeus
21391901|40957887|Litopenaeus
21391902|40957888|Litopenaeus
21391903|40957889|Litopenaeus
21391904|40957890|Litopenaeus
21391908|40957894|Litopenaeus
21391910|40957896|Litopenaeus
21391911|40957897|Litopenaeus
21391912|40957898|Litopenaeus
21391913|40957899|Litopenaeus
21391914|40957900|Litopenaeus
21391915|40957901|Litopenaeus
21391916|40957902|Litopenaeus
21391917|40957903|Litopenaeus
21391918|40957904|Litopenaeus
21391919|40957905|Litopenaeus
21391921|40957907|Litopenaeus
21391922|40957908|Litopenaeus
21391925|40957911|Litopenaeus
21391926|40957912|Litopenaeus
21391927|40957913|Litopenaeus
21391931|40957917|Litopenaeus
21391933|40957919|Litopenaeus
21391935|40957921|Litopenaeus
21391938|40957924|Litopenaeus
21391939|40957925|Litopenaeus
21391940|40957926|Litopenaeus
21391941|40957927|Litopenaeus
21391942|40957928|Litopenaeus
21391943|40957929|Litopenaeus
21391944|40957930|Litopenaeus
21391945|40957931|Litopenaeus
21391946|40957932|Litopenaeus
21391949|40957935|Litopenaeus
21391951|40957937|Litopenaeus
21391952|40957938|Litopenaeus
21391956|40957942|Litopenaeus
21391957|40957943|Litopenaeus
21391959|40957945|Litopenaeus
21391963|40957949|Litopenaeus
21391964|40957950|Litopenaeus
21391965|40957951|Litopenaeus
21391966|40957952|Litopenaeus
21391967|40957953|Litopenaeus
21391969|40957955|Litopenaeus
21391970|40957956|Litopenaeus
21391975|40957961|Litopenaeus
21391978|40957964|Litopenaeus
21391981|40957967|Litopenaeus
21391982|40957968|Litopenaeus
21391983|40957969|Litopenaeus
21391984|40957970|Litopenaeus
21391985|40957971|Litopenaeus
21391989|40957975|Litopenaeus
21391992|40957978|Litopenaeus
21391993|40957979|Litopenaeus
21391994|40957980|Litopenaeus
21391995|40957981|Litopenaeus
21391996|40957982|Litopenaeus
21391997|40957983|Litopenaeus
21392000|40957986|Litopenaeus
21392003|40957989|Litopenaeus
21392004|40957990|Litopenaeus
21392005|40957991|Litopenaeus
21392007|40957993|Litopenaeus
21392008|40957994|Litopenaeus
21392009|40957995|Litopenaeus
21392010|40957996|Litopenaeus
21392011|40957997|Litopenaeus
21392012|40957998|Litopenaeus
21392013|40957999|Litopenaeus
21392014|40958000|Litopenaeus
21392016|40958002|Litopenaeus
21392017|40958003|Litopenaeus
21392018|40958004|Litopenaeus
21392019|40958005|Litopenaeus
21392020|40958006|Litopenaeus
21392021|40958007|Litopenaeus
21392022|40958008|Litopenaeus
21392024|40958010|Litopenaeus
21392025|40958011|Litopenaeus
21392026|40958012|Litopenaeus
21392027|40958013|Litopenaeus
21392028|40958014|Litopenaeus
21392029|40958015|Litopenaeus
21392030|40958016|Litopenaeus
21392031|40958017|Litopenaeus
21392032|40958018|Litopenaeus
21392033|40958019|Litopenaeus
21392034|40958020|Litopenaeus
21392037|40958023|Litopenaeus
21392038|40958024|Litopenaeus
21392040|40958026|Litopenaeus
21392041|40958027|Litopenaeus
21392042|40958028|Litopenaeus
21392043|40958029|Litopenaeus
21392044|40958030|Litopenaeus
21392045|40958031|Litopenaeus
21392047|40958033|Litopenaeus
21392048|40958034|Litopenaeus
21392049|40958035|Litopenaeus
21392050|40958036|Litopenaeus
21392052|40958038|Litopenaeus
21392053|40958039|Litopenaeus
21392054|40958040|Litopenaeus
21392056|40958042|Litopenaeus
21392057|40958043|Litopenaeus
21392058|40958044|Litopenaeus
21392059|40958045|Litopenaeus
21392061|40958047|Litopenaeus
21392062|40958048|Litopenaeus
21392064|40958050|Litopenaeus
21392065|40958051|Litopenaeus
21392066|40958052|Litopenaeus
21392068|40958054|Litopenaeus
21392069|40958055|Litopenaeus
21392070|40958056|Litopenaeus
21392071|40958057|Litopenaeus
21392072|40958058|Litopenaeus
21392073|40958059|Litopenaeus
21392074|40958060|Litopenaeus
21392076|40958062|Litopenaeus
21392078|40958064|Litopenaeus
21392079|40958065|Litopenaeus
21392080|40958066|Litopenaeus
21392081|40958067|Litopenaeus
21392082|40958068|Litopenaeus
21392083|40958069|Litopenaeus
21392084|40958070|Litopenaeus
21392085|40958071|Litopenaeus
21392087|40958073|Litopenaeus
21392088|40958074|Litopenaeus
21392089|40958075|Litopenaeus
21392093|40958079|Litopenaeus
21392095|40958081|Litopenaeus
21392096|40958082|Litopenaeus
21392097|40958083|Litopenaeus
21392098|40958084|Litopenaeus
21392099|40958085|Litopenaeus
21392100|40958086|Litopenaeus
21392101|40958087|Litopenaeus
21392102|40958088|Litopenaeus
21392103|40958089|Litopenaeus
21392104|40958090|Litopenaeus
21392105|40958091|Litopenaeus
21392106|40958092|Litopenaeus
21392107|40958093|Litopenaeus
21392108|40958094|Litopenaeus
21392109|40958095|Litopenaeus
21392110|40958096|Litopenaeus
21392111|40958097|Litopenaeus
21392113|40958099|Litopenaeus
21392114|40958100|Litopenaeus
21392115|40958101|Litopenaeus
21392117|40958103|Litopenaeus
21392119|40958105|Litopenaeus
21392120|40958106|Litopenaeus
21392121|40958107|Litopenaeus
21392124|40958110|Litopenaeus
21392125|40958111|Litopenaeus
21392126|40958112|Litopenaeus
21392127|40958113|Litopenaeus
21392128|40958114|Litopenaeus
21392129|40958115|Litopenaeus
21392130|40958116|Litopenaeus
21392131|40958117|Litopenaeus
21392133|40958119|Litopenaeus
21392134|40958120|Litopenaeus
21392136|40958122|Litopenaeus
21392137|40958123|Litopenaeus
21392141|40958127|Litopenaeus
21392142|40958128|Litopenaeus
21392144|40958130|Litopenaeus
21392145|40958131|Litopenaeus
21392146|40958132|Litopenaeus
21392147|40958133|Litopenaeus
21392149|40958135|Litopenaeus
21392150|40958136|Litopenaeus
21392152|40958138|Litopenaeus
21392153|40958139|Litopenaeus
21392154|40958140|Litopenaeus
21392155|40958141|Litopenaeus
21392156|40958142|Litopenaeus
21392157|40958143|Litopenaeus
21392158|40958144|Litopenaeus
21392159|40958145|Litopenaeus
21392163|40958149|Litopenaeus
21392164|40958150|Litopenaeus
21392165|40958151|Litopenaeus
21392167|40958153|Litopenaeus
21392168|40958154|Litopenaeus
21392169|40958155|Litopenaeus
21392170|40958156|Litopenaeus
21392171|40958157|Litopenaeus
21392172|40958158|Litopenaeus
21392176|40958162|Litopenaeus
21392177|40958163|Litopenaeus
21392178|40958164|Litopenaeus
21392179|40958165|Litopenaeus
21392181|40958167|Litopenaeus
21392185|40958171|Litopenaeus
21392187|40958173|Litopenaeus
21392188|40958174|Litopenaeus
21392189|40958175|Litopenaeus
21392191|40958177|Litopenaeus
21392192|40958178|Litopenaeus
21392194|40958180|Litopenaeus
21392195|40958181|Litopenaeus
21392196|40958182|Litopenaeus
21392198|40958184|Litopenaeus
21392201|40958187|Litopenaeus
21392202|40958188|Litopenaeus
21392203|40958189|Litopenaeus
21392204|40958190|Litopenaeus
21392205|40958191|Litopenaeus
21392206|40958192|Litopenaeus
21392208|40958194|Litopenaeus
21392209|40958195|Litopenaeus
21392210|40958196|Litopenaeus
21392212|40958198|Litopenaeus
21392213|40958199|Litopenaeus
21392214|40958200|Litopenaeus
21392215|40958201|Litopenaeus
21392216|40958202|Litopenaeus
21392219|40958205|Litopenaeus
21392220|40958206|Litopenaeus
21392223|40958209|Litopenaeus
21392224|40958210|Litopenaeus
21392226|40958212|Litopenaeus
21392227|40958213|Litopenaeus
21392230|40958216|Litopenaeus
21392234|40958220|Litopenaeus
21392238|40958224|Litopenaeus
21392239|40958225|Litopenaeus
21392242|40958228|Litopenaeus
21392243|40958229|Litopenaeus
21392245|40958231|Litopenaeus
21392246|40958232|Litopenaeus
21392248|40958234|Litopenaeus
21392249|40958235|Litopenaeus
21392250|40958236|Litopenaeus
21392253|40958239|Litopenaeus
21392255|40958241|Litopenaeus
21392256|40958242|Litopenaeus
21392257|40958243|Litopenaeus
21392260|40958246|Litopenaeus
21392261|40958247|Litopenaeus
21392262|40958248|Litopenaeus
21392263|40958249|Litopenaeus
21392264|40958250|Litopenaeus
21392268|40958254|Litopenaeus
21392269|40958255|Litopenaeus
21392270|40958256|Litopenaeus
21392272|40958258|Litopenaeus
21392273|40958259|Litopenaeus
21392274|40958260|Litopenaeus
21392276|40958262|Litopenaeus
21392277|40958263|Litopenaeus
21392278|40958264|Litopenaeus
21392279|40958265|Litopenaeus
21392282|40958268|Litopenaeus
21392283|40958269|Litopenaeus
21392285|40958271|Litopenaeus
21392286|40958272|Litopenaeus
21392288|40958274|Litopenaeus
21392289|40958275|Litopenaeus
21392290|40958276|Litopenaeus
21392291|40958277|Litopenaeus
21392292|40958278|Litopenaeus
21392293|40958279|Litopenaeus
21392295|40958281|Litopenaeus
21392297|40958283|Litopenaeus
21392300|40958286|Litopenaeus
21392302|40958288|Litopenaeus
21392303|40958289|Litopenaeus
21392304|40958290|Litopenaeus
21392310|40958296|Litopenaeus
21392312|40958298|Litopenaeus
21392316|40958302|Litopenaeus
21392317|40958303|Litopenaeus
21392319|40958305|Litopenaeus
21392322|40958308|Litopenaeus
21392323|40958309|Litopenaeus
21392324|40958310|Litopenaeus
21392325|40958311|Litopenaeus
21392326|40958312|Litopenaeus
21392328|40958314|Litopenaeus
21392329|40958315|Litopenaeus
21392332|40958318|Litopenaeus
21392339|40958325|Litopenaeus
21392340|40958326|Litopenaeus
21392341|40958327|Litopenaeus
21392342|40958328|Litopenaeus
21392344|40958330|Litopenaeus
21392346|40958332|Litopenaeus
21392349|40958335|Litopenaeus
21392350|40958336|Litopenaeus
21392352|40958338|Litopenaeus
21392354|40958340|Litopenaeus
21392355|40958341|Litopenaeus
21392356|40958342|Litopenaeus
21392357|40958343|Litopenaeus
21392360|40958346|Litopenaeus
21392361|40958347|Litopenaeus
21392365|40958351|Litopenaeus
21392368|40958354|Litopenaeus
21392370|40958356|Litopenaeus
21392371|40958357|Litopenaeus
21392372|40958358|Litopenaeus
21392374|40958360|Litopenaeus
21392375|40958361|Litopenaeus
21392376|40958362|Litopenaeus
21392378|40958364|Litopenaeus
21392379|40958365|Litopenaeus
21392380|40958366|Litopenaeus
21392381|40958367|Litopenaeus
21392382|40958368|Litopenaeus
21392383|40958369|Litopenaeus
21392385|40958371|Litopenaeus
21392386|40958372|Litopenaeus
21392387|40958373|Litopenaeus
21392389|40958375|Litopenaeus
21392390|40958376|Litopenaeus
21392391|40958377|Litopenaeus
21392392|40958378|Litopenaeus
21392393|40958379|Litopenaeus
21392394|40958380|Litopenaeus
21392395|40958381|Litopenaeus
21392398|40958384|Litopenaeus
21392399|40958385|Litopenaeus
21392400|40958386|Litopenaeus
21392401|40958387|Litopenaeus
21392402|40958388|Litopenaeus
21392403|40958389|Litopenaeus
21392404|40958390|Litopenaeus
21392405|40958391|Litopenaeus
21392406|40958392|Litopenaeus
21392407|40958393|Litopenaeus
21392408|40958394|Litopenaeus
21392409|40958395|Litopenaeus
21392410|40958396|Litopenaeus
21392411|40958397|Litopenaeus
21392412|40958398|Litopenaeus
21392413|40958399|Litopenaeus
21392415|40958401|Litopenaeus
21392416|40958402|Litopenaeus
21392417|40958403|Litopenaeus
21392418|40958404|Litopenaeus
21392419|40958405|Litopenaeus
21392420|40958406|Litopenaeus
21392421|40958407|Litopenaeus
21392422|40958408|Litopenaeus
21392423|40958409|Litopenaeus
21392425|40958411|Litopenaeus
21392427|40958413|Litopenaeus
21392428|40958414|Litopenaeus
21392430|40958416|Litopenaeus
21392431|40958417|Litopenaeus
21392432|40958418|Litopenaeus
21392433|40958419|Litopenaeus
21392437|40958423|Litopenaeus
21392438|40958424|Litopenaeus
21392439|40958425|Litopenaeus
21392440|40958426|Litopenaeus
21392442|40958428|Litopenaeus
21392443|40958429|Litopenaeus
21392444|40958430|Litopenaeus
21392445|40958431|Litopenaeus
21392446|40958432|Litopenaeus
21392447|40958433|Litopenaeus
21392448|40958434|Litopenaeus
21392449|40958435|Litopenaeus
21392450|40958436|Litopenaeus
21392452|40958438|Litopenaeus
21392453|40958439|Litopenaeus
21392454|40958440|Litopenaeus
21392457|40958443|Litopenaeus
21392458|40958444|Litopenaeus
21392459|40958445|Litopenaeus
21392460|40958446|Litopenaeus
21392461|40958447|Litopenaeus
21392462|40958448|Litopenaeus
21392463|40958449|Litopenaeus
21392464|40958450|Litopenaeus
21392465|40958451|Litopenaeus
21392466|40958452|Litopenaeus
21392467|40958453|Litopenaeus
21392468|40958454|Litopenaeus
21392469|40958455|Litopenaeus
21392471|40958457|Litopenaeus
21392472|40958458|Litopenaeus
21392474|40958460|Litopenaeus
21392475|40958461|Litopenaeus
21392477|40958463|Litopenaeus
21392478|40958464|Litopenaeus
21392479|40958465|Litopenaeus
21392480|40958466|Litopenaeus
21392481|40958467|Litopenaeus
21392482|40958468|Litopenaeus
21392483|40958469|Litopenaeus
21392484|40958470|Litopenaeus
21392485|40958471|Litopenaeus
21392486|40958472|Litopenaeus
21392487|40958473|Litopenaeus
21392488|40958474|Litopenaeus
21392489|40958475|Litopenaeus
21392490|40958476|Litopenaeus
21392492|40958478|Litopenaeus
21392493|40958479|Litopenaeus
21392494|40958480|Litopenaeus
21392495|40958481|Litopenaeus
21392496|40958482|Litopenaeus
21392500|40958486|Litopenaeus
21392501|40958487|Litopenaeus
21392503|40958489|Litopenaeus
21392504|40958490|Litopenaeus
21392505|40958491|Litopenaeus
21392506|40958492|Litopenaeus
21392509|40958495|Litopenaeus
21392510|40958496|Litopenaeus
21392511|40958497|Litopenaeus
21392513|40958499|Litopenaeus
21392514|40958500|Litopenaeus
21392515|40958501|Litopenaeus
21392516|40958502|Litopenaeus
21392517|40958503|Litopenaeus
21392518|40958504|Litopenaeus
21392519|40958505|Litopenaeus
21392521|40958507|Litopenaeus
21392522|40958508|Litopenaeus
21392524|40958510|Litopenaeus
21392525|40958511|Litopenaeus
21392526|40958512|Litopenaeus
21392527|40958513|Litopenaeus
21392528|40958514|Litopenaeus
21392529|40958515|Litopenaeus
21392530|40958516|Litopenaeus
21392531|40958517|Litopenaeus
21392532|40958518|Litopenaeus
21392533|40958519|Litopenaeus
21392534|40958520|Litopenaeus
21392535|40958521|Litopenaeus
21392536|40958522|Litopenaeus
21392538|40958524|Litopenaeus
21392539|40958525|Litopenaeus
21392540|40958526|Litopenaeus
21392542|40958528|Litopenaeus
21392543|40958529|Litopenaeus
21392544|40958530|Litopenaeus
21392545|40958531|Litopenaeus
21392547|40958533|Litopenaeus
21392550|40958536|Litopenaeus
21392551|40958537|Litopenaeus
21392552|40958538|Litopenaeus
21392554|40958540|Litopenaeus
21392556|40958542|Litopenaeus
21392557|40958543|Litopenaeus
21392559|40958545|Litopenaeus
21392561|40958547|Litopenaeus
21392563|40958549|Litopenaeus
21392564|40958550|Litopenaeus
21392565|40958551|Litopenaeus
21392566|40958552|Litopenaeus
21392567|40958553|Litopenaeus
21392568|40958554|Litopenaeus
21392569|40958555|Litopenaeus
21392570|40958556|Litopenaeus
21392572|40958558|Litopenaeus
21392575|40958561|Litopenaeus
21392576|40958562|Litopenaeus
21392577|40958563|Litopenaeus
21392578|40958564|Litopenaeus
21392579|40958565|Litopenaeus
21392581|40958567|Litopenaeus
21392582|40958568|Litopenaeus
21392583|40958569|Litopenaeus
21392585|40958571|Litopenaeus
21392586|40958572|Litopenaeus
21392587|40958573|Litopenaeus
21392590|40958576|Litopenaeus
21392592|40958578|Litopenaeus
21392594|40958580|Litopenaeus
21392595|40958581|Litopenaeus
21392599|40958585|Litopenaeus
21392600|40958586|Litopenaeus
21392601|40958587|Litopenaeus
21392602|40958588|Litopenaeus
21392603|40958589|Litopenaeus
21392605|40958591|Litopenaeus
21392606|40958592|Litopenaeus
21392608|40958594|Litopenaeus
21392609|40958595|Litopenaeus
21392611|40958597|Litopenaeus
21392612|40958598|Litopenaeus
21392613|40958599|Litopenaeus
21392615|40958601|Litopenaeus
21392616|40958602|Litopenaeus
21392617|40958603|Litopenaeus
21392618|40958604|Litopenaeus
21392619|40958605|Litopenaeus
21392620|40958606|Litopenaeus
21392621|40958607|Litopenaeus
21392623|40958609|Litopenaeus
21392625|40958611|Litopenaeus
21392626|40958612|Litopenaeus
21392627|40958613|Litopenaeus
21392628|40958614|Litopenaeus
21392629|40958615|Litopenaeus
21392630|40958616|Litopenaeus
21392631|40958617|Litopenaeus
21392632|40958618|Litopenaeus
21392634|40958620|Litopenaeus
21392635|40958621|Litopenaeus
21392636|40958622|Litopenaeus
21392637|40958623|Litopenaeus
21392638|40958624|Litopenaeus
21392639|40958625|Litopenaeus
21392641|40958627|Litopenaeus
21410579|41019562|Litopenaeus
21410581|41019564|Litopenaeus
21410582|41019565|Litopenaeus
21410583|41019566|Litopenaeus
21410584|41019567|Litopenaeus
21410585|41019568|Litopenaeus
21410586|41019569|Litopenaeus
21410589|41019572|Litopenaeus
21410590|41019573|Litopenaeus
21410592|41019575|Litopenaeus
21410593|41019576|Litopenaeus
21410596|41019579|Litopenaeus
21410597|41019580|Litopenaeus
21410598|41019581|Litopenaeus
21410599|41019582|Litopenaeus
21410600|41019583|Litopenaeus
21410606|41019589|Litopenaeus
21410607|41019590|Litopenaeus
21410609|41019592|Litopenaeus
21410610|41019593|Litopenaeus
21410611|41019594|Litopenaeus
21410612|41019595|Litopenaeus
21410613|41019596|Litopenaeus
21410614|41019597|Litopenaeus
21410615|41019598|Litopenaeus
21410616|41019599|Litopenaeus
21410617|41019600|Litopenaeus
21410619|41019602|Litopenaeus
21410621|41019604|Litopenaeus
21410622|41019605|Litopenaeus
21410623|41019606|Litopenaeus
21410624|41019607|Litopenaeus
21410627|41019610|Litopenaeus
21410628|41019611|Litopenaeus
21410629|41019612|Litopenaeus
21410630|41019613|Litopenaeus
21410631|41019614|Litopenaeus
21410633|41019616|Litopenaeus
21410634|41019617|Litopenaeus
21410636|41019619|Litopenaeus
21410637|41019620|Litopenaeus
21410638|41019621|Litopenaeus
21410639|41019622|Litopenaeus
21410640|41019623|Litopenaeus
21410642|41019625|Litopenaeus
21410643|41019626|Litopenaeus
21410644|41019627|Litopenaeus
21410648|41019631|Litopenaeus
21410650|41019633|Litopenaeus
21410651|41019634|Litopenaeus
21410652|41019635|Litopenaeus
21410653|41019636|Litopenaeus
21410655|41019638|Litopenaeus
21410658|41019641|Litopenaeus
21410659|41019642|Litopenaeus
21410662|41019645|Litopenaeus
21410663|41019646|Litopenaeus
21410664|41019647|Litopenaeus
21410665|41019648|Litopenaeus
21410666|41019649|Litopenaeus
21410668|41019651|Litopenaeus
21410669|41019652|Litopenaeus
21410670|41019653|Litopenaeus
21410671|41019654|Litopenaeus
21410674|41019657|Litopenaeus
21410677|41019660|Litopenaeus
21410678|41019661|Litopenaeus
21410679|41019662|Litopenaeus
21410680|41019663|Litopenaeus
21410683|41019666|Litopenaeus
21410684|41019667|Litopenaeus
21410685|41019668|Litopenaeus
21410687|41019670|Litopenaeus
21410688|41019671|Litopenaeus
21410689|41019672|Litopenaeus
21410690|41019673|Litopenaeus
21410693|41019676|Litopenaeus
21410695|41019678|Litopenaeus
21410696|41019679|Litopenaeus
21410697|41019680|Litopenaeus
21410701|41019684|Litopenaeus
21410702|41019685|Litopenaeus
21410703|41019686|Litopenaeus
21410705|41019688|Litopenaeus
21410707|41019690|Litopenaeus
21410710|41019693|Litopenaeus
21410711|41019694|Litopenaeus
21410712|41019695|Litopenaeus
21410713|41019696|Litopenaeus
21410714|41019697|Litopenaeus
21410715|41019698|Litopenaeus
21410719|41019702|Litopenaeus
21410721|41019704|Litopenaeus
21410722|41019705|Litopenaeus
21410724|41019707|Litopenaeus
21410726|41019709|Litopenaeus
21410728|41019711|Litopenaeus
21410729|41019712|Litopenaeus
21410730|41019713|Litopenaeus
21410731|41019714|Litopenaeus
21410733|41019716|Litopenaeus
21410735|41019718|Litopenaeus
21410738|41019721|Litopenaeus
21410739|41019722|Litopenaeus
21410740|41019723|Litopenaeus
21410741|41019724|Litopenaeus
21410742|41019725|Litopenaeus
21410743|41019726|Litopenaeus
21410744|41019727|Litopenaeus
21410745|41019728|Litopenaeus
21410746|41019729|Litopenaeus
21410747|41019730|Litopenaeus
21410748|41019731|Litopenaeus
21410749|41019732|Litopenaeus
21410751|41019734|Litopenaeus
21410752|41019735|Litopenaeus
21410754|41019737|Litopenaeus
21410756|41019739|Litopenaeus
21410757|41019740|Litopenaeus
21410758|41019741|Litopenaeus
21410759|41019742|Litopenaeus
21410761|41019744|Litopenaeus
21410762|41019745|Litopenaeus
21410763|41019746|Litopenaeus
21410764|41019747|Litopenaeus
21410765|41019748|Litopenaeus
21410766|41019749|Litopenaeus
21410767|41019750|Litopenaeus
21410768|41019751|Litopenaeus
21410769|41019752|Litopenaeus
21410771|41019754|Litopenaeus
21410772|41019755|Litopenaeus
21410773|41019756|Litopenaeus
21410774|41019757|Litopenaeus
21410775|41019758|Litopenaeus
21410776|41019759|Litopenaeus
21410777|41019760|Litopenaeus
21410778|41019761|Litopenaeus
21410779|41019762|Litopenaeus
21410780|41019763|Litopenaeus
21410781|41019764|Litopenaeus
21410782|41019765|Litopenaeus
21410783|41019766|Litopenaeus
21410784|41019767|Litopenaeus
21410785|41019768|Litopenaeus
21410786|41019769|Litopenaeus
21410787|41019770|Litopenaeus
21410788|41019771|Litopenaeus
21410789|41019772|Litopenaeus
21410790|41019773|Litopenaeus
21410791|41019774|Litopenaeus
21410792|41019775|Litopenaeus
21410793|41019776|Litopenaeus
21410794|41019777|Litopenaeus
21410796|41019779|Litopenaeus
21410797|41019780|Litopenaeus
21410798|41019781|Litopenaeus
21410799|41019782|Litopenaeus
21410800|41019783|Litopenaeus
21410801|41019784|Litopenaeus
21410802|41019785|Litopenaeus
21410803|41019786|Litopenaeus
21410804|41019787|Litopenaeus
21410805|41019788|Litopenaeus
21410806|41019789|Litopenaeus
21410807|41019790|Litopenaeus
21410808|41019791|Litopenaeus
21410809|41019792|Litopenaeus
21410810|41019793|Litopenaeus
21410811|41019794|Litopenaeus
21410812|41019795|Litopenaeus
21410813|41019796|Litopenaeus
21410814|41019797|Litopenaeus
21410815|41019798|Litopenaeus
21410816|41019799|Litopenaeus
21410817|41019800|Litopenaeus
21410819|41019802|Litopenaeus
21410820|41019803|Litopenaeus
21410821|41019804|Litopenaeus
21410822|41019805|Litopenaeus
21410823|41019806|Litopenaeus
21410824|41019807|Litopenaeus
21410825|41019808|Litopenaeus
21410826|41019809|Litopenaeus
21410827|41019810|Litopenaeus
21410828|41019811|Litopenaeus
21410829|41019812|Litopenaeus
21410831|41019814|Litopenaeus
21410832|41019815|Litopenaeus
21410833|41019816|Litopenaeus
21410834|41019817|Litopenaeus
21410835|41019818|Litopenaeus
21410837|41019820|Litopenaeus
21410839|41019822|Litopenaeus
21410840|41019823|Litopenaeus
21410841|41019824|Litopenaeus
21410842|41019825|Litopenaeus
21410843|41019826|Litopenaeus
21410844|41019827|Litopenaeus
21410845|41019828|Litopenaeus
21410846|41019829|Litopenaeus
21410847|41019830|Litopenaeus
21410848|41019831|Litopenaeus
21410850|41019833|Litopenaeus
21410851|41019834|Litopenaeus
21410852|41019835|Litopenaeus
21410854|41019837|Litopenaeus
21410855|41019838|Litopenaeus
21410859|41019842|Litopenaeus
21410861|41019844|Litopenaeus
21410862|41019845|Litopenaeus
21410863|41019846|Litopenaeus
21410864|41019847|Litopenaeus
21410865|41019848|Litopenaeus
21410866|41019849|Litopenaeus
21410868|41019851|Litopenaeus
21410870|41019853|Litopenaeus
21410871|41019854|Litopenaeus
21410874|41019857|Litopenaeus
21410875|41019858|Litopenaeus
21410876|41019859|Litopenaeus
21410880|41019863|Litopenaeus
21410881|41019864|Litopenaeus
21410882|41019865|Litopenaeus
21410883|41019866|Litopenaeus
21410886|41019869|Litopenaeus
21410887|41019870|Litopenaeus
21410888|41019871|Litopenaeus
21410891|41019874|Litopenaeus
21410892|41019875|Litopenaeus
21410895|41019878|Litopenaeus
21410896|41019879|Litopenaeus
21410897|41019880|Litopenaeus
21410899|41019882|Litopenaeus
21410900|41019883|Litopenaeus
21410904|41019887|Litopenaeus
21410906|41019889|Litopenaeus
21410908|41019891|Litopenaeus
21410909|41019892|Litopenaeus
21410910|41019893|Litopenaeus
21410911|41019894|Litopenaeus
21410914|41019897|Litopenaeus
21410915|41019898|Litopenaeus
21410917|41019900|Litopenaeus
21410918|41019901|Litopenaeus
21410919|41019902|Litopenaeus
21410920|41019903|Litopenaeus
21410921|41019904|Litopenaeus
21410922|41019905|Litopenaeus
21410923|41019906|Litopenaeus
21410926|41019909|Litopenaeus
21410927|41019910|Litopenaeus
21410928|41019911|Litopenaeus
21410929|41019912|Litopenaeus
21410932|41019915|Litopenaeus
21410933|41019916|Litopenaeus
21410934|41019917|Litopenaeus
21410935|41019918|Litopenaeus
21410936|41019919|Litopenaeus
21410937|41019920|Litopenaeus
21410938|41019921|Litopenaeus
21410939|41019922|Litopenaeus
21410940|41019923|Litopenaeus
21410941|41019924|Litopenaeus
21410943|41019926|Litopenaeus
21410945|41019928|Litopenaeus
21410946|41019929|Litopenaeus
21410947|41019930|Litopenaeus
21410949|41019932|Litopenaeus
21410950|41019933|Litopenaeus
21410955|41019938|Litopenaeus
21410957|41019940|Litopenaeus
21410959|41019942|Litopenaeus
21410960|41019943|Litopenaeus
21410961|41019944|Litopenaeus
21410962|41019945|Litopenaeus
21410963|41019946|Litopenaeus
21410967|41019950|Litopenaeus
21410969|41019952|Litopenaeus
21410970|41019953|Litopenaeus
21410971|41019954|Litopenaeus
21410975|41019958|Litopenaeus
21410976|41019959|Litopenaeus
21410979|41019962|Litopenaeus
21410981|41019964|Litopenaeus
21410982|41019965|Litopenaeus
21410984|41019967|Litopenaeus
21410987|41019970|Litopenaeus
21410989|41019972|Litopenaeus
21410995|41019978|Litopenaeus
21410998|41019981|Litopenaeus
21410999|41019982|Litopenaeus
21411000|41019983|Litopenaeus
21411001|41019984|Litopenaeus
21411003|41019986|Litopenaeus
21411004|41019987|Litopenaeus
21411007|41019990|Litopenaeus
21411009|41019992|Litopenaeus
21411011|41019994|Litopenaeus
21411013|41019996|Litopenaeus
21411014|41019997|Litopenaeus
21411015|41019998|Litopenaeus
21411017|41020000|Litopenaeus
21411018|41020001|Litopenaeus
21411020|41020003|Litopenaeus
21411021|41020004|Litopenaeus
21411022|41020005|Litopenaeus
21411023|41020006|Litopenaeus
21411024|41020007|Litopenaeus
21411025|41020008|Litopenaeus
21411026|41020009|Litopenaeus
21411027|41020010|Litopenaeus
21411029|41020012|Litopenaeus
21411030|41020013|Litopenaeus
21411031|41020014|Litopenaeus
21411035|41020018|Litopenaeus
21411036|41020019|Litopenaeus
21411037|41020020|Litopenaeus
21411040|41020023|Litopenaeus
21411041|41020024|Litopenaeus
21411043|41020026|Litopenaeus
21411044|41020027|Litopenaeus
21411046|41020029|Litopenaeus
21411048|41020031|Litopenaeus
21411049|41020032|Litopenaeus
21411050|41020033|Litopenaeus
21411051|41020034|Litopenaeus
21411053|41020036|Litopenaeus
21411056|41020039|Litopenaeus
21411058|41020041|Litopenaeus
21411059|41020042|Litopenaeus
21411061|41020044|Litopenaeus
21411062|41020045|Litopenaeus
21411064|41020047|Litopenaeus
21411066|41020049|Litopenaeus
21411067|41020050|Litopenaeus
21411068|41020051|Litopenaeus
21411070|41020053|Litopenaeus
21411071|41020054|Litopenaeus
21411073|41020056|Litopenaeus
21411074|41020057|Litopenaeus
21411076|41020059|Litopenaeus
21411077|41020060|Litopenaeus
21411079|41020062|Litopenaeus
21411080|41020063|Litopenaeus
21411081|41020064|Litopenaeus
21411083|41020066|Litopenaeus
21411084|41020067|Litopenaeus
21411085|41020068|Litopenaeus
21411086|41020069|Litopenaeus
21411088|41020071|Litopenaeus
21411089|41020072|Litopenaeus
21411090|41020073|Litopenaeus
21411091|41020074|Litopenaeus
21411093|41020076|Litopenaeus
21411095|41020078|Litopenaeus
21411097|41020080|Litopenaeus
21411098|41020081|Litopenaeus
21411099|41020082|Litopenaeus
21411100|41020083|Litopenaeus
21411102|41020085|Litopenaeus
21411103|41020086|Litopenaeus
21411104|41020087|Litopenaeus
21411105|41020088|Litopenaeus
21411106|41020089|Litopenaeus
21411107|41020090|Litopenaeus
21411110|41020093|Litopenaeus
21411111|41020094|Litopenaeus
21411112|41020095|Litopenaeus
21411113|41020096|Litopenaeus
21411114|41020097|Litopenaeus
21411115|41020098|Litopenaeus
21411116|41020099|Litopenaeus
21411117|41020100|Litopenaeus
21411119|41020102|Litopenaeus
21411122|41020105|Litopenaeus
21411123|41020106|Litopenaeus
21411124|41020107|Litopenaeus
21411125|41020108|Litopenaeus
21411127|41020110|Litopenaeus
21411128|41020111|Litopenaeus
21411134|41020117|Litopenaeus
21411135|41020118|Litopenaeus
21411136|41020119|Litopenaeus
21411137|41020120|Litopenaeus
21411138|41020121|Litopenaeus
21411140|41020123|Litopenaeus
21411141|41020124|Litopenaeus
21411142|41020125|Litopenaeus
21411143|41020126|Litopenaeus
21411144|41020127|Litopenaeus
21411145|41020128|Litopenaeus
21411146|41020129|Litopenaeus
21411148|41020131|Litopenaeus
21411149|41020132|Litopenaeus
21411152|41020135|Litopenaeus
21411153|41020136|Litopenaeus
21411154|41020137|Litopenaeus
21411155|41020138|Litopenaeus
21411156|41020139|Litopenaeus
21411157|41020140|Litopenaeus
21411158|41020141|Litopenaeus
21411159|41020142|Litopenaeus
21411160|41020143|Litopenaeus
21411161|41020144|Litopenaeus
21411162|41020145|Litopenaeus
21411163|41020146|Litopenaeus
21411164|41020147|Litopenaeus
21411165|41020148|Litopenaeus
21411166|41020149|Litopenaeus
21411168|41020151|Litopenaeus
21411169|41020152|Litopenaeus
21411170|41020153|Litopenaeus
21411171|41020154|Litopenaeus
21411172|41020155|Litopenaeus
21411173|41020156|Litopenaeus
21411174|41020157|Litopenaeus
21411175|41020158|Litopenaeus
21411178|41020161|Litopenaeus
21411181|41020164|Litopenaeus
21411185|41020168|Litopenaeus
21411186|41020169|Litopenaeus
21411187|41020170|Litopenaeus
21411189|41020172|Litopenaeus
21411192|41020175|Litopenaeus
21411193|41020176|Litopenaeus
21411195|41020178|Litopenaeus
21411196|41020179|Litopenaeus
21411198|41020181|Litopenaeus
21411199|41020182|Litopenaeus
21411200|41020183|Litopenaeus
21411201|41020184|Litopenaeus
21411202|41020185|Litopenaeus
21411203|41020186|Litopenaeus
21411204|41020187|Litopenaeus
21411205|41020188|Litopenaeus
21411206|41020189|Litopenaeus
21411207|41020190|Litopenaeus
21411208|41020191|Litopenaeus
21411209|41020192|Litopenaeus
21411210|41020193|Litopenaeus
21411211|41020194|Litopenaeus
21411212|41020195|Litopenaeus
21411213|41020196|Litopenaeus
21411214|41020197|Litopenaeus
21411216|41020199|Litopenaeus
21411217|41020200|Litopenaeus
21411218|41020201|Litopenaeus
21411219|41020202|Litopenaeus
21411220|41020203|Litopenaeus
21411221|41020204|Litopenaeus
21411222|41020205|Litopenaeus
21411223|41020206|Litopenaeus
21411224|41020207|Litopenaeus
21411225|41020208|Litopenaeus
21411226|41020209|Litopenaeus
21411227|41020210|Litopenaeus
21411229|41020212|Litopenaeus
21411230|41020213|Litopenaeus
21411231|41020214|Litopenaeus
21411232|41020215|Litopenaeus
21411233|41020216|Litopenaeus
21411235|41020218|Litopenaeus
21411237|41020220|Litopenaeus
21411239|41020222|Litopenaeus
21411240|41020223|Litopenaeus
21411241|41020224|Litopenaeus
21411242|41020225|Litopenaeus
21411243|41020226|Litopenaeus
21411244|41020227|Litopenaeus
21411245|41020228|Litopenaeus
21411246|41020229|Litopenaeus
21411247|41020230|Litopenaeus
21411248|41020231|Litopenaeus
21411249|41020232|Litopenaeus
21411250|41020233|Litopenaeus
21411251|41020234|Litopenaeus
21411252|41020235|Litopenaeus
21411253|41020236|Litopenaeus
21411254|41020237|Litopenaeus
21411255|41020238|Litopenaeus
21411256|41020239|Litopenaeus
21411257|41020240|Litopenaeus
21411258|41020241|Litopenaeus
21411259|41020242|Litopenaeus
21411260|41020243|Litopenaeus
21411262|41020245|Litopenaeus
21411263|41020246|Litopenaeus
21411264|41020247|Litopenaeus
21411267|41020250|Litopenaeus
21411268|41020251|Litopenaeus
21411269|41020252|Litopenaeus
21411270|41020253|Litopenaeus
21411271|41020254|Litopenaeus
21411272|41020255|Litopenaeus
21411273|41020256|Litopenaeus
21411274|41020257|Litopenaeus
21411275|41020258|Litopenaeus
21411276|41020259|Litopenaeus
21411278|41020261|Litopenaeus
21411281|41020264|Litopenaeus
21411283|41020266|Litopenaeus
21411284|41020267|Litopenaeus
21411285|41020268|Litopenaeus
21411287|41020270|Litopenaeus
21411288|41020271|Litopenaeus
21411289|41020272|Litopenaeus
21411291|41020274|Litopenaeus
21411294|41020277|Litopenaeus
21411296|41020279|Litopenaeus
21411297|41020280|Litopenaeus
21411301|41020284|Litopenaeus
21411303|41020286|Litopenaeus
21411304|41020287|Litopenaeus
21411305|41020288|Litopenaeus
21411306|41020289|Litopenaeus
21411308|41020291|Litopenaeus
21411309|41020292|Litopenaeus
21411310|41020293|Litopenaeus
21411311|41020294|Litopenaeus
21411313|41020296|Litopenaeus
21411314|41020297|Litopenaeus
21411315|41020298|Litopenaeus
21411319|41020302|Litopenaeus
21411320|41020303|Litopenaeus
21411321|41020304|Litopenaeus
21411322|41020305|Litopenaeus
21411323|41020306|Litopenaeus
21411324|41020307|Litopenaeus
21411326|41020309|Litopenaeus
21411327|41020310|Litopenaeus
21411328|41020311|Litopenaeus
21411329|41020312|Litopenaeus
21411330|41020313|Litopenaeus
21411333|41020316|Litopenaeus
21411334|41020317|Litopenaeus
21411335|41020318|Litopenaeus
21411337|41020320|Litopenaeus
21411339|41020322|Litopenaeus
21411342|41020325|Litopenaeus
21411343|41020326|Litopenaeus
21411344|41020327|Litopenaeus
21411345|41020328|Litopenaeus
21411348|41020331|Litopenaeus
21411350|41020333|Litopenaeus
21411352|41020335|Litopenaeus
21411353|41020336|Litopenaeus
21411354|41020337|Litopenaeus
21411355|41020338|Litopenaeus
21411356|41020339|Litopenaeus
21411357|41020340|Litopenaeus
21411359|41020342|Litopenaeus
21411361|41020344|Litopenaeus
21411367|41020350|Litopenaeus
21411371|41020354|Litopenaeus
21411372|41020355|Litopenaeus
21411375|41020358|Litopenaeus
21411379|41020362|Litopenaeus
21411385|41020368|Litopenaeus
21411386|41020369|Litopenaeus
21411387|41020370|Litopenaeus
21411388|41020371|Litopenaeus
21411389|41020372|Litopenaeus
21411392|41020375|Litopenaeus
21411393|41020376|Litopenaeus
21411394|41020377|Litopenaeus
21411395|41020378|Litopenaeus
21411396|41020379|Litopenaeus
21411397|41020380|Litopenaeus
21411402|41020385|Litopenaeus
21411404|41020387|Litopenaeus
21411405|41020388|Litopenaeus
21411406|41020389|Litopenaeus
21411408|41020391|Litopenaeus
21411410|41020393|Litopenaeus
21411412|41020395|Litopenaeus
21411413|41020396|Litopenaeus
21411414|41020397|Litopenaeus
21411415|41020398|Litopenaeus
21411416|41020399|Litopenaeus
21411418|41020401|Litopenaeus
21411419|41020402|Litopenaeus
21411423|41020406|Litopenaeus
21411424|41020407|Litopenaeus
21411425|41020408|Litopenaeus
21411426|41020409|Litopenaeus
21411428|41020411|Litopenaeus
21411429|41020412|Litopenaeus
21411432|41020415|Litopenaeus
21411433|41020416|Litopenaeus
21411435|41020418|Litopenaeus
21411436|41020419|Litopenaeus
21411440|41020423|Litopenaeus
21411445|41020428|Litopenaeus
21411446|41020429|Litopenaeus
21411447|41020430|Litopenaeus
21411449|41020432|Litopenaeus
21411452|41020435|Litopenaeus
21411453|41020436|Litopenaeus
21411456|41020439|Litopenaeus
21411462|41020445|Litopenaeus
21411464|41020447|Litopenaeus
21411469|41020452|Litopenaeus
21411471|41020454|Litopenaeus
21411477|41020460|Litopenaeus
21411481|41020464|Litopenaeus
21411483|41020466|Litopenaeus
21411487|41020470|Litopenaeus
21411491|41020474|Litopenaeus
21411493|41020476|Litopenaeus
21411494|41020477|Litopenaeus
21411495|41020478|Litopenaeus
21411496|41020479|Litopenaeus
21411498|41020481|Litopenaeus
21411499|41020482|Litopenaeus
21411502|41020485|Litopenaeus
21411508|41020491|Litopenaeus
21411509|41020492|Litopenaeus
21411511|41020494|Litopenaeus
21411512|41020495|Litopenaeus
21411515|41020498|Litopenaeus
21411519|41020502|Litopenaeus
21411521|41020504|Litopenaeus
21411522|41020505|Litopenaeus
21411526|41020509|Litopenaeus
21411531|41020514|Litopenaeus
21411532|41020515|Litopenaeus
21411533|41020516|Litopenaeus
21411538|41020521|Litopenaeus
21411543|41020526|Litopenaeus
21411546|41020529|Litopenaeus
21411548|41020531|Litopenaeus
21411550|41020533|Litopenaeus
21411553|41020536|Litopenaeus
21411557|41020540|Litopenaeus
21411560|41020543|Litopenaeus
21411561|41020544|Litopenaeus
21411562|41020545|Litopenaeus
21411563|41020546|Litopenaeus
21411568|41020551|Litopenaeus
21411574|41020557|Litopenaeus
21411577|41020560|Litopenaeus
21411578|41020561|Litopenaeus
21411579|41020562|Litopenaeus
21411580|41020563|Litopenaeus
21411583|41020566|Litopenaeus
21411584|41020567|Litopenaeus
21411587|41020570|Litopenaeus
21411589|41020572|Litopenaeus
21411590|41020573|Litopenaeus
21411592|41020575|Litopenaeus
21411594|41020577|Litopenaeus
21411601|41020584|Litopenaeus
21411604|41020587|Litopenaeus
21411605|41020588|Litopenaeus
21411611|41020594|Litopenaeus
21411613|41020596|Litopenaeus
21411614|41020597|Litopenaeus
21411616|41020599|Litopenaeus
21411619|41020602|Litopenaeus
21411622|41020605|Litopenaeus
21411624|41020607|Litopenaeus
21411625|41020608|Litopenaeus
21411626|41020609|Litopenaeus
21411628|41020611|Litopenaeus
21411629|41020612|Litopenaeus
21411633|41020616|Litopenaeus
21411637|41020620|Litopenaeus
21411639|41020622|Litopenaeus
21411641|41020624|Litopenaeus
21411642|41020625|Litopenaeus
21411644|41020627|Litopenaeus
21411646|41020629|Litopenaeus
21411647|41020630|Litopenaeus
21411648|41020631|Litopenaeus
21411649|41020632|Litopenaeus
21411650|41020633|Litopenaeus
21411652|41020635|Litopenaeus
21411655|41020638|Litopenaeus
21411656|41020639|Litopenaeus
21411658|41020641|Litopenaeus
21411660|41020643|Litopenaeus
21411661|41020644|Litopenaeus
21411662|41020645|Litopenaeus
21411667|41020650|Litopenaeus
21411669|41020652|Litopenaeus
21411673|41020656|Litopenaeus
21411674|41020657|Litopenaeus
21411675|41020658|Litopenaeus
21411677|41020660|Litopenaeus
21411680|41020663|Litopenaeus
21411681|41020664|Litopenaeus
21411682|41020665|Litopenaeus
21411685|41020668|Litopenaeus
21411686|41020669|Litopenaeus
21411690|41020673|Litopenaeus
21411691|41020674|Litopenaeus
21411692|41020675|Litopenaeus
21411693|41020676|Litopenaeus
21411695|41020678|Litopenaeus
21411697|41020680|Litopenaeus
21411698|41020681|Litopenaeus
21411700|41020683|Litopenaeus
21411701|41020684|Litopenaeus
21411703|41020686|Litopenaeus
21411704|41020687|Litopenaeus
21411706|41020689|Litopenaeus
21411707|41020690|Litopenaeus
21411711|41020694|Litopenaeus
21411712|41020695|Litopenaeus
21411713|41020696|Litopenaeus
21411717|41020700|Litopenaeus
21411718|41020701|Litopenaeus
21411719|41020702|Litopenaeus
21411721|41020704|Litopenaeus
21411722|41020705|Litopenaeus
21411723|41020706|Litopenaeus
21411724|41020707|Litopenaeus
21411726|41020709|Litopenaeus
21411731|41020716|Litopenaeus
21411732|41020717|Litopenaeus
21411734|41020719|Litopenaeus
21411735|41020720|Litopenaeus
21411737|41020722|Litopenaeus
21411738|41020723|Litopenaeus
21411740|41020725|Litopenaeus
21411741|41020726|Litopenaeus
21411744|41020729|Litopenaeus
21411751|41020736|Litopenaeus
21411752|41020737|Litopenaeus
21411753|41020738|Litopenaeus
21411754|41020739|Litopenaeus
21411756|41020743|Litopenaeus
21411759|41020746|Litopenaeus
21411760|41020747|Litopenaeus
21411761|41020748|Litopenaeus
21411762|41020749|Litopenaeus
21411763|41020750|Litopenaeus
21411764|41020751|Litopenaeus
21411769|41020756|Litopenaeus
21411770|41020757|Litopenaeus
21411772|41020759|Litopenaeus
21411773|41020760|Litopenaeus
21411774|41020761|Litopenaeus
21411775|41020762|Litopenaeus
21411777|41020764|Litopenaeus
21411778|41020765|Litopenaeus
21411782|41020769|Litopenaeus
21411784|41020773|Litopenaeus
21411787|41020776|Litopenaeus
21411789|41020778|Litopenaeus
21411790|41020779|Litopenaeus
21411791|41020780|Litopenaeus
21411795|41020784|Litopenaeus
21411796|41020785|Litopenaeus
21411798|41020789|Litopenaeus
21411800|41020791|Litopenaeus
21411801|41020792|Litopenaeus
21411802|41020793|Litopenaeus
21411803|41020794|Litopenaeus
21411804|41020795|Litopenaeus
21411809|41020800|Litopenaeus
21411811|41020802|Litopenaeus
21411813|41020804|Litopenaeus
21411815|41020806|Litopenaeus
21411819|41020810|Litopenaeus
21411820|41020811|Litopenaeus
21411821|41020814|Litopenaeus
21411822|41020815|Litopenaeus
21411823|41020816|Litopenaeus
21411824|41020817|Litopenaeus
21411827|41020820|Litopenaeus
21411829|41020822|Litopenaeus
21411830|41020823|Litopenaeus
21411831|41020824|Litopenaeus
21411832|41020825|Litopenaeus
21411833|41020826|Litopenaeus
21411834|41020827|Litopenaeus
21411835|41020828|Litopenaeus
21411836|41020829|Litopenaeus
21411837|41020830|Litopenaeus
21411838|41020831|Litopenaeus
21411840|41020833|Litopenaeus
21411841|41020834|Litopenaeus
21411843|41020836|Litopenaeus
21411845|41020840|Litopenaeus
21411846|41020841|Litopenaeus
21411851|41020846|Litopenaeus
21411853|41020848|Litopenaeus
21411856|41020851|Litopenaeus
21411858|41020853|Litopenaeus
21411859|41020854|Litopenaeus
21411861|41020856|Litopenaeus
21411862|41020857|Litopenaeus
21411864|41020859|Litopenaeus
21411866|41020861|Litopenaeus
21411867|41020862|Litopenaeus
21411872|41020867|Litopenaeus
21411874|41020869|Litopenaeus
21411875|41020870|Litopenaeus
21411876|41020871|Litopenaeus
21411878|41020873|Litopenaeus
21411880|41020875|Litopenaeus
21411881|41020876|Litopenaeus
21411882|41020877|Litopenaeus
21411883|41020878|Litopenaeus
21411884|41020879|Litopenaeus
21411885|41020880|Litopenaeus
21411886|41020881|Litopenaeus
21411887|41020882|Litopenaeus
21411888|41020885|Litopenaeus
21411889|41020886|Litopenaeus
21411892|41020889|Litopenaeus
21411894|41020891|Litopenaeus
21411896|41020893|Litopenaeus
21411897|41020894|Litopenaeus
21411898|41020895|Litopenaeus
21411899|41020896|Litopenaeus
21411900|41020897|Litopenaeus
21411901|41020898|Litopenaeus
21411903|41020900|Litopenaeus
21411904|41020901|Litopenaeus
21411905|41020904|Litopenaeus
21411908|41020907|Litopenaeus
21411909|41020908|Litopenaeus
21411910|41020909|Litopenaeus
21411912|41020911|Litopenaeus
21411913|41020912|Litopenaeus
21411914|41020913|Litopenaeus
21411915|41020914|Litopenaeus
21411917|41020916|Litopenaeus
21411919|41020918|Litopenaeus
21411920|41020919|Litopenaeus
21411921|41020920|Litopenaeus
21411924|41020925|Litopenaeus
21411927|41020928|Litopenaeus
21411928|41020929|Litopenaeus
21411929|41020930|Litopenaeus
21411930|41020931|Litopenaeus
21411931|41020932|Litopenaeus
21411932|41020933|Litopenaeus
21411935|41020936|Litopenaeus
21411936|41020937|Litopenaeus
21411937|41020938|Litopenaeus
21411938|41020939|Litopenaeus
21411939|41020940|Litopenaeus
21411941|41020942|Litopenaeus
21411942|41020943|Litopenaeus
21411943|41020944|Litopenaeus
21411944|41020945|Litopenaeus
21411947|41020948|Litopenaeus
21411948|41020949|Litopenaeus
21411949|41020950|Litopenaeus
21411950|41020951|Litopenaeus
21411952|41020953|Litopenaeus
21411953|41020954|Litopenaeus
21411954|41020955|Litopenaeus
21411956|41020957|Litopenaeus
21411957|41020958|Litopenaeus
21411961|41020964|Litopenaeus
21411963|41020966|Litopenaeus
21411964|41020967|Litopenaeus
21411966|41020969|Litopenaeus
21411968|41020971|Litopenaeus
21411970|41020973|Litopenaeus
21411971|41020974|Litopenaeus
21411972|41020975|Litopenaeus
21411973|41020976|Litopenaeus
21411974|41020977|Litopenaeus
21411975|41020978|Litopenaeus
21411976|41020979|Litopenaeus
21411979|41020982|Litopenaeus
21411981|41020984|Litopenaeus
21411982|41020985|Litopenaeus
21411984|41020987|Litopenaeus
21411985|41020988|Litopenaeus
21411988|41020991|Litopenaeus
21411989|41020992|Litopenaeus
21411991|41020994|Litopenaeus
21411992|41020995|Litopenaeus
21411994|41020997|Litopenaeus
21411995|41021000|Litopenaeus
21411997|41021002|Litopenaeus
21411998|41021003|Litopenaeus
21411999|41021004|Litopenaeus
21412000|41021005|Litopenaeus
21412001|41021006|Litopenaeus
21412003|41021008|Litopenaeus
21412004|41021009|Litopenaeus
21412005|41021010|Litopenaeus
21412006|41021011|Litopenaeus
21412007|41021012|Litopenaeus
21412008|41021013|Litopenaeus
21412010|41021015|Litopenaeus
21412012|41021017|Litopenaeus
21412014|41021019|Litopenaeus
21412018|41021023|Litopenaeus
21412019|41021024|Litopenaeus
21412022|41021029|Litopenaeus
21412023|41021030|Litopenaeus
21412024|41021031|Litopenaeus
21412025|41021032|Litopenaeus
21412030|41021037|Litopenaeus
21412031|41021038|Litopenaeus
21412032|41021039|Litopenaeus
21412033|41021040|Litopenaeus
21412034|41021041|Litopenaeus
21412035|41021042|Litopenaeus
21412036|41021043|Litopenaeus
21412039|41021046|Litopenaeus
21412040|41021047|Litopenaeus
21412041|41021048|Litopenaeus
21412042|41021049|Litopenaeus
21412044|41021051|Litopenaeus
21412045|41021052|Litopenaeus
21412046|41021053|Litopenaeus
21412047|41021054|Litopenaeus
21412049|41021056|Litopenaeus
21412052|41021061|Litopenaeus
21412053|41021062|Litopenaeus
21412056|41021065|Litopenaeus
21412057|41021066|Litopenaeus
21412059|41021068|Litopenaeus
21412060|41021069|Litopenaeus
21412061|41021070|Litopenaeus
21412062|41021071|Litopenaeus
21412063|41021072|Litopenaeus
21412064|41021073|Litopenaeus
21412065|41021074|Litopenaeus
21412066|41021075|Litopenaeus
21412067|41021076|Litopenaeus
21412069|41021078|Litopenaeus
21412070|41021079|Litopenaeus
21412071|41021080|Litopenaeus
21412074|41021083|Litopenaeus
21412076|41021085|Litopenaeus
21412077|41021086|Litopenaeus
21412078|41021087|Litopenaeus
21412079|41021088|Litopenaeus
21412080|41021089|Litopenaeus
21412081|41021090|Litopenaeus
21412082|41021091|Litopenaeus
21412084|41021093|Litopenaeus
21412085|41021094|Litopenaeus
21412086|41021095|Litopenaeus
21412087|41021098|Litopenaeus
21412088|41021099|Litopenaeus
21412089|41021100|Litopenaeus
21412090|41021101|Litopenaeus
21412091|41021102|Litopenaeus
21412093|41021104|Litopenaeus
21412094|41021105|Litopenaeus
21412096|41021107|Litopenaeus
21412097|41021108|Litopenaeus
21412098|41021109|Litopenaeus
21412099|41021110|Litopenaeus
21412100|41021111|Litopenaeus
21412101|41021112|Litopenaeus
21412102|41021113|Litopenaeus
21412105|41021116|Litopenaeus
21412106|41021117|Litopenaeus
21412107|41021118|Litopenaeus
21412108|41021119|Litopenaeus
21412109|41021120|Litopenaeus
21412110|41021121|Litopenaeus
21412111|41021122|Litopenaeus
21412112|41021123|Litopenaeus
21412115|41021126|Litopenaeus
21412116|41021127|Litopenaeus
21412117|41021128|Litopenaeus
21412118|41021129|Litopenaeus
21412119|41021130|Litopenaeus
21412120|41021131|Litopenaeus
21412121|41021132|Litopenaeus
21412122|41021133|Litopenaeus
21412123|41021134|Litopenaeus
21412124|41021135|Litopenaeus
21412125|41021136|Litopenaeus
21412126|41021137|Litopenaeus
21412127|41021138|Litopenaeus
21412128|41021139|Litopenaeus
21412129|41021140|Litopenaeus
21412130|41021141|Litopenaeus
21412131|41021142|Litopenaeus
21412132|41021143|Litopenaeus
21412133|41021144|Litopenaeus
21412135|41021146|Litopenaeus
21412136|41021147|Litopenaeus
21412137|41021148|Litopenaeus
21412138|41021149|Litopenaeus
21412139|41021150|Litopenaeus
21412141|41021152|Litopenaeus
21412142|41021153|Litopenaeus
21412143|41021154|Litopenaeus
21412144|41021155|Litopenaeus
21412145|41021156|Litopenaeus
21412147|41021158|Litopenaeus
21412148|41021159|Litopenaeus
21412149|41021160|Litopenaeus
21412150|41021161|Litopenaeus
21412151|41021162|Litopenaeus
21412152|41021163|Litopenaeus
21412153|41021164|Litopenaeus
21412154|41021165|Litopenaeus
21412156|41021167|Litopenaeus
21412158|41021169|Litopenaeus
21412160|41021171|Litopenaeus
21412161|41021172|Litopenaeus
21412162|41021173|Litopenaeus
21412163|41021174|Litopenaeus
21412165|41021176|Litopenaeus
21412166|41021177|Litopenaeus
21412167|41021178|Litopenaeus
21412169|41021180|Litopenaeus
21412170|41021181|Litopenaeus
21412171|41021182|Litopenaeus
21412172|41021183|Litopenaeus
21412173|41021184|Litopenaeus
21412174|41021185|Litopenaeus
21412177|41021188|Litopenaeus
21412181|41021192|Litopenaeus
21412183|41021194|Litopenaeus
21412185|41021196|Litopenaeus
21412187|41021198|Litopenaeus
21412188|41021199|Litopenaeus
21412189|41021200|Litopenaeus
21412191|41021202|Litopenaeus
21412193|41021204|Litopenaeus
21412194|41021205|Litopenaeus
21412195|41021206|Litopenaeus
21412196|41021207|Litopenaeus
21412198|41021209|Litopenaeus
21412201|41021212|Litopenaeus
21412202|41021213|Litopenaeus
21412203|41021214|Litopenaeus
21412204|41021215|Litopenaeus
21412205|41021216|Litopenaeus
21412206|41021217|Litopenaeus
21412208|41021219|Litopenaeus
21412210|41021221|Litopenaeus
21412211|41021222|Litopenaeus
21412212|41021223|Litopenaeus
21412213|41021224|Litopenaeus
21412214|41021225|Litopenaeus
21412215|41021226|Litopenaeus
21412217|41021228|Litopenaeus
21412218|41021229|Litopenaeus
21412219|41021230|Litopenaeus
21412220|41021231|Litopenaeus
21412222|41021233|Litopenaeus
21412224|41021235|Litopenaeus
21412225|41021236|Litopenaeus
21412226|41021237|Litopenaeus
21412230|41021241|Litopenaeus
21412231|41021242|Litopenaeus
21412232|41021243|Litopenaeus
21412233|41021244|Litopenaeus
21412234|41021245|Litopenaeus
21412235|41021246|Litopenaeus
21412236|41021247|Litopenaeus
21412237|41021248|Litopenaeus
21412239|41021250|Litopenaeus
21412240|41021251|Litopenaeus
21412241|41021252|Litopenaeus
21412242|41021253|Litopenaeus
21412243|41021254|Litopenaeus
21412244|41021255|Litopenaeus
21412245|41021256|Litopenaeus
21412249|41021260|Litopenaeus
21412250|41021261|Litopenaeus
21412251|41021262|Litopenaeus
21412252|41021263|Litopenaeus
21412255|41021266|Litopenaeus
21412256|41021267|Litopenaeus
21412257|41021268|Litopenaeus
21412261|41021272|Litopenaeus
21412263|41021274|Litopenaeus
21412264|41021275|Litopenaeus
21412265|41021276|Litopenaeus
21412266|41021277|Litopenaeus
21412267|41021278|Litopenaeus
21412268|41021279|Litopenaeus
21412269|41021280|Litopenaeus
21412270|41021281|Litopenaeus
21412271|41021282|Litopenaeus
21412272|41021283|Litopenaeus
21412273|41021284|Litopenaeus
21412274|41021285|Litopenaeus
21412275|41021286|Litopenaeus
21412276|41021287|Litopenaeus
21412280|41021291|Litopenaeus
21412281|41021292|Litopenaeus
21412282|41021293|Litopenaeus
21412283|41021294|Litopenaeus
21412284|41021295|Litopenaeus
21412286|41021297|Litopenaeus
21412289|41021300|Litopenaeus
21412290|41021301|Litopenaeus
21412293|41021304|Litopenaeus
21412294|41021305|Litopenaeus
21412295|41021306|Litopenaeus
21412298|41021309|Litopenaeus
21412299|41021310|Litopenaeus
21412300|41021311|Litopenaeus
21412301|41021312|Litopenaeus
21412302|41021313|Litopenaeus
21412303|41021314|Litopenaeus
21412304|41021315|Litopenaeus
21412306|41021317|Litopenaeus
21412309|41021320|Litopenaeus
21412310|41021321|Litopenaeus
21412311|41021322|Litopenaeus
21412313|41021324|Litopenaeus
21412314|41021325|Litopenaeus
21412316|41021327|Litopenaeus
21412317|41021328|Litopenaeus
21412318|41021329|Litopenaeus
21412319|41021330|Litopenaeus
21412320|41021331|Litopenaeus
21412321|41021332|Litopenaeus
21412322|41021333|Litopenaeus
21412323|41021334|Litopenaeus
21412324|41021335|Litopenaeus
21412326|41021337|Litopenaeus
21412327|41021338|Litopenaeus
21412328|41021339|Litopenaeus
21412334|41021345|Litopenaeus
21412336|41021347|Litopenaeus
21412338|41021349|Litopenaeus
21412339|41021350|Litopenaeus
21412340|41021351|Litopenaeus
21412341|41021352|Litopenaeus
21412342|41021353|Litopenaeus
21412343|41021354|Litopenaeus
21412345|41021356|Litopenaeus
21412348|41021359|Litopenaeus
21412349|41021360|Litopenaeus
21412352|41021363|Litopenaeus
21412353|41021364|Litopenaeus
21412354|41021365|Litopenaeus
21412355|41021366|Litopenaeus
21412356|41021367|Litopenaeus
21412357|41021368|Litopenaeus
21412358|41021369|Litopenaeus
21412359|41021370|Litopenaeus
21412361|41021372|Litopenaeus
21412362|41021373|Litopenaeus
21412363|41021374|Litopenaeus
21412364|41021375|Litopenaeus
21412365|41021376|Litopenaeus
21412367|41021378|Litopenaeus
21412369|41021380|Litopenaeus
21412372|41021383|Litopenaeus
21412373|41021384|Litopenaeus
21412374|41021385|Litopenaeus
21412375|41021386|Litopenaeus
21412376|41021387|Litopenaeus
21412378|41021389|Litopenaeus
21412379|41021390|Litopenaeus
21412380|41021391|Litopenaeus
21412381|41021392|Litopenaeus
21412382|41021393|Litopenaeus
21412383|41021394|Litopenaeus
21412384|41021395|Litopenaeus
21412385|41021396|Litopenaeus
21412386|41021397|Litopenaeus
21412388|41021399|Litopenaeus
21412389|41021400|Litopenaeus
21412390|41021401|Litopenaeus
21412391|41021402|Litopenaeus
21412392|41021403|Litopenaeus
21412393|41021404|Litopenaeus
21412394|41021405|Litopenaeus
21412395|41021406|Litopenaeus
21412396|41021407|Litopenaeus
21412397|41021408|Litopenaeus
21412399|41021410|Litopenaeus
21412400|41021411|Litopenaeus
21412401|41021412|Litopenaeus
21412402|41021413|Litopenaeus
21412403|41021414|Litopenaeus
21412405|41021416|Litopenaeus
21412409|41021420|Litopenaeus
21412410|41021421|Litopenaeus
21412411|41021422|Litopenaeus
21412412|41021423|Litopenaeus
21412413|41021424|Litopenaeus
21412414|41021425|Litopenaeus
21412415|41021426|Litopenaeus
21412416|41021427|Litopenaeus
21412417|41021428|Litopenaeus
21412418|41021429|Litopenaeus
21412420|41021431|Litopenaeus
21412421|41021432|Litopenaeus
21412422|41021433|Litopenaeus
21412425|41021436|Litopenaeus
21423705|41117516|Litopenaeus
21423707|41117518|Litopenaeus
21423711|41117522|Litopenaeus
21423713|41117524|Litopenaeus
21423714|41117525|Litopenaeus
21423715|41117526|Litopenaeus
21423720|41117539|Litopenaeus
21423722|41117543|Litopenaeus
21423724|41117549|Litopenaeus
21423726|41117555|Litopenaeus
21423729|41117564|Litopenaeus
21423730|41117567|Litopenaeus
21423731|41117570|Litopenaeus
21423732|41117573|Litopenaeus
21423734|41117577|Litopenaeus
21423735|41117578|Litopenaeus
21423737|41117580|Litopenaeus
21508516|41688409|Litopenaeus
21508517|41688410|Litopenaeus
21508524|41688417|Litopenaeus
21508526|41688419|Litopenaeus
21508528|41688421|Litopenaeus
21508529|41688422|Litopenaeus
21508531|41688424|Litopenaeus
21508532|41688425|Litopenaeus
21596119|42557047|Litopenaeus
21596120|42557048|Litopenaeus
21596122|42557050|Litopenaeus
21596123|42557051|Litopenaeus
21596124|42557052|Litopenaeus
21596125|42557053|Litopenaeus
21596126|42557054|Litopenaeus
21596127|42557055|Litopenaeus
21596129|42557057|Litopenaeus
21596130|42557058|Litopenaeus
21596131|42557059|Litopenaeus
21596132|42557060|Litopenaeus
21596133|42557061|Litopenaeus
21596135|42557063|Litopenaeus
21596136|42557064|Litopenaeus
21596137|42557065|Litopenaeus
21596138|42557066|Litopenaeus
21596140|42557068|Litopenaeus
21596142|42557070|Litopenaeus
21596143|42557071|Litopenaeus
21596150|42557078|Litopenaeus
21596151|42557079|Litopenaeus
21596152|42557080|Litopenaeus
21596154|42557082|Litopenaeus
21596155|42557083|Litopenaeus
21596156|42557084|Litopenaeus
21596157|42557085|Litopenaeus
21601387|42579050|Litopenaeus
21601388|42579051|Litopenaeus
21601389|42579052|Litopenaeus
21601390|42579053|Litopenaeus
21601391|42579054|Litopenaeus
21601392|42579055|Litopenaeus
21619341|42623176|Litopenaeus
21619342|42623177|Litopenaeus
21619345|42623180|Litopenaeus
21619346|42623181|Litopenaeus
21619348|42623183|Litopenaeus
21619349|42623184|Litopenaeus
21619350|42623185|Litopenaeus
21619351|42623186|Litopenaeus
21619353|42623188|Litopenaeus
21619354|42623189|Litopenaeus
21619356|42623191|Litopenaeus
21619357|42623192|Litopenaeus
21623424|42633620|Litopenaeus
21623427|42633623|Litopenaeus
21623429|42633625|Litopenaeus
21623431|42633627|Litopenaeus
21623432|42633628|Litopenaeus
21623435|42633631|Litopenaeus
21623436|42633632|Litopenaeus
21623437|42633633|Litopenaeus
21623440|42633636|Litopenaeus
21623442|42633638|Litopenaeus
21623444|42633640|Litopenaeus
21623445|42633641|Litopenaeus
21648487|42722352|Litopenaeus
21648489|42722354|Litopenaeus
21648491|42722357|Litopenaeus
21648492|42722358|Litopenaeus
21711577|42820254|Litopenaeus
21711578|42820255|Litopenaeus
21711581|42820258|Litopenaeus
21711583|42820260|Litopenaeus
21711586|42820263|Litopenaeus
21711587|42820264|Litopenaeus
21804513|45330838|DEAE-Sephadex
21804514|45330839|Vibrio-induced;similar
21804515|45330840|similar
21874252|45332844|Penaeus
21874257|45332849|Penaeus
21874271|45332863|Penaeus
21874293|45332885|Penaeus
21874306|45332898|Penaeus
21874323|45332915|Penaeus
21874327|45332919|Penaeus
21874361|45332953|Penaeus
21874367|45332959|Penaeus
22013292|45603441|Litopenaeus
22013293|45603442|Litopenaeus
22013294|45603443|Litopenaeus
22013297|45603446|Litopenaeus
22013301|45603450|Litopenaeus
22053859|45650418|Penaeus
22053861|45650420|Penaeus
22053862|45650421|Penaeus
22053863|45650422|Penaeus
22053864|45650423|Penaeus
22053866|45650425|Penaeus
22053867|45650426|Penaeus
22053869|45650428|Penaeus
22053870|45650429|Penaeus
22053872|45650431|Penaeus
22053874|45650433|Penaeus
22053875|45650434|Penaeus
22053876|45650435|Penaeus
22053877|45650436|Penaeus
22053880|45650439|Penaeus
22053884|45650443|Penaeus
22053885|45650444|Penaeus
22053886|45650445|Penaeus
22053890|45650449|Penaeus
22053891|45650450|Penaeus
22053894|45650453|Penaeus
22053897|45650456|Penaeus
22053899|45650458|Penaeus
22053900|45650459|Penaeus
22053901|45650460|Penaeus
22053902|45650461|Penaeus
22053905|45650464|Penaeus
22053906|45650465|Penaeus
22053907|45650466|Penaeus
22053908|45650467|Penaeus
22053909|45650468|Penaeus
22053911|45650470|Penaeus
22053912|45650471|Penaeus
22053913|45650472|Penaeus
22053914|45650473|Penaeus
22053915|45650474|Penaeus
22053917|45650476|Penaeus
22053918|45650477|Penaeus
22053919|45650478|Penaeus
22053920|45650479|Penaeus
22053922|45650481|Penaeus
22053925|45650484|Penaeus
22053927|45650486|Penaeus
22053929|45650488|Penaeus
22053930|45650489|Penaeus
22053931|45650490|Penaeus
22053933|45650492|Penaeus
22053934|45650493|Penaeus
22053935|45650494|Penaeus
22053937|45650496|Penaeus
22053938|45650497|Penaeus
22053939|45650498|Penaeus
22053940|45650499|Penaeus
22053942|45650501|Penaeus
22053944|45650503|Penaeus
22053945|45650504|Penaeus
22053946|45650505|Penaeus
22053947|45650506|Penaeus
22053948|45650507|Penaeus
22053949|45650508|Penaeus
22053950|45650509|Penaeus
22053952|45650511|Penaeus
22053953|45650512|Penaeus
22053954|45650513|Penaeus
22053955|45650514|Penaeus
22053956|45650515|Penaeus
22053959|45650518|Penaeus
22053961|45650520|Penaeus
22053962|45650521|Penaeus
22053963|45650522|Penaeus
22053965|45650524|Penaeus
22053966|45650525|Penaeus
22053967|45650526|Penaeus
22053969|45650528|Penaeus
22053972|45650531|Penaeus
22095187|45751527|Litopenaeus
22095188|45751528|Litopenaeus
22095189|45751529|Litopenaeus
22095191|45751531|Litopenaeus
22095192|45751532|Litopenaeus
22095193|45751533|Litopenaeus
22095194|45751534|Litopenaeus
22095195|45751535|Similar
22095197|45751537|Litopenaeus
22095198|45751538|Litopenaeus
22095199|45751539|Litopenaeus
22095200|45751540|Litopenaeus
22095204|45751544|Litopenaeus
22095205|45751545|Litopenaeus
22095206|45751546|Litopenaeus
22095207|45751547|Litopenaeus
22095208|45751548|Litopenaeus
22095209|45751549|Litopenaeus
22095210|45751550|Litopenaeus
22095211|45751551|Litopenaeus
22095212|45751552|Litopenaeus
22095213|45751553|Litopenaeus
22969606|47152336|Similar
22969607|47152337|Similar
22983233|47231648|Penaeus
22983237|47231652|Penaeus
22983239|47231654|Penaeus
22983240|47231655|Penaeus
22983241|47231656|Penaeus
22983243|47231658|Penaeus
22983244|47231659|Penaeus
22983245|47231660|Penaeus
22983259|47231674|Penaeus
22983262|47231677|Penaeus
22983264|47231679|Penaeus
22983273|47231688|Penaeus
22983277|47231692|Penaeus
24203207|49454367|Litopenaeus
24203211|49454371|Litopenaeus
24203213|49454373|Litopenaeus
24285624|49624728|Litopenaeus
24285626|49624730|Litopenaeus
24619716|50407036|Litopenaeus
24619717|50407037|Litopenaeus
24619721|50407043|Litopenaeus
24619827|50407139|Penaeus
24619828|50407140|Penaeus
24619831|50407143|Penaeus
24627197|50429366|Litopenaeus
24627199|50429368|Litopenaeus
24627201|50429370|Litopenaeus
24627202|50429371|Litopenaeus
24627203|50429372|Litopenaeus
24627204|50429373|Litopenaeus
24627205|50429374|Litopenaeus
24627208|50429377|Litopenaeus
24627210|50429379|Litopenaeus
24627211|50429380|Litopenaeus
24627212|50429381|Litopenaeus
24627214|50429383|Litopenaeus
24627215|50429384|Litopenaeus
24627216|50429385|Litopenaeus
24627217|50429386|Litopenaeus
24627218|50429387|Litopenaeus
24627220|50429389|Litopenaeus
24627222|50429391|Litopenaeus
24627223|50429392|Litopenaeus
24627224|50429393|Litopenaeus
24627225|50429394|Litopenaeus
24627226|50429395|Litopenaeus
24627227|50429396|Litopenaeus
24627228|50429397|Litopenaeus
24627229|50429398|Litopenaeus
24627230|50429399|Litopenaeus
24627231|50429400|Litopenaeus
24627232|50429401|Litopenaeus
24627233|50429402|Litopenaeus
24627234|50429403|Litopenaeus
24866653|50993319|Penaeus
24866654|50993320|Penaeus
24866682|53554058|Penaeus
24866696|53554094|Penaeus
24866707|53554115|Penaeus
24866751|53554240|Penaeus
24866779|53554319|Penaeus
24866791|53554357|Penaeus
24866798|50993335|Penaeus
24866802|50993339|Penaeus
24866816|50993353|Penaeus
24866894|53554452|Penaeus
24866895|53554454|Penaeus
24866899|53554466|Penaeus
24866904|53554475|Penaeus
24897435|51049657|Litopenaeus
24897436|51049659|Litopenaeus
24897437|51049661|Litopenaeus
24897438|51049663|Litopenaeus
24967852|51107073|Litopenaeus
25361446|51896043|Litopenaeus
25361447|51896044|Litopenaeus
25361448|51896045|Litopenaeus
25361449|51896046|Litopenaeus
25361450|51896047|Litopenaeus
25929575|52862942|Litopenaeus
25929577|52862944|Litopenaeus
25929578|52862945|Litopenaeus
25929579|52862946|Litopenaeus
25929580|52862947|Litopenaeus
25929582|52862949|Litopenaeus
25929583|52862950|Litopenaeus
25929584|52862951|Litopenaeus
25929585|52862952|Litopenaeus
25929586|52862953|Litopenaeus
25929587|52862954|Litopenaeus
25929588|52862955|Litopenaeus
25929589|52862956|Litopenaeus
25929590|52862957|Litopenaeus
25929593|52862960|Litopenaeus
25929594|52862961|Litopenaeus
25929596|52862963|Litopenaeus
25929598|52862965|Litopenaeus
25929599|52862966|Litopenaeus
25929601|52862968|Litopenaeus
25929605|52862972|Litopenaeus
25929607|52862974|Litopenaeus
25929608|52862975|Litopenaeus
25929609|52862976|Litopenaeus
25929610|52862977|Litopenaeus
25929614|52862981|Litopenaeus
25929615|52862982|Litopenaeus
25929616|52862983|Litopenaeus
25929617|52862984|Litopenaeus
25929618|52862985|Litopenaeus
25929619|52862986|Litopenaeus
25929621|52862988|Litopenaeus
25929622|52862989|Litopenaeus
25929623|52862990|Litopenaeus
25929624|52862991|Litopenaeus
25929625|52862992|Litopenaeus
25929626|52862993|Litopenaeus
25929627|52862994|Litopenaeus
25929628|52862995|Litopenaeus
25929629|52862996|Litopenaeus
25929630|52862997|Litopenaeus
25929631|52862998|Litopenaeus
25929632|52862999|Litopenaeus
25929633|52863000|Litopenaeus
25929634|52863001|Litopenaeus
25929635|52863002|Litopenaeus
25929636|52863003|Litopenaeus
25929637|52863004|Litopenaeus
25929639|52863006|Litopenaeus
25929640|52863007|Litopenaeus
25929642|52863009|Litopenaeus
25929643|52863010|Litopenaeus
25929645|52863012|Litopenaeus
25929646|52863013|Litopenaeus
25929647|52863014|Litopenaeus
25929648|52863015|Litopenaeus
25929650|52863017|Litopenaeus
25929651|52863018|Litopenaeus
25929653|52863020|Litopenaeus
25929654|52863021|Litopenaeus
25929655|52863022|Litopenaeus
25929656|52863023|Litopenaeus
25929657|52863024|Litopenaeus
25929659|52863026|Litopenaeus
25929665|52863032|Litopenaeus
25929666|52863033|Litopenaeus
25929667|52863034|Litopenaeus
25929668|52863035|Litopenaeus
25929669|52863036|Litopenaeus
25929670|52863037|Litopenaeus
25929674|52863041|Litopenaeus
25929675|52863042|Litopenaeus
25929676|52863043|Litopenaeus
25929677|52863044|Litopenaeus
25929678|52863045|Litopenaeus
25929679|52863046|Litopenaeus
25929680|52863047|Litopenaeus
25929682|52863049|Litopenaeus
25929686|52863053|Litopenaeus
25929687|52863054|Litopenaeus
25929688|52863055|Litopenaeus
25929689|52863056|Litopenaeus
25929691|52863058|Litopenaeus
25929692|52863059|Litopenaeus
25929694|52863061|Litopenaeus
25929695|52863062|Litopenaeus
25929697|52863064|Litopenaeus
25929702|52863069|Litopenaeus
25929703|52863070|Litopenaeus
25929704|52863071|Litopenaeus
25929706|52863073|Litopenaeus
25929707|52863074|Litopenaeus
25929708|52863075|Litopenaeus
25929709|52863076|Litopenaeus
25929711|52863078|Litopenaeus
25929714|52863081|Litopenaeus
25929715|52863082|Litopenaeus
25929717|52863084|Litopenaeus
25929719|52863086|Litopenaeus
25929720|52863087|Litopenaeus
25929721|52863088|Litopenaeus
25929722|52863089|Litopenaeus
25929723|52863090|Litopenaeus
25929725|52863092|Litopenaeus
25929726|52863093|Litopenaeus
25929727|52863094|Litopenaeus
25929728|52863095|Litopenaeus
25929730|52863097|Litopenaeus
25929731|52863098|Litopenaeus
25929732|52863099|Litopenaeus
25929733|52863100|Litopenaeus
25929734|52863101|Litopenaeus
25929735|52863102|Litopenaeus
25929738|52863105|Litopenaeus
25929740|52863107|Litopenaeus
25929742|52863109|Litopenaeus
25929743|52863110|Litopenaeus
25929745|52863112|Litopenaeus
25929746|52863113|Litopenaeus
25929747|52863114|Litopenaeus
25929749|52863116|Litopenaeus
25929752|52863119|Litopenaeus
25929754|52863121|Litopenaeus
25929756|52863123|Litopenaeus
25929762|52863129|Litopenaeus
25929764|52863131|Litopenaeus
25929768|52863135|Litopenaeus
25929769|52863136|Litopenaeus
25929772|52863139|Litopenaeus
25929773|52863140|Litopenaeus
25929776|52863143|Litopenaeus
25929778|52863145|Litopenaeus
25929779|52863146|Litopenaeus
25929782|52863149|Litopenaeus
25929783|52863150|Litopenaeus
25929784|52863151|Litopenaeus
25929785|52863152|Litopenaeus
25929786|52863153|Litopenaeus
25929787|52863154|Litopenaeus
25929788|52863155|Litopenaeus
25929789|52863156|Litopenaeus
25929790|52863157|Litopenaeus
25929791|52863158|Litopenaeus
25929792|52863159|Litopenaeus
25929794|52863161|Litopenaeus
25929795|52863162|Litopenaeus
25929796|52863163|Litopenaeus
25929797|52863164|Litopenaeus
25929798|52863165|Litopenaeus
25929801|52863168|Litopenaeus
25929802|52863169|Litopenaeus
25929803|52863170|Litopenaeus
25929804|52863171|Litopenaeus
25929809|52863176|Litopenaeus
25929810|52863177|Litopenaeus
25929811|52863178|Litopenaeus
25929812|52863179|Litopenaeus
25929813|52863180|Litopenaeus
25929814|52863181|Litopenaeus
25929815|52863182|Litopenaeus
25929816|52863183|Litopenaeus
25929818|52863185|Litopenaeus
25929820|52863187|Litopenaeus
25929821|52863188|Litopenaeus
25929823|52863190|Litopenaeus
25929824|52863191|Litopenaeus
25929826|52863193|Litopenaeus
25929827|52863194|Litopenaeus
25929828|52863195|Litopenaeus
25929830|52863197|Litopenaeus
25929831|52863198|Litopenaeus
25929832|52863199|Litopenaeus
25929836|52863203|Litopenaeus
25929837|52863204|Litopenaeus
25929840|52863207|Litopenaeus
25929846|52863213|Litopenaeus
25929847|52863214|Litopenaeus
25929848|52863215|Litopenaeus
25929852|52863219|Litopenaeus
25929854|52863221|Litopenaeus
25929857|52863224|Litopenaeus
25929858|52863225|Litopenaeus
25929861|52863228|Litopenaeus
25929863|52863230|Litopenaeus
25929864|52863231|Litopenaeus
25929865|52863232|Litopenaeus
25929868|52863235|Litopenaeus
25929869|52863236|Litopenaeus
25929870|52863237|Litopenaeus
25929873|52863240|Litopenaeus
25929875|52863242|Litopenaeus
25929876|52863243|Litopenaeus
25929877|52863244|Litopenaeus
25929878|52863245|Litopenaeus
25929880|52863247|Litopenaeus
25929884|52863251|Litopenaeus
25929885|52863252|Litopenaeus
25929886|52863253|Litopenaeus
25929887|52863254|Litopenaeus
25929889|52863256|Litopenaeus
25929890|52863257|Litopenaeus
25929891|52863258|Litopenaeus
25929892|52863259|Litopenaeus
25929893|52863260|Litopenaeus
25929894|52863261|Litopenaeus
25929895|52863262|Litopenaeus
25929897|52863264|Litopenaeus
25929899|52863266|Litopenaeus
25929902|52863269|Litopenaeus
25929904|52863271|Litopenaeus
25929905|52863272|Litopenaeus
25929906|52863273|Litopenaeus
25929907|52863274|Litopenaeus
25929908|52863275|Litopenaeus
25929909|52863276|Litopenaeus
25929912|52863279|Litopenaeus
25929913|52863280|Litopenaeus
25929914|52863281|Litopenaeus
25929917|52863284|Litopenaeus
25929918|52863285|Litopenaeus
25929919|52863286|Litopenaeus
25929920|52863287|Litopenaeus
25929921|52863288|Litopenaeus
25929922|52863289|Litopenaeus
25929923|52863290|Litopenaeus
25929924|52863291|Litopenaeus
25929925|52863292|Litopenaeus
25929926|52863293|Litopenaeus
25929927|52863294|Litopenaeus
25929928|52863295|Litopenaeus
25929929|52863296|Litopenaeus
25929931|52863298|Litopenaeus
25929933|52863300|Litopenaeus
25929934|52863301|Litopenaeus
25929935|52863302|Litopenaeus
25929936|52863303|Litopenaeus
25929937|52863304|Litopenaeus
25929938|52863305|Litopenaeus
25929941|52863308|Litopenaeus
25929942|52863309|Litopenaeus
25929943|52863310|Litopenaeus
25929945|52863312|Litopenaeus
25929947|52863314|Litopenaeus
25929948|52863315|Litopenaeus
25929949|52863316|Litopenaeus
25929951|52863318|Litopenaeus
25929952|52863319|Litopenaeus
25929955|52863322|Litopenaeus
25929957|52863324|Litopenaeus
25929958|52863325|Litopenaeus
25929959|52863326|Litopenaeus
25929960|52863327|Litopenaeus
25929962|52863329|Litopenaeus
25929963|52863330|Litopenaeus
25929964|52863331|Litopenaeus
25929965|52863332|Litopenaeus
25929966|52863333|Litopenaeus
25929967|52863334|Litopenaeus
25929969|52863336|Litopenaeus
25929970|52863337|Litopenaeus
25929971|52863338|Litopenaeus
25929972|52863339|Litopenaeus
25929973|52863340|Litopenaeus
25929974|52863341|Litopenaeus
25929975|52863342|Litopenaeus
25929977|52863344|Litopenaeus
25929978|52863345|Litopenaeus
25929979|52863346|Litopenaeus
25929982|52863349|Litopenaeus
25929983|52863350|Litopenaeus
25929984|52863351|Litopenaeus
25929986|52863353|Litopenaeus
25929987|52863354|Litopenaeus
25929988|52863355|Litopenaeus
25929989|52863356|Litopenaeus
25929990|52863357|Litopenaeus
25929991|52863358|Litopenaeus
25929992|52863359|Litopenaeus
25929993|52863360|Litopenaeus
25929994|52863361|Litopenaeus
25929995|52863362|Litopenaeus
25929996|52863363|Litopenaeus
25929997|52863364|Litopenaeus
25929999|52863366|Litopenaeus
25930000|52863367|Litopenaeus
25930001|52863368|Litopenaeus
25930003|52863370|Litopenaeus
25930004|52863371|Litopenaeus
25930007|52863374|Litopenaeus
25930008|52863375|Litopenaeus
25930009|52863376|Litopenaeus
25930013|52863380|Litopenaeus
25930016|52863383|Litopenaeus
25930017|52863384|Litopenaeus
25930020|52863387|Litopenaeus
25930021|52863388|Litopenaeus
25930022|52863389|Litopenaeus
25930023|52863390|Litopenaeus
25930024|52863391|Litopenaeus
25930030|52863397|Litopenaeus
25930031|52863398|Litopenaeus
25930034|52863401|Litopenaeus
25930035|52863402|Litopenaeus
25930036|52863403|Litopenaeus
25930037|52863404|Litopenaeus
25930038|52863405|Litopenaeus
25930040|52863407|Litopenaeus
25930041|52863408|Litopenaeus
25930042|52863409|Litopenaeus
25930043|52863410|Litopenaeus
25930044|52863411|Litopenaeus
25930046|52863413|Litopenaeus
25930047|52863414|Litopenaeus
25930048|52863415|Litopenaeus
25930051|52863418|Litopenaeus
25930052|52863419|Litopenaeus
25930053|52863420|Litopenaeus
25930054|52863421|Litopenaeus
25930056|52863423|Litopenaeus
25930057|52863424|Litopenaeus
25930058|52863425|Litopenaeus
25930059|52863426|Litopenaeus
25930060|52863427|Litopenaeus
25930062|52863429|Litopenaeus
25930063|52863430|Litopenaeus
25930064|52863431|Litopenaeus
25930065|52863432|Litopenaeus
25930066|52863433|Litopenaeus
25930067|52863434|Litopenaeus
25930070|52863437|Litopenaeus
25930072|52863439|Litopenaeus
25930073|52863440|Litopenaeus
25930077|52863444|Litopenaeus
25930078|52863445|Litopenaeus
25930081|52863448|Litopenaeus
25930084|52863451|Litopenaeus
25930086|52863453|Litopenaeus
25930087|52863454|Litopenaeus
25930089|52863456|Litopenaeus
25930092|52863459|Litopenaeus
25930094|52863461|Litopenaeus
25930095|52863462|Litopenaeus
25930096|52863463|Litopenaeus
25930099|52863466|Litopenaeus
25930101|52863468|Litopenaeus
25930103|52863470|Litopenaeus
25930104|52863471|Litopenaeus
25930105|52863472|Litopenaeus
25930106|52863473|Litopenaeus
25930109|52863476|Litopenaeus
25930111|52863478|Litopenaeus
25930112|52863479|Litopenaeus
25930114|52863481|Litopenaeus
25930115|52863482|Litopenaeus
25930117|52863484|Litopenaeus
25930118|52863485|Litopenaeus
25930120|52863487|Litopenaeus
25930121|52863488|Litopenaeus
25930124|52863491|Litopenaeus
25930125|52863492|Litopenaeus
25930126|52863493|Litopenaeus
25930127|52863494|Litopenaeus
25930128|52863495|Litopenaeus
25930130|52863497|Litopenaeus
25930131|52863498|Litopenaeus
25930132|52863499|Litopenaeus
25930136|52863503|Litopenaeus
25930137|52863504|Litopenaeus
25930138|52863505|Litopenaeus
25930139|52863506|Litopenaeus
25930141|52863508|Litopenaeus
25930143|52863510|Litopenaeus
25930147|52863514|Litopenaeus
25930149|52863516|Litopenaeus
25930151|52863518|Litopenaeus
25930155|52863522|Litopenaeus
25930157|52863524|Litopenaeus
25930158|52863525|Litopenaeus
25930159|52863526|Litopenaeus
25930162|52863529|Litopenaeus
25930164|52863531|Litopenaeus
25930166|52863533|Litopenaeus
25930167|52863534|Litopenaeus
25930168|52863535|Litopenaeus
25930169|52863536|Litopenaeus
25930170|52863537|Litopenaeus
25930171|52863538|Litopenaeus
25930172|52863539|Litopenaeus
25930173|52863540|Litopenaeus
25930174|52863541|Litopenaeus
25930175|52863542|Litopenaeus
25930177|52863544|Litopenaeus
25930178|52863545|Litopenaeus
25930179|52863546|Litopenaeus
25930182|52863549|Litopenaeus
25930183|52863550|Litopenaeus
25930184|52863551|Litopenaeus
25930185|52863552|Litopenaeus
25930187|52863554|Litopenaeus
25930188|52863555|Litopenaeus
25930189|52863556|Litopenaeus
25930190|52863557|Litopenaeus
25930191|52863558|Litopenaeus
25930193|52863560|Litopenaeus
25930194|52863561|Litopenaeus
25930195|52863562|Litopenaeus
25930197|52863564|Litopenaeus
25930198|52863565|Litopenaeus
25930200|52863567|Litopenaeus
25930201|52863568|Litopenaeus
25930203|52863570|Litopenaeus
25930205|52863572|Litopenaeus
25930206|52863573|Litopenaeus
25930207|52863574|Litopenaeus
25930210|52863577|Litopenaeus
25930211|52863578|Litopenaeus
25930212|52863579|Litopenaeus
25930213|52863580|Litopenaeus
25930214|52863581|Litopenaeus
25930215|52863582|Litopenaeus
25930216|52863583|Litopenaeus
25930217|52863584|Litopenaeus
25930218|52863585|Litopenaeus
25930219|52863586|Litopenaeus
25930220|52863587|Litopenaeus
25930225|52863592|Litopenaeus
25930226|52863593|Litopenaeus
25930227|52863594|Litopenaeus
25930231|52863598|Litopenaeus
25930232|52863599|Litopenaeus
25930233|52863600|Litopenaeus
25930234|52863601|Litopenaeus
25930235|52863602|Litopenaeus
25930236|52863603|Litopenaeus
25930239|52863606|Litopenaeus
25930240|52863607|Litopenaeus
25930241|52863608|Litopenaeus
25930242|52863609|Litopenaeus
25930243|52863610|Litopenaeus
25930244|52863611|Litopenaeus
25930245|52863612|Litopenaeus
25930246|52863613|Litopenaeus
25930247|52863614|Litopenaeus
25930248|52863615|Litopenaeus
25930250|52863617|Litopenaeus
25930252|52863619|Litopenaeus
25930253|52863620|Litopenaeus
25930254|52863621|Litopenaeus
25930255|52863622|Litopenaeus
25930256|52863623|Litopenaeus
25930258|52863625|Litopenaeus
25930259|52863626|Litopenaeus
25930260|52863627|Litopenaeus
25930261|52863628|Litopenaeus
25930263|52863630|Litopenaeus
25930266|52863633|Litopenaeus
25930269|52863636|Litopenaeus
25930271|52863638|Litopenaeus
25930272|52863639|Litopenaeus
25930273|52863640|Litopenaeus
25930277|52863644|Litopenaeus
25930278|52863645|Litopenaeus
25930279|52863646|Litopenaeus
25930281|52863648|Litopenaeus
25930282|52863649|Litopenaeus
25930283|52863650|Litopenaeus
25930284|52863651|Litopenaeus
25930285|52863652|Litopenaeus
26273681|56956775|Litopenaeus
26273682|56956776|Litopenaeus
26273688|56956782|Litopenaeus
26273689|56956783|Litopenaeus
26273690|56956784|Litopenaeus
26273694|56956788|Litopenaeus
26273714|56956808|Litopenaeus
26273715|56956809|Litopenaeus
26273716|56956810|Litopenaeus
26273717|56956811|Litopenaeus
26273718|56956812|Litopenaeus
26273719|56956813|Litopenaeus
26273721|56956815|Litopenaeus
26273727|56956821|Litopenaeus
26273728|56956822|Litopenaeus
26273729|56956823|Litopenaeus
26273730|56956824|Litopenaeus
26273731|56956825|Litopenaeus
26273734|56956828|Litopenaeus
26273736|56956830|Litopenaeus
26273739|56956833|Litopenaeus
26273740|56956834|Litopenaeus
26273756|56956850|Litopenaeus
26273771|56956865|Litopenaeus
26273778|56956872|Litopenaeus
26273780|56956874|Litopenaeus
26273781|56956875|Litopenaeus
26273813|56956907|Litopenaeus
26273814|56956908|Litopenaeus
26273815|56956909|Litopenaeus
26273816|56956910|Litopenaeus
26273817|56956911|Litopenaeus
26273818|56956912|Litopenaeus
26273819|56956913|Litopenaeus
26273820|56956914|Litopenaeus
26273821|56956915|Litopenaeus
26273822|56956916|Litopenaeus
26273823|56956917|Litopenaeus
26273824|56956918|Litopenaeus
26273825|56956919|Litopenaeus
26273826|56956920|Litopenaeus
26273827|56956921|Litopenaeus
26273828|56956922|Litopenaeus
26273829|56956923|Litopenaeus
26273830|56956924|Litopenaeus
26273831|56956925|Litopenaeus
26273832|56956926|Litopenaeus
26273833|56956927|Litopenaeus
26273834|56956928|Litopenaeus
26273835|56956929|Litopenaeus
26273836|56956930|Litopenaeus
26273837|56956931|Litopenaeus
26273838|56956932|Litopenaeus
26273839|56956933|Litopenaeus
26273840|56956934|Litopenaeus
26273841|56956935|Litopenaeus
26273842|56956936|Litopenaeus
26273843|56956937|Litopenaeus
26273844|56956938|Litopenaeus
26273845|56956939|Litopenaeus
26273846|56956940|Litopenaeus
26273848|56956942|Litopenaeus
26273849|56956943|Litopenaeus
26273850|56956944|Litopenaeus
26273851|56956945|Litopenaeus
26273852|56956946|Litopenaeus
26273853|56956947|Litopenaeus
26273854|56956948|Litopenaeus
26273855|56956949|Litopenaeus
26273856|56956950|Litopenaeus
26273857|56956951|Litopenaeus
26273858|56956952|Litopenaeus
26273859|56956953|Litopenaeus
26273860|56956954|Litopenaeus
26273861|56956955|Litopenaeus
26273862|56956956|Litopenaeus
26273863|56956957|Litopenaeus
26273864|56956958|Litopenaeus
26273865|56956959|Litopenaeus
26273866|56956960|Litopenaeus
26273867|56956961|Litopenaeus
26273868|56956962|Litopenaeus
26273869|56956963|Litopenaeus
26273870|56956964|Litopenaeus
26273871|56956965|Litopenaeus
26273872|56956966|Litopenaeus
26273873|56956967|Litopenaeus
26273874|56956968|Litopenaeus
26273875|56956969|Litopenaeus
26273876|56956970|Litopenaeus
26273877|56956971|Litopenaeus
26273878|56956972|Litopenaeus
26273879|56956973|Litopenaeus
26273880|56956974|Litopenaeus
26273881|56956975|Litopenaeus
26273882|56956976|Litopenaeus
26273883|56956977|Litopenaeus
26273884|56956978|Litopenaeus
26273885|56956979|Litopenaeus
26273886|56956980|Litopenaeus
26273887|56956981|Litopenaeus
26273888|56956982|Litopenaeus
26273889|56956983|Litopenaeus
26273890|56956984|Litopenaeus
26273891|56956985|Litopenaeus
26273892|56956986|Litopenaeus
26273893|56956987|Litopenaeus
26273894|56956988|Litopenaeus
26273895|56956989|Litopenaeus
26273896|56956990|Litopenaeus
26273897|56956991|Litopenaeus
26273898|56956992|Litopenaeus
26273899|56956993|Litopenaeus
26273900|56956994|Litopenaeus
26273901|56956995|Litopenaeus
26273902|56956996|Litopenaeus
26273903|56956997|Litopenaeus
26273904|56956998|Litopenaeus
26273905|56956999|Litopenaeus
26273906|56957000|Litopenaeus
26273907|56957001|Litopenaeus
26273908|56957002|Litopenaeus
26273909|56957003|Litopenaeus
26273910|56957004|Litopenaeus
26273911|56957005|Litopenaeus
26273912|56957006|Litopenaeus
26273913|56957007|Litopenaeus
26273914|56957008|Litopenaeus
26273915|56957009|Litopenaeus
26273916|56957010|Litopenaeus
26273917|56957011|Litopenaeus
26273918|56957012|Litopenaeus
26273919|56957013|Litopenaeus
26273920|56957014|Litopenaeus
26273921|56957015|Litopenaeus
26273922|56957016|Litopenaeus
26273923|56957017|Litopenaeus
26273924|56957018|Litopenaeus
26273925|56957019|Litopenaeus
26273926|56957020|Litopenaeus
26273927|56957021|Litopenaeus
26273928|56957022|Litopenaeus
26273929|56957023|Litopenaeus
26273930|56957024|Litopenaeus
26273931|56957025|Litopenaeus
26273932|56957026|Litopenaeus
26273933|56957027|Litopenaeus
26294953|56957031|Litopenaeus
26294954|56957032|Litopenaeus
26294955|56957033|Litopenaeus
26294956|56957034|Litopenaeus
26336534|56957035|Litopenaeus
26336535|56957036|Litopenaeus
26336536|56957037|Litopenaeus
26336537|56957038|Litopenaeus
26336538|56957039|Litopenaeus
26336539|56957040|Litopenaeus
26336540|56957041|Litopenaeus
26336541|56957042|Litopenaeus
26336542|56957043|Litopenaeus
26336543|56957044|Litopenaeus
26336544|56957045|Litopenaeus
26336545|56957046|Litopenaeus
26336546|56957047|Litopenaeus
26336547|56957048|Litopenaeus
26336548|56957049|Litopenaeus
26336549|56957050|Litopenaeus
26336550|56957051|Litopenaeus
26336551|56957052|Litopenaeus
26336552|56957053|Litopenaeus
26336553|56957054|Litopenaeus
26336554|56957055|Litopenaeus
26336555|56957056|Litopenaeus
26336556|56957057|Litopenaeus
26336557|56957058|Litopenaeus
26336558|56957059|Litopenaeus
26336559|56957060|Litopenaeus
26336560|56957061|Litopenaeus
26336561|56957062|Litopenaeus
26336562|56957063|Litopenaeus
26336563|56957064|Litopenaeus
26336564|56957065|Litopenaeus
26336565|56957066|Litopenaeus
26336566|56957067|Litopenaeus
26336567|56957068|Litopenaeus
26336568|56957069|Litopenaeus
26336569|56957070|Litopenaeus
26336570|56957071|Litopenaeus
26336571|56957072|Litopenaeus
26336572|56957073|Litopenaeus
26336573|56957074|Litopenaeus
26336574|56957075|Litopenaeus
26336575|56957076|Litopenaeus
26336576|56957077|Litopenaeus
26336577|56957078|Litopenaeus
27157671|57504509|Litopenaeus
27157673|57504511|Litopenaeus
27157674|57504512|Litopenaeus
27157677|57504515|Litopenaeus
27157678|57504516|Litopenaeus
27157684|57504522|Litopenaeus
27157685|57504523|Litopenaeus
27157688|57504526|Litopenaeus
27157689|57504527|Litopenaeus
27157690|57504528|Litopenaeus
27157695|57504533|Litopenaeus
27157698|57504536|Litopenaeus
27157699|57504537|Litopenaeus
27157700|57504538|Litopenaeus
27157702|57504540|Litopenaeus
27157705|57504543|Litopenaeus
27157706|57504544|Litopenaeus
27157709|57504547|Litopenaeus
27157710|57504548|Litopenaeus
27157712|57504550|Litopenaeus
27157714|57504552|Litopenaeus
27157715|57504553|Litopenaeus
27157716|57504554|Litopenaeus
27157717|57504555|Litopenaeus
27157719|57504557|Litopenaeus
27157720|57504558|Litopenaeus
27157724|57504562|Litopenaeus
27157726|57504564|Litopenaeus
27157727|57504565|Litopenaeus
27157728|57504566|Litopenaeus
27157729|57504567|Litopenaeus
27157731|57504569|Litopenaeus
27157732|57504570|Litopenaeus
27157734|57504612|Litopenaeus
27157735|57504613|Litopenaeus
27157736|57504614|Litopenaeus
27157737|57504615|Litopenaeus
27157739|57504617|Litopenaeus
27157740|57504618|Litopenaeus
27157741|57504619|Litopenaeus
27157743|57504621|Litopenaeus
27157744|57504622|Litopenaeus
27157746|57504624|Litopenaeus
27157747|57504625|Litopenaeus
27157748|57504626|Litopenaeus
27157750|57504628|Litopenaeus
27157751|57504629|Litopenaeus
27157753|57504631|Litopenaeus
27157754|57504632|Litopenaeus
27157756|57504634|Litopenaeus
27157758|57504636|Litopenaeus
27157759|57504637|Litopenaeus
27157760|57504638|Litopenaeus
27157761|57504639|Litopenaeus
27157762|57504640|Litopenaeus
27157763|57504641|Litopenaeus
27157765|57504643|Litopenaeus
27157766|57504697|Litopenaeus
27157769|57504700|Litopenaeus
27157772|57504703|Litopenaeus
27157778|57504709|Litopenaeus
27157779|57504710|Litopenaeus
27157780|57504711|Litopenaeus
27157782|57504713|Litopenaeus
27157783|57504714|Litopenaeus
27157785|57504716|Litopenaeus
27157786|57504717|Litopenaeus
27157787|57504718|Litopenaeus
27157788|57504719|Litopenaeus
27157789|57504755|Litopenaeus
27157790|57504756|Litopenaeus
27157791|57504757|Litopenaeus
27157792|57504758|Litopenaeus
27157796|57504762|Litopenaeus
27157797|57504763|Litopenaeus
27157798|57504764|Litopenaeus
27157799|57504765|Litopenaeus
27157801|57504767|Litopenaeus
27157806|57504772|Litopenaeus
27157807|57504773|Litopenaeus
27157808|57504774|Litopenaeus
27157809|57504775|Litopenaeus
27157810|57504813|Litopenaeus
27157814|57504817|Litopenaeus
27157815|57504818|Litopenaeus
27157816|57504819|Litopenaeus
27157819|57504822|Litopenaeus
27157820|57504823|Litopenaeus
27157823|57504826|Litopenaeus
27157825|57504828|Litopenaeus
27157826|57504829|Litopenaeus
27157828|57504831|Litopenaeus
27157829|57504832|Litopenaeus
27157831|57504834|Litopenaeus
27157832|57504835|Litopenaeus
27157833|57504836|Litopenaeus
27157836|57504839|Litopenaeus
27157837|57504840|Litopenaeus
27157838|57504841|Litopenaeus
27157839|57504842|Litopenaeus
27157840|57504843|Litopenaeus
27157842|57504845|Litopenaeus
27157843|57504846|Litopenaeus
27157844|57504847|Litopenaeus
27157845|57504848|Litopenaeus
27157847|57504850|Litopenaeus
27157848|57504851|Litopenaeus
27157849|57504852|Litopenaeus
27157850|57504853|Litopenaeus
27157852|57504855|Litopenaeus
27157853|57504856|Litopenaeus
27157854|57504857|Litopenaeus
27157858|57504861|Litopenaeus
27157859|57504862|Litopenaeus
27157861|57504864|Litopenaeus
27157862|57504865|Litopenaeus
2725261|5236697|Penaeus
2725265|5236701|Penaeus
2725272|5236708|Penaeus
2725275|5236711|Penaeus
2725277|5236713|Penaeus
2725284|5236720|Penaeus
2725287|5236723|Penaeus
2725288|5236724|Penaeus
2725289|5236725|Penaeus
2725292|5236728|Penaeus
2725293|5236729|Penaeus
2725295|5236731|Penaeus
2725298|5236734|Penaeus
2725300|5236736|Penaeus
2725306|5236742|Penaeus
2725307|5236743|Penaeus
2725316|5236752|Penaeus
2725319|5236755|Penaeus
2725322|5236758|Penaeus
2725324|5236760|Penaeus
2725325|5236761|Penaeus
2725329|5236765|Penaeus
2725333|5236769|Penaeus
2725334|5236770|Penaeus
2725339|5236775|Penaeus
2725342|5236778|Penaeus
2725344|5236780|Penaeus
2725345|5236781|Penaeus
2725347|5236783|Penaeus
2725349|5236785|Penaeus
2725352|5236788|Penaeus
2725353|5236789|Penaeus
2725357|5236793|Penaeus
2725359|5236795|Penaeus
2725360|5236796|Penaeus
27391918|58180125|Litopenaeus
29271844|110836042|Penaeus
30999772|84490925|Penaeus
30999773|84490926|Penaeus
30999774|84490927|Penaeus
30999775|84490928|Penaeus
30999777|84490930|Penaeus
30999778|84490931|Penaeus
30999779|84490932|Penaeus
30999780|84490933|Penaeus
30999781|84490934|Penaeus
30999782|84490935|Penaeus
30999783|84490936|Penaeus
30999784|84490937|Penaeus
30999786|84490939|Penaeus
30999787|84490940|Penaeus
30999788|84490941|Penaeus
30999789|84490942|Penaeus
30999790|84490943|Penaeus
30999791|84490944|Penaeus
30999792|84490945|Penaeus
30999793|84490946|Penaeus
30999794|84490947|Penaeus
30999795|84490948|Penaeus
30999796|84490949|Penaeus
30999797|84490950|Penaeus
30999798|84490951|Penaeus
30999799|84490952|Penaeus
30999800|84490953|Penaeus
30999801|84490954|Penaeus
30999802|84490955|Penaeus
30999803|84490956|Penaeus
30999804|84490957|Penaeus
30999805|84490958|Penaeus
30999806|84490959|Penaeus
30999807|84490960|Penaeus
30999808|84490961|Penaeus
30999809|84490962|Penaeus
30999810|84490963|Penaeus
30999811|84490964|Penaeus
30999812|84490965|Penaeus
30999814|84490967|Penaeus
30999816|84490969|Penaeus
30999817|84490970|Penaeus
30999818|84490971|Penaeus
30999819|84490972|Penaeus
31294959|150172998|Penaeus
31294992|109974263|Penaeus
31294993|109974265|Penaeus
31294994|109974267|Penaeus
31860955|90028754|Penaeus
31860956|90028755|Penaeus
31860957|90028756|Penaeus
31860959|90028758|Express
31860961|90028760|Penaeus
31860962|90028761|Penaeus
31860963|90028762|Penaeus
31860964|90028763|Penaeus
31860969|90028768|Express
31860972|90028771|Penaeus
31860973|90028772|Express
31860974|90028773|Higher
31860975|90028774|Express
31860976|90028775|Express
31860980|90028779|Higher
31860985|90028784|Higher
31860986|90028785|Penaeus
31860987|90028786|Penaeus
31860989|90028788|Express
33949415|116078108|Penaeus
33949416|116078109|Penaeus
33949417|116078110|Penaeus
33949418|116078111|Penaeus
33949420|116078113|Penaeus
33949423|116078116|Penaeus
33949424|116078117|Penaeus
33949425|116078118|Penaeus
33949426|116078119|Penaeus
33949429|116078122|Penaeus
33949430|116078123|Penaeus
33949431|116078124|Penaeus
33949432|116078125|Penaeus
33949433|116078126|Penaeus
33949434|116078127|Penaeus
33949435|116078128|Penaeus
33949436|116078129|Penaeus
33949437|116078130|Penaeus
33949438|116078131|Penaeus
33949439|116078132|Penaeus
33949441|116078134|Penaeus
33949442|116078135|Penaeus
33949447|116078140|Penaeus
33949448|116078141|Penaeus
33949450|116078143|Penaeus
33949451|116078144|Penaeus
33949452|116078145|Penaeus
33949453|116078146|Penaeus
33949454|116078147|Penaeus
33949456|116078149|Penaeus
33949457|116078150|Penaeus
33949458|116078151|Penaeus
33949459|116078152|Penaeus
33949460|116078153|Penaeus
33949461|116078184|Penaeus
33949462|116078185|Penaeus
33949463|116078186|Penaeus
33949464|116078187|Penaeus
33949465|116078188|Penaeus
33949466|116078189|Penaeus
33949467|116078154|Penaeus
33949469|116078156|Penaeus
33949471|116078158|Penaeus
33949472|116078159|Penaeus
33949473|116078160|Penaeus
33949474|116078161|Penaeus
33949475|116078162|Penaeus
33949476|116078163|Penaeus
33949477|116078164|Penaeus
33949483|116078170|Penaeus
33949492|116078195|Penaeus
33949494|116078175|Penaeus
33949495|116078176|Penaeus
33949501|116078182|Penaeus
34629576|83762946|Penaeus
34629581|83762951|Penaeus
34629584|83762954|Penaeus
34629585|83762955|Penaeus
34629587|83762957|Penaeus
34629588|83762958|Penaeus
34629589|83762959|Penaeus
34629590|83762960|Penaeus
34629591|83762961|Penaeus
34629593|83762963|Penaeus
34629594|83762964|Penaeus
34629595|83762965|Penaeus
34629599|83762969|Penaeus
34629600|83762970|Penaeus
34629601|83762971|Penaeus
34629602|83762972|Penaeus
34629603|83762973|Penaeus
34629604|83762974|Penaeus
34629605|83762975|Penaeus
34629606|83762976|Penaeus
34629608|83762978|Penaeus
34629613|83762983|Penaeus
34629614|83762984|Penaeus
34629615|83762985|Penaeus
34629616|83762986|Penaeus
34629617|83762987|Penaeus
34629618|83762988|Penaeus
34629619|83762989|Penaeus
34629620|83762990|Penaeus
34629622|83762992|Penaeus
34629625|83762995|Penaeus
34629627|83762997|Penaeus
34629628|83762998|Penaeus
34629630|83763000|Penaeus
34629632|83763002|Penaeus
34629634|83763004|Penaeus
34629635|83763005|Penaeus
34629637|83763007|Penaeus
34629638|83763008|Penaeus
34629639|83763009|Penaeus
34629640|83763010|Penaeus
34629641|83763011|Penaeus
34629643|83763013|Penaeus
34629646|83763016|Penaeus
34629647|83763017|Penaeus
34629648|83763018|Penaeus
34629649|83763019|Penaeus
34629651|83763021|Penaeus
34629653|83763023|Penaeus
34629654|83763024|Penaeus
34629655|83763025|Penaeus
34629658|83763028|Penaeus
34629659|83763029|Penaeus
34629660|83763030|Penaeus
34629661|83763031|Penaeus
34629662|83763032|Penaeus
34629663|83763033|Penaeus
34629665|83763035|Penaeus
34629666|83763036|Penaeus
34629669|83763039|Penaeus
34629670|83763040|Penaeus
34629672|83763042|Penaeus
34629673|83763043|Penaeus
34629674|83763044|Penaeus
34629675|83763045|Penaeus
34629676|83763046|Penaeus
34629680|83763050|Penaeus
34629683|83763053|Penaeus
34629684|83763054|Penaeus
34629685|83763055|Penaeus
34629686|83763056|Penaeus
34629688|83763058|Penaeus
34629690|83763060|Penaeus
34629691|83763061|Penaeus
34629692|83763062|Penaeus
34629694|83763064|Penaeus
34629695|83763065|Penaeus
34629704|83763074|Penaeus
34629705|83763075|Penaeus
34629706|83763076|Penaeus
34629708|83763078|Penaeus
34629710|83763080|Penaeus
34629713|83763083|Penaeus
34629714|83763084|Penaeus
34629715|83763085|Penaeus
34629719|83763089|Penaeus
34629720|83763090|Penaeus
34629721|83763091|Penaeus
34629722|83763092|Penaeus
34629725|83763095|Penaeus
34629726|83763096|Penaeus
34629729|83763099|Penaeus
34629732|83763102|Penaeus
34629733|83763103|Penaeus
34629735|83763105|Penaeus
34629736|83763106|Penaeus
34629738|83763108|Penaeus
34629739|83763109|Penaeus
34629741|83763111|Penaeus
34629743|83763113|Penaeus
34629745|83763115|Penaeus
34629746|83763116|Penaeus
34629747|83763117|Penaeus
34629748|83763118|Penaeus
34629749|83763119|Penaeus
34629750|83763120|Penaeus
34629753|83763123|Penaeus
34629756|83763126|Penaeus
34629757|83763127|Penaeus
34629758|83763128|Penaeus
34629759|83763129|Penaeus
34629760|83763130|Penaeus
34629763|83763133|Penaeus
34629764|83763134|Penaeus
34629766|83763136|Penaeus
34629768|83763138|Penaeus
34629769|83763139|Penaeus
34629770|83763140|Penaeus
34629771|83763141|Penaeus
34629773|83763143|Penaeus
34629776|83763146|Penaeus
34629779|83763149|Penaeus
34629780|83763150|Penaeus
34629782|83763152|Penaeus
34629784|83763154|Penaeus
34629785|83763155|Penaeus
34629786|83763156|Penaeus
34629788|83763158|Penaeus
34629791|83763161|Penaeus
34629792|83763162|Penaeus
34629793|83763163|Penaeus
34629795|83763165|Penaeus
34629796|83763166|Penaeus
34629798|83763168|Penaeus
34629799|83763169|Penaeus
34629800|83763170|Penaeus
34629801|83763171|Penaeus
34629802|83763172|Penaeus
34629803|83763173|Penaeus
34629805|83763175|Penaeus
34629806|83763176|Penaeus
34629807|83763177|Penaeus
34629808|83763178|Penaeus
34629809|83763179|Penaeus
34629810|83763180|Penaeus
34629812|83763182|Penaeus
34629813|83763183|Penaeus
34629814|83763184|Penaeus
34629815|83763185|Penaeus
34629819|83763189|Penaeus
34629822|83763192|Penaeus
34629825|83763195|Penaeus
34629827|83763197|Penaeus
34629828|83763198|Penaeus
34629831|83763201|Penaeus
34629834|83763204|Penaeus
34629835|83763205|Penaeus
34629836|83763206|Penaeus
34629838|83763208|Penaeus
34629839|83763209|Penaeus
34629842|83763212|Penaeus
34629844|83763214|Penaeus
34629845|83763215|Penaeus
34629846|83763216|Penaeus
34629848|83763218|Penaeus
34629849|83763219|Penaeus
34629850|83763220|Penaeus
34629852|83763222|Penaeus
34629853|83763223|Penaeus
34629856|83763226|Penaeus
34629857|83763227|Penaeus
34629860|83763230|Penaeus
34629861|83763231|Penaeus
34629863|83763233|Penaeus
34629864|83763234|Penaeus
34629867|83763237|Penaeus
34629869|83763239|Penaeus
34629870|83763240|Penaeus
34629871|83763241|Penaeus
34629872|83763242|Penaeus
34629874|83763244|Penaeus
34629878|83763248|Penaeus
34629879|83763249|Penaeus
34629880|83763250|Penaeus
34629881|83763251|Penaeus
34629882|83763252|Penaeus
34629885|83763255|Penaeus
34629886|83763256|Penaeus
34629887|83763257|Penaeus
34629888|83763258|Penaeus
34629889|83763259|Penaeus
34629892|83763262|Penaeus
34629894|83763264|Penaeus
34629895|83763265|Penaeus
34629896|83763266|Penaeus
34629897|83763267|Penaeus
34629898|83763268|Penaeus
34629900|83763270|Penaeus
34629902|83763272|Penaeus
34629904|83763274|Penaeus
34629905|83763275|Penaeus
34629906|83763276|Penaeus
34629907|83763277|Penaeus
34629909|83763279|Penaeus
34629910|83763280|Penaeus
34629911|83763281|Penaeus
34629912|83763282|Penaeus
34629914|83763284|Penaeus
34629915|83763285|Penaeus
34629916|83763286|Penaeus
34629917|83763287|Penaeus
34629918|83763288|Penaeus
34629919|83763289|Penaeus
34629922|83763292|Penaeus
34629923|83763293|Penaeus
34629924|83763294|Penaeus
34629925|83763295|Penaeus
34629928|83763298|Penaeus
34629929|83763299|Penaeus
34629930|83763300|Penaeus
34629931|83763301|Penaeus
34629934|83763304|Penaeus
34629936|83763306|Penaeus
34629937|83763307|Penaeus
34629938|83763308|Penaeus
34629940|83763310|Penaeus
34629942|83763312|Penaeus
34629943|83763313|Penaeus
34629945|83763315|Penaeus
34629946|83763316|Penaeus
34629947|83763317|Penaeus
34629948|83763318|Penaeus
34629949|83763319|Penaeus
34629950|83763320|Penaeus
34629951|83763321|Penaeus
34629952|83763322|Penaeus
34629954|83763324|Penaeus
34629955|83763325|Penaeus
34629957|83763327|Penaeus
34629958|83763328|Penaeus
34629959|83763329|Penaeus
34629960|83763330|Penaeus
34629961|83763331|Penaeus
34629962|83763332|Penaeus
34629965|83763335|Penaeus
34629967|83763337|Penaeus
34629968|83763338|Penaeus
34629972|83763342|Penaeus
34629975|83763345|Penaeus
34629976|83763346|Penaeus
34629978|83763348|Penaeus
34629979|83763349|Penaeus
34629982|83763352|Penaeus
34629983|83763353|Penaeus
34629984|83763354|Penaeus
34629985|83763355|Penaeus
34629986|83763356|Penaeus
34629987|83763357|Penaeus
34629988|83763358|Penaeus
34629989|83763359|Penaeus
34629991|83763361|Penaeus
34629993|83763363|Penaeus
34629994|83763364|Penaeus
34629995|83763365|Penaeus
34629996|83763366|Penaeus
34629997|83763367|Penaeus
34629998|83763368|Penaeus
34629999|83763369|Penaeus
34630001|83763371|Penaeus
34630003|83763373|Penaeus
34630004|83763374|Penaeus
34630006|83763376|Penaeus
34630008|83763378|Penaeus
34630009|83763379|Penaeus
34630011|83763381|Penaeus
34630012|83763382|Penaeus
34630013|83763383|Penaeus
34630014|83763384|Penaeus
34630015|83763385|Penaeus
34630016|83763386|Penaeus
34630017|83763387|Penaeus
34630018|83763388|Penaeus
34630019|83763389|Penaeus
34630022|83763392|Penaeus
34630023|83763393|Penaeus
34630027|83763397|Penaeus
34630028|83763398|Penaeus
34630029|83763399|Penaeus
34630031|83763401|Penaeus
34630032|83763402|Penaeus
34630033|83763403|Penaeus
34630034|83763404|Penaeus
34630035|83763405|Penaeus
34630036|83763406|Penaeus
34630037|83763407|Penaeus
34630038|83763408|Penaeus
34630039|83763409|Penaeus
34630040|83763410|Penaeus
34630041|83763411|Penaeus
34630044|83763414|Penaeus
34630045|83763415|Penaeus
34630046|83763416|Penaeus
34630047|83763417|Penaeus
34630048|83763418|Penaeus
34630049|83763419|Penaeus
34630052|83763422|Penaeus
34630053|83763423|Penaeus
34630054|83763424|Penaeus
34630055|83763425|Penaeus
34630056|83763426|Penaeus
34630057|83763427|Penaeus
35009040|109134931|Penaeus
35009041|109134932|Penaeus
35009044|109134935|Penaeus
35009045|109134936|Penaeus
35009046|109134937|Penaeus
35009047|109134938|Penaeus
35009048|109134939|Penaeus
35009049|109134940|Penaeus
35009050|109134941|Penaeus
35009051|109134942|Penaeus
35009052|109134943|Penaeus
35009053|109134944|Penaeus
35009054|109134945|Penaeus
35009055|109134946|Penaeus
35009056|109134947|Penaeus
35009058|109134949|Penaeus
35009059|109134950|Penaeus
35009060|109134951|Penaeus
35009061|109134952|Penaeus
35009062|109134953|Penaeus
35009063|109134954|Penaeus
35009064|109134955|Penaeus
35009065|109134956|Penaeus
35009066|109134957|Penaeus
35009067|109134958|Penaeus
35009068|109134959|Penaeus
35009069|109134960|Penaeus
35009070|109134961|Penaeus
35009071|109134962|Penaeus
35009072|109134963|Penaeus
35009073|109134964|Penaeus
35009074|109134965|Penaeus
35009076|109134967|Penaeus
35009077|109134968|Penaeus
35009078|109134969|Penaeus
35009079|109134970|Penaeus
35009080|109134971|Penaeus
35009081|109134972|Penaeus
35009082|109134973|Penaeus
35009083|109134974|Penaeus
35009084|109134975|Penaeus
35009085|109134976|Penaeus
35009086|109134977|Penaeus
35009087|109134978|Penaeus
35009088|109134979|Penaeus
35009089|109134980|Penaeus
35009090|109134981|Penaeus
35009091|109134982|Penaeus
35009092|109134983|Penaeus
35009094|109134985|Penaeus
35009096|109134987|Penaeus
35009097|109134988|Penaeus
35009098|109134989|Penaeus
35009099|109134990|Penaeus
35009100|109134991|Penaeus
35009101|109134992|Penaeus
35009103|109134994|Penaeus
35009104|109134995|Penaeus
35009105|109134996|Penaeus
35009106|109134997|Penaeus
35009107|109134998|Penaeus
35009108|109134999|Penaeus
35009109|109135000|Penaeus
35009111|109135002|Penaeus
35009112|109135003|Penaeus
35009113|109135004|Penaeus
35009114|109135005|Penaeus
35009115|109135006|Penaeus
35009116|109135007|Penaeus
35009117|109135008|Penaeus
35009118|109135009|Penaeus
35009119|109135010|Penaeus
35009122|109135013|Penaeus
35009123|109135014|Penaeus
35009124|109135015|Penaeus
35009125|109135016|Penaeus
35009126|109135017|Penaeus
35009127|109135018|Penaeus
35009128|109135019|Penaeus
35009130|109135021|Penaeus
35009131|109135022|Penaeus
35009133|109135024|Penaeus
35009134|109135025|Penaeus
35009135|109135026|Penaeus
35009136|109135027|Penaeus
35009137|109135028|Penaeus
35009138|109135029|Penaeus
35009139|109135030|Penaeus
35009140|109135031|Penaeus
35009141|109135032|Penaeus
35009142|109135033|Penaeus
35009143|109135034|Penaeus
35009144|109135035|Penaeus
35009145|109135036|Penaeus
35009147|109135038|Penaeus
35009148|109135039|Penaeus
35009149|109135040|Penaeus
35009150|109135041|Penaeus
35009151|109135042|Penaeus
35009152|109135043|Penaeus
35009154|109135045|Penaeus
35009155|109135046|Penaeus
35009156|109135047|Penaeus
35009157|109135048|Penaeus
35009158|109135049|Penaeus
35009159|109135050|Penaeus
35009160|109135051|Penaeus
35009161|109135052|Penaeus
35009162|109135053|Penaeus
35009164|109135055|Penaeus
35009165|109135056|Penaeus
35009166|109135057|Penaeus
35009167|109135058|Penaeus
35009168|109135059|Penaeus
35009169|109135060|Penaeus
35009170|109135061|Penaeus
35009171|109135062|Penaeus
35009172|109135063|Penaeus
35009173|109135064|Penaeus
35009175|109135066|Penaeus
35009176|109135067|Penaeus
35009177|109135068|Penaeus
35009178|109135069|Penaeus
35009179|109135070|Penaeus
35009180|109135071|Penaeus
35009182|109135073|Penaeus
35009183|109135074|Penaeus
35009184|109135075|Penaeus
35009185|109135076|Penaeus
35009186|109135077|Penaeus
35009187|109135078|Penaeus
35009188|109135079|Penaeus
35009189|109135080|Penaeus
35009190|109135081|Penaeus
35009191|109135082|Penaeus
35009192|109135083|Penaeus
35009193|109135084|Penaeus
35009194|109135085|Penaeus
35009195|109135086|Penaeus
35009196|109135087|Penaeus
35009197|109135088|Penaeus
35009198|109135089|Penaeus
35009199|109135090|Penaeus
35009200|109135091|Penaeus
35009201|109135092|Penaeus
35009202|109135093|Penaeus
35009203|109135094|Penaeus
35009204|109135095|Penaeus
35009205|109135096|Penaeus
35009206|109135097|Penaeus
35009207|109135098|Penaeus
35009208|109135099|Penaeus
35009209|109135100|Penaeus
35009210|109135101|Penaeus
35009211|109135102|Penaeus
35009212|109135103|Penaeus
35009213|109135104|Penaeus
35009214|109135105|Penaeus
35009215|109135106|Penaeus
35009216|109135107|Penaeus
35009217|109135108|Penaeus
35009218|109135109|Penaeus
35009219|109135110|Penaeus
35009220|109135111|Penaeus
35009221|109135112|Penaeus
35009222|109135113|Penaeus
35009223|109135114|Penaeus
35009224|109135115|Penaeus
35009225|109135116|Penaeus
35009226|109135117|Penaeus
35009228|109135119|Penaeus
35009229|109135120|Penaeus
35009230|109135121|Penaeus
35009231|109135122|Penaeus
35009232|109135123|Penaeus
35009233|109135124|Penaeus
35009234|109135125|Penaeus
35009236|109135127|Penaeus
35009238|109135129|Penaeus
35009239|109135130|Penaeus
35009240|109135131|Penaeus
35009241|109135132|Penaeus
35009242|109135133|Penaeus
35009243|109135134|Penaeus
35009245|109135136|Penaeus
35009246|109135137|Penaeus
35009248|109135139|Penaeus
35009249|109135140|Penaeus
35009250|109135141|Penaeus
35009253|109135144|Penaeus
35009254|109135145|Penaeus
35009255|109135146|Penaeus
35009256|109135147|Penaeus
35009258|109135149|Penaeus
35009259|109135150|Penaeus
35009260|109135151|Penaeus
35009261|109135152|Penaeus
35009262|109135153|Penaeus
35009263|109135154|Penaeus
35009264|109135155|Penaeus
35009265|109135156|Penaeus
35009266|109135157|Penaeus
35009268|109135159|Penaeus
35009269|109135160|Penaeus
35009270|109135161|Penaeus
35009271|109135162|Penaeus
35009272|109135163|Penaeus
35009273|109135164|Penaeus
35009274|109135165|Penaeus
35009275|109135166|Penaeus
35009276|109135167|Penaeus
35009277|109135168|Penaeus
35009278|109135169|Penaeus
35009279|109135170|Penaeus
35009280|109135171|Penaeus
35009281|109135172|Penaeus
35009282|109135173|Penaeus
35009283|109135174|Penaeus
35009284|109135175|Penaeus
35009285|109135176|Penaeus
35009286|109135177|Penaeus
35009287|109135178|Penaeus
35009288|109135179|Penaeus
35009289|109135180|Penaeus
35009290|109135181|Penaeus
35009291|109135182|Penaeus
35009292|109135183|Penaeus
35009293|109135184|Penaeus
35009295|109135186|Penaeus
35009296|109135187|Penaeus
35009297|109135188|Penaeus
35009298|109135189|Penaeus
35009303|109135194|Penaeus
35009304|109135195|Penaeus
35009305|109135196|Penaeus
35009306|109135197|Penaeus
35009307|109135198|Penaeus
35009308|109135199|Penaeus
35009309|109135200|Penaeus
35009310|109135201|Penaeus
35009311|109135202|Penaeus
35009312|109135203|Penaeus
35009313|109135204|Penaeus
35009314|109135205|Penaeus
35009315|109135206|Penaeus
35009316|109135207|Penaeus
35009317|109135208|Penaeus
35009318|109135209|Penaeus
35009319|109135210|Penaeus
35009320|109135211|Penaeus
35009321|109135212|Penaeus
35009322|109135213|Penaeus
35009323|109135214|Penaeus
35009324|109135215|Penaeus
35009326|109135217|Penaeus
35009328|109135219|Penaeus
35009330|109135221|Penaeus
35009331|109135222|Penaeus
35009332|109135223|Penaeus
35009333|109135224|Penaeus
35009334|109135225|Penaeus
35009335|109135226|Penaeus
35009337|109135228|Penaeus
35009338|109135229|Penaeus
35009339|109135230|Penaeus
35009340|109135231|Penaeus
35009341|109135232|Penaeus
35009342|109135233|Penaeus
35009343|109135234|Penaeus
35009344|109135235|Penaeus
35009345|109135236|Penaeus
35009346|109135237|Penaeus
35009347|109135238|Penaeus
35009348|109135239|Penaeus
35009349|109135240|Penaeus
35009350|109135241|Penaeus
35009351|109135242|Penaeus
35009352|109135243|Penaeus
35009353|109135244|Penaeus
35009356|109135247|Penaeus
35009357|109135248|Penaeus
35009359|109135250|Penaeus
35009360|109135251|Penaeus
35009361|109135252|Penaeus
35009362|109135253|Penaeus
35009363|109135254|Penaeus
35009365|109135256|Penaeus
35009366|109135257|Penaeus
35009367|109135258|Penaeus
35009369|109135260|Penaeus
35009370|109135261|Penaeus
35009371|109135262|Penaeus
35009372|109135263|Penaeus
35009373|109135264|Penaeus
35009374|109135265|Penaeus
35009375|109135266|Penaeus
35009376|109135267|Penaeus
35009377|109135268|Penaeus
35009378|109135269|Penaeus
35009379|109135270|Penaeus
35009380|109135271|Penaeus
35009381|109135272|Penaeus
35009382|109135273|Penaeus
35009383|109135274|Penaeus
35009385|109135276|Penaeus
35009386|109135277|Penaeus
35009387|109135278|Penaeus
35009388|109135279|Penaeus
35009389|109135280|Penaeus
35009390|109135281|Penaeus
35009391|109135282|Penaeus
35009392|109135283|Penaeus
35009394|109135285|Penaeus
35009395|109135286|Penaeus
35009397|109135288|Penaeus
35009398|109135289|Penaeus
35009399|109135290|Penaeus
35009401|109135292|Penaeus
35009402|109135293|Penaeus
35009403|109135294|Penaeus
35009404|109135295|Penaeus
35009405|109135296|Penaeus
35009406|109135297|Penaeus
35009407|109135298|Penaeus
35009408|109135299|Penaeus
35009409|109135300|Penaeus
35009410|109135301|Penaeus
35009411|109135302|Penaeus
35009412|109135303|Penaeus
35009413|109135304|Penaeus
35009414|109135305|Penaeus
35009415|109135306|Penaeus
35009416|109135307|Penaeus
35009417|109135308|Penaeus
35009418|109135309|Penaeus
35009419|109135310|Penaeus
35009422|109135313|Penaeus
35009423|109135314|Penaeus
35009424|109135315|Penaeus
35009427|109135318|Penaeus
35009428|109135319|Penaeus
35009431|109135322|Penaeus
35009432|109135323|Penaeus
35009433|109135324|Penaeus
35009434|109135325|Penaeus
35009435|109135326|Penaeus
35009436|109135327|Penaeus
35009437|109135328|Penaeus
35009438|109135329|Penaeus
35009439|109135330|Penaeus
35009440|109135331|Penaeus
35009441|109135332|Penaeus
35009442|109135333|Penaeus
35009445|109135336|Penaeus
35009448|109135339|Penaeus
35009449|109135340|Penaeus
35009450|109135341|Penaeus
35009451|109135342|Penaeus
35009452|109135343|Penaeus
35009453|109135344|Penaeus
35009454|109135345|Penaeus
35009455|109135346|Penaeus
35009457|109135348|Penaeus
35009458|109135349|Penaeus
35009459|109135350|Penaeus
35009460|109135351|Penaeus
35009461|109135352|Penaeus
35009463|109135354|Penaeus
35009464|109135355|Penaeus
35009465|109135356|Penaeus
35009466|109135357|Penaeus
35009468|109135359|Penaeus
35009469|109135360|Penaeus
35009470|109135361|Penaeus
35009471|109135362|Penaeus
35009472|109135363|Penaeus
35009473|109135364|Penaeus
35009474|109135365|Penaeus
35009475|109135366|Penaeus
35009476|109135367|Penaeus
35009477|109135368|Penaeus
35009478|109135369|Penaeus
35009479|109135370|Penaeus
35009480|109135371|Penaeus
35009481|109135372|Penaeus
35009482|109135373|Penaeus
35009484|109135375|Penaeus
35009485|109135376|Penaeus
35009486|109135377|Penaeus
35009487|109135378|Penaeus
35009488|109135379|Penaeus
35009489|109135380|Penaeus
35009490|109135381|Penaeus
35009491|109135382|Penaeus
35009493|109135384|Penaeus
35009495|109135386|Penaeus
35009496|109135387|Penaeus
35009498|109135389|Penaeus
35009499|109135390|Penaeus
35009500|109135391|Penaeus
35009501|109135392|Penaeus
35009502|109135393|Penaeus
35009504|109135395|Penaeus
35009506|109135397|Penaeus
35009508|109135399|Penaeus
35009509|109135400|Penaeus
35009510|109135401|Penaeus
35009511|109135402|Penaeus
35009512|109135403|Penaeus
35009513|109135404|Penaeus
35009514|109135405|Penaeus
35009516|109135407|Penaeus
35009517|109135408|Penaeus
35009518|109135409|Penaeus
35009519|109135410|Penaeus
35009520|109135411|Penaeus
35009521|109135412|Penaeus
35009522|109135413|Penaeus
35009523|109135414|Penaeus
35009524|109135415|Penaeus
35009525|109135416|Penaeus
35009526|109135417|Penaeus
35009527|109135418|Penaeus
35009528|109135419|Penaeus
35009529|109135420|Penaeus
35009530|109135421|Penaeus
35009531|109135422|Penaeus
35009532|109135423|Penaeus
35009533|109135424|Penaeus
35009534|109135425|Penaeus
35009535|109135426|Penaeus
35009536|109135427|Penaeus
35009537|109135428|Penaeus
35009538|109135429|Penaeus
35009539|109135430|Penaeus
35009540|109135431|Penaeus
35009541|109135432|Penaeus
35009542|109135433|Penaeus
35009543|109135434|Penaeus
35009545|109135436|Penaeus
35009546|109135437|Penaeus
35009547|109135438|Penaeus
35009548|109135439|Penaeus
35009549|109135440|Penaeus
35009550|109135441|Penaeus
35009551|109135442|Penaeus
35009552|109135443|Penaeus
35009553|109135444|Penaeus
35009554|109135445|Penaeus
35009555|109135446|Penaeus
35009556|109135447|Penaeus
35009557|109135448|Penaeus
35009558|109135449|Penaeus
35009559|109135450|Penaeus
35009560|109135451|Penaeus
35009561|109135452|Penaeus
35009562|109135453|Penaeus
35009563|109135454|Penaeus
35009564|109135455|Penaeus
35009565|109135456|Penaeus
35009567|109135458|Penaeus
35009568|109135459|Penaeus
35009569|109135460|Penaeus
35009570|109135461|Penaeus
35009571|109135462|Penaeus
35009572|109135463|Penaeus
35009573|109135464|Penaeus
35009574|109135465|Penaeus
35009575|109135466|Penaeus
35009576|109135467|Penaeus
35009577|109135468|Penaeus
35009578|109135469|Penaeus
35009579|109135470|Penaeus
35009580|109135471|Penaeus
35009581|109135472|Penaeus
35009582|109135473|Penaeus
35009583|109135474|Penaeus
35009584|109135475|Penaeus
35009585|109135476|Penaeus
35009586|109135477|Penaeus
35009587|109135478|Penaeus
35009588|109135479|Penaeus
35009589|109135480|Penaeus
35009590|109135481|Penaeus
35009591|109135482|Penaeus
35009592|109135483|Penaeus
35009593|109135484|Penaeus
35009594|109135485|Penaeus
35009595|109135486|Penaeus
35009596|109135487|Penaeus
35009597|109135488|Penaeus
35009598|109135489|Penaeus
35009599|109135490|Penaeus
35009600|109135491|Penaeus
35009601|109135492|Penaeus
35009602|109135493|Penaeus
35009603|109135494|Penaeus
35009604|109135495|Penaeus
35009605|109135496|Penaeus
35009606|109135497|Penaeus
35009607|109135498|Penaeus
35009608|109135499|Penaeus
35009609|109135500|Penaeus
35009610|109135501|Penaeus
35009611|109135502|Penaeus
35009612|109135503|Penaeus
35009613|109135504|Penaeus
35009614|109135505|Penaeus
35009615|109135506|Penaeus
35009616|109135507|Penaeus
35009617|109135508|Penaeus
35009618|109135509|Penaeus
35009619|109135510|Penaeus
35009620|109135511|Penaeus
35009621|109135512|Penaeus
35009622|109135513|Penaeus
35009623|109135514|Penaeus
35009624|109135515|Penaeus
35009625|109135516|Penaeus
35009626|109135517|Penaeus
35009627|109135518|Penaeus
35009628|109135519|Penaeus
35009629|109135520|Penaeus
35009630|109135521|Penaeus
35009631|109135522|Penaeus
35009632|109135523|Penaeus
35009633|109135524|Penaeus
35009634|109135525|Penaeus
35009635|109135526|Penaeus
35009636|109135527|Penaeus
35009637|109135528|Penaeus
35009638|109135529|Penaeus
35009639|109135530|Penaeus
35009640|109135531|Penaeus
35009641|109135532|Penaeus
35009642|109135533|Penaeus
35009643|109135534|Penaeus
35009644|109135535|Penaeus
35009645|109135536|Penaeus
35009646|109135537|Penaeus
35009647|109135538|Penaeus
35009648|109135539|Penaeus
35009649|109135540|Penaeus
35009650|109135541|Penaeus
35009651|109135542|Penaeus
35009652|109135543|Penaeus
35009653|109135544|Penaeus
35009654|109135545|Penaeus
35009655|109135546|Penaeus
35009656|109135547|Penaeus
35009657|109135548|Penaeus
35009658|109135549|Penaeus
35009659|109135550|Penaeus
35009660|109135551|Penaeus
35009661|109135552|Penaeus
35009662|109135553|Penaeus
35009663|109135554|Penaeus
35009664|109135555|Penaeus
35009665|109135556|Penaeus
35009666|109135557|Penaeus
35009667|109135558|Penaeus
35009668|109135559|Penaeus
35009669|109135560|Penaeus
35009670|109135561|Penaeus
35009671|109135562|Penaeus
35009672|109135563|Penaeus
35009673|109135564|Penaeus
35009674|109135565|Penaeus
35009675|109135566|Penaeus
35009676|109135567|Penaeus
35009677|109135568|Penaeus
35009679|109135570|Penaeus
35009680|109135571|Penaeus
35009681|109135572|Penaeus
35009682|109135573|Penaeus
35009683|109135574|Penaeus
35009684|109135575|Penaeus
35009685|109135576|Penaeus
35009686|109135577|Penaeus
35009687|109135578|Penaeus
35009688|109135579|Penaeus
35009689|109135580|Penaeus
35009690|109135581|Penaeus
35009691|109135582|Penaeus
35009692|109135583|Penaeus
35009693|109135584|Penaeus
35009694|109135585|Penaeus
35009695|109135586|Penaeus
35009696|109135587|Penaeus
35009697|109135588|Penaeus
35009698|109135589|Penaeus
35009699|109135590|Penaeus
35009700|109135591|Penaeus
35009701|109135592|Penaeus
35009702|109135593|Penaeus
35009703|109135594|Penaeus
35009704|109135595|Penaeus
35009705|109135596|Penaeus
35009706|109135597|Penaeus
35009707|109135598|Penaeus
35009708|109135599|Penaeus
35009709|109135600|Penaeus
35009710|109135601|Penaeus
35009711|109135602|Penaeus
35009712|109135603|Penaeus
35009713|109135604|Penaeus
35009714|109135605|Penaeus
35009715|109135606|Penaeus
35009716|109135607|Penaeus
35009717|109135608|Penaeus
35009718|109135609|Penaeus
35009719|109135610|Penaeus
35009720|109135611|Penaeus
35009721|109135612|Penaeus
35009722|109135613|Penaeus
35009723|109135614|Penaeus
35009724|109135615|Penaeus
35009725|109135616|Penaeus
35009726|109135617|Penaeus
35009727|109135618|Penaeus
35009728|109135619|Penaeus
35009729|109135620|Penaeus
35009730|109135621|Penaeus
35009731|109135622|Penaeus
35009732|109135623|Penaeus
35009733|109135624|Penaeus
35009734|109135625|Penaeus
35009735|109135626|Penaeus
35009736|109135627|Penaeus
35009737|109135628|Penaeus
35009738|109135629|Penaeus
35009739|109135630|Penaeus
35009740|109135631|Penaeus
35009741|109135632|Penaeus
35009742|109135633|Penaeus
35009743|109135634|Penaeus
35009744|109135635|Penaeus
35009745|109135636|Penaeus
35009746|109135637|Penaeus
35009747|109135638|Penaeus
35009748|109135639|Penaeus
35009749|109135640|Penaeus
35009750|109135641|Penaeus
35009751|109135642|Penaeus
35009752|109135643|Penaeus
35009753|109135644|Penaeus
35009754|109135645|Penaeus
35009755|109135646|Penaeus
35009756|109135647|Penaeus
35009757|109135648|Penaeus
35009758|109135649|Penaeus
35009759|109135650|Penaeus
35009760|109135651|Penaeus
35009761|109135652|Penaeus
35009762|109135653|Penaeus
35009763|109135654|Penaeus
35009764|109135655|Penaeus
35009765|109135656|Penaeus
35009766|109135657|Penaeus
35009767|109135658|Penaeus
35009768|109135659|Penaeus
35009769|109135660|Penaeus
35009770|109135661|Penaeus
35009771|109135662|Penaeus
35009772|109135663|Penaeus
35009773|109135664|Penaeus
35009774|109135665|Penaeus
35009775|109135666|Penaeus
35009776|109135667|Penaeus
35009777|109135668|Penaeus
35009778|109135669|Penaeus
35009779|109135670|Penaeus
35009780|109135671|Penaeus
35009781|109135672|Penaeus
35009782|109135673|Penaeus
35009783|109135674|Penaeus
35009784|109135675|Penaeus
35009785|109135676|Penaeus
35009786|109135677|Penaeus
35009787|109135678|Penaeus
35009788|109135679|Penaeus
35009789|109135680|Penaeus
35009790|109135681|Penaeus
35009791|109135682|Penaeus
35009792|109135683|Penaeus
35009793|109135684|Penaeus
35009794|109135685|Penaeus
35009795|109135686|Penaeus
35009796|109135687|Penaeus
35009797|109135688|Penaeus
35009798|109135689|Penaeus
35009799|109135690|Penaeus
35009801|109135692|Penaeus
35009802|109135693|Penaeus
35009803|109135694|Penaeus
35009804|109135695|Penaeus
35009805|109135696|Penaeus
35009806|109135697|Penaeus
35009807|109135698|Penaeus
35009808|109135699|Penaeus
35009809|109135700|Penaeus
35009810|109135701|Penaeus
35009811|109135702|Penaeus
35009812|109135703|Penaeus
35009813|109135704|Penaeus
35009814|109135705|Penaeus
35009815|109135706|Penaeus
35009816|109135707|Penaeus
35009817|109135708|Penaeus
35009818|109135709|Penaeus
35009819|109135710|Penaeus
35009820|109135711|Penaeus
35009821|109135712|Penaeus
35009822|109135713|Penaeus
35009823|109135714|Penaeus
35009824|109135715|Penaeus
35009825|109135716|Penaeus
35009827|109135718|Penaeus
35009828|109135719|Penaeus
35009829|109135720|Penaeus
35009830|109135721|Penaeus
35009831|109135722|Penaeus
35009832|109135723|Penaeus
35009833|109135724|Penaeus
35009834|109135725|Penaeus
35009835|109135726|Penaeus
35009836|109135727|Penaeus
35009838|109135729|Penaeus
35009839|109135730|Penaeus
35009840|109135731|Penaeus
35009841|109135732|Penaeus
35009842|109135733|Penaeus
35009843|109135734|Penaeus
35009844|109135735|Penaeus
35009845|109135736|Penaeus
35009846|109135737|Penaeus
35009847|109135738|Penaeus
35009848|109135739|Penaeus
35009849|109135740|Penaeus
35009850|109135741|Penaeus
35009851|109135742|Penaeus
35009852|109135743|Penaeus
35009853|109135744|Penaeus
35009854|109135745|Penaeus
35009855|109135746|Penaeus
35009856|109135747|Penaeus
35009857|109135748|Penaeus
35009858|109135749|Penaeus
35009859|109135750|Penaeus
35009860|109135751|Penaeus
35009861|109135752|Penaeus
35009862|109135753|Penaeus
35009863|109135754|Penaeus
35009864|109135755|Penaeus
35009865|109135756|Penaeus
35009866|109135757|Penaeus
35009867|109135758|Penaeus
35009868|109135759|Penaeus
35009869|109135760|Penaeus
35009870|109135761|Penaeus
35009871|109135762|Penaeus
35009872|109135763|Penaeus
35009873|109135764|Penaeus
35009874|109135765|Penaeus
35009875|109135766|Penaeus
35009876|109135767|Penaeus
35009877|109135768|Penaeus
35009878|109135769|Penaeus
35009879|109135770|Penaeus
35009880|109135771|Penaeus
35009881|109135772|Penaeus
35009882|109135773|Penaeus
35009883|109135774|Penaeus
35009884|109135775|Penaeus
35009887|109135778|Penaeus
35009888|109135779|Penaeus
35009889|109135780|Penaeus
35009890|109135781|Penaeus
35009891|109135782|Penaeus
35009892|109135783|Penaeus
35009893|109135784|Penaeus
35009896|109135787|Penaeus
35009897|109135788|Penaeus
35009898|109135789|Penaeus
35009899|109135790|Penaeus
35009900|109135791|Penaeus
35009901|109135792|Penaeus
35009902|109135793|Penaeus
35009903|109135794|Penaeus
35009904|109135795|Penaeus
35009905|109135796|Penaeus
35009906|109135797|Penaeus
35009907|109135798|Penaeus
35009908|109135799|Penaeus
35009909|109135800|Penaeus
35009910|109135801|Penaeus
35009911|109135802|Penaeus
35009912|109135803|Penaeus
35283627|109136330|Penaeus
35283628|109136331|Penaeus
35283629|109136332|Penaeus
35283634|109136337|Penaeus
35283638|109136341|Penaeus
35283639|109136342|Penaeus
35283650|109136353|Penaeus
35283654|109136357|Penaeus
35283665|109136368|Penaeus
35283667|109136370|Penaeus
35283670|109136373|Penaeus
35283671|109136374|Penaeus
35283676|109136379|Penaeus
35283678|109136381|Penaeus
35283686|109136389|Penaeus
35283691|109136394|Penaeus
35283694|109136397|Penaeus
35283695|109136398|Penaeus
35283699|109136402|Penaeus
35283703|109136406|Penaeus
35283705|109136408|Penaeus
35283706|109136409|Penaeus
35283707|109136410|Penaeus
35283711|109136414|Penaeus
35283712|109136415|Penaeus
35283714|109136417|Penaeus
35283721|109136424|Penaeus
35283730|109136433|Penaeus
35283732|109136435|Penaeus
35283736|109136439|Penaeus
35283738|109136441|Penaeus
35283739|109136442|Penaeus
35283740|109136443|Penaeus
35283742|109136445|Penaeus
35283756|109136459|Penaeus
35283762|109136465|Penaeus
35283763|109136466|Penaeus
35283778|109136481|Penaeus
35283780|109136483|Penaeus
35283787|109136490|Penaeus
35283798|109136501|Penaeus
35283799|109136502|Penaeus
35283801|109136504|Penaeus
35283802|109136505|Penaeus
35283803|109136506|Penaeus
35283811|109136514|Penaeus
35283822|109136525|Penaeus
35283824|109136527|Penaeus
35283830|109136533|Penaeus
35283834|109136537|Penaeus
35283836|109136539|Penaeus
35283841|109136544|Penaeus
35283844|109136547|Penaeus
35283848|109136551|Penaeus
35283857|109136560|Penaeus
35283863|109136566|Penaeus
35283867|109136570|Penaeus
35283875|109136578|Penaeus
35283881|109136584|Penaeus
35283882|109136585|Penaeus
35283888|109136591|Penaeus
35283897|109136600|Penaeus
35283902|109136605|Penaeus
35283910|109136613|Penaeus
35283912|109136615|Penaeus
35283913|109136616|Penaeus
35283924|109136627|Penaeus
35283925|109136628|Penaeus
35283929|109136632|Penaeus
35283930|109136633|Penaeus
35283939|109136642|Penaeus
35283943|109136646|Penaeus
35283944|109136647|Penaeus
35283952|109136655|Penaeus
35283965|109136668|Penaeus
35283966|109136669|Penaeus
35283969|109136672|Penaeus
36890934|109136687|Penaeus
36890935|109136688|Penaeus
36890936|109136689|Penaeus
36890937|109136690|Penaeus
36890938|109136691|Penaeus
36890939|109136692|Penaeus
36890940|109136693|Penaeus
36890942|109136695|Penaeus
36890943|109136696|Penaeus
36890944|109136697|Penaeus
36890945|109136698|Penaeus
36890946|109136699|Penaeus
36890947|109136700|Penaeus
36890948|109136701|Penaeus
36890949|109136702|Penaeus
36890950|109136703|Penaeus
36890951|109136704|Penaeus
36890952|109136705|Penaeus
36890953|109136706|Penaeus
36890954|109136707|Penaeus
36890955|109136708|Penaeus
36890956|109136709|Penaeus
36890957|109136710|Penaeus
36890958|109136711|Penaeus
36890959|109136712|Penaeus
36890961|109136714|Penaeus
36890962|109136715|Penaeus
36890963|109136716|Penaeus
36890964|109136717|Penaeus
36890965|109136718|Penaeus
36890966|109136719|Penaeus
36890967|109136720|Penaeus
36890968|109136721|Penaeus
36890969|109136722|Penaeus
36890970|109136723|Penaeus
36890971|109136724|Penaeus
36890972|109136725|Penaeus
36890973|109136726|Penaeus
36890974|109136727|Penaeus
36890975|109136728|Penaeus
36890976|109136729|Penaeus
36890977|109136730|Penaeus
36890978|109136731|Penaeus
36890979|109136732|Penaeus
36890980|109136733|Penaeus
36890981|109136734|Penaeus
36890982|109136735|Penaeus
36890983|109136736|Penaeus
36890985|109136738|Penaeus
36890986|109136739|Penaeus
36890987|109136740|Penaeus
36890988|109136741|Penaeus
36890989|109136742|Penaeus
36890990|109136743|Penaeus
36890991|109136744|Penaeus
36890992|109136745|Penaeus
36890993|109136746|Penaeus
36890994|109136747|Penaeus
36890995|109136748|Penaeus
36890996|109136749|Penaeus
36890997|109136750|Penaeus
36890998|109136751|Penaeus
36890999|109136752|Penaeus
36891000|109136753|Penaeus
36891001|109136754|Penaeus
36891003|109136756|Penaeus
36891004|109136757|Penaeus
36891006|109136759|Penaeus
36891007|109136760|Penaeus
36891008|109136761|Penaeus
36891009|109136762|Penaeus
36891010|109136763|Penaeus
36891011|109136764|Penaeus
36891012|109136765|Penaeus
36891013|109136766|Penaeus
36891014|109136767|Penaeus
36891015|109136768|Penaeus
36891016|109136769|Penaeus
36891017|109136770|Penaeus
36891018|109136771|Penaeus
36891019|109136772|Penaeus
36891020|109136773|Penaeus
36891021|109136774|Penaeus
36891022|109136775|Penaeus
36891023|109136776|Penaeus
36891024|109136777|Penaeus
36891025|109136778|Penaeus
36891026|109136779|Penaeus
36891027|109136780|Penaeus
36891028|109136781|Penaeus
36891030|109136783|Penaeus
36891031|109136784|Penaeus
36891032|109136785|Penaeus
36891033|109136786|Penaeus
36891034|109136787|Penaeus
36891035|109136788|Penaeus
36891036|109136789|Penaeus
36891037|109136790|Penaeus
36891038|109136791|Penaeus
36891039|109136792|Penaeus
36891040|109136793|Penaeus
36891041|109136794|Penaeus
36891042|109136795|Penaeus
36891043|109136796|Penaeus
36891044|109136797|Penaeus
36891045|109136798|Penaeus
36891047|109136800|Penaeus
36891048|109136801|Penaeus
36891049|109136802|Penaeus
36891050|109136803|Penaeus
36891052|109136805|Penaeus
36891053|109136806|Penaeus
36891054|109136807|Penaeus
36891055|109136808|Penaeus
36891056|109136809|Penaeus
36891057|109136810|Penaeus
36891058|109136811|Penaeus
36891059|109136812|Penaeus
36891060|109136813|Penaeus
36891062|109136815|Penaeus
36891063|109136816|Penaeus
36891064|109136817|Penaeus
36891065|109136818|Penaeus
36891066|109136819|Penaeus
36891068|109136821|Penaeus
36891069|109136822|Penaeus
36891070|109136823|Penaeus
36891071|109136824|Penaeus
36891072|109136825|Penaeus
36891073|109136826|Penaeus
36891074|109136827|Penaeus
36891075|109136828|Penaeus
36891076|109136829|Penaeus
36891077|109136830|Penaeus
36891078|109136831|Penaeus
36891079|109136832|Penaeus
36891080|109136833|Penaeus
36891081|109136834|Penaeus
36891082|109136835|Penaeus
36891084|109136837|Penaeus
36891085|109136838|Penaeus
36891086|109136839|Penaeus
36891087|109136840|Penaeus
36891088|109136841|Penaeus
36891089|109136842|Penaeus
36891090|109136843|Penaeus
36891091|109136844|Penaeus
36891092|109136845|Penaeus
36891093|109136846|Penaeus
36891094|109136847|Penaeus
36891096|109136849|Penaeus
36891097|109136850|Penaeus
36891098|109136851|Penaeus
36891099|109136852|Penaeus
36891100|109136853|Penaeus
36891101|109136854|Penaeus
36891102|109136855|Penaeus
36891103|109136856|Penaeus
36891104|109136857|Penaeus
36891105|109136858|Penaeus
36891106|109136859|Penaeus
36891107|109136860|Penaeus
36891108|109136861|Penaeus
36891109|109136862|Penaeus
36891110|109136863|Penaeus
36891111|109136864|Penaeus
36891112|109136865|Penaeus
36891113|109136866|Penaeus
36891114|109136867|Penaeus
36891115|109136868|Penaeus
36891116|109136869|Penaeus
36891117|109136870|Penaeus
36891118|109136871|Penaeus
36891119|109136872|Penaeus
36891120|109136873|Penaeus
36891121|109136874|Penaeus
36891122|109136875|Penaeus
36891123|109136876|Penaeus
36891124|109136877|Penaeus
36891125|109136878|Penaeus
36891126|109136879|Penaeus
36891127|109136880|Penaeus
36891128|109136881|Penaeus
36891129|109136882|Penaeus
36891130|109136883|Penaeus
36891131|109136884|Penaeus
36891132|109136885|Penaeus
36891133|109136886|Penaeus
36891134|109136887|Penaeus
36891135|109136888|Penaeus
36891137|109136890|Penaeus
36891138|109136891|Penaeus
36891139|109136892|Penaeus
36891140|109136893|Penaeus
36891141|109136894|Penaeus
36891142|109136895|Penaeus
36891143|109136896|Penaeus
36891144|109136897|Penaeus
36891145|109136898|Penaeus
36891146|109136899|Penaeus
36891147|109136900|Penaeus
36891148|109136901|Penaeus
36891149|109136902|Penaeus
36891150|109136903|Penaeus
36891151|109136904|Penaeus
36891152|109136905|Penaeus
36891153|109136906|Penaeus
36891154|109136907|Penaeus
36891155|109136908|Penaeus
36891156|109136909|Penaeus
36891157|109136910|Penaeus
36891158|109136911|Penaeus
36891159|109136912|Penaeus
36891160|109136913|Penaeus
36891161|109136914|Penaeus
3712633|6826878|Penaeus
3712634|6826879|A
3712635|6826880|Penaeus
3712636|6826881|Poly(A)
3712637|6826882|Poly(A)
3712638|6826883|Poly(A)
3712639|6826884|Poly(A)
3712640|6826885|This
3712641|6826886|Poly
3712642|6826887|Penaeus
3712643|6826888|Penaeus
3829532|6952804|Penaeus
3829534|6952806|Penaeus
38335417|91752309|Penaeus
38335418|91752310|Penaeus
38335419|91752311|Penaeus
38335420|91752312|Penaeus
38335421|91752313|Penaeus
38335422|91752314|Penaeus
38335423|91752315|Penaeus
38335424|91752316|Penaeus
38335425|91752317|Penaeus
38335426|91752318|Penaeus
38335427|91752319|Penaeus
38335428|91752320|Penaeus
38335429|91752321|Penaeus
38335431|91752323|Penaeus
38335432|91752324|Penaeus
38335433|91752325|Penaeus
38335435|91752327|Penaeus
38335436|91752328|Penaeus
38335437|91752329|Penaeus
38335438|91752330|Penaeus
38335439|91752331|Penaeus
38335440|91752332|Penaeus
38335441|91752333|Penaeus
38335443|91752335|Penaeus
38335444|91752336|Penaeus
38335445|91752337|Penaeus
38335447|91752339|Penaeus
38335448|91752340|Penaeus
38335449|91752341|Penaeus
38335451|91752343|Penaeus
38335452|91752344|Penaeus
38335454|91752346|Penaeus
38335456|91752348|Penaeus
38335457|91752349|Penaeus
38335458|91752350|Penaeus
38335459|91752351|Penaeus
38335460|91752352|Penaeus
38335461|91752353|Penaeus
38335462|91752354|Penaeus
38335463|91752355|Penaeus
38335464|91752356|Penaeus
38335465|91752357|Penaeus
38335466|91752358|Penaeus
38335467|91752359|Penaeus
38335468|91752360|Penaeus
38335469|91752361|Penaeus
38335470|91752362|Penaeus
38335471|91752363|Penaeus
38335472|91752364|Penaeus
38335473|91752365|Penaeus
38335474|91752366|Penaeus
38335476|91752368|Penaeus
38335477|91752369|Penaeus
38335478|91752370|Penaeus
38335482|91752374|Penaeus
38335483|91752375|Penaeus
38335484|91752376|Penaeus
38335485|91752377|Penaeus
38335486|91752378|Penaeus
38335488|91752380|Penaeus
38335489|91752381|Penaeus
38335490|91752382|Penaeus
38335492|91752384|Penaeus
38335494|91752386|Penaeus
38335496|91752388|Penaeus
38335497|91752389|Penaeus
38335498|91752390|Penaeus
38335499|91752391|Penaeus
38335500|91752392|Penaeus
38335501|91752393|Penaeus
38335505|91752397|Penaeus
38335509|91752401|Penaeus
38335510|91752402|Penaeus
38335511|91752403|Penaeus
38335512|91752404|Penaeus
38335514|91752406|Penaeus
38335517|91752409|Penaeus
38335519|91752411|Penaeus
38335520|91752412|Penaeus
38335521|91752413|Penaeus
38335523|91752415|Penaeus
38335524|91752416|Penaeus
38335525|91752417|Penaeus
38335526|91752418|Penaeus
38335527|91752419|Penaeus
38335529|91752421|Penaeus
38335530|91752422|Penaeus
38335531|91752423|Penaeus
38335532|91752424|Penaeus
38335534|91752426|Penaeus
38335535|91752427|Penaeus
38335536|91752428|Penaeus
38335537|91752429|Penaeus
38335538|91752430|Penaeus
38335539|91752431|Penaeus
38335540|91752432|Penaeus
38335541|91752433|Penaeus
38335542|91752434|Penaeus
38335543|91752435|Penaeus
38335544|91752436|Penaeus
38335545|91752437|Penaeus
38335546|91752438|Penaeus
38335547|91752439|Penaeus
38335548|91752440|Penaeus
38335549|91752441|Penaeus
38335550|91752442|Penaeus
38335551|91752443|Penaeus
38335552|91752444|Penaeus
38335553|91752445|Penaeus
38335554|91752446|Penaeus
38335555|91752447|Penaeus
38335556|91752448|Penaeus
38335557|91752449|Penaeus
38335559|91752451|Penaeus
38335560|91752452|Penaeus
38335561|91752453|Penaeus
38335562|91752454|Penaeus
38335563|91752455|Penaeus
38335564|91752456|Penaeus
38335565|91752457|Penaeus
38335566|91752458|Penaeus
38335568|91752460|Penaeus
38335569|91752461|Penaeus
38335570|91752462|Penaeus
38335571|91752463|Penaeus
38335572|91752464|Penaeus
38335575|91752467|Penaeus
38335576|91752468|Penaeus
38335577|91752469|Penaeus
38335578|91752470|Penaeus
38335579|91752471|Penaeus
38335580|91752472|Penaeus
38335581|91752473|Penaeus
38335582|91752474|Penaeus
38335584|91752476|Penaeus
38335585|91752477|Penaeus
38335586|91752478|Penaeus
38335587|91752479|Penaeus
38335589|91752481|Penaeus
38335590|91752482|Penaeus
38335591|91752483|Penaeus
38335592|91752484|Penaeus
38335593|91752485|Penaeus
38335594|91752486|Penaeus
38335596|91752488|Penaeus
38335597|91752489|Penaeus
38335598|91752490|Penaeus
38335599|91752491|Penaeus
38335601|91752493|Penaeus
38335602|91752494|Penaeus
38335603|91752495|Penaeus
38335604|91752496|Penaeus
38335607|91752499|Penaeus
38335608|91752500|Penaeus
38335609|91752501|Penaeus
38335610|91752502|Penaeus
38335611|91752503|Penaeus
38335612|91752504|Penaeus
38335613|91752505|Penaeus
38335614|91752506|Penaeus
38335615|91752507|Penaeus
38335616|91752508|Penaeus
38335617|91752509|Penaeus
38335619|91752511|Penaeus
38335620|91752512|Penaeus
38335622|91752514|Penaeus
38335624|91752516|Penaeus
38335626|91752518|Penaeus
38335627|91752519|Penaeus
38335628|91752520|Penaeus
38335629|91752521|Penaeus
38335630|91752522|Penaeus
38335631|91752523|Penaeus
38335632|91752524|Penaeus
38335634|91752526|Penaeus
38335636|91752528|Penaeus
38335637|91752529|Penaeus
38335638|91752530|Penaeus
38335639|91752531|Penaeus
38335640|91752532|Penaeus
38335641|91752533|Penaeus
38335642|91752534|Penaeus
38335643|91752535|Penaeus
38335644|91752536|Penaeus
38335645|91752537|Penaeus
38335647|91752539|Penaeus
38335648|91752540|Penaeus
38335650|91752542|Penaeus
38335651|91752543|Penaeus
38335652|91752544|Penaeus
38335653|91752545|Penaeus
38335654|91752546|Penaeus
38335655|91752547|Penaeus
38335657|91752549|Penaeus
38335658|91752550|Penaeus
38335659|91752551|Penaeus
38335660|91752552|Penaeus
38335661|91752553|Penaeus
38335662|91752554|Penaeus
38335663|91752555|Penaeus
38335665|91752557|Penaeus
38335666|91752558|Penaeus
38335667|91752559|Penaeus
38335668|91752560|Penaeus
38335669|91752561|Penaeus
38335670|91752562|Penaeus
38335671|91752563|Penaeus
38335672|91752564|Penaeus
38335673|91752565|Penaeus
38335674|91752566|Penaeus
38335676|91752568|Penaeus
38335677|91752569|Penaeus
38335679|91752571|Penaeus
38335681|91752573|Penaeus
38335682|91752574|Penaeus
38335683|91752575|Penaeus
38335684|91752576|Penaeus
38335685|91752577|Penaeus
38335687|91752579|Penaeus
38335689|91752581|Penaeus
38335690|91752582|Penaeus
38335691|91752583|Penaeus
38335692|91752584|Penaeus
38335693|91752585|Penaeus
38335694|91752586|Penaeus
38335695|91752587|Penaeus
38335696|91752588|Penaeus
38335697|91752589|Penaeus
38335698|91752590|Penaeus
38335699|91752591|Penaeus
38335700|91752592|Penaeus
38335702|91752594|Penaeus
38335703|91752595|Penaeus
38335704|91752596|Penaeus
38335705|91752597|Penaeus
38335706|91752598|Penaeus
38335708|91752600|Penaeus
38335709|91752601|Penaeus
38335710|91752602|Penaeus
38335712|91752604|Penaeus
38335713|91752605|Penaeus
38335715|91752607|Penaeus
38335716|91752608|Penaeus
38335717|91752609|Penaeus
38335718|91752610|Penaeus
38335719|91752611|Penaeus
38335721|91752613|Penaeus
38335722|91752614|Penaeus
38335723|91752615|Penaeus
38335724|91752616|Penaeus
38335725|91752617|Penaeus
38335726|91752618|Penaeus
38335727|91752619|Penaeus
38335729|91752621|Penaeus
38335730|91752622|Penaeus
38335731|91752623|Penaeus
38335732|91752624|Penaeus
38335733|91752625|Penaeus
38335735|91752627|Penaeus
38335736|91752628|Penaeus
38335737|91752629|Penaeus
38335739|91752631|Penaeus
38335740|91752632|Penaeus
38335741|91752633|Penaeus
38335742|91752634|Penaeus
38335743|91752635|Penaeus
38335744|91752636|Penaeus
38335745|91752637|Penaeus
38335746|91752638|Penaeus
38335747|91752639|Penaeus
38335748|91752640|Penaeus
38335749|91752641|Penaeus
38335750|91752642|Penaeus
38335751|91752643|Penaeus
38335753|91752645|Penaeus
38335754|91752646|Penaeus
38335755|91752647|Penaeus
38335756|91752648|Penaeus
38335757|91752649|Penaeus
38335759|91752651|Penaeus
38335760|91752652|Penaeus
38335761|91752653|Penaeus
38335763|91752655|Penaeus
38335764|91752656|Penaeus
38335765|91752657|Penaeus
38335766|91752658|Penaeus
38335767|91752659|Penaeus
38335768|91752660|Penaeus
38335769|91752661|Penaeus
38335770|91752662|Penaeus
38335771|91752663|Penaeus
38335774|91752666|Penaeus
38335775|91752667|Penaeus
38335776|91752668|Penaeus
38335779|91752671|Penaeus
38335780|91752672|Penaeus
38335782|91752674|Penaeus
38335784|91752676|Penaeus
38335786|91752678|Penaeus
38335789|91752681|Penaeus
38335790|91752682|Penaeus
38335791|91752683|Penaeus
38335792|91752684|Penaeus
38335793|91752685|Penaeus
38335796|91752688|Penaeus
38335797|91752689|Penaeus
38335800|91752692|Penaeus
38335801|91752693|Penaeus
38335802|91752694|Penaeus
38335803|91752695|Penaeus
38335805|91752697|Penaeus
38335806|91752698|Penaeus
38335807|91752699|Penaeus
38335808|91752700|Penaeus
38335809|91752701|Penaeus
38335810|91752702|Penaeus
38335811|91752703|Penaeus
38335812|91752704|Penaeus
38335813|91752705|Penaeus
38335814|91752706|Penaeus
38335815|91752707|Penaeus
38335816|91752708|Penaeus
38335818|91752710|Penaeus
38335820|91752712|Penaeus
38335821|91752713|Penaeus
38335822|91752714|Penaeus
38335823|91752715|Penaeus
38335825|91752717|Penaeus
38335827|91752719|Penaeus
38335828|91752720|Penaeus
38335829|91752721|Penaeus
38335830|91752722|Penaeus
38335831|91752723|Penaeus
38335834|91752726|Penaeus
38335835|91752727|Penaeus
38335836|91752728|Penaeus
38335837|91752729|Penaeus
38335838|91752730|Penaeus
38335840|91752732|Penaeus
38335842|91752734|Penaeus
38335844|91752736|Penaeus
38335845|91752737|Penaeus
38335847|91752739|Penaeus
38335848|91752740|Penaeus
38335849|91752741|Penaeus
38335851|91752743|Penaeus
38335852|91752744|Penaeus
38335853|91752745|Penaeus
38335854|91752746|Penaeus
38335855|91752747|Penaeus
38335856|91752748|Penaeus
38335857|91752749|Penaeus
38335858|91752750|Penaeus
38335859|91752751|Penaeus
38335860|91752752|Penaeus
38335866|91752758|Penaeus
38335867|91752759|Penaeus
38335868|91752760|Penaeus
38335869|91752761|Penaeus
38335870|91752762|Penaeus
38335873|91752765|Penaeus
38335874|91752766|Penaeus
38335875|91752767|Penaeus
38335876|91752768|Penaeus
38335877|91752769|Penaeus
38335878|91752770|Penaeus
38335879|91752771|Penaeus
38335880|91752772|Penaeus
38335881|91752773|Penaeus
38335882|91752774|Penaeus
38335883|91752775|Penaeus
38335884|91752776|Penaeus
38335885|91752777|Penaeus
38335887|91752779|Penaeus
38335888|91752780|Penaeus
38335889|91752781|Penaeus
38335890|91752782|Penaeus
38335891|91752783|Penaeus
38335892|91752784|Penaeus
38335893|91752785|Penaeus
38335894|91752786|Penaeus
38335895|91752787|Penaeus
38335896|91752788|Penaeus
38335898|91752790|Penaeus
38335899|91752791|Penaeus
38335900|91752792|Penaeus
38335901|91752793|Penaeus
38335902|91752794|Penaeus
38335904|91752796|Penaeus
38335905|91752797|Penaeus
38335906|91752798|Penaeus
38335908|91752800|Penaeus
38335910|91752802|Penaeus
38335911|91752803|Penaeus
38335912|91752804|Penaeus
38335913|91752805|Penaeus
38335915|91752807|Penaeus
38335917|91752809|Penaeus
38335920|91752812|Penaeus
38335921|91752813|Penaeus
38335922|91752814|Penaeus
38335924|91752816|Penaeus
38335925|91752817|Penaeus
38335926|91752818|Penaeus
38335927|91752819|Penaeus
38335928|91752820|Penaeus
38335930|91752822|Penaeus
38335931|91752823|Penaeus
38335932|91752824|Penaeus
38335933|91752825|Penaeus
38335934|91752826|Penaeus
38335935|91752827|Penaeus
38335936|91752828|Penaeus
38335937|91752829|Penaeus
38335938|91752830|Penaeus
38335939|91752831|Penaeus
38335940|91752832|Penaeus
38335941|91752833|Penaeus
38335943|91752835|Penaeus
38335944|91752836|Penaeus
38335945|91752837|Penaeus
38335946|91752838|Penaeus
38335949|91752841|Penaeus
38335950|91752842|Penaeus
38335952|91752844|Penaeus
38335954|91752846|Penaeus
38335955|91752847|Penaeus
38335956|91752848|Penaeus
38335957|91752849|Penaeus
38335958|91752850|Penaeus
38335959|91752851|Penaeus
38335960|91752852|Penaeus
38335961|91752853|Penaeus
38335962|91752854|Penaeus
38335963|91752855|Penaeus
38335964|91752856|Penaeus
38335966|91752858|Penaeus
38335968|91752860|Penaeus
38335969|91752861|Penaeus
38335970|91752862|Penaeus
38335971|91752863|Penaeus
38335972|91752864|Penaeus
38335973|91752865|Penaeus
38335974|91752866|Penaeus
38335975|91752867|Penaeus
38335976|91752868|Penaeus
38335978|91752870|Penaeus
38335979|91752871|Penaeus
38335981|91752873|Penaeus
38335982|91752874|Penaeus
38335983|91752875|Penaeus
38335985|91752877|Penaeus
38335986|91752878|Penaeus
38335987|91752879|Penaeus
38335988|91752880|Penaeus
38335990|91752882|Penaeus
38335991|91752883|Penaeus
38335992|91752884|Penaeus
38335993|91752885|Penaeus
38335994|91752886|Penaeus
38335995|91752887|Penaeus
38335996|91752888|Penaeus
38335997|91752889|Penaeus
38335998|91752890|Penaeus
38336000|91752892|Penaeus
38336001|91752893|Penaeus
38336002|91752894|Penaeus
38336004|91752896|Penaeus
38336005|91752897|Penaeus
38336006|91752898|Penaeus
38336007|91752899|Penaeus
38336008|91752900|Penaeus
38336009|91752901|Penaeus
38336012|91752904|Penaeus
38336013|91752905|Penaeus
38336014|91752906|Penaeus
38336015|91752907|Penaeus
38336016|91752908|Penaeus
38336017|91752909|Penaeus
38336018|91752910|Penaeus
38336019|91752911|Penaeus
38336020|91752912|Penaeus
38336021|91752913|Penaeus
38336023|91752915|Penaeus
38336025|91752917|Penaeus
38336027|91752919|Penaeus
38336029|91752921|Penaeus
38336030|91752922|Penaeus
38336032|91752924|Penaeus
38336033|91752925|Penaeus
38336037|91752929|Penaeus
38336039|91752931|Penaeus
38336042|91752934|Penaeus
38336043|91752935|Penaeus
38336050|91752942|Penaeus
38336051|91752943|Penaeus
38336056|91752948|Penaeus
38336057|91752949|Penaeus
38336060|91752952|Penaeus
38336062|91752954|Penaeus
38336063|91752955|Penaeus
38336064|91752956|Penaeus
38336065|91752957|Penaeus
38336073|91752965|Penaeus
38336074|91752966|Penaeus
38336075|91752967|Penaeus
38336076|91752968|Penaeus
38336077|91752969|Penaeus
38336078|91752970|Penaeus
38336079|91752971|Penaeus
38336080|91752972|Penaeus
38336081|91752973|Penaeus
38336083|91752975|Penaeus
38336084|91752976|Penaeus
38336085|91752977|Penaeus
38336087|91752979|Penaeus
38336088|91752980|Penaeus
38336089|91752981|Penaeus
38336090|91752982|Penaeus
38336091|91752983|Penaeus
38336092|91752984|Penaeus
38336093|91752985|Penaeus
38336099|91752991|Penaeus
38336100|91752992|Penaeus
38336109|91753001|Penaeus
38336111|91753003|Penaeus
38336112|91753004|Penaeus
38336115|91753007|Penaeus
38336116|91753008|Penaeus
38336117|91753009|Penaeus
38336118|91753010|Penaeus
38336122|91753014|Penaeus
38336124|91753016|Penaeus
38336125|91753017|Penaeus
38336126|91753018|Penaeus
38336127|91753019|Penaeus
38336128|91753020|Penaeus
38336129|91753021|Penaeus
38336133|91753025|Penaeus
38336134|91753026|Penaeus
38336135|91753027|Penaeus
38336137|91753029|Penaeus
38336138|91753030|Penaeus
38336140|91753032|Penaeus
38336143|91753035|Penaeus
38336145|91753037|Penaeus
38336147|91753039|Penaeus
38336148|91753040|Penaeus
38336151|91753043|Penaeus
38336152|91753044|Penaeus
38336155|91753047|Penaeus
38336158|91753050|Penaeus
38336160|91753052|Penaeus
38336163|91753055|Penaeus
38336164|91753056|Penaeus
38336167|91753059|Penaeus
38336169|91753061|Penaeus
38336171|91753063|Penaeus
38336177|91753069|Penaeus
38336180|91753072|Penaeus
38336182|91753074|Penaeus
38336184|91753076|Penaeus
38336185|91753077|Penaeus
38336186|91753078|Penaeus
38336190|91753082|Penaeus
38336192|91753084|Penaeus
38336195|91753087|Penaeus
38336198|91753090|Penaeus
38336199|91753091|Penaeus
38336200|91753092|Penaeus
38336201|91753093|Penaeus
38336202|91753094|Penaeus
38336205|91753097|Penaeus
38336207|91753099|Penaeus
38336208|91753100|Penaeus
38336210|91753102|Penaeus
38336211|91753103|Penaeus
38336212|91753104|Penaeus
38336214|91753106|Penaeus
38336216|91753108|Penaeus
38336222|91753114|Penaeus
38336227|91753119|Penaeus
38336228|91753120|Penaeus
38336230|91753122|Penaeus
38336231|91753123|Penaeus
38336232|91753124|Penaeus
38336233|91753125|Penaeus
38336234|91753126|Penaeus
38336235|91753127|Penaeus
38336238|91753130|Penaeus
38336240|91753132|Penaeus
38336242|91753134|Penaeus
38336243|91753135|Penaeus
38336245|91753137|Penaeus
38336246|91753138|Penaeus
38336251|91753143|Penaeus
38336253|91753145|Penaeus
38336254|91753146|Penaeus
38336255|91753147|Penaeus
38336258|91753150|Penaeus
38336260|91753152|Penaeus
38336263|91753155|Penaeus
38336266|91753158|Penaeus
38336267|91753159|Penaeus
38336268|91753160|Penaeus
38336275|91753167|Penaeus
38336276|91753168|Penaeus
38336277|91753169|Penaeus
38336290|91753182|Penaeus
38336291|91753183|Penaeus
38336294|91753186|Penaeus
38336295|91753187|Penaeus
38336296|91753188|Penaeus
38336298|91753190|Penaeus
38336299|91753191|Penaeus
38336308|91753200|Penaeus
38336310|91753202|Penaeus
38336311|91753203|Penaeus
38336317|91753209|Penaeus
38336320|91753212|Penaeus
38336321|91753213|Penaeus
38336322|91753214|Penaeus
38336324|91753216|Penaeus
38336327|91753219|Penaeus
38336328|91753220|Penaeus
38336329|91753221|Penaeus
38336330|91753222|Penaeus
38336332|91753224|Penaeus
38336333|91753225|Penaeus
38336334|91753226|Penaeus
38336336|91753228|Penaeus
38336339|91753231|Penaeus
38336341|91753233|Penaeus
38336342|91753234|Penaeus
38336343|91753235|Penaeus
38336346|91753238|Penaeus
38336348|91753240|Penaeus
38336350|91753242|Penaeus
38336351|91753243|Penaeus
38336353|91753245|Penaeus
38336354|91753246|Penaeus
38336355|91753247|Penaeus
38336356|91753248|Penaeus
38336360|91753252|Penaeus
38336362|91753254|Penaeus
38336363|91753255|Penaeus
38336365|91753257|Penaeus
38336366|91753258|Penaeus
38336371|91753263|Penaeus
38336373|91753265|Penaeus
38336377|91753269|Penaeus
38336379|91753271|Penaeus
38336380|91753272|Penaeus
38336381|91753273|Penaeus
38336384|91753276|Penaeus
38336385|91753277|Penaeus
38336386|91753278|Penaeus
38336388|91753280|Penaeus
38336389|91753281|Penaeus
38336392|91753284|Penaeus
38336394|91753286|Penaeus
38336395|91753287|Penaeus
38336399|91753291|Penaeus
38336402|91753294|Penaeus
38336405|91753297|Penaeus
38336407|91753299|Penaeus
38336408|91753300|Penaeus
38336415|91753307|Penaeus
38336422|91753314|Penaeus
38336423|91753315|Penaeus
38336425|91753317|Penaeus
38336426|91753318|Penaeus
38336427|91753319|Penaeus
38336428|91753320|Penaeus
38336429|91753321|Penaeus
38336430|91753322|Penaeus
38336431|91753323|Penaeus
38336432|91753324|Penaeus
38336438|91753330|Penaeus
38336443|91753335|Penaeus
38336444|91753336|Penaeus
38336449|91753341|Penaeus
38336453|91753345|Penaeus
38336457|91753349|Penaeus
38336458|91753350|Penaeus
38336459|91753351|Penaeus
38336463|91753355|Penaeus
38336472|91753364|Penaeus
38336477|91753369|Penaeus
38336480|91753372|Penaeus
38336482|91753374|Penaeus
38336483|91753375|Penaeus
38336485|91753377|Penaeus
38336488|91753380|Penaeus
38336489|91753381|Penaeus
38336490|91753382|Penaeus
38336492|91753384|Penaeus
38336493|91753385|Penaeus
38336495|91753387|Penaeus
38336497|91753389|Penaeus
38336498|91753390|Penaeus
38336499|91753391|Penaeus
38336504|91753396|Penaeus
38336505|91753397|Penaeus
38336508|91753400|Penaeus
38336510|91753402|Penaeus
38336511|91753403|Penaeus
38336512|91753404|Penaeus
38336513|91753405|Penaeus
38336514|91753406|Penaeus
38336517|91753409|Penaeus
38336520|91753412|Penaeus
38336521|91753413|Penaeus
38336524|91753416|Penaeus
38336525|91753417|Penaeus
38336530|91753422|Penaeus
38336531|91753423|Penaeus
38336540|91753432|Penaeus
38336542|91753434|Penaeus
38336543|91753435|Penaeus
38336545|91753437|Penaeus
38336548|91753440|Penaeus
38336551|91753443|Penaeus
38336558|91753450|Penaeus
38336559|91753451|Penaeus
38336560|91753452|Penaeus
38336562|91753454|Penaeus
38336563|91753455|Penaeus
38336564|91753456|Penaeus
38336568|91753460|Penaeus
38336570|91753462|Penaeus
38336579|91753471|Penaeus
38336580|91753472|Penaeus
38336583|91753475|Penaeus
38336587|91753479|Penaeus
38336588|91753480|Penaeus
38336589|91753481|Penaeus
38336590|91753482|Penaeus
38336591|91753483|Penaeus
38336600|91753492|Penaeus
38336601|91753493|Penaeus
38336602|91753494|Penaeus
38336603|91753495|Penaeus
38336604|91753496|Penaeus
38336605|91753497|Penaeus
38336606|91753498|Penaeus
38336607|91753499|Penaeus
38336608|91753500|Penaeus
38336612|91753504|Penaeus
38336613|91753505|Penaeus
38336617|91753509|Penaeus
38336620|91753512|Penaeus
38336621|91753513|Penaeus
38336625|91753517|Penaeus
38336626|91753518|Penaeus
38336632|91753524|Penaeus
38336633|91753525|Penaeus
38336634|91753526|Penaeus
38336638|91753530|Penaeus
38336640|91753532|Penaeus
38336641|91753533|Penaeus
38336642|91753534|Penaeus
38336645|91753537|Penaeus
38336646|91753538|Penaeus
38336647|91753539|Penaeus
38336648|91753540|Penaeus
38336652|91753544|Penaeus
38336654|91753546|Penaeus
38336655|91753547|Penaeus
38336663|91753555|Penaeus
38336664|91753556|Penaeus
38336665|91753557|Penaeus
38336667|91753559|Penaeus
38336669|91753561|Penaeus
38336670|91753562|Penaeus
38336671|91753563|Penaeus
38336672|91753564|Penaeus
38336674|91753566|Penaeus
38336676|91753568|Penaeus
38336681|91753573|Penaeus
38336683|91753575|Penaeus
38336684|91753576|Penaeus
38336686|91753578|Penaeus
38336689|91753581|Penaeus
38336691|91753583|Penaeus
38336692|91753584|Penaeus
38336694|91753586|Penaeus
38336696|91753588|Penaeus
38336697|91753589|Penaeus
38336698|91753590|Penaeus
38336701|91753593|Penaeus
38336702|91753594|Penaeus
38336703|91753595|Penaeus
38336706|91753598|Penaeus
38336707|91753599|Penaeus
38336713|91753605|Penaeus
38336714|91753606|Penaeus
38336715|91753607|Penaeus
38336720|91753612|Penaeus
38336721|91753613|Penaeus
38336725|91753617|Penaeus
38336726|91753618|Penaeus
38336728|91753620|Penaeus
38336731|91753623|Penaeus
38336733|91753625|Penaeus
38336735|91753627|Penaeus
38336736|91753628|Penaeus
38336739|91753631|Penaeus
38336741|91753633|Penaeus
38336743|91753635|Penaeus
38336744|91753636|Penaeus
38336745|91753637|Penaeus
38336749|91753641|Penaeus
38386705|91938339|Penaeus
38386706|91938341|Penaeus
38386710|91938349|Penaeus
38386711|91938351|Penaeus
38386715|91938360|Penaeus
38386716|91938361|Penaeus
38386719|91938365|Penaeus
38386720|91938366|Penaeus
38386722|91938370|Penaeus
38386725|91938376|Penaeus
38386726|91938378|Penaeus
38386727|91938380|Penaeus
38386728|91938382|Penaeus
38386731|91938388|Penaeus
38386733|91938392|Penaeus
38386734|91938394|Penaeus
38386735|91938396|Penaeus
38386736|91938398|Penaeus
38386737|91938400|Penaeus
38386739|91938404|Penaeus
38386742|91938410|Penaeus
38386743|91938412|Penaeus
38386745|91938416|Penaeus
38386746|91938418|Penaeus
38386747|91938420|Penaeus
38386748|91938422|Penaeus
38386749|91938424|Penaeus
38386753|91938432|Penaeus
38386756|91938438|Penaeus
38386757|91938440|Penaeus
38386758|91938442|Penaeus
38386761|91938448|Penaeus
38386764|91938454|Penaeus
38386765|91938456|Penaeus
38386768|91938462|Penaeus
38386771|91938468|Penaeus
38386773|91938472|Penaeus
38386775|91938477|Penaeus
38386777|91938481|Penaeus
38386778|91938483|Penaeus
38386779|91938485|Penaeus
38386781|91938489|Penaeus
38386782|91938491|Penaeus
38386783|91938493|Penaeus
38386789|91938505|Penaeus
38386791|91938509|Penaeus
38386793|91938512|Penaeus
38386794|91938513|Penaeus
38386795|91938515|Penaeus
38386798|91938519|Penaeus
38386800|91938522|Penaeus
38386801|91938524|Penaeus
38386803|91938528|Penaeus
38386804|91938530|Penaeus
38386805|91938532|Penaeus
38386806|91938534|Penaeus
38386810|91938540|Penaeus
38386811|91938541|Penaeus
38386813|91938543|Penaeus
38386815|91938547|Penaeus
38386816|91938548|Penaeus
38386818|91938550|Penaeus
38386819|91938552|Penaeus
38386821|91938556|Penaeus
38386822|91938558|Penaeus
38386823|91938559|Penaeus
38386825|91938562|Penaeus
38386826|91938563|Penaeus
38386828|91938566|Penaeus
38386829|91938569|Penaeus
38386830|91938571|Penaeus
38386831|91938572|Penaeus
38386833|91938574|Penaeus
38386835|91938577|Penaeus
38386836|91938579|Penaeus
38386837|91938580|Penaeus
38386841|91938587|Penaeus
38386842|91938589|Penaeus
38386844|91938591|Penaeus
38386848|91938597|Penaeus
38386849|91938599|Penaeus
38386855|91938610|Penaeus
38386856|91938612|Penaeus
38386857|91938614|Penaeus
38386860|91938620|Penaeus
38386861|91938622|Penaeus
38386862|91938624|Penaeus
38386864|91938628|Penaeus
38386866|91938632|Penaeus
38386867|91938634|Penaeus
38386872|91938644|Penaeus
38386876|91938652|Penaeus
38386878|91938656|Penaeus
38386879|91938658|Penaeus
38386880|91938660|Penaeus
38386881|91938662|Penaeus
38386882|91938664|Penaeus
38386886|91938672|Penaeus
38386887|91938674|Penaeus
38386888|91938676|Penaeus
38386889|91938678|Penaeus
38386890|91938680|Penaeus
38386891|91938682|Penaeus
38386892|91938684|Penaeus
38386894|91938688|Penaeus
38386895|91938690|Penaeus
38386896|91938692|Penaeus
38386899|91938698|Penaeus
38386900|91938700|Penaeus
38386901|91938702|Penaeus
38386902|91938704|Penaeus
38386904|91938708|Penaeus
38386907|91938714|Penaeus
38386909|91938718|Penaeus
38386910|91938720|Penaeus
38386911|91938722|Penaeus
38386913|91938726|Penaeus
38386914|91938728|Penaeus
38386916|91938732|Penaeus
38386919|91938738|Penaeus
38386921|91938742|Penaeus
38386923|91938746|Penaeus
38386924|91938748|Penaeus
38386926|91938752|Penaeus
38386928|91938756|Penaeus
38386929|91938757|Penaeus
38386930|91938759|Penaeus
38386931|91938761|Penaeus
38386933|91938765|Penaeus
38386935|91938767|Penaeus
38386936|91938769|Penaeus
38386937|91938770|Penaeus
38386938|91938771|Penaeus
38386940|91938774|Penaeus
38386942|91938776|Penaeus
38386945|91938782|Penaeus
38386947|91938786|Penaeus
38386948|91938787|Penaeus
38386949|91938788|Penaeus
38386950|91938789|Penaeus
38386952|91938793|Penaeus
38386953|91938795|Penaeus
38386956|91938801|Penaeus
38386957|91938803|Penaeus
38386958|91938805|Penaeus
38386959|91938807|Penaeus
38386960|91938810|Penaeus
38386961|91938817|Penaeus
38386966|91938827|Penaeus
38386968|91938831|Penaeus
38386970|91938835|Penaeus
38386971|91938837|Penaeus
38386973|91938841|Penaeus
38386974|91938843|Penaeus
38386975|91938845|Penaeus
38386978|91938851|Penaeus
38386980|91938855|Penaeus
38386981|91938856|Penaeus
38386984|91938859|Penaeus
38386986|91938862|Penaeus
38386987|91938864|Penaeus
38386994|91938875|Penaeus
38386997|91938882|Penaeus
38386998|91938885|Penaeus
38387000|91938889|Penaeus
38387003|91938896|Penaeus
38387005|91938900|Penaeus
38387006|91938902|Penaeus
38387007|91938904|Penaeus
38387009|91938908|Penaeus
38387011|91938912|Penaeus
38387012|91938914|Penaeus
38387014|91938918|Penaeus
38387015|91938920|Penaeus
38387018|91938926|Penaeus
38387019|91938927|Penaeus
38387027|91938941|Penaeus
38387029|91938944|Penaeus
38387030|91938945|Penaeus
38387031|91938946|Penaeus
38387032|91938947|Penaeus
38387033|91938948|Penaeus
38387036|91938952|Penaeus
38387037|91938954|Penaeus
38387041|91938962|Penaeus
38387043|91938966|Penaeus
38387044|91938968|Penaeus
38387046|91938971|Penaeus
38387047|91938973|Penaeus
38387048|91938974|Penaeus
3913988|9587435|Penaeus
3913990|9587437|Penaeus
3913991|9587438|Penaeus
3913992|9587439|Penaeus
3913999|9587446|Penaeus
3914002|9587449|Penaeus
3914005|9587452|Penaeus
3914007|9587454|Penaeus
3914008|9587455|poly
3914010|9587457|Penaeus
3914011|9587458|Penaeus
3914017|9587464|Penaeus
3914018|9587465|Penaeus
3914020|9587467|Penaeus
3914022|9587469|Penaeus
3914024|9587471|Penaeus
3914027|9587474|Penaeus
3914031|9587478|Penaeus
3914033|9587480|Penaeus
3914034|9587481|Penaeus
3914035|9587482|Penaeus
3914036|9587483|Penaeus
3914038|9587485|Penaeus
3914040|9587487|Penaeus
3914041|9587488|Penaeus
3914043|9587490|Penaeus
3914050|9587497|Penaeus
3914054|9587501|Penaeus
3914056|9587503|Penaeus
3914060|9587507|Penaeus
3914061|9587508|Penaeus
3914062|9587509|Penaeus
3914064|9587511|Penaeus
3914066|9587513|Penaeus
3914068|9587515|Penaeus
3914069|9587516|Penaeus
3998528|11055883|The
3998529|11055884|The
3998530|11055885|The
3998531|11055886|The
3998532|11055887|The
3998533|11055888|The
3998534|11055889|The
3998535|11055890|The
3998537|11055892|The
3998538|11055893|The
3998539|11055894|The
3998540|11055895|The
3998541|11055896|The
3998542|11055897|The
3998543|11055898|The
3998544|11055899|The
3998545|11055900|The
3998546|11055901|The
3998547|11055902|The
3998548|11055903|The
3998549|11055904|The
3998550|11055905|The
3998551|11055906|The
3998552|11055907|The
3998553|11055908|The
3998554|11055909|The
3998556|11055911|The
3998557|11055912|The
3998558|11055913|The
3998559|11055914|The
3998560|11055915|The
3998561|11055916|The
3998562|11055917|The
3998563|11055918|The
3998564|11055919|The
3998565|11055920|The
3998566|11055921|The
3998567|11055922|The
3998568|11055923|The
3998570|11055925|The
3998571|11055926|The
3998572|11055927|The
3998573|11055928|The
3998574|11055929|The
3998575|11055930|The
3998576|11055931|The
4033941|11037804|Penaeus
4033943|11037806|Penaeus
4033948|11037811|Penaeus
4033950|11037813|Sequence
4033953|11037816|Similar
4033954|11037817|Penaeus
4033957|11037820|Penaeus
4033959|11037822|Penaeus
4033960|11037823|Similar
4033961|11037824|Penaeus
4033962|11037825|Penaeus
4033965|11037828|Penaeus
4033969|11037832|Penaeus
4033970|11037833|Penaeus
4033971|11037834|Penaeus
4033973|11037836|Penaeus
4033977|11037840|Poly
4033978|11037841|Penaeus
4033979|11037842|Penaeus
4033980|11037843|Penaeus
4033984|11037847|Penaeus
4033986|11037849|Similar
4033990|11037853|gi|4584710|emb|AJ132780.1|PVA132780
4033992|11037855|Penaeus
4033993|11037856|Similar
4033996|11037859|gi|4584710|emb|AJ132780.1|PVA132780
4033999|11037862|Penaeus
4034004|11037867|Similar
4034005|11037868|Similar
4034007|11037870|Penaeus
4034010|11037873|Similar
4034011|11037874|Penaeus
4034013|11037876|Similar
4034014|11037877|Penaeus
4034020|11037883|Penaeus
4034021|11037884|Poly
4034022|11037885|Penaeus
4034027|11037890|Poly
4034030|11037893|Penaeus
4034031|11037894|Penaeus
4034035|11037898|Penaeus
4034038|11037901|Penaeus
4034040|11037903|Poly
4034042|11037905|Penaeus
4034044|11037907|Penaeus
4034046|11037909|Similar
4034052|11037915|Penaeus
4034053|11037916|gi|4584710|emb|AJ132780.1|PVA132780
4034054|11037917|Penaeus
4034055|11037918|This
4034056|11037919|Penaeus
4034057|11037920|Similar
4034058|11037921|Similar
4034059|11037922|Penaeus
4034060|11037923|Similar
4034061|11037924|Penaeus
4034063|11037926|Penaeus
4034064|11037927|Similar
4034066|11037929|Penaeus
4053513|11037933|Penaeus
4053516|11037936|Similar
4053526|11037946|Poly
4053527|11037947|Similar
4053529|11037949|Penaeus
4053530|11037950|Similar
4053533|11037953|Similar
4053534|11037954|Similar
4053537|9945190|Penaeus
4053538|9945191|Penaeus
4053539|9945192|Similar
4053540|9945193|Penaeus
4053541|9945194|Penaeus
4053542|9945195|Penaeus
4053543|9945196|Similar
4053544|9945197|Penaeus
4053546|9945199|Similar
4053548|9945201|Penaeus
4053550|9945203|Penaeus
4053551|9945204|Penaeus
4053552|9945205|Penaeus
4053553|9945206|Poly
4053554|9945207|Similar
4053557|9945210|Penaeus
4053558|9945211|Similar
4053559|9945212|Penaeus
4053561|9945214|Penaeus
4053562|9945215|Poly
4053563|9945216|Penaeus
4053565|9945218|Penaeus
4053566|9945219|Penaeus
4053568|9945221|Penaeus
4053569|9945222|Penaeus
4053570|9945223|Penaeus
4053571|9945224|Penaeus
4053572|9945225|Penaeus
4053573|9945226|Penaeus
40956511|154937065|Penaeus
40956518|154937072|Penaeus
40956522|154937076|Penaeus
40956565|112000921|Penaeus
40956566|112000922|Penaeus
4098059|9945234|Poly
4098061|9945237|Penaeus
4098064|9945240|Poly
4098065|9945241|Poly
4098066|9945242|Poly
4098067|9945243|Poly
4098069|9945245|Poly
4098070|9945246|Poly
4098071|9945247|Poly
4098072|9945248|Poly
4098074|9945250|Poly
4098075|9945251|Poly
4098076|9945252|Poly
4098078|9945254|Poly
4098079|9945255|Poly
41339420|112434068|Litopenaeus
41339421|112434069|Litopenaeus
41339427|112434075|Litopenaeus
41339428|112434076|Litopenaeus
41339429|112434077|Litopenaeus
41339436|112434084|Litopenaeus
41526295|113365122|Penaeus
41526296|113365123|Penaeus
41526297|113365124|Penaeus
41526298|113365125|Penaeus
41526299|113365126|Penaeus
41526301|113365128|Penaeus
41526302|113365129|Penaeus
41526303|113365130|Penaeus
41526304|113365131|Penaeus
41526307|113365134|Penaeus
41526308|113365135|Penaeus
41526309|113365136|Penaeus
41526311|113365138|Penaeus
41526312|113365139|Penaeus
41526318|113365145|Penaeus
41526321|113365148|Penaeus
41526326|113365153|Penaeus
41526328|113365155|Penaeus
41526330|113365157|Penaeus
41526331|113365158|Penaeus
41526334|113365161|Penaeus
41526342|113365169|Penaeus
41526345|113365172|Penaeus
41526348|113365175|Penaeus
41526349|113365176|Penaeus
41526351|113365178|Penaeus
41526354|113365181|Penaeus
41526360|113365187|Penaeus
41526361|113365188|Penaeus
41526364|113365191|Penaeus
41526376|113365203|Penaeus
41526378|113365205|Penaeus
41526379|113365206|Penaeus
41526380|113365207|Penaeus
41526381|113365208|Penaeus
41526382|113365209|Penaeus
41526383|113365210|Penaeus
41526384|113365211|Penaeus
41526385|113365212|Penaeus
41526386|113365213|Penaeus
41526387|113365214|Penaeus
41526388|113365215|Penaeus
41526389|113365216|Penaeus
41526392|113365219|Penaeus
41526394|113365221|Penaeus
41526395|113365222|Penaeus
41526396|113365223|Penaeus
41526398|113365225|Penaeus
41526399|113365226|Penaeus
41526400|113365227|Penaeus
41526401|113365228|Penaeus
41526402|113365229|Penaeus
41526403|113365230|Penaeus
41526405|113365232|Penaeus
41526406|113365233|Penaeus
41526408|113365235|Penaeus
41526409|113365236|Penaeus
41526410|113365237|Penaeus
41526411|113365238|Penaeus
41526412|113365239|Penaeus
41526413|113365240|Penaeus
41526414|113365241|Penaeus
41526416|113365243|Penaeus
41526417|113365244|Penaeus
41526418|113365245|Penaeus
41526419|113365246|Penaeus
41526420|113365247|Penaeus
41526421|113365248|Penaeus
41526422|113365249|Penaeus
41526424|113365251|Penaeus
41526425|113365252|Penaeus
41526426|113365253|Penaeus
41526427|113365254|Penaeus
41526430|113365257|Penaeus
41526432|113365259|Penaeus
41526433|113365260|Penaeus
41526434|113365261|Penaeus
41526436|113365263|Penaeus
41526441|113365268|Penaeus
41526442|113365269|Penaeus
41526445|113365272|Penaeus
41526446|113365273|Penaeus
41526447|113365274|Penaeus
41526448|113365275|Penaeus
41526450|113365277|Penaeus
41526451|113365278|Penaeus
41526452|113365279|Penaeus
41526453|113365280|Penaeus
41526456|113365283|Penaeus
41526457|113365284|Penaeus
41526458|113365285|Penaeus
41526459|113365286|Penaeus
41526460|113365287|Penaeus
41526464|113365291|Penaeus
41526466|113365293|Penaeus
41526469|113365296|Penaeus
41526470|113365297|Penaeus
41526471|113365298|Penaeus
41526472|113365299|Penaeus
41526475|113365302|Penaeus
41526476|113365303|Penaeus
41526477|113365304|Penaeus
41526479|113365306|Penaeus
41526480|113365307|Penaeus
41526483|113365310|Penaeus
41526486|113365313|Penaeus
41526487|113365314|Penaeus
41526488|113365315|Penaeus
41526489|113365316|Penaeus
41526490|113365317|Penaeus
41526491|113365318|Penaeus
41526494|113365321|Penaeus
41526495|113365322|Penaeus
41526496|113365323|Penaeus
41526497|113365324|Penaeus
41526498|113365325|Penaeus
41526500|113365327|Penaeus
41526501|113365328|Penaeus
41526502|113365329|Penaeus
41526503|113365330|Penaeus
41526504|113365331|Penaeus
41526505|113365332|Penaeus
41526506|113365333|Penaeus
41526511|113365338|Penaeus
41526513|113365340|Penaeus
41526514|113365341|Penaeus
41526515|113365342|Penaeus
41526516|113365343|Penaeus
41526517|113365344|Penaeus
41526518|113365345|Penaeus
41526521|113365348|Penaeus
41526522|113365349|Penaeus
41526524|113365351|Penaeus
41526525|113365352|Penaeus
41526526|113365353|Penaeus
41526527|113365354|Penaeus
41526528|113365355|Penaeus
41526529|113365356|Penaeus
41526531|113365358|Penaeus
41526535|113365362|Penaeus
41526537|113365364|Penaeus
41526539|113365366|Penaeus
41526540|113365367|Penaeus
41526543|113365370|Penaeus
41526545|113365372|Penaeus
41526546|113365373|Penaeus
41526547|113365374|Penaeus
41526548|113365375|Penaeus
41526550|113365377|Penaeus
41526551|113365378|Penaeus
41526553|113365380|Penaeus
41526556|113365383|Penaeus
41526557|113365384|Penaeus
41526560|113365387|Penaeus
41526562|113365389|Penaeus
41526565|113365392|Penaeus
41526566|113365393|Penaeus
41526568|113365395|Penaeus
41526569|113365396|Penaeus
41526570|113365397|Penaeus
41526572|113365399|Penaeus
41526574|113365401|Penaeus
41526576|113365403|Penaeus
41526577|113365404|Penaeus
41526578|113365405|Penaeus
41526579|113365406|Penaeus
41526580|113365407|Penaeus
41526581|113365408|Penaeus
41526582|113365409|Penaeus
41526586|113365413|Penaeus
41526587|113365414|Penaeus
41526588|113365415|Penaeus
41526589|113365416|Penaeus
41526590|113365417|Penaeus
41526591|113365418|Penaeus
41526592|113365419|Penaeus
41526593|113365420|Penaeus
41526594|113365421|Penaeus
41526595|113365422|Penaeus
41526597|113365424|Penaeus
41526598|113365425|Penaeus
41526599|113365426|Penaeus
41526600|113365427|Penaeus
41526601|113365428|Penaeus
41526602|113365429|Penaeus
41526604|113365431|Penaeus
41526605|113365432|Penaeus
41526606|113365433|Penaeus
41526608|113365435|Penaeus
41526609|113365436|Penaeus
41526610|113365437|Penaeus
41526611|113365438|Penaeus
41526612|113365439|Penaeus
41526614|113365441|Penaeus
41526615|113365442|Penaeus
41526616|113365443|Penaeus
41526619|113365446|Penaeus
41526620|113365447|Penaeus
41526621|113365448|Penaeus
41526624|113365451|Penaeus
41526626|113365453|Penaeus
41526627|113365454|Penaeus
41526628|113365455|Penaeus
41526629|113365456|Penaeus
41526631|113365458|Penaeus
41526632|113365459|Penaeus
41526633|113365460|Penaeus
41526635|113365462|Penaeus
41526636|113365463|Penaeus
41526637|113365464|Penaeus
41526638|113365465|Penaeus
41526639|113365466|Penaeus
41526640|113365467|Penaeus
41526641|113365468|Penaeus
41526642|113365469|Penaeus
41526643|113365470|Penaeus
41526645|113365472|Penaeus
41526647|113365474|Penaeus
41526650|113365477|Penaeus
41526651|113365478|Penaeus
41526653|113365480|Penaeus
41526654|113365481|Penaeus
41526655|113365482|Penaeus
41526656|113365483|Penaeus
41526658|113365485|Penaeus
41526659|113365486|Penaeus
41526660|113365487|Penaeus
41526661|113365488|Penaeus
41526662|113365489|Penaeus
41526663|113365490|Penaeus
41526667|113365494|Penaeus
41526668|113365495|Penaeus
41526669|113365496|Penaeus
41526670|113365497|Penaeus
41526672|113365499|Penaeus
41526673|113365500|Penaeus
41526674|113365501|Penaeus
41526675|113365502|Penaeus
41526676|113365503|Penaeus
41526677|113365504|Penaeus
41526680|113365507|Penaeus
41526681|113365508|Penaeus
41526685|113365512|Penaeus
41526686|113365513|Penaeus
41526687|113365514|Penaeus
41526688|113365515|Penaeus
41526689|113365516|Penaeus
41526690|113365517|Penaeus
41526692|113365519|Penaeus
41526693|113365520|Penaeus
41526694|113365521|Penaeus
41526695|113365522|Penaeus
41526698|113365525|Penaeus
41526701|113365528|Penaeus
41526705|113365532|Penaeus
41526706|113365533|Penaeus
41526707|113365534|Penaeus
41526708|113365535|Penaeus
41526709|113365536|Penaeus
41526711|113365538|Penaeus
41526713|113365540|Penaeus
41526715|113365542|Penaeus
41526716|113365543|Penaeus
41526717|113365544|Penaeus
41526719|113365546|Penaeus
41526720|113365547|Penaeus
41526721|113365548|Penaeus
41526722|113365549|Penaeus
41526723|113365550|Penaeus
41526724|113365551|Penaeus
41526726|113365553|Penaeus
41526727|113365554|Penaeus
41526728|113365555|Penaeus
41526729|113365556|Penaeus
41526730|113365557|Penaeus
41526731|113365558|Penaeus
41526732|113365559|Penaeus
41526733|113365560|Penaeus
41526734|113365561|Penaeus
41526736|113365563|Penaeus
41526737|113365564|Penaeus
41526738|113365565|Penaeus
41526739|113365566|Penaeus
41526740|113365567|Penaeus
41526741|113365568|Penaeus
41526744|113365571|Penaeus
41526745|113365572|Penaeus
41526747|113365574|Penaeus
41526749|113365576|Penaeus
41526750|113365577|Penaeus
41526751|113365578|Penaeus
41526753|113365580|Penaeus
41526754|113365581|Penaeus
41526755|113365582|Penaeus
41526757|113365584|Penaeus
41526758|113365585|Penaeus
41526759|113365586|Penaeus
41526760|113365587|Penaeus
41526761|113365588|Penaeus
41526764|113365591|Penaeus
41526765|113365592|Penaeus
41526766|113365593|Penaeus
41526767|113365594|Penaeus
41526771|113365598|Penaeus
41526773|113365600|Penaeus
41526774|113365601|Penaeus
41526775|113365602|Penaeus
41526777|113365604|Penaeus
41526778|113365605|Penaeus
41526779|113365606|Penaeus
41526780|113365607|Penaeus
41526781|113365608|Penaeus
41526782|113365609|Penaeus
41526783|113365610|Penaeus
41526784|113365611|Penaeus
41526786|113365613|Penaeus
41526789|113365616|Penaeus
41526790|113365617|Penaeus
41526791|113365618|Penaeus
41526792|113365619|Penaeus
41526793|113365620|Penaeus
41526794|113365621|Penaeus
41526795|113365622|Penaeus
41526798|113365625|Penaeus
41526799|113365626|Penaeus
41526801|113365628|Penaeus
41526802|113365629|Penaeus
41526803|113365630|Penaeus
41526804|113365631|Penaeus
41526805|113365632|Penaeus
41526806|113365633|Penaeus
41526807|113365634|Penaeus
41526808|113365635|Penaeus
41526809|113365636|Penaeus
41526810|113365637|Penaeus
41526811|113365638|Penaeus
41526812|113365639|Penaeus
41526813|113365640|Penaeus
41526814|113365641|Penaeus
41526818|113365645|Penaeus
41526819|113365646|Penaeus
41526820|113365647|Penaeus
41526821|113365648|Penaeus
41526822|113365649|Penaeus
41526823|113365650|Penaeus
41526824|113365651|Penaeus
41526825|113365652|Penaeus
41526827|113365654|Penaeus
41526829|113365656|Penaeus
41526830|113365657|Penaeus
41526831|113365658|Penaeus
41526833|113365660|Penaeus
41526835|113365662|Penaeus
41526836|113365663|Penaeus
41526839|113365666|Penaeus
41526840|113365667|Penaeus
41526841|113365668|Penaeus
41526843|113365670|Penaeus
41526844|113365671|Penaeus
41526845|113365672|Penaeus
41526846|113365673|Penaeus
41526847|113365674|Penaeus
41526848|113365675|Penaeus
41526849|113365676|Penaeus
41526850|113365677|Penaeus
41526852|113365679|Penaeus
41526853|113365680|Penaeus
41526854|113365681|Penaeus
41526855|113365682|Penaeus
41526856|113365683|Penaeus
41526857|113365684|Penaeus
41526859|113365686|Penaeus
41526860|113365687|Penaeus
41526863|113365690|Penaeus
41526865|113365692|Penaeus
41526866|113365693|Penaeus
41526868|113365695|Penaeus
41526869|113365696|Penaeus
41526870|113365697|Penaeus
41526872|113365699|Penaeus
41526874|113365701|Penaeus
41526875|113365702|Penaeus
41526876|113365703|Penaeus
41526877|113365704|Penaeus
41526878|113365705|Penaeus
41526879|113365706|Penaeus
41526880|113365707|Penaeus
41526881|113365708|Penaeus
41526882|113365709|Penaeus
41526884|113365711|Penaeus
41526885|113365712|Penaeus
41526889|113365716|Penaeus
41526890|113365717|Penaeus
41526892|113365719|Penaeus
41526895|113365722|Penaeus
41526898|113365725|Penaeus
41526899|113365726|Penaeus
41526902|113365729|Penaeus
41526903|113365730|Penaeus
41526904|113365731|Penaeus
41526906|113365733|Penaeus
41526907|113365734|Penaeus
41526912|113365739|Penaeus
41526916|113365743|Penaeus
41526917|113365744|Penaeus
41526918|113365745|Penaeus
41526920|113365747|Penaeus
41526921|113365748|Penaeus
41526922|113365749|Penaeus
41526923|113365750|Penaeus
41526924|113365751|Penaeus
41526926|113365753|Penaeus
41526928|113365755|Penaeus
41526930|113365757|Penaeus
41526933|113365760|Penaeus
41526934|113365761|Penaeus
41526935|113365762|Penaeus
41526936|113365763|Penaeus
41526937|113365764|Penaeus
41526938|113365765|Penaeus
41526939|113365766|Penaeus
41526940|113365767|Penaeus
41526941|113365768|Penaeus
41526942|113365769|Penaeus
41526944|113365771|Penaeus
41526945|113365772|Penaeus
41526950|113365777|Penaeus
41526951|113365778|Penaeus
41526952|113365779|Penaeus
41526953|113365780|Penaeus
41526954|113365781|Penaeus
41526955|113365782|Penaeus
41526956|113365783|Penaeus
41526958|113365785|Penaeus
41526959|113365786|Penaeus
41526960|113365787|Penaeus
41526962|113365789|Penaeus
41526963|113365790|Penaeus
41526964|113365791|Penaeus
41526965|113365792|Penaeus
41526966|113365793|Penaeus
41526967|113365794|Penaeus
41526968|113365795|Penaeus
41526970|113365797|Penaeus
41526971|113365798|Penaeus
41526974|113365801|Penaeus
41526975|113365802|Penaeus
41526976|113365803|Penaeus
41526977|113365804|Penaeus
41526979|113365806|Penaeus
41526981|113365808|Penaeus
41526982|113365809|Penaeus
41526984|113365811|Penaeus
41526987|113365814|Penaeus
41526988|113365815|Penaeus
41526991|113365818|Penaeus
41526992|113365819|Penaeus
41526993|113365820|Penaeus
41526994|113365821|Penaeus
41526995|113365822|Penaeus
41526996|113365823|Penaeus
41526997|113365824|Penaeus
41527000|113365827|Penaeus
41527002|113365829|Penaeus
41527004|113365831|Penaeus
41527005|113365832|Penaeus
41527006|113365833|Penaeus
41527007|113365834|Penaeus
41527008|113365835|Penaeus
41527009|113365836|Penaeus
41527010|113365837|Penaeus
41527011|113365838|Penaeus
41527012|113365839|Penaeus
41527014|113365841|Penaeus
41527015|113365842|Penaeus
41527017|113365844|Penaeus
41527018|113365845|Penaeus
41527019|113365846|Penaeus
41527020|113365847|Penaeus
41527021|113365848|Penaeus
41527022|113365849|Penaeus
41527023|113365850|Penaeus
41527024|113365851|Penaeus
41527026|113365853|Penaeus
41527027|113365854|Penaeus
41527028|113365855|Penaeus
41527029|113365856|Penaeus
41527034|113365861|Penaeus
41527035|113365862|Penaeus
41527037|113365864|Penaeus
41527038|113365865|Penaeus
41527040|113365867|Penaeus
41527042|113365869|Penaeus
41527044|113365871|Penaeus
41527045|113365872|Penaeus
41527046|113365873|Penaeus
41527047|113365874|Penaeus
41527051|113365878|Penaeus
41527054|113365881|Penaeus
41527055|113365882|Penaeus
41527058|113365885|Penaeus
41527060|113365887|Penaeus
41527061|113365888|Penaeus
41527064|113365891|Penaeus
41527065|113365892|Penaeus
41527066|113365893|Penaeus
41527067|113365894|Penaeus
41527068|113365895|Penaeus
41527069|113365896|Penaeus
41527070|113365897|Penaeus
41527071|113365898|Penaeus
41527072|113365899|Penaeus
41527074|113365901|Penaeus
41527075|113365902|Penaeus
41527077|113365904|Penaeus
41527078|113365905|Penaeus
41527079|113365906|Penaeus
41527080|113365907|Penaeus
41527081|113365908|Penaeus
41527082|113365909|Penaeus
41527083|113365910|Penaeus
41527084|113365911|Penaeus
41527085|113365912|Penaeus
41527087|113365914|Penaeus
41527088|113365915|Penaeus
41527089|113365916|Penaeus
41527090|113365917|Penaeus
41527091|113365918|Penaeus
41527093|113365920|Penaeus
41527094|113365921|Penaeus
41527097|113365924|Penaeus
41527098|113365925|Penaeus
41527099|113365926|Penaeus
41527100|113365927|Penaeus
41527102|113365929|Penaeus
41527103|113365930|Penaeus
41527104|113365931|Penaeus
41527106|113365933|Penaeus
41527107|113365934|Penaeus
41527108|113365935|Penaeus
41527109|113365936|Penaeus
41527111|113365938|Penaeus
41527113|113365940|Penaeus
41527114|113365941|Penaeus
41527115|113365942|Penaeus
41527116|113365943|Penaeus
41527117|113365944|Penaeus
41527119|113365946|Penaeus
41527120|113365947|Penaeus
41527121|113365948|Penaeus
41527124|113365951|Penaeus
41527125|113365952|Penaeus
41527127|113365954|Penaeus
41527128|113365955|Penaeus
41527129|113365956|Penaeus
41527130|113365957|Penaeus
41527132|113365959|Penaeus
41527133|113365960|Penaeus
41527137|113365964|Penaeus
41527138|113365965|Penaeus
41527141|113365968|Penaeus
41527142|113365969|Penaeus
41527143|113365970|Penaeus
41527144|113365971|Penaeus
41527146|113365973|Penaeus
41527147|113365974|Penaeus
41527149|113365976|Penaeus
41527150|113365977|Penaeus
41527152|113365979|Penaeus
41527153|113365980|Penaeus
41527154|113365981|Penaeus
41527155|113365982|Penaeus
41527158|113365985|Penaeus
41527159|113365986|Penaeus
41527160|113365987|Penaeus
41527161|113365988|Penaeus
41527162|113365989|Penaeus
41527163|113365990|Penaeus
41527164|113365991|Penaeus
41527166|113365993|Penaeus
41527168|113365995|Penaeus
41527170|113365997|Penaeus
41527171|113365998|Penaeus
41527172|113365999|Penaeus
41527174|113366001|Penaeus
41527176|113366003|Penaeus
41527177|113366004|Penaeus
41527179|113366006|Penaeus
41527180|113366007|Penaeus
41527184|113366011|Penaeus
41527185|113366012|Penaeus
41527186|113366013|Penaeus
41527188|113366015|Penaeus
41527189|113366016|Penaeus
41527191|113366018|Penaeus
41527192|113366019|Penaeus
41527193|113366020|Penaeus
41527194|113366021|Penaeus
41527197|113366024|Penaeus
41527198|113366025|Penaeus
41527199|113366026|Penaeus
41527201|113366028|Penaeus
41527202|113366029|Penaeus
41527203|113366030|Penaeus
41527204|113366031|Penaeus
41527205|113366032|Penaeus
41527206|113366033|Penaeus
41527207|113366034|Penaeus
41527208|113366035|Penaeus
41527209|113366036|Penaeus
41527210|113366037|Penaeus
41527211|113366038|Penaeus
41527212|113366039|Penaeus
41527213|113366040|Penaeus
41527214|113366041|Penaeus
41527215|113366042|Penaeus
41527218|113366045|Penaeus
41527220|113366047|Penaeus
41527221|113366048|Penaeus
41527222|113366049|Penaeus
41527223|113366050|Penaeus
41527224|113366051|Penaeus
41527225|113366052|Penaeus
41527226|113366053|Penaeus
41527227|113366054|Penaeus
41527228|113366055|Penaeus
41527229|113366056|Penaeus
41527230|113366057|Penaeus
41527231|113366058|Penaeus
41527232|113366059|Penaeus
41527233|113366060|Penaeus
41527234|113366061|Penaeus
41527236|113366063|Penaeus
41527237|113366064|Penaeus
41527239|113366066|Penaeus
41527240|113366067|Penaeus
41527241|113366068|Penaeus
41527242|113366069|Penaeus
41527243|113366070|Penaeus
41527245|113366072|Penaeus
41527246|113366073|Penaeus
41527247|113366074|Penaeus
41527249|113366076|Penaeus
41527250|113366077|Penaeus
41527251|113366078|Penaeus
41527252|113366079|Penaeus
41527256|113366083|Penaeus
41527257|113366084|Penaeus
41527258|113366085|Penaeus
41527259|113366086|Penaeus
41527260|113366087|Penaeus
41527261|113366088|Penaeus
41527262|113366089|Penaeus
41527263|113366090|Penaeus
41527264|113366091|Penaeus
41527267|113366094|Penaeus
41527268|113366095|Penaeus
41527269|113366096|Penaeus
41527270|113366097|Penaeus
41527272|113366099|Penaeus
41527273|113366100|Penaeus
41527275|113366102|Penaeus
41527276|113366103|Penaeus
41527282|113366109|Penaeus
41527284|113366111|Penaeus
41527285|113366112|Penaeus
41527286|113366113|Penaeus
41527288|113366115|Penaeus
41527290|113366117|Penaeus
41527291|113366118|Penaeus
41527292|113366119|Penaeus
41527294|113366121|Penaeus
41527297|113366124|Penaeus
41527299|113366126|Penaeus
41527300|113366127|Penaeus
41527301|113366128|Penaeus
41527307|113366134|Penaeus
41527308|113366135|Penaeus
41527309|113366136|Penaeus
41527310|113366137|Penaeus
41527311|113366138|Penaeus
41527312|113366139|Penaeus
41527316|113366143|Penaeus
41527317|113366144|Penaeus
41527319|113366146|Penaeus
41527320|113366147|Penaeus
41527321|113366148|Penaeus
41527322|113366149|Penaeus
41527323|113366150|Penaeus
41527325|113366152|Penaeus
41527326|113366153|Penaeus
41527328|113366155|Penaeus
41527329|113366156|Penaeus
41527330|113366157|Penaeus
41527331|113366158|Penaeus
41527332|113366159|Penaeus
41527333|113366160|Penaeus
41527336|113366163|Penaeus
41527337|113366164|Penaeus
41527338|113366165|Penaeus
41527343|113366170|Penaeus
41527344|113366171|Penaeus
41527346|113366173|Penaeus
41527348|113366175|Penaeus
41527349|113366176|Penaeus
41527351|113366178|Penaeus
41527353|113366180|Penaeus
41527355|113366182|Penaeus
41527357|113366184|Penaeus
41527358|113366185|Penaeus
41527359|113366186|Penaeus
41527361|113366188|Penaeus
41527362|113366189|Penaeus
41527363|113366190|Penaeus
41527364|113366191|Penaeus
41527365|113366192|Penaeus
41527366|113366193|Penaeus
41527367|113366194|Penaeus
41527368|113366195|Penaeus
41527369|113366196|Penaeus
41527371|113366198|Penaeus
41527372|113366199|Penaeus
41527373|113366200|Penaeus
41527374|113366201|Penaeus
41527375|113366202|Penaeus
41527376|113366203|Penaeus
41527377|113366204|Penaeus
41527378|113366205|Penaeus
41527381|113366208|Penaeus
41527382|113366209|Penaeus
41527383|113366210|Penaeus
41527384|113366211|Penaeus
41527385|113366212|Penaeus
41527387|113366214|Penaeus
41527388|113366215|Penaeus
41527389|113366216|Penaeus
41527392|113366219|Penaeus
41527393|113366220|Penaeus
41527394|113366221|Penaeus
41527395|113366222|Penaeus
41527396|113366223|Penaeus
41527398|113366225|Penaeus
41527401|113366228|Penaeus
41527402|113366229|Penaeus
41527408|113366235|Penaeus
41527409|113366236|Penaeus
41527410|113366237|Penaeus
41527412|113366239|Penaeus
41527413|113366240|Penaeus
41527414|113366241|Penaeus
41527415|113366242|Penaeus
41527416|113366243|Penaeus
41527417|113366244|Penaeus
41527418|113366245|Penaeus
41527420|113366247|Penaeus
41527421|113366248|Penaeus
41527423|113366250|Penaeus
41527426|113366253|Penaeus
41527428|113366255|Penaeus
41527429|113366256|Penaeus
41527434|113366261|Penaeus
41527435|113366262|Penaeus
41527436|113366263|Penaeus
41527437|113366264|Penaeus
41527438|113366265|Penaeus
41527439|113366266|Penaeus
41527440|113366267|Penaeus
41527442|113366269|Penaeus
41527443|113366270|Penaeus
41527444|113366271|Penaeus
41527446|113366273|Penaeus
41527448|113366275|Penaeus
41527449|113366276|Penaeus
41527450|113366277|Penaeus
41527451|113366278|Penaeus
41527453|113366280|Penaeus
41527454|113366281|Penaeus
41527455|113366282|Penaeus
41527456|113366283|Penaeus
41527457|113366284|Penaeus
41527460|113366287|Penaeus
41527461|113366288|Penaeus
41527462|113366289|Penaeus
41527463|113366290|Penaeus
41527464|113366291|Penaeus
41527468|113366295|Penaeus
41527469|113366296|Penaeus
41527471|113366298|Penaeus
41527472|113366299|Penaeus
41527473|113366300|Penaeus
41527474|113366301|Penaeus
41527475|113366302|Penaeus
41527477|113366304|Penaeus
41527478|113366305|Penaeus
41527479|113366306|Penaeus
41527480|113366307|Penaeus
41527481|113366308|Penaeus
41527482|113366309|Penaeus
41527483|113366310|Penaeus
41527484|113366311|Penaeus
41527485|113366312|Penaeus
41527487|113366314|Penaeus
41527490|113366317|Penaeus
41527491|113366318|Penaeus
41527492|113366319|Penaeus
41527493|113366320|Penaeus
41527496|113366323|Penaeus
41527497|113366324|Penaeus
41527498|113366325|Penaeus
41527499|113366326|Penaeus
41527500|113366327|Penaeus
41527501|113366328|Penaeus
41527502|113366329|Penaeus
41527504|113366331|Penaeus
41527505|113366332|Penaeus
41527506|113366333|Penaeus
41527507|113366334|Penaeus
41527509|113366336|Penaeus
41527511|113366338|Penaeus
41527512|113366339|Penaeus
41527513|113366340|Penaeus
41527514|113366341|Penaeus
41527515|113366342|Penaeus
41527517|113366344|Penaeus
41527519|113366346|Penaeus
41527520|113366347|Penaeus
41527521|113366348|Penaeus
41527522|113366349|Penaeus
41527523|113366350|Penaeus
41527524|113366351|Penaeus
41527526|113366353|Penaeus
41527527|113366354|Penaeus
41527529|113366356|Penaeus
41527534|113366361|Penaeus
41527535|113366362|Penaeus
41527540|113366367|Penaeus
41527543|113366370|Penaeus
41527544|113366371|Penaeus
41527546|113366373|Penaeus
41527547|113366374|Penaeus
41527552|113366379|Penaeus
41527555|113366382|Penaeus
41527556|113366383|Penaeus
41527557|113366384|Penaeus
41527558|113366385|Penaeus
41527561|113366388|Penaeus
41527563|113366390|Penaeus
41527564|113366391|Penaeus
41527565|113366392|Penaeus
41527566|113366393|Penaeus
41527568|113366395|Penaeus
41527569|113366396|Penaeus
41527571|113366398|Penaeus
41527573|113366400|Penaeus
41527575|113366402|Penaeus
41527578|113366405|Penaeus
41527579|113366406|Penaeus
41527580|113366407|Penaeus
41527581|113366408|Penaeus
41527582|113366409|Penaeus
41527583|113366410|Penaeus
41527584|113366411|Penaeus
41527585|113366412|Penaeus
41527587|113366414|Penaeus
41527588|113366415|Penaeus
41527590|113366417|Penaeus
41527591|113366418|Penaeus
41527592|113366419|Penaeus
41527594|113366421|Penaeus
41527596|113366423|Penaeus
41527597|113366424|Penaeus
41527598|113366425|Penaeus
41527599|113366426|Penaeus
41527600|113366427|Penaeus
41527601|113366428|Penaeus
41527602|113366429|Penaeus
41527603|113366430|Penaeus
41527604|113366431|Penaeus
41527605|113366432|Penaeus
41527606|113366433|Penaeus
41527609|113366436|Penaeus
41527610|113366437|Penaeus
41527611|113366438|Penaeus
41527612|113366439|Penaeus
41527613|113366440|Penaeus
41527614|113366441|Penaeus
41527615|113366442|Penaeus
41527616|113366443|Penaeus
41527619|113366446|Penaeus
41527620|113366447|Penaeus
41527621|113366448|Penaeus
41527623|113366450|Penaeus
41527624|113366451|Penaeus
41527627|113366454|Penaeus
41527629|113366456|Penaeus
41527630|113366457|Penaeus
41527632|113366459|Penaeus
41527633|113366460|Penaeus
41527634|113366461|Penaeus
41527639|113366466|Penaeus
41527640|113366467|Penaeus
41527641|113366468|Penaeus
41527643|113366470|Penaeus
41527645|113366472|Penaeus
41527647|113366474|Penaeus
41527648|113366475|Penaeus
41527650|113366477|Penaeus
41527651|113366478|Penaeus
41527652|113366479|Penaeus
41527653|113366480|Penaeus
41527655|113366482|Penaeus
41527656|113366483|Penaeus
41527657|113366484|Penaeus
41527658|113366485|Penaeus
41527659|113366486|Penaeus
41527660|113366487|Penaeus
41527661|113366488|Penaeus
41527664|113366491|Penaeus
41527666|113366493|Penaeus
41527670|113366497|Penaeus
41527671|113366498|Penaeus
41527672|113366499|Penaeus
41527673|113366500|Penaeus
41527674|113366501|Penaeus
41527675|113366502|Penaeus
41527676|113366503|Penaeus
41527677|113366504|Penaeus
41527678|113366505|Penaeus
41527679|113366506|Penaeus
41527680|113366507|Penaeus
41527681|113366508|Penaeus
41527683|113366510|Penaeus
41527684|113366511|Penaeus
41527686|113366513|Penaeus
41527688|113366515|Penaeus
41527691|113366518|Penaeus
41527692|113366519|Penaeus
41527693|113366520|Penaeus
41527696|113366523|Penaeus
41527699|113366526|Penaeus
41527700|113366527|Penaeus
41527702|113366529|Penaeus
41527704|113366531|Penaeus
41527705|113366532|Penaeus
41527706|113366533|Penaeus
41527708|113366535|Penaeus
41527709|113366536|Penaeus
41527710|113366537|Penaeus
41527711|113366538|Penaeus
41527712|113366539|Penaeus
41527714|113366541|Penaeus
41527715|113366542|Penaeus
41527716|113366543|Penaeus
41527717|113366544|Penaeus
41527719|113366546|Penaeus
41527720|113366547|Penaeus
41527724|113366551|Penaeus
41527725|113366552|Penaeus
41527726|113366553|Penaeus
41527727|113366554|Penaeus
41527730|113366557|Penaeus
41527731|113366558|Penaeus
41527733|113366560|Penaeus
41527734|113366561|Penaeus
41527735|113366562|Penaeus
41527736|113366563|Penaeus
41527738|113366565|Penaeus
41527739|113366566|Penaeus
41527740|113366567|Penaeus
41527741|113366568|Penaeus
41527742|113366569|Penaeus
41527744|113366571|Penaeus
41527745|113366572|Penaeus
41527746|113366573|Penaeus
41527749|113366576|Penaeus
41527750|113366577|Penaeus
41527752|113366579|Penaeus
41527753|113366580|Penaeus
41527754|113366581|Penaeus
41527757|113366584|Penaeus
41527758|113366585|Penaeus
41527760|113366587|Penaeus
41527761|113366588|Penaeus
41527763|113366590|Penaeus
41527764|113366591|Penaeus
41527768|113366595|Penaeus
41527770|113366597|Penaeus
41527771|113366598|Penaeus
41527773|113366600|Penaeus
41527774|113366601|Penaeus
41527775|113366602|Penaeus
41527778|113366605|Penaeus
41527779|113366606|Penaeus
41527780|113366607|Penaeus
41527781|113366608|Penaeus
41527782|113366609|Penaeus
41527783|113366610|Penaeus
41527785|113366612|Penaeus
41527786|113366613|Penaeus
41527787|113366614|Penaeus
41527788|113366615|Penaeus
41527789|113366616|Penaeus
41527790|113366617|Penaeus
41527791|113366618|Penaeus
41527792|113366619|Penaeus
41527793|113366620|Penaeus
41527794|113366621|Penaeus
41527795|113366622|Penaeus
41527796|113366623|Penaeus
41527799|113366626|Penaeus
41527800|113366627|Penaeus
41527801|113366628|Penaeus
41527803|113366630|Penaeus
41527804|113366631|Penaeus
41527805|113366632|Penaeus
41527806|113366633|Penaeus
41527808|113366635|Penaeus
41527810|113366637|Penaeus
41527811|113366638|Penaeus
41527813|113366640|Penaeus
41527814|113366641|Penaeus
41527815|113366642|Penaeus
41527816|113366643|Penaeus
41527817|113366644|Penaeus
41527820|113366647|Penaeus
41527821|113366648|Penaeus
41527822|113366649|Penaeus
41527823|113366650|Penaeus
41527825|113366652|Penaeus
41527827|113366654|Penaeus
41527829|113366656|Penaeus
41527830|113366657|Penaeus
41527831|113366658|Penaeus
41527832|113366659|Penaeus
41527833|113366660|Penaeus
41527834|113366661|Penaeus
41527836|113366663|Penaeus
41527837|113366664|Penaeus
41527840|113366667|Penaeus
41527846|113366673|Penaeus
41527848|113366675|Penaeus
41527849|113366676|Penaeus
41527851|113366678|Penaeus
41527853|113366680|Penaeus
41527854|113366681|Penaeus
41527855|113366682|Penaeus
41527857|113366684|Penaeus
41527858|113366685|Penaeus
41527860|113366687|Penaeus
41527861|113366688|Penaeus
41527863|113366690|Penaeus
41527864|113366691|Penaeus
41527865|113366692|Penaeus
41527867|113366694|Penaeus
41527870|113366697|Penaeus
41527872|113366699|Penaeus
41527873|113366700|Penaeus
41527874|113366701|Penaeus
41527876|113366703|Penaeus
41527878|113366705|Penaeus
41527880|113366707|Penaeus
41527881|113366708|Penaeus
41527882|113366709|Penaeus
41527883|113366710|Penaeus
41527886|113366713|Penaeus
41527887|113366714|Penaeus
41527889|113366716|Penaeus
41527892|113366719|Penaeus
41527893|113366720|Penaeus
41527894|113366721|Penaeus
41527895|113366722|Penaeus
41527897|113366724|Penaeus
41527898|113366725|Penaeus
41527899|113366726|Penaeus
41527900|113366727|Penaeus
41527902|113366729|Penaeus
41527903|113366730|Penaeus
41527904|113366731|Penaeus
41527906|113366733|Penaeus
41527907|113366734|Penaeus
41527909|113366736|Penaeus
41527911|113366738|Penaeus
41527912|113366739|Penaeus
41527917|113366744|Penaeus
41527918|113366745|Penaeus
41527919|113366746|Penaeus
41527921|113366748|Penaeus
41527922|113366749|Penaeus
41527923|113366750|Penaeus
41527925|113366752|Penaeus
41527928|113366755|Penaeus
41527929|113366756|Penaeus
41527930|113366757|Penaeus
41527931|113366758|Penaeus
41527933|113366760|Penaeus
41527935|113366762|Penaeus
41527936|113366763|Penaeus
41527938|113366765|Penaeus
41527940|113366767|Penaeus
41527941|113366768|Penaeus
41527942|113366769|Penaeus
41527946|113366773|Penaeus
41527947|113366774|Penaeus
41527948|113366775|Penaeus
41527949|113366776|Penaeus
41527950|113366777|Penaeus
41527951|113366778|Penaeus
41527952|113366779|Penaeus
41527953|113366780|Penaeus
41527954|113366781|Penaeus
41527958|113366785|Penaeus
41527959|113366786|Penaeus
41527966|113366793|Penaeus
41527967|113366794|Penaeus
41527968|113366795|Penaeus
41527969|113366796|Penaeus
41527970|113366797|Penaeus
41527972|113366799|Penaeus
41527973|113366800|Penaeus
41527974|113366801|Penaeus
41527976|113366803|Penaeus
41527977|113366804|Penaeus
41527978|113366805|Penaeus
41527981|113366808|Penaeus
41527982|113366809|Penaeus
41527984|113366811|Penaeus
41527988|113366815|Penaeus
41527990|113366817|Penaeus
41527991|113366818|Penaeus
41527992|113366819|Penaeus
41527993|113366820|Penaeus
41527994|113366821|Penaeus
41527995|113366822|Penaeus
41527996|113366823|Penaeus
41527997|113366824|Penaeus
41528000|113366827|Penaeus
41528003|113366830|Penaeus
41528004|113366831|Penaeus
41528005|113366832|Penaeus
41528007|113366834|Penaeus
41528010|113366837|Penaeus
41528011|113366838|Penaeus
41528014|113366841|Penaeus
41528015|113366842|Penaeus
41528018|113366845|Penaeus
41528019|113366846|Penaeus
41528020|113366847|Penaeus
41528022|113366849|Penaeus
41528023|113366850|Penaeus
41528025|113366852|Penaeus
41528026|113366853|Penaeus
41528027|113366854|Penaeus
41528029|113366856|Penaeus
41528031|113366858|Penaeus
41528033|113366860|Penaeus
41528034|113366861|Penaeus
41528035|113366862|Penaeus
41528037|113366864|Penaeus
41528038|113366865|Penaeus
41528039|113366866|Penaeus
41528040|113366867|Penaeus
41528041|113366868|Penaeus
41528042|113366869|Penaeus
41528043|113366870|Penaeus
41528044|113366871|Penaeus
41528047|113366874|Penaeus
41528048|113366875|Penaeus
41528049|113366876|Penaeus
41528052|113366879|Penaeus
41528054|113366881|Penaeus
41528055|113366882|Penaeus
41528056|113366883|Penaeus
41528057|113366884|Penaeus
41528058|113366885|Penaeus
41528061|113366888|Penaeus
41528063|113366890|Penaeus
41528064|113366891|Penaeus
41528065|113366892|Penaeus
41528066|113366893|Penaeus
41528068|113366895|Penaeus
41528069|113366896|Penaeus
41528070|113366897|Penaeus
41528071|113366898|Penaeus
41528072|113366899|Penaeus
41528073|113366900|Penaeus
41528074|113366901|Penaeus
41528082|113366909|Penaeus
41528083|113366910|Penaeus
41528084|113366911|Penaeus
41528085|113366912|Penaeus
41528086|113366913|Penaeus
41528088|113366915|Penaeus
41528089|113366916|Penaeus
41528090|113366917|Penaeus
41528091|113366918|Penaeus
41528093|113366920|Penaeus
41528094|113366921|Penaeus
41528096|113366923|Penaeus
41528097|113366924|Penaeus
41528098|113366925|Penaeus
41528101|113366928|Penaeus
41528104|113366931|Penaeus
41528105|113366932|Penaeus
41528108|113366935|Penaeus
41528109|113366936|Penaeus
41528111|113366938|Penaeus
41528113|113366940|Penaeus
41528114|113366941|Penaeus
41528116|113366943|Penaeus
41528117|113366944|Penaeus
41528120|113366947|Penaeus
41528121|113366948|Penaeus
41528124|113366951|Penaeus
41528126|113366953|Penaeus
41528128|113366955|Penaeus
41528129|113366956|Penaeus
41528130|113366957|Penaeus
41528133|113366960|Penaeus
41528134|113366961|Penaeus
41528139|113366966|Penaeus
41528140|113366967|Penaeus
41528141|113366968|Penaeus
41528142|113366969|Penaeus
41528143|113366970|Penaeus
41528145|113366972|Penaeus
41528146|113366973|Penaeus
41528147|113366974|Penaeus
41528148|113366975|Penaeus
41528150|113366977|Penaeus
41528151|113366978|Penaeus
41528152|113366979|Penaeus
41528153|113366980|Penaeus
41528154|113366981|Penaeus
41528155|113366982|Penaeus
41528156|113366983|Penaeus
41528157|113366984|Penaeus
41528158|113366985|Penaeus
41528159|113366986|Penaeus
41528160|113366987|Penaeus
41528161|113366988|Penaeus
41528162|113366989|Penaeus
41528163|113366990|Penaeus
41528164|113366991|Penaeus
41528165|113366992|Penaeus
41528166|113366993|Penaeus
41528167|113366994|Penaeus
41528168|113366995|Penaeus
41528169|113366996|Penaeus
41528170|113366997|Penaeus
41528171|113366998|Penaeus
41528174|113367001|Penaeus
41702291|157098483|Penaeus
41702292|157098484|Penaeus
41702293|157098485|Penaeus
41702294|157098486|Penaeus
41702295|157098487|Penaeus
41702296|157098488|Penaeus
41702297|157098489|Penaeus
41702298|157098490|Penaeus
41702299|157098491|Penaeus
41702300|157098492|Penaeus
41702301|157098493|Penaeus
41702302|157098494|Penaeus
41702303|157098495|Penaeus
41702304|157098496|Penaeus
41702305|157098497|Penaeus
41702306|157098498|Penaeus
41702308|157098500|Penaeus
41702310|157098502|Penaeus
41702311|157098503|Penaeus
41702313|157098505|Penaeus
41702314|157098506|Penaeus
41702315|157098507|Penaeus
41702316|157098508|Penaeus
41702317|157098509|Penaeus
41702318|157098510|Penaeus
41702319|157098511|Penaeus
41702322|157098514|Penaeus
41702323|157098515|Penaeus
41702324|157098516|Penaeus
41702326|157098518|Penaeus
41702327|157098519|Penaeus
41702329|157098521|Penaeus
41702330|157098522|Penaeus
41702334|157098526|Penaeus
41702335|157098527|Penaeus
41702336|157098528|Penaeus
41702337|114217728|Penaeus
41702338|157098529|Penaeus
41702339|157098530|Penaeus
41702340|157098531|Penaeus
41702341|157098532|Penaeus
41702342|157098533|Penaeus
41702343|157098534|Penaeus
41702344|157098535|Penaeus
41702345|157098536|Penaeus
41702346|157098537|Penaeus
41702347|157098538|Penaeus
41702348|157098539|Penaeus
41702350|157098541|Penaeus
41702351|157098542|Penaeus
41702352|157098543|Penaeus
41702353|157098544|Penaeus
41702355|157098546|Penaeus
41702358|157098549|Penaeus
41702359|157098550|Penaeus
41702360|157098551|Penaeus
41702361|157098552|Penaeus
41702362|157098553|Penaeus
41702363|157098554|Penaeus
41702364|157098555|Penaeus
41702365|157098556|Penaeus
41702366|157098557|Penaeus
41702367|157098558|Penaeus
41702369|157098560|Penaeus
41702370|157098561|Penaeus
41702371|157098562|Penaeus
41702372|157098563|Penaeus
41702373|157098564|Penaeus
41702374|157098565|Penaeus
41702375|157098566|Penaeus
41702377|157098568|Penaeus
41702378|157098569|Penaeus
41702379|157098570|Penaeus
41702380|157098571|Penaeus
41702381|157098572|Penaeus
41702383|157098574|Penaeus
41702384|157098575|Penaeus
41702385|157098576|Penaeus
41702387|157098578|Penaeus
41702389|157098580|Penaeus
41702391|157098582|Penaeus
41702392|157098583|Penaeus
41702393|157098584|Penaeus
41702394|157098585|Penaeus
41702396|157098587|Penaeus
41702397|157098588|Penaeus
41702399|157098590|Penaeus
41702402|157098593|Penaeus
41702403|157098594|Penaeus
41702404|157098595|Penaeus
41702405|157098596|Penaeus
41702406|157098597|Penaeus
41702407|157098598|Penaeus
41702408|157098599|Penaeus
41702409|157098600|Penaeus
41702410|157098601|Penaeus
41702411|157098602|Penaeus
41702412|157098603|Penaeus
41702414|157098605|Penaeus
41702415|157098606|Penaeus
41702416|157098607|Penaeus
41702417|157098608|Penaeus
41702418|157098609|Penaeus
41702419|157098610|Penaeus
41702420|157098611|Penaeus
41702421|157098612|Penaeus
41702422|157098613|Penaeus
41702423|157098614|Penaeus
41702425|157098616|Penaeus
41702426|157098617|Penaeus
41702428|157098619|Penaeus
41702429|157098620|Penaeus
41702430|157098621|Penaeus
41702431|157098622|Penaeus
41702435|157098626|Penaeus
41702436|157098627|Penaeus
41702437|157098628|Penaeus
41702438|157098629|Penaeus
41702441|157098632|Penaeus
41702443|157098634|Penaeus
41702445|157098636|Penaeus
41702446|157098637|Penaeus
41702447|157098638|Penaeus
41702448|157098639|Penaeus
41702449|157098640|Penaeus
41702450|157098641|Penaeus
41702453|157098644|Penaeus
41702454|157098645|Penaeus
41702455|157098646|Penaeus
41702456|157098647|Penaeus
41702457|157098648|Penaeus
41702458|157098649|Penaeus
41702459|157098650|Penaeus
41702460|157098651|Penaeus
41702461|157098652|Penaeus
41702462|157098653|Penaeus
41702463|157098654|Penaeus
41708438|157098671|Penaeus
41708440|157098664|Penaeus
41708441|157098665|Penaeus
41708442|157098666|Penaeus
41708443|157098667|Penaeus
41708447|157098655|Penaeus
42008881|157098659|Penaeus
42008882|157098660|Penaeus
44996125|157098673|Penaeus
44996126|157098674|Penaeus
44996127|157098675|Penaeus
44996130|157098678|Penaeus
44996131|157098679|Penaeus
44996132|157098680|Penaeus
44996135|157098683|Penaeus
44996136|157098684|Penaeus
44996137|157098685|Penaeus
44996138|157098686|Penaeus
44996139|157098687|Penaeus
44996140|157098688|Penaeus
44996141|157098689|Penaeus
44996142|157098690|Penaeus
44996143|157098691|Penaeus
44996144|157098692|Penaeus
44996145|157098693|Penaeus
44996146|157098694|Penaeus
44996147|157098695|Penaeus
44996148|157098696|Penaeus
44996149|157098697|Penaeus
44996150|157098698|Penaeus
44996152|157098700|Penaeus
44996153|157098701|Penaeus
44996155|157098703|Penaeus
44996156|157098704|Penaeus
44996157|157098705|Penaeus
44996158|157098706|Penaeus
44996159|157098707|Penaeus
44996160|157098708|Penaeus
44996161|157098709|Penaeus
44996162|157098710|Penaeus
44996163|157098711|Penaeus
44996165|157098713|Penaeus
44996166|157098714|Penaeus
44996168|157098716|Penaeus
44996171|157098719|Penaeus
44996172|157098720|Penaeus
44996175|157098723|Penaeus
44996177|157098725|Penaeus
44996178|157098726|Penaeus
44996179|157098727|Penaeus
44996180|157098728|Penaeus
44996181|157098729|Penaeus
44996182|157098730|Penaeus
44996183|157098731|Penaeus
44996184|157098732|Penaeus
44996185|157098733|Penaeus
44996186|157098734|Penaeus
44996187|157098735|Penaeus
44996188|157098736|Penaeus
44996189|157098737|Penaeus
44996190|157098738|Penaeus
44996191|157098739|Penaeus
44996192|157098740|Penaeus
44996194|157098742|Penaeus
44996195|157098743|Penaeus
44996196|157098744|Penaeus
44996197|157098745|Penaeus
44996198|157098746|Penaeus
44996199|157098747|Penaeus
44996200|157098748|Penaeus
44996201|157098749|Penaeus
44996202|157098750|Penaeus
44996203|157098751|Penaeus
44996204|157098752|Penaeus
44996206|157098754|Penaeus
44996208|157098756|Penaeus
44996209|157098757|Penaeus
44996210|157098758|Penaeus
44996211|157098759|Penaeus
44996212|157098760|Penaeus
44996213|157098761|Penaeus
44996214|157098762|Penaeus
44996216|157098764|Penaeus
44996217|157098765|Penaeus
44996218|157098766|Penaeus
44996219|157098767|Penaeus
44996221|157098769|Penaeus
44996222|157098770|Penaeus
45009137|157098771|Penaeus
45009138|157098772|Penaeus
45009139|157098773|Penaeus
45131563|224775723|Litopenaeus
45131564|224775724|Litopenaeus
45131573|224775733|Litopenaeus
45131602|224775762|Litopenaeus
45131605|224775765|Litopenaeus
45703724|134251705|subtractive
45703725|134251706|subtractive
45703726|134251707|subtractive
45713074|134274137|subtractive
45713075|134274139|subtractive
45713076|134274141|subtractive
45713077|134274142|subtractive
45713078|134274144|subtractive
45713079|134274148|subtractive
45713080|134274152|subtractive
45713081|134274155|subtractive
45713082|134274156|subtractive
45713083|134274158|subtractive
45713084|134274159|subtractive
45713085|134274164|subtractive
45713086|134274166|subtractive
45713087|134274167|subtractive
45713088|134274169|subtractive
45713089|134274171|subtractive
45713090|134274173|subtractive
45713091|134274175|subtractive
46230140|144227803|Penaeus
46230143|144227806|Penaeus
46230144|144227807|Penaeus
46230145|144227808|Penaeus
46230146|144227809|Penaeus
46230147|144227810|Penaeus
46230149|144227812|Penaeus
46230150|144227813|Penaeus
46230152|144227815|Penaeus
46230153|144227816|Penaeus
46230154|144227817|Penaeus
46230155|144227818|Penaeus
46230157|144227820|Penaeus
46230158|144227821|Penaeus
46230159|144227822|Penaeus
46230160|144227823|Penaeus
46230161|144227824|Penaeus
46230163|144227826|Penaeus
46230164|144227827|Penaeus
46230166|144227829|Penaeus
46230167|144227830|Penaeus
46230168|144227831|subtractive
46230169|144227832|Penaeus
46230170|144227833|Penaeus
46230171|144227834|Penaeus
46230172|144227835|Penaeus
46230173|144227836|Penaeus
46230174|144227837|Penaeus
46230175|144227838|Penaeus
46230176|144227839|Penaeus
46230177|144227840|Penaeus
46230178|144227841|Penaeus
46230179|144227842|Penaeus
46230181|144227844|Penaeus
46230182|144227845|Penaeus
46230184|144227847|Penaeus
46230186|144227849|Penaeus
46230188|144227851|Penaeus
46230190|144227853|Penaeus
46230191|144227854|Penaeus
46230192|144227855|Penaeus
46230193|144227856|Penaeus
46230196|144227859|Penaeus
46230197|144227860|Penaeus
46230198|144227861|Penaeus
46331724|144925910|subtractive
46331725|144925911|subtractive
46331726|144925912|subtractive
46331727|144925913|subtractive
46331728|144925914|subtractive
46331729|144925915|subtractive
46331730|144925916|subtractive
46331731|144925917|subtractive
46686304|146771373|white
46814193|148750637|Penaeus
46814194|148750638|Penaeus
46814195|148750639|Penaeus
46814196|148750640|Penaeus
46814198|148750642|Penaeus
46814199|148750643|Penaeus
46814200|148750644|Penaeus
46814202|148750646|Penaeus
46814203|148750647|Penaeus
46814205|148750649|Penaeus
46814206|148750650|Penaeus
4792459|8888509|Litopenaeus
4792460|8888510|Litopenaeus
4792461|8888511|Litopenaeus
4792463|8888513|Litopenaeus
4792464|8888514|Litopenaeus
4792465|8888515|Litopenaeus
4792469|8888519|Litopenaeus
4792470|8888520|Litopenaeus
4792471|8888521|Litopenaeus
4792473|8888523|Litopenaeus
4792474|8888524|Litopenaeus
4792476|8888526|Litopenaeus
4792477|8888527|Litopenaeus
4792479|8888529|Litopenaeus
4792481|8888531|Litopenaeus
4792482|8888532|Litopenaeus
4792484|8888534|Litopenaeus
4792485|8888535|Litopenaeus
4792486|8888536|Litopenaeus
4792487|8888537|Litopenaeus
4792488|8888538|Litopenaeus
4792491|8888541|Litopenaeus
4792494|8888544|Litopenaeus
4792495|8888545|Litopenaeus
4792501|8888551|Litopenaeus
4792504|8888554|Litopenaeus
4792505|8888555|Litopenaeus
4792506|8888556|Litopenaeus
4792508|8888558|Litopenaeus
4792510|8888560|Litopenaeus
4792511|8888561|Litopenaeus
4792513|8888563|Litopenaeus
4792515|8888565|Litopenaeus
4792516|8888566|Litopenaeus
4792521|8888571|Litopenaeus
4792524|8888574|Litopenaeus
4792527|8888577|Litopenaeus
4792530|8888580|Litopenaeus
4792531|8888581|Litopenaeus
4792532|8888582|Litopenaeus
4792534|8888584|Litopenaeus
4792535|8888585|Litopenaeus
4792537|8888587|Litopenaeus
4792544|8888594|Litopenaeus
4792546|8888596|Litopenaeus
4792547|8888597|Litopenaeus
4792551|8888601|Litopenaeus
4792552|8888602|Litopenaeus
4792553|8888603|Litopenaeus
4792554|8888604|Litopenaeus
4792555|8888605|Litopenaeus
4792556|8888606|Litopenaeus
4792557|8888607|Litopenaeus
4792558|8888608|Litopenaeus
4792559|8888609|Litopenaeus
4792560|8888610|Litopenaeus
4792563|8888613|Litopenaeus
4792564|8888614|Litopenaeus
4792565|8888615|Litopenaeus
4792567|8888617|Litopenaeus
4792571|8888621|Litopenaeus
4792575|8888625|Litopenaeus
4792578|8888628|Litopenaeus
4792579|8888629|Litopenaeus
4792581|8888631|Litopenaeus
4792582|8888632|Litopenaeus
4792583|8888633|Litopenaeus
4792584|8888634|Litopenaeus
4792585|8888635|Litopenaeus
4792586|8888636|Litopenaeus
4792587|8888637|Litopenaeus
4792588|8888638|Litopenaeus
4792589|8888639|Litopenaeus
4792591|8888641|Litopenaeus
4792593|8888643|Litopenaeus
4792594|8888644|Litopenaeus
4792595|8888645|Litopenaeus
4792596|8888646|Litopenaeus
4792597|8888647|Litopenaeus
4792598|8888648|Litopenaeus
4792599|8888649|Litopenaeus
4792603|8888653|Litopenaeus
4792605|8888655|Litopenaeus
4792608|8888658|Litopenaeus
4792610|8888660|Litopenaeus
4792611|8888661|Litopenaeus
4792612|8888662|Litopenaeus
4792615|8888665|Litopenaeus
4792616|8888666|Litopenaeus
4792618|8888668|Litopenaeus
4792619|8888669|Litopenaeus
4792620|8888670|Litopenaeus
4792621|8888671|Litopenaeus
4792622|8888672|Litopenaeus
4792626|8888676|Litopenaeus
4792629|8888679|Litopenaeus
4792631|8888681|Litopenaeus
4792632|8888682|Litopenaeus
4792633|8888683|Litopenaeus
4792634|8888684|Litopenaeus
4792635|8888685|Litopenaeus
4792638|8888688|Litopenaeus
4792639|8888689|Litopenaeus
4792640|8888690|Litopenaeus
4792641|8888691|Litopenaeus
4792642|8888692|Litopenaeus
4792645|8888695|Litopenaeus
4792646|8888696|Litopenaeus
4792647|8888697|Litopenaeus
4792648|8888698|Litopenaeus
4792649|8888699|Litopenaeus
4792651|8888701|Litopenaeus
4792652|8888702|Litopenaeus
4792653|8888703|Litopenaeus
4792659|8888709|Litopenaeus
4792660|8888710|Litopenaeus
4792661|8888711|Litopenaeus
4792662|8888712|Litopenaeus
4792664|8888714|Litopenaeus
4792665|8888715|Litopenaeus
4792666|8888716|Litopenaeus
4792668|8888718|Litopenaeus
4792669|8888719|Litopenaeus
4792670|8888720|Litopenaeus
4792671|8888721|Litopenaeus
4792680|8888730|Litopenaeus
4792687|8888737|Litopenaeus
4792688|8888738|Litopenaeus
4792690|8888740|Litopenaeus
4792696|8888746|Litopenaeus
4792697|8888747|Litopenaeus
4792698|8888748|Litopenaeus
4792699|8888749|Litopenaeus
4792700|8888750|Litopenaeus
4792702|8888752|Litopenaeus
4792706|8888756|Litopenaeus
4792716|8888766|Litopenaeus
4792718|8888768|Litopenaeus
4792720|8888770|Litopenaeus
4792722|8888772|Litopenaeus
4792723|8888773|Litopenaeus
4792725|8888775|Litopenaeus
4792728|8888778|Litopenaeus
4792729|8888779|Litopenaeus
4792731|8888781|Litopenaeus
4792732|8888782|Litopenaeus
4792734|8888784|Litopenaeus
4792735|8888785|Litopenaeus
4792736|8888786|Litopenaeus
4792737|8888787|Litopenaeus
4792738|8888788|Litopenaeus
4792740|8888790|Litopenaeus
4792741|8888791|Litopenaeus
4792742|8888792|Litopenaeus
4792744|8888794|Litopenaeus
4792745|8888795|Litopenaeus
4792746|8888796|Litopenaeus
4792747|8888797|Litopenaeus
4792748|8888798|Litopenaeus
4792749|8888799|Litopenaeus
4792756|8888806|Litopenaeus
4792757|8888807|Litopenaeus
4792758|8888808|Litopenaeus
4792759|8888809|Litopenaeus
4792761|8888811|Litopenaeus
4792762|8888812|Litopenaeus
4792763|8888813|Litopenaeus
4792764|8888814|Litopenaeus
4792766|8888816|Litopenaeus
4792767|8888817|Litopenaeus
4792769|8888819|Litopenaeus
4792771|8888821|Litopenaeus
4792772|8888822|Litopenaeus
4792775|8888825|Litopenaeus
4792776|8888826|Litopenaeus
4792777|8888827|Litopenaeus
4792779|8888829|Litopenaeus
4792782|8888832|Litopenaeus
4792785|8888835|Litopenaeus
4792786|8888836|Litopenaeus
4792787|8888837|Litopenaeus
4792788|8888838|Litopenaeus
4792790|8888840|Litopenaeus
4792791|8888841|Litopenaeus
4792795|8888845|Litopenaeus
4792801|8888851|Litopenaeus
4792802|8888852|Litopenaeus
4792803|8888853|Litopenaeus
49078045|158965170|Litopenaeus
49078046|158965171|Litopenaeus
50736379|160433691|subtractive
50736380|160433692|subtractive
50736382|160433694|subtractive
50736383|160433695|subtractive
50736384|160433696|subtractive
50736385|160433697|subtractive
50736386|160433698|subtractive
50736387|160433699|subtractive
50736388|160433700|subtractive
50736389|160433701|subtractive
50736390|160433702|subtractive
50736391|160433703|subtractive
50736392|160433704|subtractive
50736393|160433705|subtractive
50736394|160433706|subtractive
50736395|160433707|subtractive
50736396|160433708|subtractive
52683128|164421746|Penaeus
52683129|164421747|Penaeus
53207276|164710618|subtractive
53207277|165875188|subtractive
53441666|222386008|Penaeus
53441668|222386010|Penaeus
53441671|222386013|Penaeus
53441676|222386217|Penaeus
53441677|222386218|Penaeus
53441707|222386815|Penaeus
53441709|222386817|Penaeus
53441710|222386818|Penaeus
53441711|222386819|Penaeus
53441722|222387015|Penaeus
53441724|222387017|Penaeus
53441725|222387018|Penaeus
53441730|222387209|Penaeus
53441738|222387217|Penaeus
53441746|222393266|Penaeus
53797718|167651227|Penaeus
53797720|167651229|Penaeus
53797722|167651231|Penaeus
53797723|167651232|Penaeus
53797726|167651235|Penaeus
53867115|218065253|Penaeus
53867135|218065209|Penaeus
53867144|218065228|Penaeus
53867160|218065307|Penaeus
53867989|171594367|Litopenaeus
53867991|171631002|Litopenaeus
53867993|171631004|Litopenaeus
53867994|171631005|Litopenaeus
53867995|171631006|Litopenaeus
53867997|171631008|Litopenaeus
53867998|171631009|Litopenaeus
53868002|171631013|Litopenaeus
53868005|171652029|Litopenaeus
53868006|171652030|Litopenaeus
53868008|171652032|Litopenaeus
53868017|171652041|Litopenaeus
53868018|171652042|Litopenaeus
53868019|171652043|Litopenaeus
53868023|171652810|Litopenaeus
53868027|171652814|Litopenaeus
53868028|171652815|Litopenaeus
53868029|171652816|Litopenaeus
53868030|171652817|Litopenaeus
53868031|171652818|Litopenaeus
53868034|171652821|Litopenaeus
53868035|171653588|Litopenaeus
53868036|171653589|Litopenaeus
53868038|171653591|Litopenaeus
53868039|171653592|Litopenaeus
53868040|171653593|Litopenaeus
53868041|171653594|Litopenaeus
53868042|171653595|Litopenaeus
53868043|171653596|Litopenaeus
53868044|171653597|Litopenaeus
53868046|171653599|Litopenaeus
53868048|171653601|Litopenaeus
53868049|171653602|Litopenaeus
53868050|171654364|Litopenaeus
53868052|171654366|Litopenaeus
53868059|171654373|Litopenaeus
53868061|171654375|Litopenaeus
53868062|171654376|Litopenaeus
53868064|171654378|Litopenaeus
53868065|171655133|Litopenaeus
53868066|171655134|Litopenaeus
53868067|171655135|Litopenaeus
53868070|171655138|Litopenaeus
53868071|171655139|Litopenaeus
53868073|171655141|Litopenaeus
53868074|171655142|Litopenaeus
53868075|171655143|Litopenaeus
53868077|171655145|Litopenaeus
53868078|171655146|Litopenaeus
53868079|171655147|Litopenaeus
53868083|171655909|Litopenaeus
53868084|171655910|Litopenaeus
53868089|171655915|Litopenaeus
53868090|171655916|Litopenaeus
53868091|171655917|Litopenaeus
53868094|171655920|Litopenaeus
53868095|171656680|Litopenaeus
53868096|171656681|Litopenaeus
53868097|171656682|Litopenaeus
53868098|171656683|Litopenaeus
53868099|171656684|Litopenaeus
53868100|171656685|Litopenaeus
53868101|171656686|Litopenaeus
53868102|171656687|Litopenaeus
53868103|171656688|Litopenaeus
53868104|171656689|Litopenaeus
53868105|171656690|Litopenaeus
53868106|171656691|Litopenaeus
53868107|171656692|Litopenaeus
53868108|171656693|Litopenaeus
53868109|171656694|Litopenaeus
53868111|171657454|Litopenaeus
53868113|171657456|Litopenaeus
53868116|171657459|Litopenaeus
53868117|171657460|Litopenaeus
53868118|171657461|Litopenaeus
53868119|171657462|Litopenaeus
53868120|171657463|Litopenaeus
53868121|171657464|Litopenaeus
53868122|171657465|Litopenaeus
53868123|171657466|Litopenaeus
53868124|171657467|Litopenaeus
53868125|171513900|Litopenaeus
53868126|171513901|Litopenaeus
53868130|171513905|Litopenaeus
53868131|171513906|Litopenaeus
53868132|171513907|Litopenaeus
53868133|171513908|Litopenaeus
53868136|171513911|Litopenaeus
53868138|171513913|Litopenaeus
53868140|171514553|Litopenaeus
53868148|171514561|Litopenaeus
53868151|171514564|Litopenaeus
53868152|171514565|Litopenaeus
53868153|171514566|Litopenaeus
53868154|171514567|Litopenaeus
53868155|171515206|Litopenaeus
53868160|171515211|Litopenaeus
53868162|171515213|Litopenaeus
53868166|171515217|Litopenaeus
53868167|171515218|Litopenaeus
53868169|171515220|Litopenaeus
53868173|171515855|Litopenaeus
53868174|171515856|Litopenaeus
53868175|171515857|Litopenaeus
53868178|171515860|Litopenaeus
53868181|171515863|Litopenaeus
53868182|171515864|Litopenaeus
53868187|171516507|Litopenaeus
53868188|171516508|Litopenaeus
53868189|171516509|Litopenaeus
53868201|171517159|Litopenaeus
53868202|171517160|Litopenaeus
53868205|171517163|Litopenaeus
53868206|171517164|Litopenaeus
53868207|171517165|Litopenaeus
53868208|171517166|Litopenaeus
53868212|171517170|Litopenaeus
53868213|171517171|Litopenaeus
53868215|171517811|Litopenaeus
53868216|171517812|Litopenaeus
53868217|171517813|Litopenaeus
53868218|171517814|Litopenaeus
53868219|171517815|Litopenaeus
53868221|171517817|Litopenaeus
53868223|171517819|Litopenaeus
53868224|171517820|Litopenaeus
53868225|171517821|Litopenaeus
53868227|171517823|Litopenaeus
53868228|171517824|Litopenaeus
53868229|171517825|Litopenaeus
53868230|171518464|Litopenaeus
53868231|171518465|Litopenaeus
53868233|171518467|Litopenaeus
53868234|171518468|Litopenaeus
53868236|171518470|Litopenaeus
53868239|171518473|Litopenaeus
53868240|171518474|Litopenaeus
53868241|171518475|Litopenaeus
53868244|171518478|Litopenaeus
53868245|171573896|Litopenaeus
53868246|171573897|Litopenaeus
53868250|171573901|Litopenaeus
53868251|171573902|Litopenaeus
53868256|171573907|Litopenaeus
53868257|171573908|Litopenaeus
53868258|171573909|Litopenaeus
53868259|171573910|Litopenaeus
53868261|171574684|Litopenaeus
53868263|171574686|Litopenaeus
53868264|171574687|Litopenaeus
53868265|171574688|Litopenaeus
53868266|171574689|Litopenaeus
53868267|171574690|Litopenaeus
53868268|171574691|Litopenaeus
53868269|171574692|Litopenaeus
53868272|171574695|Litopenaeus
53868277|171575470|Litopenaeus
53868279|171575472|Litopenaeus
53868280|171575473|Litopenaeus
53868281|171575474|Litopenaeus
53868282|171575475|Litopenaeus
53868283|171575476|Litopenaeus
53868285|171575478|Litopenaeus
53868287|171575480|Litopenaeus
53868288|171575481|Litopenaeus
53868289|171575482|Litopenaeus
53868290|171576253|Litopenaeus
53868292|171576255|Litopenaeus
53868293|171576256|Litopenaeus
53868294|171576257|Litopenaeus
53868295|171576258|Litopenaeus
53868300|171576263|Litopenaeus
53868301|171576264|Litopenaeus
53868304|171576267|Litopenaeus
53868305|171577038|Litopenaeus
53868306|171577039|Litopenaeus
53868307|171577040|Litopenaeus
53868308|171577041|Litopenaeus
53868309|171577042|Litopenaeus
53868320|171577823|Litopenaeus
53868321|171577824|Litopenaeus
53868322|171577825|Litopenaeus
53868326|171577829|Litopenaeus
53868329|171577832|Litopenaeus
53868330|171577833|Litopenaeus
53868331|171577834|Litopenaeus
53868332|171577835|Litopenaeus
53868335|171578607|Litopenaeus
53868336|171578608|Litopenaeus
53868337|171578609|Litopenaeus
53868338|171578610|Litopenaeus
53868340|171578612|Litopenaeus
53868342|171578614|Litopenaeus
53868344|171578616|Litopenaeus
53868345|171578617|Litopenaeus
53868346|171578618|Litopenaeus
53868348|171578620|Litopenaeus
53868350|171579385|Litopenaeus
53868352|171579387|Litopenaeus
53868353|171579388|Litopenaeus
53868354|171579389|Litopenaeus
53868355|171579390|Litopenaeus
53868358|171579393|Litopenaeus
53868359|171579394|Litopenaeus
53868360|171579395|Litopenaeus
53868361|171579396|Litopenaeus
53868365|171645008|Litopenaeus
53868366|171645009|Litopenaeus
53868371|171645014|Litopenaeus
53868376|171645019|Litopenaeus
53868377|171645020|Litopenaeus
53868378|171645021|Litopenaeus
53868379|171645022|Litopenaeus
53868381|171645889|Litopenaeus
53868383|171645891|Litopenaeus
53868391|171645899|Litopenaeus
53868392|171645900|Litopenaeus
53868394|171645902|Litopenaeus
53868395|171646773|Litopenaeus
53868404|171646782|Litopenaeus
53868405|171646783|Litopenaeus
53868412|171647660|Litopenaeus
53868413|171647661|Litopenaeus
53868416|171647664|Litopenaeus
53868417|171647665|Litopenaeus
53868418|171647666|Litopenaeus
53868419|171647667|Litopenaeus
53868421|171647669|Litopenaeus
53868423|171647671|Litopenaeus
53868424|171647672|Litopenaeus
53868425|171648543|Litopenaeus
53868431|171648549|Litopenaeus
53868438|171648556|Litopenaeus
53868439|171648557|Litopenaeus
53868440|171649428|Litopenaeus
53868441|171649429|Litopenaeus
53868442|171649430|Litopenaeus
53868443|171649431|Litopenaeus
53868447|171649435|Litopenaeus
53868448|171649436|Litopenaeus
53868450|171649438|Litopenaeus
53868451|171649439|Litopenaeus
53868452|171649440|Litopenaeus
53868453|171649441|Litopenaeus
53868454|171649442|Litopenaeus
53868455|171650313|Litopenaeus
53868456|171650314|Litopenaeus
53868459|171650317|Litopenaeus
53868463|171650321|Litopenaeus
53868469|171650327|Litopenaeus
53868470|171651198|Litopenaeus
53868477|171651205|Litopenaeus
53868478|171651206|Litopenaeus
53868482|171651210|Litopenaeus
53868483|171651211|Litopenaeus
53868484|171651212|Litopenaeus
53868485|171502822|Litopenaeus
53868486|171502823|Litopenaeus
53868488|171502825|Litopenaeus
53868489|171502826|Litopenaeus
53868490|171502827|Litopenaeus
53868491|171502828|Litopenaeus
53868493|171502830|Litopenaeus
53868497|171502834|Litopenaeus
53868500|171503506|Litopenaeus
53868501|171503507|Litopenaeus
53868502|171503508|Litopenaeus
53868503|171503509|Litopenaeus
53868508|171503514|Litopenaeus
53868509|171503515|Litopenaeus
53868510|171503516|Litopenaeus
53868511|171503517|Litopenaeus
53868512|171503518|Litopenaeus
53868513|171503519|Litopenaeus
53868515|171504183|Litopenaeus
53868517|171504185|Litopenaeus
53868518|171504186|Litopenaeus
53868519|171504187|Litopenaeus
53868522|171504190|Litopenaeus
53868524|171504192|Litopenaeus
53868525|171504193|Litopenaeus
53868526|171504194|Litopenaeus
53868527|171504195|Litopenaeus
53868529|171504197|Litopenaeus
53868534|171504871|Litopenaeus
53868535|171504872|Litopenaeus
53868540|171504877|Litopenaeus
53868543|171504880|Litopenaeus
53868544|171504881|Litopenaeus
53868546|171505552|Litopenaeus
53868547|171505553|Litopenaeus
53868558|171505564|Litopenaeus
53868561|171506229|Litopenaeus
53868562|171506230|Litopenaeus
53868563|171506231|Litopenaeus
53868564|171506232|Litopenaeus
53868566|171506234|Litopenaeus
53868571|171506239|Litopenaeus
53868572|171506240|Litopenaeus
53868573|171506241|Litopenaeus
53868577|171506914|Litopenaeus
53868578|171506915|Litopenaeus
53868579|171506916|Litopenaeus
53868583|171506920|Litopenaeus
53868584|171506921|Litopenaeus
53868585|171506922|Litopenaeus
53868586|171506923|Litopenaeus
53868588|171506925|Litopenaeus
53868589|171506926|Litopenaeus
53868590|171507601|Litopenaeus
53868591|171507602|Litopenaeus
53868592|171507603|Litopenaeus
53868594|171507605|Litopenaeus
53868596|171507607|Litopenaeus
53868597|171507608|Litopenaeus
53868598|171507609|Litopenaeus
53868600|171507611|Litopenaeus
53868601|171507612|Litopenaeus
53868602|171507613|Litopenaeus
53868603|171507614|Litopenaeus
53868604|171507615|Litopenaeus
53868605|171573911|Litopenaeus
53868607|171573913|Litopenaeus
53868609|171573915|Litopenaeus
53868610|171573916|Litopenaeus
53868611|171573917|Litopenaeus
53868612|171573918|Litopenaeus
53868615|171573921|Litopenaeus
53868616|171573922|Litopenaeus
53868617|171573923|Litopenaeus
53868618|171573924|Litopenaeus
53868619|171573925|Litopenaeus
53868622|171574700|Litopenaeus
53868623|171574701|Litopenaeus
53868624|171574702|Litopenaeus
53868626|171574704|Litopenaeus
53868629|171574707|Litopenaeus
53868630|171574708|Litopenaeus
53868631|171574709|Litopenaeus
53868634|171574712|Litopenaeus
53868635|171575483|Litopenaeus
53868639|171575487|Litopenaeus
53868640|171575488|Litopenaeus
53868643|171575491|Litopenaeus
53868650|171576268|Litopenaeus
53868651|171576269|Litopenaeus
53868652|171576270|Litopenaeus
53868653|171576271|Litopenaeus
53868654|171576272|Litopenaeus
53868655|171576273|Litopenaeus
53868656|171576274|Litopenaeus
53868657|171576275|Litopenaeus
53868658|171576276|Litopenaeus
53868659|171576277|Litopenaeus
53868661|171576279|Litopenaeus
53868662|171576280|Litopenaeus
53868664|171576282|Litopenaeus
53868666|171577054|Litopenaeus
53868668|171577056|Litopenaeus
53868674|171577062|Litopenaeus
53868675|171577063|Litopenaeus
53868678|171577066|Litopenaeus
53868682|171577840|Litopenaeus
53868683|171577841|Litopenaeus
53868685|171577843|Litopenaeus
53868687|171577845|Litopenaeus
53868688|171577846|Litopenaeus
53868689|171577847|Litopenaeus
53868693|171577851|Litopenaeus
53868699|171578626|Litopenaeus
53868700|171578627|Litopenaeus
53868703|171578630|Litopenaeus
53868705|171578632|Litopenaeus
53868708|171578635|Litopenaeus
53868709|171578636|Litopenaeus
53868711|171579401|Litopenaeus
53868712|171579402|Litopenaeus
53868713|171579403|Litopenaeus
53868714|171579404|Litopenaeus
53868715|171579405|Litopenaeus
53868717|171579407|Litopenaeus
53868718|171579408|Litopenaeus
53868719|171579409|Litopenaeus
53868720|171579410|Litopenaeus
53868722|171579412|Litopenaeus
53868723|171579413|Litopenaeus
53868724|171579414|Litopenaeus
53868725|171631989|Litopenaeus
53868728|171631992|Litopenaeus
53868729|171631993|Litopenaeus
53868730|171631994|Litopenaeus
53868731|171631995|Litopenaeus
53868733|171631997|Litopenaeus
53868734|171631998|Litopenaeus
53868736|171632000|Litopenaeus
53868738|171632002|Litopenaeus
53868739|171632003|Litopenaeus
53868740|171632906|Litopenaeus
53868742|171632908|Litopenaeus
53868744|171632910|Litopenaeus
53868745|171632911|Litopenaeus
53868748|171632914|Litopenaeus
53868750|171632916|Litopenaeus
53868751|171632917|Litopenaeus
53868752|171632918|Litopenaeus
53868755|171633823|Litopenaeus
53868757|171633825|Litopenaeus
53868758|171633826|Litopenaeus
53868759|171633827|Litopenaeus
53868762|171633830|Litopenaeus
53868763|171633831|Litopenaeus
53868764|171633832|Litopenaeus
53868765|171633833|Litopenaeus
53868766|171633834|Litopenaeus
53868768|171633836|Litopenaeus
53868770|171634740|Litopenaeus
53868771|171634741|Litopenaeus
53868773|171634743|Litopenaeus
53868780|171634750|Litopenaeus
53868781|171634751|Litopenaeus
53868782|171634752|Litopenaeus
53868783|171634753|Litopenaeus
53868784|171634754|Litopenaeus
53868785|171635664|Litopenaeus
53868786|171635665|Litopenaeus
53868787|171635666|Litopenaeus
53868790|171635669|Litopenaeus
53868791|171635670|Litopenaeus
53868792|171635671|Litopenaeus
53868793|171635672|Litopenaeus
53868794|171635673|Litopenaeus
53868795|171635674|Litopenaeus
53868797|171635676|Litopenaeus
53868799|171635678|Litopenaeus
53868800|171636581|Litopenaeus
53868801|171636582|Litopenaeus
53868804|171636585|Litopenaeus
53868805|171636586|Litopenaeus
53868807|171636588|Litopenaeus
53868808|171636589|Litopenaeus
53868809|171636590|Litopenaeus
53868815|171637498|Litopenaeus
53868816|171637499|Litopenaeus
53868817|171637500|Litopenaeus
53868818|171637501|Litopenaeus
53868821|171637504|Litopenaeus
53868822|171637505|Litopenaeus
53868823|171637506|Litopenaeus
53868824|171637507|Litopenaeus
53868825|171637508|Litopenaeus
53868827|171637510|Litopenaeus
53868828|171637511|Litopenaeus
53868829|171637512|Litopenaeus
53868831|171638416|Litopenaeus
53868832|171638417|Litopenaeus
53868836|171638421|Litopenaeus
53868837|171638422|Litopenaeus
53868839|171638424|Litopenaeus
53868841|171638426|Litopenaeus
53868842|171638427|Litopenaeus
53868843|171638428|Litopenaeus
53868844|171638429|Litopenaeus
53868845|171666539|Litopenaeus
53868846|171666540|Litopenaeus
53868847|171666541|Litopenaeus
53868848|171666542|Litopenaeus
53868849|171666543|Litopenaeus
53868850|171666544|Litopenaeus
53868853|171666547|Litopenaeus
53868854|171666548|Litopenaeus
53868855|171666549|Litopenaeus
53868857|171666551|Litopenaeus
53868858|171666552|Litopenaeus
53868860|171667370|Litopenaeus
53868862|171667372|Litopenaeus
53868863|171667373|Litopenaeus
53868864|171667374|Litopenaeus
53868867|171667377|Litopenaeus
53868869|171667379|Litopenaeus
53868871|171667381|Litopenaeus
53868872|171667382|Litopenaeus
53868873|171667383|Litopenaeus
53868874|171667384|Litopenaeus
53868875|171668201|Litopenaeus
53868876|171668202|Litopenaeus
53868877|171668203|Litopenaeus
53868879|171668205|Litopenaeus
53868881|171668207|Litopenaeus
53868885|171668211|Litopenaeus
53868887|171668213|Litopenaeus
53868889|171668215|Litopenaeus
53868890|171669032|Litopenaeus
53868892|171669034|Litopenaeus
53868893|171669035|Litopenaeus
53868894|171669036|Litopenaeus
53868896|171669038|Litopenaeus
53868897|171669039|Litopenaeus
53868898|171669040|Litopenaeus
53868899|171669041|Litopenaeus
53868900|171669042|Litopenaeus
53868901|171669043|Litopenaeus
53868902|171669044|Litopenaeus
53868906|171669864|Litopenaeus
53868907|171669865|Litopenaeus
53868911|171669869|Litopenaeus
53868914|171669872|Litopenaeus
53868915|171669873|Litopenaeus
53868918|171669876|Litopenaeus
53868919|171669877|Litopenaeus
53868920|171670694|Litopenaeus
53868923|171670697|Litopenaeus
53868925|171670699|Litopenaeus
53868927|171670701|Litopenaeus
53868929|171670703|Litopenaeus
53868931|171670705|Litopenaeus
53868932|171670706|Litopenaeus
53868933|171670707|Litopenaeus
53868934|171670708|Litopenaeus
53868935|171671530|Litopenaeus
53868936|171671531|Litopenaeus
53868937|171671532|Litopenaeus
53868938|171671533|Litopenaeus
53868939|171671534|Litopenaeus
53868940|171671535|Litopenaeus
53868941|171671536|Litopenaeus
53868942|171671537|Litopenaeus
53868945|171671540|Litopenaeus
53868946|171671541|Litopenaeus
53868947|171671542|Litopenaeus
53868951|171672372|Litopenaeus
53868953|171672374|Litopenaeus
53868954|171672375|Litopenaeus
53868955|171672376|Litopenaeus
53868956|171672377|Litopenaeus
53868957|171672378|Litopenaeus
53868958|171672379|Litopenaeus
53868959|171672380|Litopenaeus
53868962|171672383|Litopenaeus
53868963|171672384|Litopenaeus
53868964|171672385|Litopenaeus
53868965|171526810|Litopenaeus
53868968|171526813|Litopenaeus
53868969|171526814|Litopenaeus
53868970|171526815|Litopenaeus
53868971|171526816|Litopenaeus
53868972|171526817|Litopenaeus
53868973|171526818|Litopenaeus
53868976|171526821|Litopenaeus
53868980|171527261|Litopenaeus
53868983|171527264|Litopenaeus
53868984|171527265|Litopenaeus
53868985|171527266|Litopenaeus
53868986|171527267|Litopenaeus
53868987|171527268|Litopenaeus
53868993|171527274|Litopenaeus
53868996|171527722|Litopenaeus
53868997|171527723|Litopenaeus
53868998|171527724|Litopenaeus
53868999|171527725|Litopenaeus
53869001|171527727|Litopenaeus
53869003|171527729|Litopenaeus
53869004|171527730|Litopenaeus
53869005|171527731|Litopenaeus
53869008|171527734|Litopenaeus
53869009|171527735|Litopenaeus
53869010|171528181|Litopenaeus
53869011|171528182|Litopenaeus
53869012|171528183|Litopenaeus
53869013|171528184|Litopenaeus
53869016|171528187|Litopenaeus
53869017|171528188|Litopenaeus
53869018|171528189|Litopenaeus
53869019|171528190|Litopenaeus
53869021|171528192|Litopenaeus
53869022|171528193|Litopenaeus
53869023|171528194|Litopenaeus
53869024|171528195|Litopenaeus
53869025|171528641|Litopenaeus
53869027|171528643|Litopenaeus
53869028|171528644|Litopenaeus
53869029|171528645|Litopenaeus
53869030|171528646|Litopenaeus
53869032|171528648|Litopenaeus
53869033|171528649|Litopenaeus
53869034|171528650|Litopenaeus
53869035|171528651|Litopenaeus
53869036|171528652|Litopenaeus
53869037|171528653|Litopenaeus
53869038|171528654|Litopenaeus
53869039|171528655|Litopenaeus
53869040|171529101|Litopenaeus
53869041|171529102|Litopenaeus
53869042|171529103|Litopenaeus
53869043|171529104|Litopenaeus
53869045|171529106|Litopenaeus
53869046|171529107|Litopenaeus
53869047|171529108|Litopenaeus
53869049|171529110|Litopenaeus
53869054|171529115|Litopenaeus
53869056|171529562|Litopenaeus
53869060|171529566|Litopenaeus
53869062|171529568|Litopenaeus
53869063|171529569|Litopenaeus
53869065|171529571|Litopenaeus
53869066|171529572|Litopenaeus
53869068|171529574|Litopenaeus
53869071|171530022|Litopenaeus
53869075|171530026|Litopenaeus
53869076|171530027|Litopenaeus
53869081|171530032|Litopenaeus
53869082|171530033|Litopenaeus
53869083|171530034|Litopenaeus
53869085|171587386|Litopenaeus
53869088|171587389|Litopenaeus
53869091|171587392|Litopenaeus
53869092|171587393|Litopenaeus
53869093|171587394|Litopenaeus
53869094|171587395|Litopenaeus
53869095|171587396|Litopenaeus
53869096|171587397|Litopenaeus
53869098|171587399|Litopenaeus
53869099|171587400|Litopenaeus
53869100|171588043|Litopenaeus
53869102|171588045|Litopenaeus
53869103|171588046|Litopenaeus
53869104|171588047|Litopenaeus
53869105|171588048|Litopenaeus
53869110|171588053|Litopenaeus
53869111|171588054|Litopenaeus
53869113|171588056|Litopenaeus
53869114|171588057|Litopenaeus
53869115|171588707|Litopenaeus
53869116|171588708|Litopenaeus
53869123|171588715|Litopenaeus
53869124|171588716|Litopenaeus
53869125|171588717|Litopenaeus
53869126|171588718|Litopenaeus
53869127|171588719|Litopenaeus
53869128|171588720|Litopenaeus
53869132|171589373|Litopenaeus
53869133|171589374|Litopenaeus
53869134|171589375|Litopenaeus
53869135|171589376|Litopenaeus
53869136|171589377|Litopenaeus
53869137|171589378|Litopenaeus
53869139|171589380|Litopenaeus
53869140|171589381|Litopenaeus
53869141|171589382|Litopenaeus
53869143|171589384|Litopenaeus
53869144|171589385|Litopenaeus
53869145|171590028|Litopenaeus
53869147|171590030|Litopenaeus
53869148|171590031|Litopenaeus
53869149|171590032|Litopenaeus
53869155|171590038|Litopenaeus
53869156|171590039|Litopenaeus
53869157|171590040|Litopenaeus
53869158|171590041|Litopenaeus
53869161|171590693|Litopenaeus
53869163|171590695|Litopenaeus
53869164|171590696|Litopenaeus
53869165|171590697|Litopenaeus
53869167|171590699|Litopenaeus
53869168|171590700|Litopenaeus
53869172|171590704|Litopenaeus
53869180|171591368|Litopenaeus
53869182|171591370|Litopenaeus
53869183|171591371|Litopenaeus
53869184|171591372|Litopenaeus
53869185|171591373|Litopenaeus
53869190|171592022|Litopenaeus
53869191|171592023|Litopenaeus
53869192|171592024|Litopenaeus
53869193|171592025|Litopenaeus
53869194|171592026|Litopenaeus
53869195|171592027|Litopenaeus
53869197|171592029|Litopenaeus
53869198|171592030|Litopenaeus
53869199|171592031|Litopenaeus
53869200|171592032|Litopenaeus
53869202|171592034|Litopenaeus
53869203|171592035|Litopenaeus
53869204|171592036|Litopenaeus
53869205|171639156|Litopenaeus
53869206|171639157|Litopenaeus
53869209|171639160|Litopenaeus
53869210|171639161|Litopenaeus
53869212|171639163|Litopenaeus
53869216|171639167|Litopenaeus
53869218|171639169|Litopenaeus
53869220|171639877|Litopenaeus
53869222|171639879|Litopenaeus
53869224|171639881|Litopenaeus
53869227|171639884|Litopenaeus
53869228|171639885|Litopenaeus
53869229|171639886|Litopenaeus
53869230|171639887|Litopenaeus
53869231|171639888|Litopenaeus
53869235|171640607|Litopenaeus
53869237|171640609|Litopenaeus
53869238|171640610|Litopenaeus
53869239|171640611|Litopenaeus
53869242|171640614|Litopenaeus
53869243|171640615|Litopenaeus
53869246|171640618|Litopenaeus
53869249|171640621|Litopenaeus
53869250|171641328|Litopenaeus
53869252|171641330|Litopenaeus
53869254|171641332|Litopenaeus
53869256|171641334|Litopenaeus
53869258|171641336|Litopenaeus
53869259|171641337|Litopenaeus
53869260|171641338|Litopenaeus
53869264|171641342|Litopenaeus
53869266|171642046|Litopenaeus
53869267|171642047|Litopenaeus
53869270|171642050|Litopenaeus
53869271|171642051|Litopenaeus
53869273|171642053|Litopenaeus
53869277|171642057|Litopenaeus
53869282|171642759|Litopenaeus
53869284|171642761|Litopenaeus
53869285|171642762|Litopenaeus
53869286|171642763|Litopenaeus
53869287|171642764|Litopenaeus
53869290|171642767|Litopenaeus
53869291|171642768|Litopenaeus
53869292|171642769|Litopenaeus
53869293|171642770|Litopenaeus
53869294|171642771|Litopenaeus
53869295|171643469|Litopenaeus
53869296|171643470|Litopenaeus
53869299|171643473|Litopenaeus
53869300|171643474|Litopenaeus
53869301|171643475|Litopenaeus
53869302|171643476|Litopenaeus
53869306|171643480|Litopenaeus
53869307|171643481|Litopenaeus
53869308|171643482|Litopenaeus
53869309|171643483|Litopenaeus
53869310|171644186|Litopenaeus
53869311|171644187|Litopenaeus
53869314|171644190|Litopenaeus
53869315|171644191|Litopenaeus
53869316|171644192|Litopenaeus
53869317|171644193|Litopenaeus
53869318|171644194|Litopenaeus
53869321|171644197|Litopenaeus
53869322|171644198|Litopenaeus
53869325|171496324|Litopenaeus
53869326|171496325|Litopenaeus
53869327|171496326|Litopenaeus
53869328|171496327|Litopenaeus
53869329|171496328|Litopenaeus
53869330|171496329|Litopenaeus
53869331|171496330|Litopenaeus
53869332|171496331|Litopenaeus
53869333|171496332|Litopenaeus
53869334|171496333|Litopenaeus
53869335|171496334|Litopenaeus
53869336|171496335|Litopenaeus
53869337|171496336|Litopenaeus
53869341|171497145|Litopenaeus
53869342|171497146|Litopenaeus
53869344|171497148|Litopenaeus
53869347|171497151|Litopenaeus
53869348|171497152|Litopenaeus
53869353|171497157|Litopenaeus
53869354|171497158|Litopenaeus
53869355|171497957|Litopenaeus
53869356|171497958|Litopenaeus
53869357|171497959|Litopenaeus
53869358|171497960|Litopenaeus
53869359|171497961|Litopenaeus
53869361|171497963|Litopenaeus
53869362|171497964|Litopenaeus
53869364|171497966|Litopenaeus
53869365|171497967|Litopenaeus
53869366|171497968|Litopenaeus
53869367|171497969|Litopenaeus
53869369|171497971|Litopenaeus
53869371|171498778|Litopenaeus
53869373|171498780|Litopenaeus
53869374|171498781|Litopenaeus
53869375|171498782|Litopenaeus
53869376|171498783|Litopenaeus
53869377|171498784|Litopenaeus
53869378|171498785|Litopenaeus
53869379|171498786|Litopenaeus
53869380|171498787|Litopenaeus
53869381|171498788|Litopenaeus
53869382|171498789|Litopenaeus
53869383|171498790|Litopenaeus
53869384|171498791|Litopenaeus
53869385|171499597|Litopenaeus
53869387|171499599|Litopenaeus
53869390|171499602|Litopenaeus
53869393|171499605|Litopenaeus
53869394|171499606|Litopenaeus
53869397|171499609|Litopenaeus
53869398|171499610|Litopenaeus
53869401|171500411|Litopenaeus
53869404|171500414|Litopenaeus
53869405|171500415|Litopenaeus
53869406|171500416|Litopenaeus
53869407|171500417|Litopenaeus
53869408|171500418|Litopenaeus
53869410|171500420|Litopenaeus
53869411|171500421|Litopenaeus
53869416|171501238|Litopenaeus
53869420|171501242|Litopenaeus
53869421|171501243|Litopenaeus
53869422|171501244|Litopenaeus
53869423|171501245|Litopenaeus
53869424|171501246|Litopenaeus
53869425|171501247|Litopenaeus
53869426|171501248|Litopenaeus
53869429|171501251|Litopenaeus
53869430|171502057|Litopenaeus
53869432|171502059|Litopenaeus
53869435|171502062|Litopenaeus
53869436|171502063|Litopenaeus
53869439|171502066|Litopenaeus
53869440|171502067|Litopenaeus
53869442|171502069|Litopenaeus
53869445|171573926|Litopenaeus
53869446|171573927|Litopenaeus
53869447|171573928|Litopenaeus
53869448|171573929|Litopenaeus
53869449|171573930|Litopenaeus
53869450|171573931|Litopenaeus
53869451|171573932|Litopenaeus
53869452|171573933|Litopenaeus
53869453|171573934|Litopenaeus
53869454|171573935|Litopenaeus
53869455|171573936|Litopenaeus
53869456|171573937|Litopenaeus
53869457|171573938|Litopenaeus
53869459|171573940|Litopenaeus
53869461|171574714|Litopenaeus
53869462|171574715|Litopenaeus
53869464|171574717|Litopenaeus
53869466|171574719|Litopenaeus
53869467|171574720|Litopenaeus
53869468|171574721|Litopenaeus
53869469|171574722|Litopenaeus
53869470|171574723|Litopenaeus
53869471|171574724|Litopenaeus
53869473|171574726|Litopenaeus
53869474|171574727|Litopenaeus
53869475|171575498|Litopenaeus
53869476|171575499|Litopenaeus
53869477|171575500|Litopenaeus
53869480|171575503|Litopenaeus
53869482|171575505|Litopenaeus
53869483|171575506|Litopenaeus
53869484|171575507|Litopenaeus
53869485|171575508|Litopenaeus
53869487|171575510|Litopenaeus
53869489|171575512|Litopenaeus
53869491|171576284|Litopenaeus
53869497|171576290|Litopenaeus
53869498|171576291|Litopenaeus
53869499|171576292|Litopenaeus
53869500|171576293|Litopenaeus
53869503|171576296|Litopenaeus
53869504|171576297|Litopenaeus
53869515|171577078|Litopenaeus
53869520|171577853|Litopenaeus
53869521|171577854|Litopenaeus
53869524|171577857|Litopenaeus
53869525|171577858|Litopenaeus
53869526|171577859|Litopenaeus
53869530|171577863|Litopenaeus
53869531|171577864|Litopenaeus
53869532|171577865|Litopenaeus
53869533|171577866|Litopenaeus
53869536|171578638|Litopenaeus
53869537|171578639|Litopenaeus
53869538|171578640|Litopenaeus
53869539|171578641|Litopenaeus
53869543|171578645|Litopenaeus
53869544|171578646|Litopenaeus
53869545|171578647|Litopenaeus
53869546|171578648|Litopenaeus
53869547|171578649|Litopenaeus
53869548|171578650|Litopenaeus
53869553|171579418|Litopenaeus
53869554|171579419|Litopenaeus
53869555|171579420|Litopenaeus
53869556|171579421|Litopenaeus
53869559|171579424|Litopenaeus
53869560|171579425|Litopenaeus
53869561|171579426|Litopenaeus
53869563|171579428|Litopenaeus
53869564|171579429|Litopenaeus
53869565|171632004|Litopenaeus
53869566|171632005|Litopenaeus
53869567|171632006|Litopenaeus
53869569|171632008|Litopenaeus
53869570|171632009|Litopenaeus
53869571|171632010|Litopenaeus
53869572|171632011|Litopenaeus
53869573|171632012|Litopenaeus
53869574|171632013|Litopenaeus
53869575|171632014|Litopenaeus
53869577|171632016|Litopenaeus
53869578|171632017|Litopenaeus
53869579|171632018|Litopenaeus
53869585|171632926|Litopenaeus
53869586|171632927|Litopenaeus
53869587|171632928|Litopenaeus
53869589|171632930|Litopenaeus
53869590|171632931|Litopenaeus
53869591|171632932|Litopenaeus
53869592|171632933|Litopenaeus
53869593|171632934|Litopenaeus
53869595|171633838|Litopenaeus
53869598|171633841|Litopenaeus
53869599|171633842|Litopenaeus
53869602|171633845|Litopenaeus
53869603|171633846|Litopenaeus
53869604|171633847|Litopenaeus
53869606|171633849|Litopenaeus
53869607|171633850|Litopenaeus
53869608|171633851|Litopenaeus
53869614|171634759|Litopenaeus
53869615|171634760|Litopenaeus
53869618|171634763|Litopenaeus
53869619|171634764|Litopenaeus
53869620|171634765|Litopenaeus
53869624|171634769|Litopenaeus
53869626|171635680|Litopenaeus
53869627|171635681|Litopenaeus
53869629|171635683|Litopenaeus
53869633|171635687|Litopenaeus
53869634|171635688|Litopenaeus
53869635|171635689|Litopenaeus
53869639|171635693|Litopenaeus
53869640|171636596|Litopenaeus
53869641|171636597|Litopenaeus
53869642|171636598|Litopenaeus
53869643|171636599|Litopenaeus
53869646|171636602|Litopenaeus
53869647|171636603|Litopenaeus
53869649|171636605|Litopenaeus
53869650|171636606|Litopenaeus
53869651|171636607|Litopenaeus
53869657|171637515|Litopenaeus
53869658|171637516|Litopenaeus
53869659|171637517|Litopenaeus
53869662|171637520|Litopenaeus
53869663|171637521|Litopenaeus
53869665|171637523|Litopenaeus
53869668|171637526|Litopenaeus
53869669|171637527|Litopenaeus
53869670|171638430|Litopenaeus
53869671|171638431|Litopenaeus
53869672|171638432|Litopenaeus
53869673|171638433|Litopenaeus
53869679|171638439|Litopenaeus
53869680|171638440|Litopenaeus
53869682|171638442|Litopenaeus
53869685|171488583|Litopenaeus
53869686|171488584|Litopenaeus
53869687|171488585|Litopenaeus
53869688|171488586|Litopenaeus
53869689|171488587|Litopenaeus
53869690|171488588|Litopenaeus
53869691|171488589|Litopenaeus
53869693|171488591|Litopenaeus
53869694|171488592|Litopenaeus
53869695|171488593|Litopenaeus
53869697|171488595|Litopenaeus
53869698|171488596|Litopenaeus
53869699|171488597|Litopenaeus
53869700|171489578|Litopenaeus
53869701|171489579|Litopenaeus
53869713|171489591|Litopenaeus
53869714|171489592|Litopenaeus
53869715|171490573|Litopenaeus
53869716|171490574|Litopenaeus
53869717|171490575|Litopenaeus
53869718|171490576|Litopenaeus
53869719|171490577|Litopenaeus
53869720|171490578|Litopenaeus
53869722|171490580|Litopenaeus
53869724|171490582|Litopenaeus
53869730|171491572|Litopenaeus
53869731|171491573|Litopenaeus
53869733|171491575|Litopenaeus
53869735|171491577|Litopenaeus
53869736|171491578|Litopenaeus
53869737|171491579|Litopenaeus
53869738|171491580|Litopenaeus
53869739|171491581|Litopenaeus
53869740|171491582|Litopenaeus
53869741|171491583|Litopenaeus
53869742|171491584|Litopenaeus
53869743|171491585|Litopenaeus
53869746|171492572|Litopenaeus
53869747|171492573|Litopenaeus
53869748|171492574|Litopenaeus
53869750|171492576|Litopenaeus
53869751|171492577|Litopenaeus
53869752|171492578|Litopenaeus
53869757|171492583|Litopenaeus
53869758|171492584|Litopenaeus
53869759|171492585|Litopenaeus
53869760|171493570|Litopenaeus
53869761|171493571|Litopenaeus
53869762|171493572|Litopenaeus
53869763|171493573|Litopenaeus
53869767|171493577|Litopenaeus
53869768|171493578|Litopenaeus
53869769|171493579|Litopenaeus
53869771|171493581|Litopenaeus
53869778|171494572|Litopenaeus
53869780|171494574|Litopenaeus
53869781|171494575|Litopenaeus
53869784|171494578|Litopenaeus
53869785|171494579|Litopenaeus
53869786|171494580|Litopenaeus
53869787|171494581|Litopenaeus
53869791|171495569|Litopenaeus
53869793|171495571|Litopenaeus
53869795|171495573|Litopenaeus
53869796|171495574|Litopenaeus
53869797|171495575|Litopenaeus
53869809|171587405|Litopenaeus
53869810|171587406|Litopenaeus
53869811|171587407|Litopenaeus
53869813|171587409|Litopenaeus
53869814|171587410|Litopenaeus
53869816|171587412|Litopenaeus
53869817|171587413|Litopenaeus
53869819|171587415|Litopenaeus
53869822|171588060|Litopenaeus
53869823|171588061|Litopenaeus
53869824|171588062|Litopenaeus
53869825|171588063|Litopenaeus
53869826|171588064|Litopenaeus
53869827|171588065|Litopenaeus
53869828|171588066|Litopenaeus
53869829|171588067|Litopenaeus
53869830|171588068|Litopenaeus
53869831|171588069|Litopenaeus
53869832|171588070|Litopenaeus
53869833|171588071|Litopenaeus
53869834|171588072|Litopenaeus
53869839|171588726|Litopenaeus
53869840|171588727|Litopenaeus
53869843|171588730|Litopenaeus
53869844|171588731|Litopenaeus
53869845|171588732|Litopenaeus
53869848|171588735|Litopenaeus
53869849|171588736|Litopenaeus
53869850|171589386|Litopenaeus
53869852|171589388|Litopenaeus
53869855|171589391|Litopenaeus
53869856|171589392|Litopenaeus
53869857|171589393|Litopenaeus
53869860|171589396|Litopenaeus
53869861|171589397|Litopenaeus
53869864|171589400|Litopenaeus
53869865|171590043|Litopenaeus
53869867|171590045|Litopenaeus
53869868|171590046|Litopenaeus
53869872|171590050|Litopenaeus
53869873|171590051|Litopenaeus
53869874|171590052|Litopenaeus
53869877|171590055|Litopenaeus
53869880|171590707|Litopenaeus
53869881|171590708|Litopenaeus
53869882|171590709|Litopenaeus
53869883|171590710|Litopenaeus
53869886|171590713|Litopenaeus
53869887|171590714|Litopenaeus
53869888|171590715|Litopenaeus
53869890|171590717|Litopenaeus
53869894|171590721|Litopenaeus
53869897|171591380|Litopenaeus
53869898|171591381|Litopenaeus
53869899|171591382|Litopenaeus
53869900|171591383|Litopenaeus
53869901|171591384|Litopenaeus
53869902|171591385|Litopenaeus
53869903|171591386|Litopenaeus
53869904|171591387|Litopenaeus
53869905|171591388|Litopenaeus
53869906|171591389|Litopenaeus
53869909|171591392|Litopenaeus
53869910|171592037|Litopenaeus
53869912|171592039|Litopenaeus
53869913|171592040|Litopenaeus
53869914|171592041|Litopenaeus
53869915|171592042|Litopenaeus
53869918|171592045|Litopenaeus
53869919|171592046|Litopenaeus
53869921|171592048|Litopenaeus
53869922|171592049|Litopenaeus
53869923|171592050|Litopenaeus
53869924|171592051|Litopenaeus
53869925|171639171|Litopenaeus
53869927|171639173|Litopenaeus
53869930|171639176|Litopenaeus
53869931|171639177|Litopenaeus
53869933|171639179|Litopenaeus
53869938|171639184|Litopenaeus
53869939|171639185|Litopenaeus
53869941|171639893|Litopenaeus
53869942|171639894|Litopenaeus
53869943|171639895|Litopenaeus
53869946|171639898|Litopenaeus
53869948|171639900|Litopenaeus
53869951|171639903|Litopenaeus
53869952|171639904|Litopenaeus
53869954|171639906|Litopenaeus
53869955|171640622|Litopenaeus
53869956|171640623|Litopenaeus
53869957|171640624|Litopenaeus
53869958|171640625|Litopenaeus
53869960|171640627|Litopenaeus
53869963|171640630|Litopenaeus
53869964|171640631|Litopenaeus
53869965|171640632|Litopenaeus
53869966|171640633|Litopenaeus
53869968|171640635|Litopenaeus
53869969|171640636|Litopenaeus
53869970|171641343|Litopenaeus
53869971|171641344|Litopenaeus
53869972|171641345|Litopenaeus
53869974|171641347|Litopenaeus
53869975|171641348|Litopenaeus
53869976|171641349|Litopenaeus
53869977|171641350|Litopenaeus
53869980|171641353|Litopenaeus
53869981|171641354|Litopenaeus
53869982|171641355|Litopenaeus
53869983|171641356|Litopenaeus
53869985|171642060|Litopenaeus
53869986|171642061|Litopenaeus
53869987|171642062|Litopenaeus
53869992|171642067|Litopenaeus
53869993|171642068|Litopenaeus
53869994|171642069|Litopenaeus
53869995|171642070|Litopenaeus
53869996|171642071|Litopenaeus
53869997|171642072|Litopenaeus
53869999|171642074|Litopenaeus
53870000|171642772|Litopenaeus
53870001|171642773|Litopenaeus
53870002|171642774|Litopenaeus
53870003|171642775|Litopenaeus
53870006|171642778|Litopenaeus
53870007|171642779|Litopenaeus
53870008|171642780|Litopenaeus
53870011|171642783|Litopenaeus
53870012|171642784|Litopenaeus
53870014|171642786|Litopenaeus
53870017|171643486|Litopenaeus
53870018|171643487|Litopenaeus
53870021|171643490|Litopenaeus
53870024|171643493|Litopenaeus
53870025|171643494|Litopenaeus
53870026|171643495|Litopenaeus
53870027|171643496|Litopenaeus
53870028|171643497|Litopenaeus
53870035|171644206|Litopenaeus
53870036|171644207|Litopenaeus
53870037|171644208|Litopenaeus
53870038|171644209|Litopenaeus
53870039|171644210|Litopenaeus
53870040|171644211|Litopenaeus
53870042|171644213|Litopenaeus
53870043|171644214|Litopenaeus
53870044|171644215|Litopenaeus
53870046|171496340|Litopenaeus
53870047|171496341|Litopenaeus
53870049|171496343|Litopenaeus
53870057|171496351|Litopenaeus
53870060|171497159|Litopenaeus
53870061|171497160|Litopenaeus
53870065|171497164|Litopenaeus
53870068|171497167|Litopenaeus
53870069|171497168|Litopenaeus
53870072|171497171|Litopenaeus
53870073|171497172|Litopenaeus
53870074|171497173|Litopenaeus
53870075|171497972|Litopenaeus
53870078|171497975|Litopenaeus
53870079|171497976|Litopenaeus
53870082|171497979|Litopenaeus
53870083|171497980|Litopenaeus
53870086|171497983|Litopenaeus
53870087|171497984|Litopenaeus
53870088|171497985|Litopenaeus
53870089|171497986|Litopenaeus
53870090|171498792|Litopenaeus
53870096|171498798|Litopenaeus
53870098|171498800|Litopenaeus
53870099|171498801|Litopenaeus
53870100|171498802|Litopenaeus
53870101|171498803|Litopenaeus
53870102|171498804|Litopenaeus
53870103|171498805|Litopenaeus
53870104|171498806|Litopenaeus
53870105|171499612|Litopenaeus
53870110|171499617|Litopenaeus
53870111|171499618|Litopenaeus
53870115|171499622|Litopenaeus
53870120|171500425|Litopenaeus
53870121|171500426|Litopenaeus
53870122|171500427|Litopenaeus
53870123|171500428|Litopenaeus
53870124|171500429|Litopenaeus
53870127|171500432|Litopenaeus
53870128|171500433|Litopenaeus
53870132|171500437|Litopenaeus
53870133|171500438|Litopenaeus
53870134|171500439|Litopenaeus
53870135|171501252|Litopenaeus
53870137|171501254|Litopenaeus
53870138|171501255|Litopenaeus
53870140|171501257|Litopenaeus
53870142|171501259|Litopenaeus
53870143|171501260|Litopenaeus
53870144|171501261|Litopenaeus
53870146|171501263|Litopenaeus
53870150|171502072|Litopenaeus
53870151|171502073|Litopenaeus
53870152|171502074|Litopenaeus
53870153|171502075|Litopenaeus
53870156|171502078|Litopenaeus
53870157|171502079|Litopenaeus
53870158|171502080|Litopenaeus
53870159|171502081|Litopenaeus
53870162|171502084|Litopenaeus
53870163|171502085|Litopenaeus
53870166|171553945|Litopenaeus
53870168|171553947|Litopenaeus
53870175|171553954|Litopenaeus
53870176|171553955|Litopenaeus
53870177|171553956|Litopenaeus
53870182|171554878|Litopenaeus
53870183|171554879|Litopenaeus
53870184|171554880|Litopenaeus
53870185|171554881|Litopenaeus
53870186|171554882|Litopenaeus
53870187|171554883|Litopenaeus
53870188|171554884|Litopenaeus
53870189|171554885|Litopenaeus
53870190|171554886|Litopenaeus
53870191|171554887|Litopenaeus
53870194|171554890|Litopenaeus
53870195|171555808|Litopenaeus
53870199|171555812|Litopenaeus
53870200|171555813|Litopenaeus
53870201|171555814|Litopenaeus
53870202|171555815|Litopenaeus
53870205|171555818|Litopenaeus
53870206|171555819|Litopenaeus
53870207|171555820|Litopenaeus
53870208|171555821|Litopenaeus
53870211|171556741|Litopenaeus
53870213|171556743|Litopenaeus
53870214|171556744|Litopenaeus
53870217|171556747|Litopenaeus
53870219|171556749|Litopenaeus
53870226|171557673|Litopenaeus
53870227|171557674|Litopenaeus
53870228|171557675|Litopenaeus
53870229|171557676|Litopenaeus
53870231|171557678|Litopenaeus
53870237|171557684|Litopenaeus
53870238|171557685|Litopenaeus
53870239|171557686|Litopenaeus
53870244|171558601|Litopenaeus
53870245|171558602|Litopenaeus
53870247|171558604|Litopenaeus
53870248|171558605|Litopenaeus
53870249|171558606|Litopenaeus
53870250|171558607|Litopenaeus
53870251|171558608|Litopenaeus
53870256|171559530|Litopenaeus
53870257|171559531|Litopenaeus
53870259|171559533|Litopenaeus
53870260|171559534|Litopenaeus
53870261|171559535|Litopenaeus
53870263|171559537|Litopenaeus
53870264|171559538|Litopenaeus
53870265|171559539|Litopenaeus
53870267|171559541|Litopenaeus
53870268|171559542|Litopenaeus
53870269|171559543|Litopenaeus
53870270|171560461|Litopenaeus
53870271|171560462|Litopenaeus
53870272|171560463|Litopenaeus
53870273|171560464|Litopenaeus
53870274|171560465|Litopenaeus
53870275|171560466|Litopenaeus
53870278|171560469|Litopenaeus
53870279|171560470|Litopenaeus
53870282|171560473|Litopenaeus
53870285|171617852|Litopenaeus
53870286|171617853|Litopenaeus
53870287|171617854|Litopenaeus
53870288|171617855|Litopenaeus
53870289|171617856|Litopenaeus
53870290|171617857|Litopenaeus
53870293|171617860|Litopenaeus
53870296|171617863|Litopenaeus
53870297|171617864|Litopenaeus
53870304|171618765|Litopenaeus
53870305|171618766|Litopenaeus
53870310|171618771|Litopenaeus
53870317|171619665|Litopenaeus
53870318|171619666|Litopenaeus
53870320|171619668|Litopenaeus
53870321|171619669|Litopenaeus
53870322|171619670|Litopenaeus
53870327|171619675|Litopenaeus
53870331|171620566|Litopenaeus
53870332|171620567|Litopenaeus
53870333|171620568|Litopenaeus
53870334|171620569|Litopenaeus
53870335|171620570|Litopenaeus
53870338|171620573|Litopenaeus
53870339|171620574|Litopenaeus
53870341|171620576|Litopenaeus
53870342|171620577|Litopenaeus
53870344|171620579|Litopenaeus
53870345|171621467|Litopenaeus
53870348|171621470|Litopenaeus
53870349|171621471|Litopenaeus
53870354|171621476|Litopenaeus
53870355|171621477|Litopenaeus
53870358|171621480|Litopenaeus
53870359|171621481|Litopenaeus
53870360|171622369|Litopenaeus
53870361|171622370|Litopenaeus
53870364|171622373|Litopenaeus
53870365|171622374|Litopenaeus
53870367|171622376|Litopenaeus
53870368|171622377|Litopenaeus
53870369|171622378|Litopenaeus
53870371|171622380|Litopenaeus
53870372|171622381|Litopenaeus
53870376|171623279|Litopenaeus
53870377|171623280|Litopenaeus
53870378|171623281|Litopenaeus
53870381|171623284|Litopenaeus
53870382|171623285|Litopenaeus
53870384|171623287|Litopenaeus
53870385|171623288|Litopenaeus
53870386|171623289|Litopenaeus
53870389|171623292|Litopenaeus
53870390|171624180|Litopenaeus
53870391|171624181|Litopenaeus
53870392|171624182|Litopenaeus
53870393|171624183|Litopenaeus
53870395|171624185|Litopenaeus
53870396|171624186|Litopenaeus
53870397|171624187|Litopenaeus
53870398|171624188|Litopenaeus
53870399|171624189|Litopenaeus
53870400|171624190|Litopenaeus
53870401|171624191|Litopenaeus
53870402|171624192|Litopenaeus
53870403|171624193|Litopenaeus
53870404|171624194|Litopenaeus
53870405|171488598|Litopenaeus
53870407|171488600|Litopenaeus
53870408|171488601|Litopenaeus
53870409|171488602|Litopenaeus
53870410|171488603|Litopenaeus
53870413|171488606|Litopenaeus
53870414|171488607|Litopenaeus
53870417|171488610|Litopenaeus
53870418|171488611|Litopenaeus
53870422|171489595|Litopenaeus
53870429|171489602|Litopenaeus
53870430|171489603|Litopenaeus
53870431|171489604|Litopenaeus
53870432|171489605|Litopenaeus
53870435|171490588|Litopenaeus
53870436|171490589|Litopenaeus
53870438|171490591|Litopenaeus
53870440|171490593|Litopenaeus
53870442|171490595|Litopenaeus
53870445|171490598|Litopenaeus
53870448|171490601|Litopenaeus
53870449|171490602|Litopenaeus
53870451|171491588|Litopenaeus
53870452|171491589|Litopenaeus
53870453|171491590|Litopenaeus
53870456|171491593|Litopenaeus
53870457|171491594|Litopenaeus
53870458|171491595|Litopenaeus
53870459|171491596|Litopenaeus
53870460|171491597|Litopenaeus
53870461|171491598|Litopenaeus
53870464|171491601|Litopenaeus
53870465|171492586|Litopenaeus
53870466|171492587|Litopenaeus
53870467|171492588|Litopenaeus
53870468|171492589|Litopenaeus
53870469|171492590|Litopenaeus
53870470|171492591|Litopenaeus
53870472|171492593|Litopenaeus
53870474|171492595|Litopenaeus
53870476|171492597|Litopenaeus
53870477|171492598|Litopenaeus
53870480|171493585|Litopenaeus
53870481|171493586|Litopenaeus
53870484|171493589|Litopenaeus
53870485|171493590|Litopenaeus
53870486|171493591|Litopenaeus
53870489|171493594|Litopenaeus
53870490|171493595|Litopenaeus
53870495|171494584|Litopenaeus
53870496|171494585|Litopenaeus
53870497|171494586|Litopenaeus
53870498|171494587|Litopenaeus
53870499|171494588|Litopenaeus
53870500|171494589|Litopenaeus
53870507|171494596|Litopenaeus
53870509|171494598|Litopenaeus
53870511|171495584|Litopenaeus
53870512|171495585|Litopenaeus
53870514|171495587|Litopenaeus
53870515|171495588|Litopenaeus
53870518|171495591|Litopenaeus
53870521|171495594|Litopenaeus
53870522|171495595|Litopenaeus
53870523|171495596|Litopenaeus
53870524|171495597|Litopenaeus
53870525|171548128|Litopenaeus
53870526|171548129|Litopenaeus
53870527|171548130|Litopenaeus
53870528|171548131|Litopenaeus
53870529|171548132|Litopenaeus
53870537|171548140|Litopenaeus
53870540|171548832|Litopenaeus
53870541|171548833|Litopenaeus
53870542|171548834|Litopenaeus
53870544|171548836|Litopenaeus
53870545|171548837|Litopenaeus
53870546|171548838|Litopenaeus
53870547|171548839|Litopenaeus
53870549|171548841|Litopenaeus
53870551|171548843|Litopenaeus
53870559|171549540|Litopenaeus
53870560|171549541|Litopenaeus
53870561|171549542|Litopenaeus
53870563|171549544|Litopenaeus
53870565|171549546|Litopenaeus
53870566|171549547|Litopenaeus
53870571|171550236|Litopenaeus
53870572|171550237|Litopenaeus
53870573|171550238|Litopenaeus
53870576|171550241|Litopenaeus
53870577|171550242|Litopenaeus
53870579|171550244|Litopenaeus
53870581|171550246|Litopenaeus
53870582|171550247|Litopenaeus
53870583|171550248|Litopenaeus
53870584|171550249|Litopenaeus
53870588|171550941|Litopenaeus
53870589|171550942|Litopenaeus
53870590|171550943|Litopenaeus
53870591|171550944|Litopenaeus
53870592|171550945|Litopenaeus
53870593|171550946|Litopenaeus
53870595|171550948|Litopenaeus
53870597|171550950|Litopenaeus
53870598|171550951|Litopenaeus
53870600|171551648|Litopenaeus
53870601|171551649|Litopenaeus
53870604|171551652|Litopenaeus
53870605|171551653|Litopenaeus
53870606|171551654|Litopenaeus
53870611|171551659|Litopenaeus
53870616|171552352|Litopenaeus
53870617|171552353|Litopenaeus
53870618|171552354|Litopenaeus
53870619|171552355|Litopenaeus
53870623|171552359|Litopenaeus
53870625|171552361|Litopenaeus
53870626|171552362|Litopenaeus
53870628|171552364|Litopenaeus
53870631|171553055|Litopenaeus
53870632|171553056|Litopenaeus
53870635|171553059|Litopenaeus
53870636|171553060|Litopenaeus
53870637|171553061|Litopenaeus
53870638|171553062|Litopenaeus
53870639|171553063|Litopenaeus
53870640|171553064|Litopenaeus
53870641|171553065|Litopenaeus
53870646|171625035|Litopenaeus
53870647|171625036|Litopenaeus
53870648|171625037|Litopenaeus
53870649|171625038|Litopenaeus
53870658|171625047|Litopenaeus
53870662|171625891|Litopenaeus
53870663|171625892|Litopenaeus
53870664|171625893|Litopenaeus
53870665|171625894|Litopenaeus
53870667|171625896|Litopenaeus
53870668|171625897|Litopenaeus
53870669|171625898|Litopenaeus
53870670|171625899|Litopenaeus
53870671|171625900|Litopenaeus
53870672|171625901|Litopenaeus
53870673|171625902|Litopenaeus
53870675|171626756|Litopenaeus
53870677|171626758|Litopenaeus
53870678|171626759|Litopenaeus
53870679|171626760|Litopenaeus
53870683|171626764|Litopenaeus
53870684|171626765|Litopenaeus
53870685|171626766|Litopenaeus
53870686|171626767|Litopenaeus
53870687|171626768|Litopenaeus
53870690|171627616|Litopenaeus
53870691|171627617|Litopenaeus
53870692|171627618|Litopenaeus
53870693|171627619|Litopenaeus
53870695|171627621|Litopenaeus
53870696|171627622|Litopenaeus
53870697|171627623|Litopenaeus
53870705|171628469|Litopenaeus
53870706|171628470|Litopenaeus
53870707|171628471|Litopenaeus
53870708|171628472|Litopenaeus
53870709|171628473|Litopenaeus
53870710|171628474|Litopenaeus
53870711|171628475|Litopenaeus
53870713|171628477|Litopenaeus
53870716|171628480|Litopenaeus
53870718|171628482|Litopenaeus
53870721|171629330|Litopenaeus
53870722|171629331|Litopenaeus
53870724|171629333|Litopenaeus
53870726|171629335|Litopenaeus
53870727|171629336|Litopenaeus
53870728|171629337|Litopenaeus
53870731|171629340|Litopenaeus
53870733|171629342|Litopenaeus
53870734|171629343|Litopenaeus
53870735|171630189|Litopenaeus
53870736|171630190|Litopenaeus
53870737|171630191|Litopenaeus
53870741|171630195|Litopenaeus
53870744|171630198|Litopenaeus
53870745|171630199|Litopenaeus
53870746|171630200|Litopenaeus
53870747|171630201|Litopenaeus
53870749|171630203|Litopenaeus
53870751|171631060|Litopenaeus
53870753|171631062|Litopenaeus
53870754|171631063|Litopenaeus
53870755|171631064|Litopenaeus
53870756|171631065|Litopenaeus
53870757|171631066|Litopenaeus
53870760|171631069|Litopenaeus
53870761|171631070|Litopenaeus
53870762|171631071|Litopenaeus
53870763|171631072|Litopenaeus
53870764|171631073|Litopenaeus
53870765|171480828|Litopenaeus
53870766|171480829|Litopenaeus
53870767|171480830|Litopenaeus
53870768|171480831|Litopenaeus
53870769|171480832|Litopenaeus
53870770|171480833|Litopenaeus
53870771|171480834|Litopenaeus
53870772|171480835|Litopenaeus
53870773|171480836|Litopenaeus
53870774|171480837|Litopenaeus
53870776|171480839|Litopenaeus
53870777|171480840|Litopenaeus
53870778|171480841|Litopenaeus
53870783|171481956|Litopenaeus
53870784|171481957|Litopenaeus
53870786|171481959|Litopenaeus
53870787|171481960|Litopenaeus
53870788|171481961|Litopenaeus
53870792|171481965|Litopenaeus
53870793|171481966|Litopenaeus
53870797|171483085|Litopenaeus
53870798|171483086|Litopenaeus
53870802|171483090|Litopenaeus
53870805|171483093|Litopenaeus
53870806|171483094|Litopenaeus
53870807|171483095|Litopenaeus
53870808|171483096|Litopenaeus
53870810|171484213|Litopenaeus
53870812|171484215|Litopenaeus
53870815|171484218|Litopenaeus
53870816|171484219|Litopenaeus
53870819|171484222|Litopenaeus
53870824|171484227|Litopenaeus
53870825|171485338|Litopenaeus
53870828|171485341|Litopenaeus
53870830|171485343|Litopenaeus
53870831|171485344|Litopenaeus
53870832|171485345|Litopenaeus
53870833|171485346|Litopenaeus
53870834|171485347|Litopenaeus
53870836|171485349|Litopenaeus
53870837|171485350|Litopenaeus
53870838|171485351|Litopenaeus
53870839|171485352|Litopenaeus
53870840|171486452|Litopenaeus
53870841|171486453|Litopenaeus
53870842|171486454|Litopenaeus
53870843|171486455|Litopenaeus
53870844|171486456|Litopenaeus
53870848|171486460|Litopenaeus
53870849|171486461|Litopenaeus
53870854|171486466|Litopenaeus
53870856|171487574|Litopenaeus
53870858|171487576|Litopenaeus
53870859|171487577|Litopenaeus
53870860|171487578|Litopenaeus
53870861|171487579|Litopenaeus
53870864|171487582|Litopenaeus
53870865|171487583|Litopenaeus
53870867|171487585|Litopenaeus
53870872|171548145|Litopenaeus
53870873|171548146|Litopenaeus
53870874|171548147|Litopenaeus
53870875|171548148|Litopenaeus
53870876|171548149|Litopenaeus
53870877|171548150|Litopenaeus
53870878|171548151|Litopenaeus
53870879|171548152|Litopenaeus
53870880|171548153|Litopenaeus
53870883|171548156|Litopenaeus
53870884|171548157|Litopenaeus
53870885|171548847|Litopenaeus
53870886|171548848|Litopenaeus
53870887|171548849|Litopenaeus
53870889|171548851|Litopenaeus
53870890|171548852|Litopenaeus
53870891|171548853|Litopenaeus
53870892|171548854|Litopenaeus
53870893|171548855|Litopenaeus
53870894|171548856|Litopenaeus
53870896|171548858|Litopenaeus
53870899|171548861|Litopenaeus
53870900|171549551|Litopenaeus
53870901|171549552|Litopenaeus
53870902|171549553|Litopenaeus
53870903|171549554|Litopenaeus
53870904|171549555|Litopenaeus
53870905|171549556|Litopenaeus
53870906|171549557|Litopenaeus
53870907|171549558|Litopenaeus
53870908|171549559|Litopenaeus
53870909|171549560|Litopenaeus
53870910|171549561|Litopenaeus
53870911|171549562|Litopenaeus
53870912|171549563|Litopenaeus
53870913|171549564|Litopenaeus
53870916|171550251|Litopenaeus
53870917|171550252|Litopenaeus
53870919|171550254|Litopenaeus
53870920|171550255|Litopenaeus
53870921|171550256|Litopenaeus
53870924|171550259|Litopenaeus
53870927|171550262|Litopenaeus
53870928|171550263|Litopenaeus
53870929|171550264|Litopenaeus
53870930|171550953|Litopenaeus
53870933|171550956|Litopenaeus
53870934|171550957|Litopenaeus
53870936|171550959|Litopenaeus
53870937|171550960|Litopenaeus
53870938|171550961|Litopenaeus
53870940|171550963|Litopenaeus
53870941|171550964|Litopenaeus
53870942|171550965|Litopenaeus
53870943|171550966|Litopenaeus
53870944|171550967|Litopenaeus
53870945|171551663|Litopenaeus
53870946|171551664|Litopenaeus
53870948|171551666|Litopenaeus
53870951|171551669|Litopenaeus
53870952|171551670|Litopenaeus
53870953|171551671|Litopenaeus
53870954|171551672|Litopenaeus
53870957|171551675|Litopenaeus
53870962|171552368|Litopenaeus
53870963|171552369|Litopenaeus
53870964|171552370|Litopenaeus
53870965|171552371|Litopenaeus
53870968|171552374|Litopenaeus
53870969|171552375|Litopenaeus
53870971|171552377|Litopenaeus
53870972|171552378|Litopenaeus
53870974|171552380|Litopenaeus
53870975|171553069|Litopenaeus
53870976|171553070|Litopenaeus
53870977|171553071|Litopenaeus
53870982|171553076|Litopenaeus
53870984|171553078|Litopenaeus
53870985|171553079|Litopenaeus
53870986|171553080|Litopenaeus
53870987|171553081|Litopenaeus
53870989|171553083|Litopenaeus
53870991|171592826|Litopenaeus
53870994|171592829|Litopenaeus
53870995|171592830|Litopenaeus
53870998|171592833|Litopenaeus
53871000|171592835|Litopenaeus
53871003|171592838|Litopenaeus
53871004|171592839|Litopenaeus
53871005|171593621|Litopenaeus
53871006|171593622|Litopenaeus
53871007|171593623|Litopenaeus
53871008|171593624|Litopenaeus
53871009|171593625|Litopenaeus
53871014|171593630|Litopenaeus
53871015|171593631|Litopenaeus
53871016|171593632|Litopenaeus
53871017|171593633|Litopenaeus
53871027|171594418|Litopenaeus
53871029|171594420|Litopenaeus
53871030|171594421|Litopenaeus
53871031|171594422|Litopenaeus
53871036|171595208|Litopenaeus
53871037|171595209|Litopenaeus
53871038|171595210|Litopenaeus
53871039|171595211|Litopenaeus
53871041|171595213|Litopenaeus
53871042|171595214|Litopenaeus
53871047|171595219|Litopenaeus
53871049|171595221|Litopenaeus
53871050|171596007|Litopenaeus
53871051|171596008|Litopenaeus
53871055|171596012|Litopenaeus
53871056|171596013|Litopenaeus
53871057|171596014|Litopenaeus
53871058|171596015|Litopenaeus
53871060|171596017|Litopenaeus
53871061|171596018|Litopenaeus
53871062|171596019|Litopenaeus
53871063|171596020|Litopenaeus
53871064|171596021|Litopenaeus
53871071|171596798|Litopenaeus
53871072|171596799|Litopenaeus
53871073|171596800|Litopenaeus
53871076|171596803|Litopenaeus
53871077|171596804|Litopenaeus
53871080|171597586|Litopenaeus
53871084|171597590|Litopenaeus
53871087|171597593|Litopenaeus
53871093|171597599|Litopenaeus
53871094|171597600|Litopenaeus
53871096|171598367|Litopenaeus
53871097|171598368|Litopenaeus
53871098|171598369|Litopenaeus
53871104|171598375|Litopenaeus
53871105|171598376|Litopenaeus
53871106|171598377|Litopenaeus
53871107|171598378|Litopenaeus
53871108|171598379|Litopenaeus
53871117|171658458|Litopenaeus
53871120|171658461|Litopenaeus
53871121|171658462|Litopenaeus
53871122|171658463|Litopenaeus
53871123|171658464|Litopenaeus
53871124|171658465|Litopenaeus
53871125|171659485|Litopenaeus
53871126|171659486|Litopenaeus
53871127|171659487|Litopenaeus
53871128|171659488|Litopenaeus
53871129|171659489|Litopenaeus
53871130|171659490|Litopenaeus
53871131|171659491|Litopenaeus
53871133|171659493|Litopenaeus
53871134|171659494|Litopenaeus
53871135|171659495|Litopenaeus
53871136|171659496|Litopenaeus
53871137|171659497|Litopenaeus
53871141|171660520|Litopenaeus
53871142|171660521|Litopenaeus
53871143|171660522|Litopenaeus
53871144|171660523|Litopenaeus
53871145|171660524|Litopenaeus
53871146|171660525|Litopenaeus
53871147|171660526|Litopenaeus
53871148|171660527|Litopenaeus
53871149|171660528|Litopenaeus
53871150|171660529|Litopenaeus
53871151|171660530|Litopenaeus
53871152|171660531|Litopenaeus
53871153|171660532|Litopenaeus
53871160|171661551|Litopenaeus
53871163|171661554|Litopenaeus
53871165|171661556|Litopenaeus
53871168|171661559|Litopenaeus
53871169|171661560|Litopenaeus
53871170|171662578|Litopenaeus
53871171|171662579|Litopenaeus
53871173|171662581|Litopenaeus
53871174|171662582|Litopenaeus
53871176|171662584|Litopenaeus
53871183|171662591|Litopenaeus
53871184|171662592|Litopenaeus
53871185|171663615|Litopenaeus
53871186|171663616|Litopenaeus
53871192|171663622|Litopenaeus
53871198|171663628|Litopenaeus
53871200|171664661|Litopenaeus
53871203|171664664|Litopenaeus
53871204|171664665|Litopenaeus
53871205|171664666|Litopenaeus
53871206|171664667|Litopenaeus
53871207|171664668|Litopenaeus
53871209|171664670|Litopenaeus
53871210|171664671|Litopenaeus
53871211|171664672|Litopenaeus
53871212|171664673|Litopenaeus
53871215|171665707|Litopenaeus
53871216|171665708|Litopenaeus
53871217|171665709|Litopenaeus
53871219|171665711|Litopenaeus
53871220|171665712|Litopenaeus
53871221|171665713|Litopenaeus
53871222|171665714|Litopenaeus
53871223|171665715|Litopenaeus
53871225|171665717|Litopenaeus
53871228|171665720|Litopenaeus
53871229|171665721|Litopenaeus
53871235|171538935|Litopenaeus
53871238|171538938|Litopenaeus
53871239|171538939|Litopenaeus
53871240|171538940|Litopenaeus
53871246|171539346|Litopenaeus
53871247|171539347|Litopenaeus
53871252|171539352|Litopenaeus
53871253|171539353|Litopenaeus
53871254|171539354|Litopenaeus
53871256|171539356|Litopenaeus
53871257|171539357|Litopenaeus
53871260|171539760|Litopenaeus
53871261|171539761|Litopenaeus
53871263|171539763|Litopenaeus
53871264|171539764|Litopenaeus
53871266|171539766|Litopenaeus
53871267|171539767|Litopenaeus
53871272|171539772|Litopenaeus
53871277|171540179|Litopenaeus
53871278|171540180|Litopenaeus
53871279|171540181|Litopenaeus
53871280|171540182|Litopenaeus
53871281|171540183|Litopenaeus
53871286|171540188|Litopenaeus
53871287|171540189|Litopenaeus
53871288|171540190|Litopenaeus
53871289|171540191|Litopenaeus
53871290|171540592|Litopenaeus
53871291|171540593|Litopenaeus
53871292|171540594|Litopenaeus
53871293|171540595|Litopenaeus
53871295|171540597|Litopenaeus
53871296|171540598|Litopenaeus
53871298|171540600|Litopenaeus
53871299|171540601|Litopenaeus
53871300|171540602|Litopenaeus
53871301|171540603|Litopenaeus
53871302|171540604|Litopenaeus
53871305|171541007|Litopenaeus
53871306|171541008|Litopenaeus
53871307|171541009|Litopenaeus
53871308|171541010|Litopenaeus
53871309|171541011|Litopenaeus
53871311|171541013|Litopenaeus
53871313|171541015|Litopenaeus
53871316|171541018|Litopenaeus
53871317|171541019|Litopenaeus
53871318|171541020|Litopenaeus
53871319|171541021|Litopenaeus
53871320|171541422|Litopenaeus
53871321|171541423|Litopenaeus
53871322|171541424|Litopenaeus
53871323|171541425|Litopenaeus
53871325|171541427|Litopenaeus
53871327|171541429|Litopenaeus
53871328|171541430|Litopenaeus
53871329|171541431|Litopenaeus
53871330|171541432|Litopenaeus
53871332|171541434|Litopenaeus
53871334|171541436|Litopenaeus
53871335|171541841|Litopenaeus
53871336|171541842|Litopenaeus
53871337|171541843|Litopenaeus
53871338|171541844|Litopenaeus
53871345|171541851|Litopenaeus
53871357|171587423|Litopenaeus
53871358|171587424|Litopenaeus
53871359|171587425|Litopenaeus
53871360|171587426|Litopenaeus
53871361|171587427|Litopenaeus
53871362|171587428|Litopenaeus
53871363|171587429|Litopenaeus
53871367|171588075|Litopenaeus
53871368|171588076|Litopenaeus
53871369|171588077|Litopenaeus
53871372|171588080|Litopenaeus
53871373|171588081|Litopenaeus
53871374|171588082|Litopenaeus
53871375|171588083|Litopenaeus
53871376|171588084|Litopenaeus
53871377|171588085|Litopenaeus
53871378|171588086|Litopenaeus
53871379|171588087|Litopenaeus
53871384|171588741|Litopenaeus
53871385|171588742|Litopenaeus
53871386|171588743|Litopenaeus
53871388|171588745|Litopenaeus
53871389|171588746|Litopenaeus
53871391|171588748|Litopenaeus
53871392|171588749|Litopenaeus
53871395|171589401|Litopenaeus
53871396|171589402|Litopenaeus
53871397|171589403|Litopenaeus
53871399|171589405|Litopenaeus
53871400|171589406|Litopenaeus
53871401|171589407|Litopenaeus
53871402|171589408|Litopenaeus
53871403|171589409|Litopenaeus
53871405|171589411|Litopenaeus
53871406|171589412|Litopenaeus
53871407|171589413|Litopenaeus
53871409|171589415|Litopenaeus
53871410|171590058|Litopenaeus
53871411|171590059|Litopenaeus
53871412|171590060|Litopenaeus
53871415|171590063|Litopenaeus
53871416|171590064|Litopenaeus
53871417|171590065|Litopenaeus
53871418|171590066|Litopenaeus
53871419|171590067|Litopenaeus
53871421|171590069|Litopenaeus
53871422|171590070|Litopenaeus
53871423|171590071|Litopenaeus
53871428|171590725|Litopenaeus
53871429|171590726|Litopenaeus
53871433|171590730|Litopenaeus
53871434|171590731|Litopenaeus
53871435|171590732|Litopenaeus
53871436|171590733|Litopenaeus
53871437|171590734|Litopenaeus
53871438|171590735|Litopenaeus
53871440|171591393|Litopenaeus
53871446|171591399|Litopenaeus
53871447|171591400|Litopenaeus
53871448|171591401|Litopenaeus
53871449|171591402|Litopenaeus
53871450|171591403|Litopenaeus
53871451|171591404|Litopenaeus
53871453|171591406|Litopenaeus
53871456|171592053|Litopenaeus
53871457|171592054|Litopenaeus
53871458|171592055|Litopenaeus
53871460|171592057|Litopenaeus
53871461|171592058|Litopenaeus
53871463|171592060|Litopenaeus
53871466|171592063|Litopenaeus
53871468|171592065|Litopenaeus
53871474|171645055|Litopenaeus
53871478|171645059|Litopenaeus
53871480|171645061|Litopenaeus
53871481|171645062|Litopenaeus
53871487|171645933|Litopenaeus
53871488|171645934|Litopenaeus
53871489|171645935|Litopenaeus
53871491|171645937|Litopenaeus
53871492|171645938|Litopenaeus
53871497|171645943|Litopenaeus
53871499|171645945|Litopenaeus
53871501|171646817|Litopenaeus
53871502|171646818|Litopenaeus
53871503|171646819|Litopenaeus
53871504|171646820|Litopenaeus
53871505|171646821|Litopenaeus
53871507|171646823|Litopenaeus
53871508|171646824|Litopenaeus
53871509|171646825|Litopenaeus
53871511|171646827|Litopenaeus
53871512|171646828|Litopenaeus
53871513|171646829|Litopenaeus
53871518|171647704|Litopenaeus
53871519|171647705|Litopenaeus
53871520|171647706|Litopenaeus
53871521|171647707|Litopenaeus
53871522|171647708|Litopenaeus
53871524|171647710|Litopenaeus
53871525|171647711|Litopenaeus
53871526|171647712|Litopenaeus
53871532|171648588|Litopenaeus
53871534|171648590|Litopenaeus
53871535|171648591|Litopenaeus
53871536|171648592|Litopenaeus
53871538|171648594|Litopenaeus
53871539|171648595|Litopenaeus
53871540|171648596|Litopenaeus
53871542|171648598|Litopenaeus
53871543|171648599|Litopenaeus
53871544|171648600|Litopenaeus
53871545|171649471|Litopenaeus
53871546|171649472|Litopenaeus
53871548|171649474|Litopenaeus
53871551|171649477|Litopenaeus
53871553|171649479|Litopenaeus
53871554|171649480|Litopenaeus
53871555|171649481|Litopenaeus
53871557|171649483|Litopenaeus
53871561|171650357|Litopenaeus
53871562|171650358|Litopenaeus
53871563|171650359|Litopenaeus
53871564|171650360|Litopenaeus
53871568|171650364|Litopenaeus
53871569|171650365|Litopenaeus
53871572|171650368|Litopenaeus
53871574|171650370|Litopenaeus
53871577|171651243|Litopenaeus
53871578|171651244|Litopenaeus
53871579|171651245|Litopenaeus
53871580|171651246|Litopenaeus
53871581|171651247|Litopenaeus
53871582|171651248|Litopenaeus
53871583|171651249|Litopenaeus
53871584|171651250|Litopenaeus
53871586|171651252|Litopenaeus
53871592|171508253|Litopenaeus
53871593|171508254|Litopenaeus
53871594|171508255|Litopenaeus
53871595|171508256|Litopenaeus
53871596|171508257|Litopenaeus
53871598|171508259|Litopenaeus
53871599|171508260|Litopenaeus
53871600|171508261|Litopenaeus
53871601|171508262|Litopenaeus
53871602|171508263|Litopenaeus
53871605|171508958|Litopenaeus
53871606|171508959|Litopenaeus
53871607|171508960|Litopenaeus
53871609|171508962|Litopenaeus
53871610|171508963|Litopenaeus
53871611|171508964|Litopenaeus
53871612|171508965|Litopenaeus
53871613|171508966|Litopenaeus
53871615|171508968|Litopenaeus
53871617|171508970|Litopenaeus
53871622|171509667|Litopenaeus
53871623|171509668|Litopenaeus
53871624|171509669|Litopenaeus
53871627|171509672|Litopenaeus
53871628|171509673|Litopenaeus
53871629|171509674|Litopenaeus
53871633|171509678|Litopenaeus
53871634|171509679|Litopenaeus
53871636|171510373|Litopenaeus
53871639|171510376|Litopenaeus
53871640|171510377|Litopenaeus
53871642|171510379|Litopenaeus
53871643|171510380|Litopenaeus
53871644|171510381|Litopenaeus
53871645|171510382|Litopenaeus
53871646|171510383|Litopenaeus
53871647|171510384|Litopenaeus
53871649|171510386|Litopenaeus
53871650|171511079|Litopenaeus
53871651|171511080|Litopenaeus
53871654|171511083|Litopenaeus
53871655|171511084|Litopenaeus
53871657|171511086|Litopenaeus
53871658|171511087|Litopenaeus
53871659|171511088|Litopenaeus
53871664|171511093|Litopenaeus
53871665|171511791|Litopenaeus
53871666|171511792|Litopenaeus
53871667|171511793|Litopenaeus
53871670|171511796|Litopenaeus
53871671|171511797|Litopenaeus
53871673|171511799|Litopenaeus
53871677|171511803|Litopenaeus
53871679|171511805|Litopenaeus
53871681|171512504|Litopenaeus
53871682|171512505|Litopenaeus
53871683|171512506|Litopenaeus
53871684|171512507|Litopenaeus
53871688|171512511|Litopenaeus
53871695|171513215|Litopenaeus
53871697|171513217|Litopenaeus
53871699|171513219|Litopenaeus
53871703|171513223|Litopenaeus
53871704|171513224|Litopenaeus
53871705|171513225|Litopenaeus
53871707|171513227|Litopenaeus
53871708|171513228|Litopenaeus
53871709|171513229|Litopenaeus
53871710|171548158|Litopenaeus
53871717|171548165|Litopenaeus
53871718|171548166|Litopenaeus
53871719|171548167|Litopenaeus
53871720|171548168|Litopenaeus
53871722|171548170|Litopenaeus
53871725|171548862|Litopenaeus
53871728|171548865|Litopenaeus
53871729|171548866|Litopenaeus
53871730|171548867|Litopenaeus
53871731|171548868|Litopenaeus
53871732|171548869|Litopenaeus
53871734|171548871|Litopenaeus
53871735|171548872|Litopenaeus
53871736|171548873|Litopenaeus
53871738|171548875|Litopenaeus
53871739|171548876|Litopenaeus
53871743|171549569|Litopenaeus
53871748|171549574|Litopenaeus
53871749|171549575|Litopenaeus
53871750|171549576|Litopenaeus
53871753|171549579|Litopenaeus
53871754|171549580|Litopenaeus
53871755|171550265|Litopenaeus
53871758|171550268|Litopenaeus
53871759|171550269|Litopenaeus
53871760|171550270|Litopenaeus
53871764|171550274|Litopenaeus
53871768|171550278|Litopenaeus
53871771|171550969|Litopenaeus
53871772|171550970|Litopenaeus
53871774|171550972|Litopenaeus
53871775|171550973|Litopenaeus
53871776|171550974|Litopenaeus
53871777|171550975|Litopenaeus
53871778|171550976|Litopenaeus
53871779|171550977|Litopenaeus
53871782|171550980|Litopenaeus
53871784|171550982|Litopenaeus
53871786|171551679|Litopenaeus
53871789|171551682|Litopenaeus
53871790|171551683|Litopenaeus
53871791|171551684|Litopenaeus
53871792|171551685|Litopenaeus
53871795|171551688|Litopenaeus
53871798|171551691|Litopenaeus
53871799|171551692|Litopenaeus
53871800|171552381|Litopenaeus
53871802|171552383|Litopenaeus
53871804|171552385|Litopenaeus
53871810|171552391|Litopenaeus
53871811|171552392|Litopenaeus
53871813|171552394|Litopenaeus
53871814|171552395|Litopenaeus
53871815|171553084|Litopenaeus
53871819|171553088|Litopenaeus
53871821|171553090|Litopenaeus
53871822|171553091|Litopenaeus
53871823|171553092|Litopenaeus
53871826|171553095|Litopenaeus
53871827|171553096|Litopenaeus
53871829|171553098|Litopenaeus
53871830|171625049|Litopenaeus
53871831|171625050|Litopenaeus
53871832|171625051|Litopenaeus
53871833|171625052|Litopenaeus
53871840|171625059|Litopenaeus
53871841|171625060|Litopenaeus
53871842|171625061|Litopenaeus
53871844|171625063|Litopenaeus
53871845|171625904|Litopenaeus
53871847|171625906|Litopenaeus
53871848|171625907|Litopenaeus
53871849|171625908|Litopenaeus
53871850|171625909|Litopenaeus
53871851|171625910|Litopenaeus
53871852|171625911|Litopenaeus
53871854|171625913|Litopenaeus
53871855|171625914|Litopenaeus
53871856|171625915|Litopenaeus
53871857|171625916|Litopenaeus
53871859|171625918|Litopenaeus
53871860|171626771|Litopenaeus
53871862|171626773|Litopenaeus
53871863|171626774|Litopenaeus
53871864|171626775|Litopenaeus
53871872|171626783|Litopenaeus
53871875|171627631|Litopenaeus
53871876|171627632|Litopenaeus
53871879|171627635|Litopenaeus
53871880|171627636|Litopenaeus
53871882|171627638|Litopenaeus
53871883|171627639|Litopenaeus
53871884|171627640|Litopenaeus
53871886|171627642|Litopenaeus
53871887|171627643|Litopenaeus
53871888|171627644|Litopenaeus
53871890|171628484|Litopenaeus
53871891|171628485|Litopenaeus
53871892|171628486|Litopenaeus
53871896|171628490|Litopenaeus
53871898|171628492|Litopenaeus
53871899|171628493|Litopenaeus
53871901|171628495|Litopenaeus
53871904|171628498|Litopenaeus
53871905|171629344|Litopenaeus
53871907|171629346|Litopenaeus
53871910|171629349|Litopenaeus
53871911|171629350|Litopenaeus
53871912|171629351|Litopenaeus
53871913|171629352|Litopenaeus
53871914|171629353|Litopenaeus
53871916|171629355|Litopenaeus
53871919|171629358|Litopenaeus
53871920|171630204|Litopenaeus
53871923|171630207|Litopenaeus
53871924|171630208|Litopenaeus
53871925|171630209|Litopenaeus
53871926|171630210|Litopenaeus
53871927|171630211|Litopenaeus
53871929|171630213|Litopenaeus
53871935|171631074|Litopenaeus
53871936|171631075|Litopenaeus
53871938|171631077|Litopenaeus
53871939|171631078|Litopenaeus
53871940|171631079|Litopenaeus
53871941|171631080|Litopenaeus
53871942|171631081|Litopenaeus
53871943|171631082|Litopenaeus
53871944|171631083|Litopenaeus
53871954|171496400|Litopenaeus
53871955|171496401|Litopenaeus
53871956|171496402|Litopenaeus
53871957|171496403|Litopenaeus
53871961|171496407|Litopenaeus
53871962|171496408|Litopenaeus
53871963|171496409|Litopenaeus
53871964|171496410|Litopenaeus
53871965|171497216|Litopenaeus
53871966|171497217|Litopenaeus
53871967|171497218|Litopenaeus
53871968|171497219|Litopenaeus
53871969|171497220|Litopenaeus
53871970|171497221|Litopenaeus
53871971|171497222|Litopenaeus
53871972|171497223|Litopenaeus
53871973|171497224|Litopenaeus
53871974|171497225|Litopenaeus
53871977|171497228|Litopenaeus
53871978|171497229|Litopenaeus
53871979|171497230|Litopenaeus
53871980|171498029|Litopenaeus
53871981|171498030|Litopenaeus
53871986|171498035|Litopenaeus
53871987|171498036|Litopenaeus
53871988|171498037|Litopenaeus
53871989|171498038|Litopenaeus
53871990|171498039|Litopenaeus
53871991|171498040|Litopenaeus
53871994|171498043|Litopenaeus
53871995|171498849|Litopenaeus
53871996|171498850|Litopenaeus
53871997|171498851|Litopenaeus
53871998|171498852|Litopenaeus
53871999|171498853|Litopenaeus
53872000|171498854|Litopenaeus
53872001|171498855|Litopenaeus
53872002|171498856|Litopenaeus
53872003|171498857|Litopenaeus
53872004|171498858|Litopenaeus
53872005|171498859|Litopenaeus
53872006|171498860|Litopenaeus
53872009|171498863|Litopenaeus
53872011|171499670|Litopenaeus
53872019|171499678|Litopenaeus
53872020|171499679|Litopenaeus
53872023|171499682|Litopenaeus
53872024|171499683|Litopenaeus
53872027|171500484|Litopenaeus
53872028|171500485|Litopenaeus
53872031|171500488|Litopenaeus
53872032|171500489|Litopenaeus
53872033|171500490|Litopenaeus
53872034|171500491|Litopenaeus
53872035|171500492|Litopenaeus
53872037|171500494|Litopenaeus
53872038|171500495|Litopenaeus
53872039|171500496|Litopenaeus
53872040|171501309|Litopenaeus
53872041|171501310|Litopenaeus
53872042|171501311|Litopenaeus
53872043|171501312|Litopenaeus
53872044|171501313|Litopenaeus
53872045|171501314|Litopenaeus
53872046|171501315|Litopenaeus
53872047|171501316|Litopenaeus
53872048|171501317|Litopenaeus
53872049|171501318|Litopenaeus
53872050|171501319|Litopenaeus
53872051|171501320|Litopenaeus
53872052|171501321|Litopenaeus
53872053|171501322|Litopenaeus
53872054|171501323|Litopenaeus
53872057|171502131|Litopenaeus
53872058|171502132|Litopenaeus
53872059|171502133|Litopenaeus
53872060|171502134|Litopenaeus
53872063|171502137|Litopenaeus
53872066|171502140|Litopenaeus
53872067|171502141|Litopenaeus
53872068|171502142|Litopenaeus
53872069|171502143|Litopenaeus
53872070|171566940|Litopenaeus
53872071|171566941|Litopenaeus
53872075|171566945|Litopenaeus
53872076|171566946|Litopenaeus
53872077|171566947|Litopenaeus
53872078|171566948|Litopenaeus
53872079|171566949|Litopenaeus
53872082|171566952|Litopenaeus
53872083|171566953|Litopenaeus
53872084|171566954|Litopenaeus
53872085|171567821|Litopenaeus
53872086|171567822|Litopenaeus
53872087|171567823|Litopenaeus
53872088|171567824|Litopenaeus
53872089|171567825|Litopenaeus
53872090|171567826|Litopenaeus
53872096|171567832|Litopenaeus
53872100|171568702|Litopenaeus
53872101|171568703|Litopenaeus
53872102|171568704|Litopenaeus
53872103|171568705|Litopenaeus
53872107|171568709|Litopenaeus
53872109|171568711|Litopenaeus
53872110|171568712|Litopenaeus
53872111|171568713|Litopenaeus
53872112|171568714|Litopenaeus
53872113|171568715|Litopenaeus
53872116|171569584|Litopenaeus
53872117|171569585|Litopenaeus
53872120|171569588|Litopenaeus
53872121|171569589|Litopenaeus
53872122|171569590|Litopenaeus
53872127|171569595|Litopenaeus
53872129|171569597|Litopenaeus
53872130|171570464|Litopenaeus
53872131|171570465|Litopenaeus
53872133|171570467|Litopenaeus
53872134|171570468|Litopenaeus
53872135|171570469|Litopenaeus
53872140|171570474|Litopenaeus
53872141|171570475|Litopenaeus
53872142|171570476|Litopenaeus
53872143|171570477|Litopenaeus
53872145|171571345|Litopenaeus
53872148|171571348|Litopenaeus
53872149|171571349|Litopenaeus
53872151|171571351|Litopenaeus
53872152|171571352|Litopenaeus
53872154|171571354|Litopenaeus
53872155|171571355|Litopenaeus
53872156|171571356|Litopenaeus
53872159|171571359|Litopenaeus
53872160|171572226|Litopenaeus
53872161|171572227|Litopenaeus
53872162|171572228|Litopenaeus
53872163|171572229|Litopenaeus
53872164|171572230|Litopenaeus
53872165|171572231|Litopenaeus
53872166|171572232|Litopenaeus
53872167|171572233|Litopenaeus
53872168|171572234|Litopenaeus
53872169|171572235|Litopenaeus
53872170|171572236|Litopenaeus
53872171|171572237|Litopenaeus
53872172|171572238|Litopenaeus
53872174|171572240|Litopenaeus
53872177|171573115|Litopenaeus
53872178|171573116|Litopenaeus
53872179|171573117|Litopenaeus
53872180|171573118|Litopenaeus
53872181|171573119|Litopenaeus
53872182|171573120|Litopenaeus
53872183|171573121|Litopenaeus
53872184|171573122|Litopenaeus
53872188|171573126|Litopenaeus
53872191|171632034|Litopenaeus
53872192|171632035|Litopenaeus
53872193|171632036|Litopenaeus
53872194|171632037|Litopenaeus
53872198|171632041|Litopenaeus
53872202|171632045|Litopenaeus
53872203|171632046|Litopenaeus
53872208|171632953|Litopenaeus
53872209|171632954|Litopenaeus
53872212|171632957|Litopenaeus
53872213|171632958|Litopenaeus
53872214|171632959|Litopenaeus
53872217|171632962|Litopenaeus
53872218|171632963|Litopenaeus
53872222|171633869|Litopenaeus
53872225|171633872|Litopenaeus
53872226|171633873|Litopenaeus
53872227|171633874|Litopenaeus
53872232|171633879|Litopenaeus
53872233|171633880|Litopenaeus
53872234|171633881|Litopenaeus
53872235|171634784|Litopenaeus
53872236|171634785|Litopenaeus
53872237|171634786|Litopenaeus
53872238|171634787|Litopenaeus
53872239|171634788|Litopenaeus
53872240|171634789|Litopenaeus
53872242|171634791|Litopenaeus
53872245|171634794|Litopenaeus
53872246|171634795|Litopenaeus
53872250|171635708|Litopenaeus
53872251|171635709|Litopenaeus
53872258|171635716|Litopenaeus
53872259|171635717|Litopenaeus
53872260|171635718|Litopenaeus
53872263|171635721|Litopenaeus
53872264|171635722|Litopenaeus
53872265|171636625|Litopenaeus
53872266|171636626|Litopenaeus
53872269|171636629|Litopenaeus
53872272|171636632|Litopenaeus
53872277|171636637|Litopenaeus
53872279|171636639|Litopenaeus
53872284|171637546|Litopenaeus
53872285|171637547|Litopenaeus
53872286|171637548|Litopenaeus
53872287|171637549|Litopenaeus
53872288|171637550|Litopenaeus
53872289|171637551|Litopenaeus
53872290|171637552|Litopenaeus
53872291|171637553|Litopenaeus
53872292|171637554|Litopenaeus
53872295|171638459|Litopenaeus
53872300|171638464|Litopenaeus
53872301|171638465|Litopenaeus
53872304|171638468|Litopenaeus
53872305|171638469|Litopenaeus
53872306|171638470|Litopenaeus
53872309|171638473|Litopenaeus
53872310|171508266|Litopenaeus
53872311|171508267|Litopenaeus
53872312|171508268|Litopenaeus
53872313|171508269|Litopenaeus
53872314|171508270|Litopenaeus
53872315|171508271|Litopenaeus
53872318|171508274|Litopenaeus
53872319|171508275|Litopenaeus
53872320|171508276|Litopenaeus
53872321|171508277|Litopenaeus
53872322|171508278|Litopenaeus
53872327|171508975|Litopenaeus
53872330|171508978|Litopenaeus
53872331|171508979|Litopenaeus
53872332|171508980|Litopenaeus
53872333|171508981|Litopenaeus
53872337|171508985|Litopenaeus
53872338|171508986|Litopenaeus
53872341|171509681|Litopenaeus
53872342|171509682|Litopenaeus
53872343|171509683|Litopenaeus
53872348|171509688|Litopenaeus
53872349|171509689|Litopenaeus
53872350|171509690|Litopenaeus
53872353|171509693|Litopenaeus
53872354|171509694|Litopenaeus
53872355|171510387|Litopenaeus
53872357|171510389|Litopenaeus
53872358|171510390|Litopenaeus
53872359|171510391|Litopenaeus
53872364|171510396|Litopenaeus
53872368|171510400|Litopenaeus
53872369|171510401|Litopenaeus
53872371|171511095|Litopenaeus
53872373|171511097|Litopenaeus
53872375|171511099|Litopenaeus
53872376|171511100|Litopenaeus
53872377|171511101|Litopenaeus
53872380|171511104|Litopenaeus
53872385|171511806|Litopenaeus
53872386|171511807|Litopenaeus
53872387|171511808|Litopenaeus
53872389|171511810|Litopenaeus
53872394|171511815|Litopenaeus
53872395|171511816|Litopenaeus
53872396|171511817|Litopenaeus
53872397|171511818|Litopenaeus
53872398|171511819|Litopenaeus
53872399|171511820|Litopenaeus
53872400|171512518|Litopenaeus
53872401|171512519|Litopenaeus
53872402|171512520|Litopenaeus
53872403|171512521|Litopenaeus
53872404|171512522|Litopenaeus
53872407|171512525|Litopenaeus
53872409|171512527|Litopenaeus
53872413|171512531|Litopenaeus
53872415|171513230|Litopenaeus
53872416|171513231|Litopenaeus
53872424|171513239|Litopenaeus
53872425|171513240|Litopenaeus
53872429|171513244|Litopenaeus
53872434|171554005|Litopenaeus
53872436|171554007|Litopenaeus
53872437|171554008|Litopenaeus
53872438|171554009|Litopenaeus
53872441|171554012|Litopenaeus
53872442|171554013|Litopenaeus
53872445|171554933|Litopenaeus
53872446|171554934|Litopenaeus
53872449|171554937|Litopenaeus
53872450|171554938|Litopenaeus
53872451|171554939|Litopenaeus
53872452|171554940|Litopenaeus
53872454|171554942|Litopenaeus
53872457|171554945|Litopenaeus
53872458|171554946|Litopenaeus
53872463|171555868|Litopenaeus
53872464|171555869|Litopenaeus
53872465|171555870|Litopenaeus
53872466|171555871|Litopenaeus
53872471|171555876|Litopenaeus
53872472|171555877|Litopenaeus
53872473|171555878|Litopenaeus
53872477|171556799|Litopenaeus
53872480|171556802|Litopenaeus
53872481|171556803|Litopenaeus
53872482|171556804|Litopenaeus
53872484|171556806|Litopenaeus
53872485|171556807|Litopenaeus
53872486|171556808|Litopenaeus
53872487|171556809|Litopenaeus
53872488|171556810|Litopenaeus
53872491|171557730|Litopenaeus
53872492|171557731|Litopenaeus
53872496|171557735|Litopenaeus
53872497|171557736|Litopenaeus
53872504|171557743|Litopenaeus
53872505|171558654|Litopenaeus
53872506|171558655|Litopenaeus
53872507|171558656|Litopenaeus
53872508|171558657|Litopenaeus
53872509|171558658|Litopenaeus
53872510|171558659|Litopenaeus
53872511|171558660|Litopenaeus
53872512|171558661|Litopenaeus
53872513|171558662|Litopenaeus
53872514|171558663|Litopenaeus
53872519|171558668|Litopenaeus
53872520|171559586|Litopenaeus
53872521|171559587|Litopenaeus
53872522|171559588|Litopenaeus
53872523|171559589|Litopenaeus
53872524|171559590|Litopenaeus
53872525|171559591|Litopenaeus
53872526|171559592|Litopenaeus
53872530|171559596|Litopenaeus
53872535|171560518|Litopenaeus
53872536|171560519|Litopenaeus
53872538|171560521|Litopenaeus
53872539|171560522|Litopenaeus
53872543|171560526|Litopenaeus
53872544|171560527|Litopenaeus
53872545|171560528|Litopenaeus
53872550|171625078|Litopenaeus
53872551|171625079|Litopenaeus
53872552|171625080|Litopenaeus
53872553|171625081|Litopenaeus
53872554|171625082|Litopenaeus
53872555|171625083|Litopenaeus
53872556|171625084|Litopenaeus
53872557|171625085|Litopenaeus
53872558|171625086|Litopenaeus
53872559|171625087|Litopenaeus
53872560|171625088|Litopenaeus
53872561|171625089|Litopenaeus
53872562|171625090|Litopenaeus
53872563|171625091|Litopenaeus
53872567|171625935|Litopenaeus
53872568|171625936|Litopenaeus
53872569|171625937|Litopenaeus
53872570|171625938|Litopenaeus
53872571|171625939|Litopenaeus
53872572|171625940|Litopenaeus
53872573|171625941|Litopenaeus
53872575|171625943|Litopenaeus
53872576|171625944|Litopenaeus
53872577|171625945|Litopenaeus
53872578|171625946|Litopenaeus
53872580|171626800|Litopenaeus
53872581|171626801|Litopenaeus
53872582|171626802|Litopenaeus
53872583|171626803|Litopenaeus
53872588|171626808|Litopenaeus
53872589|171626809|Litopenaeus
53872594|171626814|Litopenaeus
53872595|171627660|Litopenaeus
53872596|171627661|Litopenaeus
53872597|171627662|Litopenaeus
53872598|171627663|Litopenaeus
53872599|171627664|Litopenaeus
53872600|171627665|Litopenaeus
53872601|171627666|Litopenaeus
53872602|171627667|Litopenaeus
53872603|171627668|Litopenaeus
53872606|171627671|Litopenaeus
53872607|171627672|Litopenaeus
53872608|171627673|Litopenaeus
53872609|171627674|Litopenaeus
53872611|171628514|Litopenaeus
53872612|171628515|Litopenaeus
53872613|171628516|Litopenaeus
53872614|171628517|Litopenaeus
53872615|171628518|Litopenaeus
53872616|171628519|Litopenaeus
53872617|171628520|Litopenaeus
53872618|171628521|Litopenaeus
53872619|171628522|Litopenaeus
53872622|171628525|Litopenaeus
53872623|171628526|Litopenaeus
53872626|171629374|Litopenaeus
53872627|171629375|Litopenaeus
53872638|171629386|Litopenaeus
53872640|171630233|Litopenaeus
53872641|171630234|Litopenaeus
53872642|171630235|Litopenaeus
53872645|171630238|Litopenaeus
53872646|171630239|Litopenaeus
53872649|171630242|Litopenaeus
53872650|171630243|Litopenaeus
53872656|171631104|Litopenaeus
53872657|171631105|Litopenaeus
53872658|171631106|Litopenaeus
53872659|171631107|Litopenaeus
53872660|171631108|Litopenaeus
53872661|171631109|Litopenaeus
53872662|171631110|Litopenaeus
53872663|171631111|Litopenaeus
53872666|171631114|Litopenaeus
53872667|171631115|Litopenaeus
53872669|171631117|Litopenaeus
53872675|171480848|Litopenaeus
53872678|171480851|Litopenaeus
53872682|171480855|Litopenaeus
53872683|171480856|Litopenaeus
53872684|171480857|Litopenaeus
53872685|171481968|Litopenaeus
53872686|171481969|Litopenaeus
53872687|171481970|Litopenaeus
53872688|171481971|Litopenaeus
53872689|171481972|Litopenaeus
53872692|171481975|Litopenaeus
53872694|171481977|Litopenaeus
53872696|171481979|Litopenaeus
53872698|171481981|Litopenaeus
53872699|171481982|Litopenaeus
53872700|171483098|Litopenaeus
53872701|171483099|Litopenaeus
53872702|171483100|Litopenaeus
53872705|171483103|Litopenaeus
53872707|171483105|Litopenaeus
53872708|171483106|Litopenaeus
53872710|171483108|Litopenaeus
53872711|171483109|Litopenaeus
53872712|171483110|Litopenaeus
53872714|171483112|Litopenaeus
53872716|171484229|Litopenaeus
53872717|171484230|Litopenaeus
53872718|171484231|Litopenaeus
53872719|171484232|Litopenaeus
53872720|171484233|Litopenaeus
53872721|171484234|Litopenaeus
53872722|171484235|Litopenaeus
53872723|171484236|Litopenaeus
53872724|171484237|Litopenaeus
53872726|171484239|Litopenaeus
53872727|171484240|Litopenaeus
53872728|171484241|Litopenaeus
53872731|171485354|Litopenaeus
53872732|171485355|Litopenaeus
53872735|171485358|Litopenaeus
53872736|171485359|Litopenaeus
53872737|171485360|Litopenaeus
53872738|171485361|Litopenaeus
53872741|171485364|Litopenaeus
53872742|171485365|Litopenaeus
53872751|171486473|Litopenaeus
53872752|171486474|Litopenaeus
53872753|171486475|Litopenaeus
53872754|171486476|Litopenaeus
53872759|171486481|Litopenaeus
53872760|171487588|Litopenaeus
53872761|171487589|Litopenaeus
53872762|171487590|Litopenaeus
53872763|171487591|Litopenaeus
53872764|171487592|Litopenaeus
53872765|171487593|Litopenaeus
53872766|171487594|Litopenaeus
53872767|171487595|Litopenaeus
53872768|171487596|Litopenaeus
53872769|171487597|Litopenaeus
53872770|171487598|Litopenaeus
53872771|171487599|Litopenaeus
53872772|171487600|Litopenaeus
53872773|171487601|Litopenaeus
53872774|171487602|Litopenaeus
53872776|171561208|Litopenaeus
53872780|171561212|Litopenaeus
53872781|171561213|Litopenaeus
53872782|171561214|Litopenaeus
53872783|171561215|Litopenaeus
53872786|171561218|Litopenaeus
53872787|171561219|Litopenaeus
53872788|171561220|Litopenaeus
53872789|171561221|Litopenaeus
53872793|171561899|Litopenaeus
53872795|171561901|Litopenaeus
53872796|171561902|Litopenaeus
53872797|171561903|Litopenaeus
53872798|171561904|Litopenaeus
53872799|171561905|Litopenaeus
53872800|171561906|Litopenaeus
53872801|171561907|Litopenaeus
53872802|171561908|Litopenaeus
53872803|171561909|Litopenaeus
53872806|171562586|Litopenaeus
53872807|171562587|Litopenaeus
53872808|171562588|Litopenaeus
53872809|171562589|Litopenaeus
53872810|171562590|Litopenaeus
53872811|171562591|Litopenaeus
53872812|171562592|Litopenaeus
53872813|171562593|Litopenaeus
53872816|171562596|Litopenaeus
53872817|171562597|Litopenaeus
53872818|171562598|Litopenaeus
53872821|171563275|Litopenaeus
53872822|171563276|Litopenaeus
53872824|171563278|Litopenaeus
53872825|171563279|Litopenaeus
53872826|171563280|Litopenaeus
53872831|171563285|Litopenaeus
53872832|171563286|Litopenaeus
53872834|171563288|Litopenaeus
53872835|171563968|Litopenaeus
53872836|171563969|Litopenaeus
53872837|171563970|Litopenaeus
53872838|171563971|Litopenaeus
53872840|171563973|Litopenaeus
53872842|171563975|Litopenaeus
53872845|171563978|Litopenaeus
53872846|171563979|Litopenaeus
53872847|171563980|Litopenaeus
53872850|171564672|Litopenaeus
53872851|171564673|Litopenaeus
53872852|171564674|Litopenaeus
53872853|171564675|Litopenaeus
53872855|171564677|Litopenaeus
53872859|171564681|Litopenaeus
53872862|171564684|Litopenaeus
53872863|171564685|Litopenaeus
53872864|171564686|Litopenaeus
53872865|171565380|Litopenaeus
53872866|171565381|Litopenaeus
53872867|171565382|Litopenaeus
53872868|171565383|Litopenaeus
53872876|171565391|Litopenaeus
53872877|171565392|Litopenaeus
53872880|171566088|Litopenaeus
53872881|171566089|Litopenaeus
53872884|171566092|Litopenaeus
53872885|171566093|Litopenaeus
53872886|171566094|Litopenaeus
53872888|171566096|Litopenaeus
53872890|171566098|Litopenaeus
53872891|171566099|Litopenaeus
53872892|171566100|Litopenaeus
53872894|171566102|Litopenaeus
53872898|171604551|Litopenaeus
53872899|171604552|Litopenaeus
53872900|171604553|Litopenaeus
53872901|171604554|Litopenaeus
53872902|171604555|Litopenaeus
53872904|171604557|Litopenaeus
53872905|171604558|Litopenaeus
53872906|171604559|Litopenaeus
53872907|171604560|Litopenaeus
53872908|171604561|Litopenaeus
53872911|171605281|Litopenaeus
53872912|171605282|Litopenaeus
53872913|171605283|Litopenaeus
53872914|171605284|Litopenaeus
53872917|171605287|Litopenaeus
53872918|171605288|Litopenaeus
53872919|171605289|Litopenaeus
53872920|171605290|Litopenaeus
53872921|171605291|Litopenaeus
53872925|171606012|Litopenaeus
53872926|171606013|Litopenaeus
53872927|171606014|Litopenaeus
53872928|171606015|Litopenaeus
53872929|171606016|Litopenaeus
53872931|171606018|Litopenaeus
53872934|171606021|Litopenaeus
53872935|171606022|Litopenaeus
53872936|171606023|Litopenaeus
53872937|171606024|Litopenaeus
53872938|171606025|Litopenaeus
53872942|171606746|Litopenaeus
53872944|171606748|Litopenaeus
53872947|171606751|Litopenaeus
53872948|171606752|Litopenaeus
53872951|171606755|Litopenaeus
53872953|171606757|Litopenaeus
53872954|171606758|Litopenaeus
53872955|171607476|Litopenaeus
53872959|171607480|Litopenaeus
53872960|171607481|Litopenaeus
53872961|171607482|Litopenaeus
53872962|171607483|Litopenaeus
53872964|171607485|Litopenaeus
53872965|171607486|Litopenaeus
53872966|171607487|Litopenaeus
53872968|171607489|Litopenaeus
53872971|171608209|Litopenaeus
53872972|171608210|Litopenaeus
53872975|171608213|Litopenaeus
53872976|171608214|Litopenaeus
53872978|171608216|Litopenaeus
53872979|171608217|Litopenaeus
53872980|171608218|Litopenaeus
53872983|171608221|Litopenaeus
53872986|171608941|Litopenaeus
53872987|171608942|Litopenaeus
53872988|171608943|Litopenaeus
53872989|171608944|Litopenaeus
53872993|171608948|Litopenaeus
53872994|171608949|Litopenaeus
53872995|171608950|Litopenaeus
53872996|171608951|Litopenaeus
53872997|171608952|Litopenaeus
53872998|171608953|Litopenaeus
53873000|171609680|Litopenaeus
53873004|171609684|Litopenaeus
53873005|171609685|Litopenaeus
53873006|171609686|Litopenaeus
53873007|171609687|Litopenaeus
53873008|171609688|Litopenaeus
53873009|171609689|Litopenaeus
53873011|171609691|Litopenaeus
53873012|171609692|Litopenaeus
53873013|171609693|Litopenaeus
53873015|171658494|Litopenaeus
53873016|171658495|Litopenaeus
53873018|171658497|Litopenaeus
53873020|171658499|Litopenaeus
53873021|171658500|Litopenaeus
53873022|171658501|Litopenaeus
53873024|171658503|Litopenaeus
53873025|171658504|Litopenaeus
53873026|171658505|Litopenaeus
53873030|171659528|Litopenaeus
53873031|171659529|Litopenaeus
53873032|171659530|Litopenaeus
53873033|171659531|Litopenaeus
53873038|171659536|Litopenaeus
53873043|171659541|Litopenaeus
53873044|171659542|Litopenaeus
53873045|171660562|Litopenaeus
53873046|171660563|Litopenaeus
53873047|171660564|Litopenaeus
53873048|171660565|Litopenaeus
53873049|171660566|Litopenaeus
53873051|171660568|Litopenaeus
53873052|171660569|Litopenaeus
53873053|171660570|Litopenaeus
53873055|171660572|Litopenaeus
53873056|171660573|Litopenaeus
53873057|171660574|Litopenaeus
53873058|171660575|Litopenaeus
53873059|171660576|Litopenaeus
53873060|171661589|Litopenaeus
53873062|171661591|Litopenaeus
53873064|171661593|Litopenaeus
53873065|171661594|Litopenaeus
53873066|171661595|Litopenaeus
53873067|171661596|Litopenaeus
53873069|171661598|Litopenaeus
53873070|171661599|Litopenaeus
53873071|171661600|Litopenaeus
53873072|171661601|Litopenaeus
53873073|171661602|Litopenaeus
53873074|171661603|Litopenaeus
53873075|171662621|Litopenaeus
53873076|171662622|Litopenaeus
53873077|171662623|Litopenaeus
53873081|171662627|Litopenaeus
53873082|171662628|Litopenaeus
53873083|171662629|Litopenaeus
53873087|171662633|Litopenaeus
53873094|171663662|Litopenaeus
53873095|171663663|Litopenaeus
53873096|171663664|Litopenaeus
53873097|171663665|Litopenaeus
53873106|171664705|Litopenaeus
53873107|171664706|Litopenaeus
53873108|171664707|Litopenaeus
53873109|171664708|Litopenaeus
53873110|171664709|Litopenaeus
53873111|171664710|Litopenaeus
53873113|171664712|Litopenaeus
53873116|171664715|Litopenaeus
53873117|171664716|Litopenaeus
53873118|171664717|Litopenaeus
53873120|171665750|Litopenaeus
53873121|171665751|Litopenaeus
53873122|171665752|Litopenaeus
53873124|171665754|Litopenaeus
53873125|171665755|Litopenaeus
53873126|171665756|Litopenaeus
53873127|171665757|Litopenaeus
53873128|171665758|Litopenaeus
53873129|171665759|Litopenaeus
53873130|171665760|Litopenaeus
53873131|171665761|Litopenaeus
53873132|171665762|Litopenaeus
53873133|171665763|Litopenaeus
53873134|171665764|Litopenaeus
53873135|171522586|Litopenaeus
53873136|171522587|Litopenaeus
53873145|171522596|Litopenaeus
53873148|171522599|Litopenaeus
53873149|171522600|Litopenaeus
53873153|171523128|Litopenaeus
53873154|171523129|Litopenaeus
53873156|171523131|Litopenaeus
53873157|171523132|Litopenaeus
53873162|171523137|Litopenaeus
53873163|171523138|Litopenaeus
53873165|171523669|Litopenaeus
53873166|171523670|Litopenaeus
53873167|171523671|Litopenaeus
53873169|171523673|Litopenaeus
53873170|171523674|Litopenaeus
53873171|171523675|Litopenaeus
53873175|171523679|Litopenaeus
53873176|171523680|Litopenaeus
53873177|171523681|Litopenaeus
53873179|171523683|Litopenaeus
53873180|171524206|Litopenaeus
53873181|171524207|Litopenaeus
53873183|171524209|Litopenaeus
53873185|171524211|Litopenaeus
53873187|171524213|Litopenaeus
53873190|171524216|Litopenaeus
53873193|171524219|Litopenaeus
53873194|171524220|Litopenaeus
53873195|171524750|Litopenaeus
53873196|171524751|Litopenaeus
53873200|171524755|Litopenaeus
53873201|171524756|Litopenaeus
53873202|171524757|Litopenaeus
53873203|171524758|Litopenaeus
53873204|171524759|Litopenaeus
53873205|171524760|Litopenaeus
53873207|171524762|Litopenaeus
53873209|171524764|Litopenaeus
53873210|171525294|Litopenaeus
53873211|171525295|Litopenaeus
53873213|171525297|Litopenaeus
53873214|171525298|Litopenaeus
53873216|171525300|Litopenaeus
53873217|171525301|Litopenaeus
53873218|171525302|Litopenaeus
53873219|171525303|Litopenaeus
53873224|171525308|Litopenaeus
53873225|171525836|Litopenaeus
53873226|171525837|Litopenaeus
53873227|171525838|Litopenaeus
53873228|171525839|Litopenaeus
53873229|171525840|Litopenaeus
53873234|171525845|Litopenaeus
53873235|171525846|Litopenaeus
53873240|171526380|Litopenaeus
53873241|171526381|Litopenaeus
53873242|171526382|Litopenaeus
53873243|171526383|Litopenaeus
53873245|171526385|Litopenaeus
53873246|171526386|Litopenaeus
53873247|171526387|Litopenaeus
53873248|171526388|Litopenaeus
53873249|171526389|Litopenaeus
53873250|171526390|Litopenaeus
53873251|171526391|Litopenaeus
53873252|171526392|Litopenaeus
53873257|171580356|Litopenaeus
53873259|171580358|Litopenaeus
53873260|171580359|Litopenaeus
53873261|171580360|Litopenaeus
53873263|171580362|Litopenaeus
53873264|171580363|Litopenaeus
53873265|171580364|Litopenaeus
53873266|171580365|Litopenaeus
53873268|171580367|Litopenaeus
53873269|171580368|Litopenaeus
53873270|171581288|Litopenaeus
53873271|171581289|Litopenaeus
53873273|171581291|Litopenaeus
53873275|171581293|Litopenaeus
53873276|171581294|Litopenaeus
53873277|171581295|Litopenaeus
53873279|171581297|Litopenaeus
53873280|171581298|Litopenaeus
53873281|171581299|Litopenaeus
53873282|171581300|Litopenaeus
53873283|171581301|Litopenaeus
53873284|171581302|Litopenaeus
53873287|171582219|Litopenaeus
53873288|171582220|Litopenaeus
53873289|171582221|Litopenaeus
53873290|171582222|Litopenaeus
53873292|171582224|Litopenaeus
53873294|171582226|Litopenaeus
53873298|171582230|Litopenaeus
53873299|171582231|Litopenaeus
53873300|171583132|Litopenaeus
53873301|171583133|Litopenaeus
53873302|171583134|Litopenaeus
53873303|171583135|Litopenaeus
53873305|171583137|Litopenaeus
53873306|171583138|Litopenaeus
53873307|171583139|Litopenaeus
53873309|171583141|Litopenaeus
53873311|171583143|Litopenaeus
53873312|171583144|Litopenaeus
53873313|171583145|Litopenaeus
53873314|171583146|Litopenaeus
53873317|171584042|Litopenaeus
53873322|171584047|Litopenaeus
53873323|171584048|Litopenaeus
53873332|171584957|Litopenaeus
53873333|171584958|Litopenaeus
53873334|171584959|Litopenaeus
53873340|171584965|Litopenaeus
53873341|171584966|Litopenaeus
53873342|171584967|Litopenaeus
53873343|171584968|Litopenaeus
53873344|171584969|Litopenaeus
53873345|171585870|Litopenaeus
53873346|171585871|Litopenaeus
53873347|171585872|Litopenaeus
53873353|171585878|Litopenaeus
53873354|171585879|Litopenaeus
53873355|171585880|Litopenaeus
53873358|171585883|Litopenaeus
53873362|171586768|Litopenaeus
53873363|171586769|Litopenaeus
53873368|171586774|Litopenaeus
53873369|171586775|Litopenaeus
53873371|171586777|Litopenaeus
53873372|171586778|Litopenaeus
53873375|171617909|Litopenaeus
53873378|171617912|Litopenaeus
53873379|171617913|Litopenaeus
53873380|171617914|Litopenaeus
53873381|171617915|Litopenaeus
53873383|171617917|Litopenaeus
53873385|171617919|Litopenaeus
53873386|171617920|Litopenaeus
53873389|171617923|Litopenaeus
53873390|171618818|Litopenaeus
53873391|171618819|Litopenaeus
53873392|171618820|Litopenaeus
53873396|171618824|Litopenaeus
53873397|171618825|Litopenaeus
53873398|171618826|Litopenaeus
53873401|171618829|Litopenaeus
53873402|171618830|Litopenaeus
53873404|171618832|Litopenaeus
53873405|171619720|Litopenaeus
53873406|171619721|Litopenaeus
53873407|171619722|Litopenaeus
53873408|171619723|Litopenaeus
53873409|171619724|Litopenaeus
53873410|171619725|Litopenaeus
53873413|171619728|Litopenaeus
53873414|171619729|Litopenaeus
53873415|171619730|Litopenaeus
53873416|171619731|Litopenaeus
53873421|171620623|Litopenaeus
53873422|171620624|Litopenaeus
53873423|171620625|Litopenaeus
53873426|171620628|Litopenaeus
53873427|171620629|Litopenaeus
53873428|171620630|Litopenaeus
53873429|171620631|Litopenaeus
53873430|171620632|Litopenaeus
53873431|171620633|Litopenaeus
53873432|171620634|Litopenaeus
53873433|171620635|Litopenaeus
53873437|171621526|Litopenaeus
53873438|171621527|Litopenaeus
53873439|171621528|Litopenaeus
53873443|171621532|Litopenaeus
53873444|171621533|Litopenaeus
53873445|171621534|Litopenaeus
53873446|171621535|Litopenaeus
53873447|171621536|Litopenaeus
53873448|171621537|Litopenaeus
53873449|171621538|Litopenaeus
53873450|171622426|Litopenaeus
53873451|171622427|Litopenaeus
53873452|171622428|Litopenaeus
53873458|171622434|Litopenaeus
53873460|171622436|Litopenaeus
53873461|171622437|Litopenaeus
53873462|171622438|Litopenaeus
53873463|171622439|Litopenaeus
53873464|171622440|Litopenaeus
53873465|171623335|Litopenaeus
53873466|171623336|Litopenaeus
53873467|171623337|Litopenaeus
53873468|171623338|Litopenaeus
53873469|171623339|Litopenaeus
53873470|171623340|Litopenaeus
53873472|171623342|Litopenaeus
53873476|171623346|Litopenaeus
53873477|171623347|Litopenaeus
53873478|171623348|Litopenaeus
53873479|171623349|Litopenaeus
53873480|171624237|Litopenaeus
53873481|171624238|Litopenaeus
53873485|171624242|Litopenaeus
53873486|171624243|Litopenaeus
53873487|171624244|Litopenaeus
53873488|171624245|Litopenaeus
53873489|171624246|Litopenaeus
53873490|171624247|Litopenaeus
53873494|171624251|Litopenaeus
53873498|171480875|Litopenaeus
53873503|171480880|Litopenaeus
53873504|171480881|Litopenaeus
53873506|171480883|Litopenaeus
53873507|171480884|Litopenaeus
53873508|171480885|Litopenaeus
53873509|171480886|Litopenaeus
53873510|171481997|Litopenaeus
53873511|171481998|Litopenaeus
53873512|171481999|Litopenaeus
53873513|171482000|Litopenaeus
53873514|171482001|Litopenaeus
53873516|171482003|Litopenaeus
53873517|171482004|Litopenaeus
53873518|171482005|Litopenaeus
53873519|171482006|Litopenaeus
53873520|171482007|Litopenaeus
53873521|171482008|Litopenaeus
53873523|171482010|Litopenaeus
53873524|171482011|Litopenaeus
53873525|171483127|Litopenaeus
53873529|171483131|Litopenaeus
53873530|171483132|Litopenaeus
53873531|171483133|Litopenaeus
53873532|171483134|Litopenaeus
53873533|171483135|Litopenaeus
53873534|171483136|Litopenaeus
53873535|171483137|Litopenaeus
53873538|171483140|Litopenaeus
53873539|171483141|Litopenaeus
53873540|171484257|Litopenaeus
53873541|171484258|Litopenaeus
53873542|171484259|Litopenaeus
53873543|171484260|Litopenaeus
53873545|171484262|Litopenaeus
53873546|171484263|Litopenaeus
53873547|171484264|Litopenaeus
53873551|171484268|Litopenaeus
53873552|171484269|Litopenaeus
53873553|171484270|Litopenaeus
53873554|171484271|Litopenaeus
53873555|171485382|Litopenaeus
53873558|171485385|Litopenaeus
53873559|171485386|Litopenaeus
53873560|171485387|Litopenaeus
53873561|171485388|Litopenaeus
53873562|171485389|Litopenaeus
53873563|171485390|Litopenaeus
53873564|171485391|Litopenaeus
53873565|171485392|Litopenaeus
53873567|171485394|Litopenaeus
53873568|171485395|Litopenaeus
53873576|171486502|Litopenaeus
53873577|171486503|Litopenaeus
53873578|171486504|Litopenaeus
53873581|171486507|Litopenaeus
53873584|171486510|Litopenaeus
53873585|171487617|Litopenaeus
53873588|171487620|Litopenaeus
53873591|171487623|Litopenaeus
53873592|171487624|Litopenaeus
53873593|171487625|Litopenaeus
53873595|171487627|Litopenaeus
53873596|171487628|Litopenaeus
53873597|171487629|Litopenaeus
53873601|171542535|Litopenaeus
53873602|171542536|Litopenaeus
53873603|171542537|Litopenaeus
53873604|171542538|Litopenaeus
53873607|171542541|Litopenaeus
53873608|171542542|Litopenaeus
53873611|171542545|Litopenaeus
53873612|171542546|Litopenaeus
53873613|171542547|Litopenaeus
53873614|171542548|Litopenaeus
53873615|171543221|Litopenaeus
53873616|171543222|Litopenaeus
53873617|171543223|Litopenaeus
53873618|171543224|Litopenaeus
53873621|171543227|Litopenaeus
53873626|171543232|Litopenaeus
53873629|171543235|Litopenaeus
53873633|171544011|Litopenaeus
53873634|171544012|Litopenaeus
53873635|171544013|Litopenaeus
53873636|171544014|Litopenaeus
53873641|171544019|Litopenaeus
53873642|171544020|Litopenaeus
53873643|171544021|Litopenaeus
53873644|171544022|Litopenaeus
53873645|171544687|Litopenaeus
53873652|171544694|Litopenaeus
53873654|171544696|Litopenaeus
53873655|171544697|Litopenaeus
53873656|171544698|Litopenaeus
53873657|171544699|Litopenaeus
53873658|171544700|Litopenaeus
53873661|171545389|Litopenaeus
53873662|171545390|Litopenaeus
53873663|171545391|Litopenaeus
53873664|171545392|Litopenaeus
53873667|171545395|Litopenaeus
53873668|171545396|Litopenaeus
53873669|171545397|Litopenaeus
53873670|171545398|Litopenaeus
53873671|171545399|Litopenaeus
53873673|171545401|Litopenaeus
53873674|171545402|Litopenaeus
53873675|171546109|Litopenaeus
53873677|171546111|Litopenaeus
53873678|171546112|Litopenaeus
53873679|171546113|Litopenaeus
53873680|171546114|Litopenaeus
53873681|171546115|Litopenaeus
53873682|171546116|Litopenaeus
53873683|171546117|Litopenaeus
53873685|171546119|Litopenaeus
53873686|171546120|Litopenaeus
53873687|171546121|Litopenaeus
53873691|171546780|Litopenaeus
53873694|171546783|Litopenaeus
53873696|171546785|Litopenaeus
53873697|171546786|Litopenaeus
53873699|171546788|Litopenaeus
53873700|171546789|Litopenaeus
53873701|171546790|Litopenaeus
53873702|171546791|Litopenaeus
53873704|171546793|Litopenaeus
53873705|171547454|Litopenaeus
53873706|171547455|Litopenaeus
53873707|171547456|Litopenaeus
53873708|171547457|Litopenaeus
53873709|171547458|Litopenaeus
53873710|171547459|Litopenaeus
53873712|171547461|Litopenaeus
53873713|171547462|Litopenaeus
53873714|171547463|Litopenaeus
53873715|171547464|Litopenaeus
53873716|171547465|Litopenaeus
53873718|171547467|Litopenaeus
53873720|171599073|Litopenaeus
53873721|171599074|Litopenaeus
53873722|171599075|Litopenaeus
53873724|171599077|Litopenaeus
53873725|171599078|Litopenaeus
53873726|171599079|Litopenaeus
53873729|171599082|Litopenaeus
53873730|171599083|Litopenaeus
53873731|171599084|Litopenaeus
53873732|171599085|Litopenaeus
53873733|171599086|Litopenaeus
53873734|171599087|Litopenaeus
53873735|171599753|Litopenaeus
53873736|171599754|Litopenaeus
53873737|171599755|Litopenaeus
53873739|171599757|Litopenaeus
53873740|171599758|Litopenaeus
53873741|171599759|Litopenaeus
53873743|171599761|Litopenaeus
53873745|171599763|Litopenaeus
53873746|171599764|Litopenaeus
53873748|171599766|Litopenaeus
53873749|171599767|Litopenaeus
53873750|171600433|Litopenaeus
53873752|171600435|Litopenaeus
53873753|171600436|Litopenaeus
53873754|171600437|Litopenaeus
53873757|171600440|Litopenaeus
53873758|171600441|Litopenaeus
53873760|171600443|Litopenaeus
53873764|171600447|Litopenaeus
53873765|171601113|Litopenaeus
53873766|171601114|Litopenaeus
53873767|171601115|Litopenaeus
53873772|171601120|Litopenaeus
53873773|171601121|Litopenaeus
53873774|171601122|Litopenaeus
53873775|171601123|Litopenaeus
53873776|171601124|Litopenaeus
53873777|171601125|Litopenaeus
53873778|171601126|Litopenaeus
53873779|171601127|Litopenaeus
53873780|171601793|Litopenaeus
53873783|171601796|Litopenaeus
53873784|171601797|Litopenaeus
53873785|171601798|Litopenaeus
53873787|171601800|Litopenaeus
53873788|171601801|Litopenaeus
53873789|171601802|Litopenaeus
53873790|171601803|Litopenaeus
53873791|171601804|Litopenaeus
53873794|171601807|Litopenaeus
53873799|171602484|Litopenaeus
53873800|171602485|Litopenaeus
53873801|171602486|Litopenaeus
53873802|171602487|Litopenaeus
53873804|171602489|Litopenaeus
53873807|171602492|Litopenaeus
53873808|171602493|Litopenaeus
53873809|171602494|Litopenaeus
53873810|171603155|Litopenaeus
53873811|171603156|Litopenaeus
53873812|171603157|Litopenaeus
53873813|171603158|Litopenaeus
53873814|171603159|Litopenaeus
53873815|171603160|Litopenaeus
53873817|171603162|Litopenaeus
53873820|171603165|Litopenaeus
53873821|171603166|Litopenaeus
53873822|171603167|Litopenaeus
53873823|171603168|Litopenaeus
53873824|171603169|Litopenaeus
53873825|171603830|Litopenaeus
53873827|171603832|Litopenaeus
53873828|171603833|Litopenaeus
53873829|171603834|Litopenaeus
53873830|171603835|Litopenaeus
53873831|171603836|Litopenaeus
53873833|171603838|Litopenaeus
53873834|171603839|Litopenaeus
53873837|171603842|Litopenaeus
53873838|171603843|Litopenaeus
53873840|171658523|Litopenaeus
53873843|171658526|Litopenaeus
53873844|171658527|Litopenaeus
53873845|171658528|Litopenaeus
53873847|171658530|Litopenaeus
53873848|171658531|Litopenaeus
53873849|171658532|Litopenaeus
53873850|171658533|Litopenaeus
53873851|171658534|Litopenaeus
53873853|171658536|Litopenaeus
53873854|171658537|Litopenaeus
53873855|171659557|Litopenaeus
53873856|171659558|Litopenaeus
53873857|171659559|Litopenaeus
53873858|171659560|Litopenaeus
53873859|171659561|Litopenaeus
53873860|171659562|Litopenaeus
53873861|171659563|Litopenaeus
53873863|171659565|Litopenaeus
53873864|171659566|Litopenaeus
53873868|171659570|Litopenaeus
53873871|171660592|Litopenaeus
53873872|171660593|Litopenaeus
53873874|171660595|Litopenaeus
53873876|171660597|Litopenaeus
53873877|171660598|Litopenaeus
53873878|171660599|Litopenaeus
53873879|171660600|Litopenaeus
53873880|171660601|Litopenaeus
53873881|171660602|Litopenaeus
53873882|171660603|Litopenaeus
53873883|171660604|Litopenaeus
53873884|171660605|Litopenaeus
53873885|171661618|Litopenaeus
53873887|171661620|Litopenaeus
53873888|171661621|Litopenaeus
53873889|171661622|Litopenaeus
53873890|171661623|Litopenaeus
53873891|171661624|Litopenaeus
53873892|171661625|Litopenaeus
53873893|171661626|Litopenaeus
53873897|171661630|Litopenaeus
53873899|171661632|Litopenaeus
53873900|171662650|Litopenaeus
53873901|171662651|Litopenaeus
53873902|171662652|Litopenaeus
53873903|171662653|Litopenaeus
53873906|171662656|Litopenaeus
53873907|171662657|Litopenaeus
53873908|171662658|Litopenaeus
53873909|171662659|Litopenaeus
53873911|171662661|Litopenaeus
53873912|171662662|Litopenaeus
53873913|171662663|Litopenaeus
53873914|171662664|Litopenaeus
53873915|171663687|Litopenaeus
53873918|171663690|Litopenaeus
53873919|171663691|Litopenaeus
53873923|171663695|Litopenaeus
53873924|171663696|Litopenaeus
53873925|171663697|Litopenaeus
53873926|171663698|Litopenaeus
53873928|171663700|Litopenaeus
53873929|171663701|Litopenaeus
53873931|171664734|Litopenaeus
53873932|171664735|Litopenaeus
53873933|171664736|Litopenaeus
53873934|171664737|Litopenaeus
53873937|171664740|Litopenaeus
53873938|171664741|Litopenaeus
53873940|171664743|Litopenaeus
53873941|171664744|Litopenaeus
53873942|171664745|Litopenaeus
53873946|171665780|Litopenaeus
53873947|171665781|Litopenaeus
53873948|171665782|Litopenaeus
53873950|171665784|Litopenaeus
53873951|171665785|Litopenaeus
53873952|171665786|Litopenaeus
53873955|171665789|Litopenaeus
53873956|171665790|Litopenaeus
53873959|171665793|Litopenaeus
53873960|171526825|Litopenaeus
53873963|171526828|Litopenaeus
53873964|171526829|Litopenaeus
53873966|171526831|Litopenaeus
53873967|171526832|Litopenaeus
53873968|171526833|Litopenaeus
53873970|171526835|Litopenaeus
53873972|171526837|Litopenaeus
53873973|171526838|Litopenaeus
53873974|171526839|Litopenaeus
53873975|171527276|Litopenaeus
53873976|171527277|Litopenaeus
53873980|171527281|Litopenaeus
53873983|171527284|Litopenaeus
53873984|171527285|Litopenaeus
53873985|171527286|Litopenaeus
53873989|171527290|Litopenaeus
53873990|171527736|Litopenaeus
53873991|171527737|Litopenaeus
53873993|171527739|Litopenaeus
53873994|171527740|Litopenaeus
53873995|171527741|Litopenaeus
53873997|171527743|Litopenaeus
53873998|171527744|Litopenaeus
53873999|171527745|Litopenaeus
53874001|171527747|Litopenaeus
53874002|171527748|Litopenaeus
53874003|171527749|Litopenaeus
53874004|171527750|Litopenaeus
53874005|171528196|Litopenaeus
53874006|171528197|Litopenaeus
53874007|171528198|Litopenaeus
53874015|171528206|Litopenaeus
53874016|171528207|Litopenaeus
53874018|171528209|Litopenaeus
53874023|171528659|Litopenaeus
53874024|171528660|Litopenaeus
53874027|171528663|Litopenaeus
53874028|171528664|Litopenaeus
53874030|171528666|Litopenaeus
53874032|171528668|Litopenaeus
53874033|171528669|Litopenaeus
53874035|171529116|Litopenaeus
53874036|171529117|Litopenaeus
53874037|171529118|Litopenaeus
53874039|171529120|Litopenaeus
53874040|171529121|Litopenaeus
53874041|171529122|Litopenaeus
53874042|171529123|Litopenaeus
53874043|171529124|Litopenaeus
53874046|171529127|Litopenaeus
53874049|171529130|Litopenaeus
53874050|171529576|Litopenaeus
53874055|171529581|Litopenaeus
53874056|171529582|Litopenaeus
53874057|171529583|Litopenaeus
53874058|171529584|Litopenaeus
53874059|171529585|Litopenaeus
53874060|171529586|Litopenaeus
53874061|171529587|Litopenaeus
53874062|171529588|Litopenaeus
53874063|171529589|Litopenaeus
53874064|171529590|Litopenaeus
53874065|171530036|Litopenaeus
53874066|171530037|Litopenaeus
53874067|171530038|Litopenaeus
53874068|171530039|Litopenaeus
53874073|171530044|Litopenaeus
53874074|171530045|Litopenaeus
53874075|171530046|Litopenaeus
53874076|171530047|Litopenaeus
53874077|171530048|Litopenaeus
53874078|171530049|Litopenaeus
53874079|171530050|Litopenaeus
53874080|171554016|Litopenaeus
53874084|171554020|Litopenaeus
53874085|171554021|Litopenaeus
53874086|171554022|Litopenaeus
53874088|171554024|Litopenaeus
53874089|171554025|Litopenaeus
53874090|171554026|Litopenaeus
53874091|171554027|Litopenaeus
53874096|171554949|Litopenaeus
53874097|171554950|Litopenaeus
53874098|171554951|Litopenaeus
53874101|171554954|Litopenaeus
53874104|171554957|Litopenaeus
53874105|171554958|Litopenaeus
53874109|171554962|Litopenaeus
53874110|171555880|Litopenaeus
53874111|171555881|Litopenaeus
53874113|171555883|Litopenaeus
53874116|171555886|Litopenaeus
53874117|171555887|Litopenaeus
53874118|171555888|Litopenaeus
53874120|171555890|Litopenaeus
53874121|171555891|Litopenaeus
53874123|171555893|Litopenaeus
53874124|171555894|Litopenaeus
53874125|171556812|Litopenaeus
53874127|171556814|Litopenaeus
53874129|171556816|Litopenaeus
53874130|171556817|Litopenaeus
53874131|171556818|Litopenaeus
53874132|171556819|Litopenaeus
53874139|171556826|Litopenaeus
53874140|171557744|Litopenaeus
53874141|171557745|Litopenaeus
53874142|171557746|Litopenaeus
53874143|171557747|Litopenaeus
53874144|171557748|Litopenaeus
53874145|171557749|Litopenaeus
53874146|171557750|Litopenaeus
53874147|171557751|Litopenaeus
53874148|171557752|Litopenaeus
53874149|171557753|Litopenaeus
53874150|171557754|Litopenaeus
53874151|171557755|Litopenaeus
53874152|171557756|Litopenaeus
53874153|171557757|Litopenaeus
53874154|171557758|Litopenaeus
53874155|171558669|Litopenaeus
53874157|171558671|Litopenaeus
53874158|171558672|Litopenaeus
53874159|171558673|Litopenaeus
53874160|171558674|Litopenaeus
53874161|171558675|Litopenaeus
53874166|171558680|Litopenaeus
53874167|171558681|Litopenaeus
53874168|171558682|Litopenaeus
53874169|171558683|Litopenaeus
53874170|171559601|Litopenaeus
53874171|171559602|Litopenaeus
53874173|171559604|Litopenaeus
53874174|171559605|Litopenaeus
53874175|171559606|Litopenaeus
53874180|171559611|Litopenaeus
53874181|171559612|Litopenaeus
53874186|171560534|Litopenaeus
53874187|171560535|Litopenaeus
53874190|171560538|Litopenaeus
53874193|171560541|Litopenaeus
53874194|171560542|Litopenaeus
53874195|171560543|Litopenaeus
53874196|171560544|Litopenaeus
53874199|171560547|Litopenaeus
53874200|171632062|Litopenaeus
53874201|171632063|Litopenaeus
53874204|171632066|Litopenaeus
53874205|171632067|Litopenaeus
53874207|171632069|Litopenaeus
53874210|171632072|Litopenaeus
53874211|171632073|Litopenaeus
53874218|171632982|Litopenaeus
53874219|171632983|Litopenaeus
53874221|171632985|Litopenaeus
53874222|171632986|Litopenaeus
53874223|171632987|Litopenaeus
53874225|171632989|Litopenaeus
53874226|171632990|Litopenaeus
53874233|171633899|Litopenaeus
53874234|171633900|Litopenaeus
53874236|171633902|Litopenaeus
53874239|171633905|Litopenaeus
53874240|171633906|Litopenaeus
53874241|171633907|Litopenaeus
53874242|171633908|Litopenaeus
53874248|171634816|Litopenaeus
53874249|171634817|Litopenaeus
53874250|171634818|Litopenaeus
53874253|171634821|Litopenaeus
53874254|171634822|Litopenaeus
53874255|171634823|Litopenaeus
53874256|171634824|Litopenaeus
53874257|171634825|Litopenaeus
53874258|171634826|Litopenaeus
53874261|171635738|Litopenaeus
53874262|171635739|Litopenaeus
53874266|171635743|Litopenaeus
53874267|171635744|Litopenaeus
53874268|171635745|Litopenaeus
53874269|171635746|Litopenaeus
53874270|171635747|Litopenaeus
53874271|171635748|Litopenaeus
53874272|171635749|Litopenaeus
53874277|171636656|Litopenaeus
53874278|171636657|Litopenaeus
53874280|171636659|Litopenaeus
53874281|171636660|Litopenaeus
53874282|171636661|Litopenaeus
53874284|171636663|Litopenaeus
53874285|171636664|Litopenaeus
53874286|171636665|Litopenaeus
53874287|171636666|Litopenaeus
53874289|171636668|Litopenaeus
53874290|171637571|Litopenaeus
53874291|171637572|Litopenaeus
53874293|171637574|Litopenaeus
53874294|171637575|Litopenaeus
53874301|171637582|Litopenaeus
53874302|171637583|Litopenaeus
53874303|171637584|Litopenaeus
53874306|171638489|Litopenaeus
53874307|171638490|Litopenaeus
53874308|171638491|Litopenaeus
53874310|171638493|Litopenaeus
53874311|171638494|Litopenaeus
53874312|171638495|Litopenaeus
53874313|171638496|Litopenaeus
53874315|171638498|Litopenaeus
53874317|171638500|Litopenaeus
53874320|171513943|Litopenaeus
53874321|171513944|Litopenaeus
53874322|171513945|Litopenaeus
53874323|171513946|Litopenaeus
53874324|171513947|Litopenaeus
53874325|171513948|Litopenaeus
53874326|171513949|Litopenaeus
53874327|171513950|Litopenaeus
53874328|171513951|Litopenaeus
53874329|171513952|Litopenaeus
53874330|171513953|Litopenaeus
53874331|171513954|Litopenaeus
53874332|171513955|Litopenaeus
53874335|171514596|Litopenaeus
53874336|171514597|Litopenaeus
53874343|171514604|Litopenaeus
53874347|171514608|Litopenaeus
53874351|171515250|Litopenaeus
53874352|171515251|Litopenaeus
53874353|171515252|Litopenaeus
53874355|171515254|Litopenaeus
53874357|171515256|Litopenaeus
53874361|171515260|Litopenaeus
53874362|171515261|Litopenaeus
53874363|171515262|Litopenaeus
53874365|171515895|Litopenaeus
53874370|171515900|Litopenaeus
53874371|171515901|Litopenaeus
53874372|171515902|Litopenaeus
53874373|171515903|Litopenaeus
53874374|171515904|Litopenaeus
53874375|171515905|Litopenaeus
53874376|171515906|Litopenaeus
53874378|171515908|Litopenaeus
53874379|171515909|Litopenaeus
53874381|171516549|Litopenaeus
53874385|171516553|Litopenaeus
53874387|171516555|Litopenaeus
53874389|171516557|Litopenaeus
53874390|171516558|Litopenaeus
53874391|171516559|Litopenaeus
53874392|171516560|Litopenaeus
53874393|171516561|Litopenaeus
53874394|171516562|Litopenaeus
53874396|171517202|Litopenaeus
53874399|171517205|Litopenaeus
53874400|171517206|Litopenaeus
53874401|171517207|Litopenaeus
53874402|171517208|Litopenaeus
53874403|171517209|Litopenaeus
53874405|171517211|Litopenaeus
53874406|171517212|Litopenaeus
53874407|171517213|Litopenaeus
53874409|171517215|Litopenaeus
53874411|171517855|Litopenaeus
53874412|171517856|Litopenaeus
53874413|171517857|Litopenaeus
53874414|171517858|Litopenaeus
53874416|171517860|Litopenaeus
53874417|171517861|Litopenaeus
53874420|171517864|Litopenaeus
53874424|171517868|Litopenaeus
53874426|171518508|Litopenaeus
53874427|171518509|Litopenaeus
53874429|171518511|Litopenaeus
53874430|171518512|Litopenaeus
53874431|171518513|Litopenaeus
53874433|171518515|Litopenaeus
53874436|171518518|Litopenaeus
53874437|171518519|Litopenaeus
53874438|171518520|Litopenaeus
53874439|171518521|Litopenaeus
53874440|171561222|Litopenaeus
53874441|171561223|Litopenaeus
53874442|171561224|Litopenaeus
53874443|171561225|Litopenaeus
53874444|171561226|Litopenaeus
53874447|171561229|Litopenaeus
53874448|171561230|Litopenaeus
53874449|171561231|Litopenaeus
53874450|171561232|Litopenaeus
53874451|171561233|Litopenaeus
53874452|171561234|Litopenaeus
53874453|171561235|Litopenaeus
53874458|171561914|Litopenaeus
53874459|171561915|Litopenaeus
53874460|171561916|Litopenaeus
53874461|171561917|Litopenaeus
53874464|171561920|Litopenaeus
53874465|171561921|Litopenaeus
53874468|171561924|Litopenaeus
53874469|171561925|Litopenaeus
53874471|171562601|Litopenaeus
53874472|171562602|Litopenaeus
53874474|171562604|Litopenaeus
53874475|171562605|Litopenaeus
53874476|171562606|Litopenaeus
53874477|171562607|Litopenaeus
53874478|171562608|Litopenaeus
53874479|171562609|Litopenaeus
53874481|171562611|Litopenaeus
53874485|171563289|Litopenaeus
53874486|171563290|Litopenaeus
53874488|171563292|Litopenaeus
53874490|171563294|Litopenaeus
53874491|171563295|Litopenaeus
53874492|171563296|Litopenaeus
53874493|171563297|Litopenaeus
53874496|171563300|Litopenaeus
53874497|171563301|Litopenaeus
53874498|171563302|Litopenaeus
53874499|171563303|Litopenaeus
53874501|171563984|Litopenaeus
53874502|171563985|Litopenaeus
53874503|171563986|Litopenaeus
53874504|171563987|Litopenaeus
53874505|171563988|Litopenaeus
53874509|171563992|Litopenaeus
53874512|171595718|Litopenaeus
53874513|171595719|Litopenaeus
53874514|171595720|Litopenaeus
53874515|171564687|Litopenaeus
53874516|171564688|Litopenaeus
53874517|171564689|Litopenaeus
53874518|171564690|Litopenaeus
53874519|171564691|Litopenaeus
53874520|171564692|Litopenaeus
53874521|171564693|Litopenaeus
53874522|171564694|Litopenaeus
53874523|171564695|Litopenaeus
53874524|171564696|Litopenaeus
53874526|171564698|Litopenaeus
53874527|171564699|Litopenaeus
53874528|171564700|Litopenaeus
53874529|171564701|Litopenaeus
53874530|171565395|Litopenaeus
53874531|171565396|Litopenaeus
53874532|171565397|Litopenaeus
53874533|171565398|Litopenaeus
53874534|171565399|Litopenaeus
53874535|171565400|Litopenaeus
53874541|171565406|Litopenaeus
53874542|171565407|Litopenaeus
53874543|171565408|Litopenaeus
53874545|171566103|Litopenaeus
53874546|171566104|Litopenaeus
53874547|171566105|Litopenaeus
53874548|171566106|Litopenaeus
53874550|171566108|Litopenaeus
53874551|171566109|Litopenaeus
53874552|171566110|Litopenaeus
53874554|171566112|Litopenaeus
53874556|171566114|Litopenaeus
53874559|171566117|Litopenaeus
53874560|171604591|Litopenaeus
53874561|171604592|Litopenaeus
53874562|171604593|Litopenaeus
53874563|171604594|Litopenaeus
53874564|171604595|Litopenaeus
53874565|171604596|Litopenaeus
53874566|171604597|Litopenaeus
53874569|171604600|Litopenaeus
53874570|171604601|Litopenaeus
53874571|171604602|Litopenaeus
53874572|171604603|Litopenaeus
53874573|171604604|Litopenaeus
53874574|171604605|Litopenaeus
53874578|171605326|Litopenaeus
53874579|171605327|Litopenaeus
53874580|171605328|Litopenaeus
53874581|171605329|Litopenaeus
53874582|171605330|Litopenaeus
53874587|171605335|Litopenaeus
53874588|171605336|Litopenaeus
53874590|171606055|Litopenaeus
53874592|171606057|Litopenaeus
53874593|171606058|Litopenaeus
53874597|171606062|Litopenaeus
53874600|171606065|Litopenaeus
53874601|171606066|Litopenaeus
53874602|171606067|Litopenaeus
53874617|171606799|Litopenaeus
53874618|171606800|Litopenaeus
53874619|171606801|Litopenaeus
53874621|171607520|Litopenaeus
53874622|171607521|Litopenaeus
53874623|171607522|Litopenaeus
53874625|171607524|Litopenaeus
53874628|171607527|Litopenaeus
53874629|171607528|Litopenaeus
53874630|171607529|Litopenaeus
53874631|171607530|Litopenaeus
53874632|171607531|Litopenaeus
53874633|171607532|Litopenaeus
53874636|171608252|Litopenaeus
53874637|171608253|Litopenaeus
53874639|171608255|Litopenaeus
53874640|171608256|Litopenaeus
53874642|171608258|Litopenaeus
53874643|171608259|Litopenaeus
53874645|171608261|Litopenaeus
53874647|171608263|Litopenaeus
53874650|171608983|Litopenaeus
53874651|171608984|Litopenaeus
53874653|171608986|Litopenaeus
53874654|171608987|Litopenaeus
53874655|171608988|Litopenaeus
53874656|171608989|Litopenaeus
53874657|171608990|Litopenaeus
53874659|171608992|Litopenaeus
53874660|171608993|Litopenaeus
53874661|171608994|Litopenaeus
53874662|171608995|Litopenaeus
53874663|171608996|Litopenaeus
53874664|171608997|Litopenaeus
53874666|171609724|Litopenaeus
53874667|171609725|Litopenaeus
53874669|171609727|Litopenaeus
53874670|171609728|Litopenaeus
53874671|171609729|Litopenaeus
53874673|171609731|Litopenaeus
53874674|171609732|Litopenaeus
53874675|171609733|Litopenaeus
53874676|171609734|Litopenaeus
53874677|171609735|Litopenaeus
53874678|171609736|Litopenaeus
53874679|171609737|Litopenaeus
53874680|171480887|Litopenaeus
53874683|171480890|Litopenaeus
53874684|171480891|Litopenaeus
53874688|171480895|Litopenaeus
53874691|171480898|Litopenaeus
53874692|171480899|Litopenaeus
53874695|171482012|Litopenaeus
53874696|171482013|Litopenaeus
53874697|171482014|Litopenaeus
53874698|171482015|Litopenaeus
53874701|171482018|Litopenaeus
53874702|171482019|Litopenaeus
53874703|171482020|Litopenaeus
53874704|171482021|Litopenaeus
53874705|171482022|Litopenaeus
53874708|171482025|Litopenaeus
53874709|171482026|Litopenaeus
53874710|171483142|Litopenaeus
53874711|171483143|Litopenaeus
53874712|171483144|Litopenaeus
53874713|171483145|Litopenaeus
53874714|171483146|Litopenaeus
53874721|171483153|Litopenaeus
53874722|171483154|Litopenaeus
53874724|171483156|Litopenaeus
53874726|171484273|Litopenaeus
53874732|171484279|Litopenaeus
53874733|171484280|Litopenaeus
53874735|171484282|Litopenaeus
53874736|171484283|Litopenaeus
53874737|171484284|Litopenaeus
53874738|171484285|Litopenaeus
53874740|171485397|Litopenaeus
53874741|171485398|Litopenaeus
53874742|171485399|Litopenaeus
53874746|171485403|Litopenaeus
53874747|171485404|Litopenaeus
53874748|171485405|Litopenaeus
53874753|171485410|Litopenaeus
53874754|171485411|Litopenaeus
53874755|171486511|Litopenaeus
53874756|171486512|Litopenaeus
53874759|171486515|Litopenaeus
53874760|171486516|Litopenaeus
53874764|171486520|Litopenaeus
53874765|171486521|Litopenaeus
53874766|171486522|Litopenaeus
53874767|171486523|Litopenaeus
53874768|171486524|Litopenaeus
53874770|171487632|Litopenaeus
53874771|171487633|Litopenaeus
53874773|171487635|Litopenaeus
53874776|171487638|Litopenaeus
53874777|171487639|Litopenaeus
53874778|171487640|Litopenaeus
53874779|171487641|Litopenaeus
53874780|171487642|Litopenaeus
53874781|171487643|Litopenaeus
53874782|171487644|Litopenaeus
53874785|171526840|Litopenaeus
53874787|171526842|Litopenaeus
53874788|171526843|Litopenaeus
53874789|171526844|Litopenaeus
53874790|171526845|Litopenaeus
53874794|171526849|Litopenaeus
53874796|171526851|Litopenaeus
53874797|171526852|Litopenaeus
53874802|171527293|Litopenaeus
53874807|171527298|Litopenaeus
53874808|171527299|Litopenaeus
53874809|171527300|Litopenaeus
53874810|171527301|Litopenaeus
53874811|171527302|Litopenaeus
53874813|171527304|Litopenaeus
53874814|171527305|Litopenaeus
53874815|171527751|Litopenaeus
53874816|171527752|Litopenaeus
53874817|171527753|Litopenaeus
53874818|171527754|Litopenaeus
53874819|171527755|Litopenaeus
53874821|171527757|Litopenaeus
53874822|171527758|Litopenaeus
53874825|171527761|Litopenaeus
53874826|171527762|Litopenaeus
53874827|171527763|Litopenaeus
53874828|171527764|Litopenaeus
53874829|171527765|Litopenaeus
53874830|171528211|Litopenaeus
53874833|171528214|Litopenaeus
53874835|171528216|Litopenaeus
53874837|171528218|Litopenaeus
53874838|171528219|Litopenaeus
53874841|171528222|Litopenaeus
53874842|171528223|Litopenaeus
53874843|171528224|Litopenaeus
53874844|171528225|Litopenaeus
53874846|171528672|Litopenaeus
53874847|171528673|Litopenaeus
53874848|171528674|Litopenaeus
53874851|171528677|Litopenaeus
53874852|171528678|Litopenaeus
53874853|171528679|Litopenaeus
53874854|171528680|Litopenaeus
53874855|171528681|Litopenaeus
53874856|171528682|Litopenaeus
53874857|171528683|Litopenaeus
53874858|171528684|Litopenaeus
53874859|171528685|Litopenaeus
53874862|171529133|Litopenaeus
53874863|171529134|Litopenaeus
53874866|171529137|Litopenaeus
53874867|171529138|Litopenaeus
53874868|171529139|Litopenaeus
53874869|171529140|Litopenaeus
53874870|171529141|Litopenaeus
53874871|171529142|Litopenaeus
53874872|171529143|Litopenaeus
53874873|171529144|Litopenaeus
53874874|171529145|Litopenaeus
53874875|171529591|Litopenaeus
53874876|171529592|Litopenaeus
53874877|171529593|Litopenaeus
53874879|171529595|Litopenaeus
53874880|171529596|Litopenaeus
53874881|171529597|Litopenaeus
53874882|171529598|Litopenaeus
53874883|171529599|Litopenaeus
53874884|171529600|Litopenaeus
53874885|171529601|Litopenaeus
53874886|171529602|Litopenaeus
53874887|171529603|Litopenaeus
53874888|171529604|Litopenaeus
53874890|171530051|Litopenaeus
53874891|171530052|Litopenaeus
53874892|171530053|Litopenaeus
53874893|171530054|Litopenaeus
53874894|171530055|Litopenaeus
53874895|171530056|Litopenaeus
53874896|171530057|Litopenaeus
53874897|171530058|Litopenaeus
53874898|171530059|Litopenaeus
53874899|171530060|Litopenaeus
53874900|171530061|Litopenaeus
53874901|171530062|Litopenaeus
53874902|171530063|Litopenaeus
53874903|171530064|Litopenaeus
53874904|171530065|Litopenaeus
53874905|171566983|Litopenaeus
53874906|171566984|Litopenaeus
53874907|171566985|Litopenaeus
53874908|171566986|Litopenaeus
53874909|171566987|Litopenaeus
53874910|171566988|Litopenaeus
53874911|171566989|Litopenaeus
53874912|171566990|Litopenaeus
53874915|171566993|Litopenaeus
53874916|171566994|Litopenaeus
53874917|171566995|Litopenaeus
53874918|171566996|Litopenaeus
53874919|171566997|Litopenaeus
53874920|171567864|Litopenaeus
53874921|171567865|Litopenaeus
53874922|171567866|Litopenaeus
53874923|171567867|Litopenaeus
53874925|171567869|Litopenaeus
53874926|171567870|Litopenaeus
53874927|171567871|Litopenaeus
53874930|171567874|Litopenaeus
53874931|171567875|Litopenaeus
53874932|171567876|Litopenaeus
53874933|171567877|Litopenaeus
53874935|171568745|Litopenaeus
53874936|171568746|Litopenaeus
53874937|171568747|Litopenaeus
53874938|171568748|Litopenaeus
53874942|171568752|Litopenaeus
53874943|171568753|Litopenaeus
53874944|171568754|Litopenaeus
53874945|171568755|Litopenaeus
53874948|171568758|Litopenaeus
53874949|171568759|Litopenaeus
53874950|171569626|Litopenaeus
53874951|171569627|Litopenaeus
53874952|171569628|Litopenaeus
53874953|171569629|Litopenaeus
53874954|171569630|Litopenaeus
53874956|171569632|Litopenaeus
53874957|171569633|Litopenaeus
53874958|171569634|Litopenaeus
53874959|171569635|Litopenaeus
53874960|171569636|Litopenaeus
53874961|171569637|Litopenaeus
53874962|171569638|Litopenaeus
53874963|171569639|Litopenaeus
53874964|171569640|Litopenaeus
53874965|171570507|Litopenaeus
53874966|171570508|Litopenaeus
53874967|171570509|Litopenaeus
53874968|171570510|Litopenaeus
53874969|171570511|Litopenaeus
53874970|171570512|Litopenaeus
53874972|171570514|Litopenaeus
53874973|171570515|Litopenaeus
53874975|171570517|Litopenaeus
53874977|171570519|Litopenaeus
53874978|171570520|Litopenaeus
53874980|171571388|Litopenaeus
53874983|171571391|Litopenaeus
53874984|171571392|Litopenaeus
53874986|171571394|Litopenaeus
53874988|171571396|Litopenaeus
53874989|171571397|Litopenaeus
53874990|171571398|Litopenaeus
53874991|171571399|Litopenaeus
53874993|171571401|Litopenaeus
53874995|171572269|Litopenaeus
53874996|171572270|Litopenaeus
53874997|171572271|Litopenaeus
53874998|171572272|Litopenaeus
53874999|171572273|Litopenaeus
53875001|171572275|Litopenaeus
53875002|171572276|Litopenaeus
53875003|171572277|Litopenaeus
53875004|171572278|Litopenaeus
53875005|171572279|Litopenaeus
53875007|171572281|Litopenaeus
53875008|171572282|Litopenaeus
53875011|171573157|Litopenaeus
53875012|171573158|Litopenaeus
53875013|171573159|Litopenaeus
53875014|171573160|Litopenaeus
53875015|171573161|Litopenaeus
53875016|171573162|Litopenaeus
53875017|171573163|Litopenaeus
53875018|171573164|Litopenaeus
53875019|171573165|Litopenaeus
53875021|171573167|Litopenaeus
53875023|171573169|Litopenaeus
53875025|171599088|Litopenaeus
53875026|171599089|Litopenaeus
53875027|171599090|Litopenaeus
53875028|171599091|Litopenaeus
53875029|171599092|Litopenaeus
53875031|171599094|Litopenaeus
53875032|171599095|Litopenaeus
53875033|171599096|Litopenaeus
53875034|171599097|Litopenaeus
53875035|171599098|Litopenaeus
53875036|171599099|Litopenaeus
53875037|171599100|Litopenaeus
53875038|171599101|Litopenaeus
53875039|171599102|Litopenaeus
53875040|171599768|Litopenaeus
53875041|171599769|Litopenaeus
53875042|171599770|Litopenaeus
53875043|171599771|Litopenaeus
53875045|171599773|Litopenaeus
53875046|171599774|Litopenaeus
53875047|171599775|Litopenaeus
53875049|171599777|Litopenaeus
53875052|171599780|Litopenaeus
53875053|171599781|Litopenaeus
53875054|171599782|Litopenaeus
53875055|171600448|Litopenaeus
53875056|171600449|Litopenaeus
53875057|171600450|Litopenaeus
53875060|171600453|Litopenaeus
53875063|171600456|Litopenaeus
53875064|171600457|Litopenaeus
53875065|171600458|Litopenaeus
53875066|171600459|Litopenaeus
53875067|171600460|Litopenaeus
53875068|171600461|Litopenaeus
53875069|171600462|Litopenaeus
53875070|171601128|Litopenaeus
53875071|171601129|Litopenaeus
53875073|171601131|Litopenaeus
53875074|171601132|Litopenaeus
53875075|171601133|Litopenaeus
53875076|171601134|Litopenaeus
53875077|171601135|Litopenaeus
53875078|171601136|Litopenaeus
53875079|171601137|Litopenaeus
53875080|171601138|Litopenaeus
53875081|171601139|Litopenaeus
53875082|171601140|Litopenaeus
53875083|171601141|Litopenaeus
53875085|171601808|Litopenaeus
53875087|171601810|Litopenaeus
53875088|171601811|Litopenaeus
53875089|171601812|Litopenaeus
53875090|171601813|Litopenaeus
53875091|171601814|Litopenaeus
53875092|171601815|Litopenaeus
53875093|171601816|Litopenaeus
53875094|171601817|Litopenaeus
53875095|171601818|Litopenaeus
53875096|171601819|Litopenaeus
53875097|171601820|Litopenaeus
53875098|171601821|Litopenaeus
53875099|171601822|Litopenaeus
53875100|171602495|Litopenaeus
53875103|171602498|Litopenaeus
53875104|171602499|Litopenaeus
53875105|171602500|Litopenaeus
53875107|171602502|Litopenaeus
53875108|171602503|Litopenaeus
53875109|171602504|Litopenaeus
53875110|171602505|Litopenaeus
53875116|171603171|Litopenaeus
53875117|171603172|Litopenaeus
53875118|171603173|Litopenaeus
53875119|171603174|Litopenaeus
53875121|171603176|Litopenaeus
53875123|171603178|Litopenaeus
53875124|171603179|Litopenaeus
53875125|171603180|Litopenaeus
53875126|171603181|Litopenaeus
53875127|171603182|Litopenaeus
53875128|171603183|Litopenaeus
53875129|171603184|Litopenaeus
53875130|171603845|Litopenaeus
53875132|171603847|Litopenaeus
53875133|171603848|Litopenaeus
53875134|171603849|Litopenaeus
53875135|171603850|Litopenaeus
53875137|171603852|Litopenaeus
53875138|171603853|Litopenaeus
53875140|171603855|Litopenaeus
53875141|171603856|Litopenaeus
53875142|171603857|Litopenaeus
53875144|171603859|Litopenaeus
53875145|171645094|Litopenaeus
53875146|171645095|Litopenaeus
53875147|171645096|Litopenaeus
53875148|171645097|Litopenaeus
53875149|171645098|Litopenaeus
53875150|171645099|Litopenaeus
53875151|171645100|Litopenaeus
53875152|171645101|Litopenaeus
53875153|171645102|Litopenaeus
53875156|171645105|Litopenaeus
53875157|171645106|Litopenaeus
53875158|171645107|Litopenaeus
53875159|171645108|Litopenaeus
53875160|171645974|Litopenaeus
53875161|171645975|Litopenaeus
53875162|171645976|Litopenaeus
53875163|171645977|Litopenaeus
53875165|171645979|Litopenaeus
53875167|171645981|Litopenaeus
53875170|171645984|Litopenaeus
53875172|171645986|Litopenaeus
53875174|171645988|Litopenaeus
53875182|171646866|Litopenaeus
53875183|171646867|Litopenaeus
53875189|171646873|Litopenaeus
53875192|171647746|Litopenaeus
53875193|171647747|Litopenaeus
53875195|171647749|Litopenaeus
53875201|171647755|Litopenaeus
53875202|171647756|Litopenaeus
53875207|171648631|Litopenaeus
53875209|171648633|Litopenaeus
53875210|171648634|Litopenaeus
53875211|171648635|Litopenaeus
53875212|171648636|Litopenaeus
53875213|171648637|Litopenaeus
53875215|171648639|Litopenaeus
53875217|171648641|Litopenaeus
53875218|171648642|Litopenaeus
53875220|171649514|Litopenaeus
53875222|171649516|Litopenaeus
53875224|171649518|Litopenaeus
53875225|171649519|Litopenaeus
53875226|171649520|Litopenaeus
53875227|171649521|Litopenaeus
53875228|171649522|Litopenaeus
53875231|171649525|Litopenaeus
53875232|171649526|Litopenaeus
53875233|171649527|Litopenaeus
53875234|171649528|Litopenaeus
53875235|171650399|Litopenaeus
53875236|171650400|Litopenaeus
53875237|171650401|Litopenaeus
53875238|171650402|Litopenaeus
53875239|171650403|Litopenaeus
53875240|171650404|Litopenaeus
53875244|171650408|Litopenaeus
53875245|171650409|Litopenaeus
53875246|171650410|Litopenaeus
53875247|171650411|Litopenaeus
53875249|171650413|Litopenaeus
53875256|171651290|Litopenaeus
53875257|171651291|Litopenaeus
53875258|171651292|Litopenaeus
53875259|171651293|Litopenaeus
53875261|171651295|Litopenaeus
53875262|171651296|Litopenaeus
53875263|171651297|Litopenaeus
53875264|171651298|Litopenaeus
53875265|171508309|Litopenaeus
53875266|171508310|Litopenaeus
53875267|171508311|Litopenaeus
53875270|171508314|Litopenaeus
53875271|171508315|Litopenaeus
53875272|171508316|Litopenaeus
53875273|171508317|Litopenaeus
53875276|171508320|Litopenaeus
53875278|171508322|Litopenaeus
53875279|171508323|Litopenaeus
53875280|171509016|Litopenaeus
53875281|171509017|Litopenaeus
53875282|171509018|Litopenaeus
53875283|171509019|Litopenaeus
53875286|171509022|Litopenaeus
53875287|171509023|Litopenaeus
53875288|171509024|Litopenaeus
53875289|171509025|Litopenaeus
53875291|171509027|Litopenaeus
53875292|171509028|Litopenaeus
53875294|171509030|Litopenaeus
53875297|171509725|Litopenaeus
53875298|171509726|Litopenaeus
53875305|171509733|Litopenaeus
53875306|171509734|Litopenaeus
53875307|171509735|Litopenaeus
53875308|171509736|Litopenaeus
53875310|171510430|Litopenaeus
53875311|171510431|Litopenaeus
53875314|171510434|Litopenaeus
53875315|171510435|Litopenaeus
53875316|171510436|Litopenaeus
53875317|171510437|Litopenaeus
53875319|171510439|Litopenaeus
53875321|171510441|Litopenaeus
53875322|171510442|Litopenaeus
53875323|171510443|Litopenaeus
53875326|171511138|Litopenaeus
53875328|171511140|Litopenaeus
53875329|171511141|Litopenaeus
53875330|171511142|Litopenaeus
53875333|171511145|Litopenaeus
53875334|171511146|Litopenaeus
53875335|171511147|Litopenaeus
53875336|171511148|Litopenaeus
53875337|171511149|Litopenaeus
53875338|171511150|Litopenaeus
53875340|171511849|Litopenaeus
53875341|171511850|Litopenaeus
53875342|171511851|Litopenaeus
53875343|171511852|Litopenaeus
53875344|171511853|Litopenaeus
53875346|171511855|Litopenaeus
53875348|171511857|Litopenaeus
53875350|171511859|Litopenaeus
53875352|171511861|Litopenaeus
53875353|171511862|Litopenaeus
53875356|171512562|Litopenaeus
53875357|171512563|Litopenaeus
53875362|171512568|Litopenaeus
53875366|171512572|Litopenaeus
53875367|171512573|Litopenaeus
53875368|171512574|Litopenaeus
53875369|171512575|Litopenaeus
53875370|171513273|Litopenaeus
53875371|171513274|Litopenaeus
53875374|171513277|Litopenaeus
53875375|171513278|Litopenaeus
53875377|171513280|Litopenaeus
53875383|171513286|Litopenaeus
53875384|171513287|Litopenaeus
53875385|171566998|Litopenaeus
53875388|171567001|Litopenaeus
53875389|171567002|Litopenaeus
53875393|171567006|Litopenaeus
53875396|171567009|Litopenaeus
53875397|171567010|Litopenaeus
53875400|171567879|Litopenaeus
53875401|171567880|Litopenaeus
53875404|171567883|Litopenaeus
53875407|171567886|Litopenaeus
53875408|171567887|Litopenaeus
53875409|171567888|Litopenaeus
53875410|171567889|Litopenaeus
53875411|171567890|Litopenaeus
53875412|171567891|Litopenaeus
53875415|171568760|Litopenaeus
53875420|171568765|Litopenaeus
53875421|171568766|Litopenaeus
53875424|171568769|Litopenaeus
53875425|171568770|Litopenaeus
53875426|171568771|Litopenaeus
53875427|171568772|Litopenaeus
53875428|171568773|Litopenaeus
53875431|171569642|Litopenaeus
53875432|171569643|Litopenaeus
53875433|171569644|Litopenaeus
53875434|171569645|Litopenaeus
53875435|171569646|Litopenaeus
53875436|171569647|Litopenaeus
53875437|171569648|Litopenaeus
53875438|171569649|Litopenaeus
53875439|171569650|Litopenaeus
53875440|171569651|Litopenaeus
53875442|171569653|Litopenaeus
53875445|171570522|Litopenaeus
53875446|171570523|Litopenaeus
53875449|171570526|Litopenaeus
53875450|171570527|Litopenaeus
53875453|171570530|Litopenaeus
53875460|171571403|Litopenaeus
53875461|171571404|Litopenaeus
53875464|171571407|Litopenaeus
53875465|171571408|Litopenaeus
53875466|171571409|Litopenaeus
53875467|171571410|Litopenaeus
53875470|171571413|Litopenaeus
53875471|171571414|Litopenaeus
53875476|171572285|Litopenaeus
53875477|171572286|Litopenaeus
53875478|171572287|Litopenaeus
53875479|171572288|Litopenaeus
53875480|171572289|Litopenaeus
53875484|171572293|Litopenaeus
53875485|171572294|Litopenaeus
53875486|171572295|Litopenaeus
53875487|171572296|Litopenaeus
53875490|171573171|Litopenaeus
53875493|171573174|Litopenaeus
53875494|171573175|Litopenaeus
53875495|171573176|Litopenaeus
53875496|171573177|Litopenaeus
53875498|171573179|Litopenaeus
53875499|171573180|Litopenaeus
53875500|171573181|Litopenaeus
53875501|171573182|Litopenaeus
53875502|171573183|Litopenaeus
53875504|171573185|Litopenaeus
53875506|171645110|Litopenaeus
53875510|171645114|Litopenaeus
53875511|171645115|Litopenaeus
53875512|171645116|Litopenaeus
53875513|171645117|Litopenaeus
53875515|171645119|Litopenaeus
53875516|171645120|Litopenaeus
53875517|171645121|Litopenaeus
53875518|171645122|Litopenaeus
53875519|171645123|Litopenaeus
53875520|171645989|Litopenaeus
53875523|171645992|Litopenaeus
53875524|171645993|Litopenaeus
53875526|171645995|Litopenaeus
53875527|171645996|Litopenaeus
53875528|171645997|Litopenaeus
53875530|171645999|Litopenaeus
53875533|171646002|Litopenaeus
53875534|171646003|Litopenaeus
53875547|171646886|Litopenaeus
53875548|171646887|Litopenaeus
53875551|171647760|Litopenaeus
53875553|171647762|Litopenaeus
53875554|171647763|Litopenaeus
53875555|171647764|Litopenaeus
53875556|171647765|Litopenaeus
53875558|171647767|Litopenaeus
53875559|171647768|Litopenaeus
53875560|171647769|Litopenaeus
53875561|171647770|Litopenaeus
53875564|171647773|Litopenaeus
53875567|171648646|Litopenaeus
53875570|171648649|Litopenaeus
53875571|171648650|Litopenaeus
53875573|171648652|Litopenaeus
53875574|171648653|Litopenaeus
53875575|171648654|Litopenaeus
53875578|171648657|Litopenaeus
53875579|171648658|Litopenaeus
53875580|171649529|Litopenaeus
53875581|171649530|Litopenaeus
53875582|171649531|Litopenaeus
53875587|171649536|Litopenaeus
53875588|171649537|Litopenaeus
53875589|171649538|Litopenaeus
53875590|171649539|Litopenaeus
53875591|171649540|Litopenaeus
53875592|171649541|Litopenaeus
53875596|171650415|Litopenaeus
53875600|171650419|Litopenaeus
53875603|171650422|Litopenaeus
53875604|171650423|Litopenaeus
53875605|171650424|Litopenaeus
53875606|171650425|Litopenaeus
53875608|171650427|Litopenaeus
53875609|171650428|Litopenaeus
53875610|171651299|Litopenaeus
53875611|171651300|Litopenaeus
53875612|171651301|Litopenaeus
53875617|171651306|Litopenaeus
53875618|171651307|Litopenaeus
53875619|171651308|Litopenaeus
53875627|171507637|Litopenaeus
53875628|171507638|Litopenaeus
53875629|171507639|Litopenaeus
53875632|171507642|Litopenaeus
53875633|171507643|Litopenaeus
53875635|171507645|Litopenaeus
53875636|171507646|Litopenaeus
53875637|171507647|Litopenaeus
53875638|171507648|Litopenaeus
53875639|171507649|Litopenaeus
53875641|171508339|Litopenaeus
53875642|171508340|Litopenaeus
53875643|171508341|Litopenaeus
53875644|171508342|Litopenaeus
53875645|171508343|Litopenaeus
53875647|171508345|Litopenaeus
53875649|171508347|Litopenaeus
53875650|171508348|Litopenaeus
53875651|171508349|Litopenaeus
53875652|171508350|Litopenaeus
53875653|171508351|Litopenaeus
53875654|171508352|Litopenaeus
53875655|171509045|Litopenaeus
53875660|171509050|Litopenaeus
53875661|171509051|Litopenaeus
53875662|171509052|Litopenaeus
53875663|171509053|Litopenaeus
53875664|171509054|Litopenaeus
53875665|171509055|Litopenaeus
53875666|171509056|Litopenaeus
53875667|171509057|Litopenaeus
53875668|171509058|Litopenaeus
53875669|171509059|Litopenaeus
53875670|171509752|Litopenaeus
53875672|171509754|Litopenaeus
53875677|171509759|Litopenaeus
53875679|171509761|Litopenaeus
53875680|171509762|Litopenaeus
53875681|171509763|Litopenaeus
53875682|171509764|Litopenaeus
53875687|171510461|Litopenaeus
53875688|171510462|Litopenaeus
53875690|171510464|Litopenaeus
53875694|171510468|Litopenaeus
53875695|171510469|Litopenaeus
53875696|171510470|Litopenaeus
53875700|171511166|Litopenaeus
53875701|171511167|Litopenaeus
53875702|171511168|Litopenaeus
53875703|171511169|Litopenaeus
53875704|171511170|Litopenaeus
53875705|171511171|Litopenaeus
53875706|171511172|Litopenaeus
53875713|171511179|Litopenaeus
53875717|171511880|Litopenaeus
53875718|171511881|Litopenaeus
53875719|171511882|Litopenaeus
53875720|171511883|Litopenaeus
53875722|171511885|Litopenaeus
53875724|171511887|Litopenaeus
53875725|171511888|Litopenaeus
53875726|171511889|Litopenaeus
53875727|171511890|Litopenaeus
53875728|171511891|Litopenaeus
53875729|171511892|Litopenaeus
53875735|171512595|Litopenaeus
53875738|171512598|Litopenaeus
[truncated: 4,083,105 more chars]
