# Supplementary material for: Predicted sub-populations in a marine shrimp proteome as revealed by combined EST and cDNA data from multiple Penaeus species
Source: BMC Res Notes. 2010 Nov 11;3:295. doi: 10.1186/1756-0500-3-295 (PMC2993728; doi:10.1186/1756-0500-3-295)
Supplement: Additional file 8 — List of shrimps' group 4 ESTs which matched to proteins in UniProt database. This file lists 9,108 EST ID which did not find matching to proteins in the 2 model species but found matching to proteins from other species, with function and name of hit species. [file 1756-0500-3-295-S8.TXT]

EST ID	UniprotID	function	species	E-value	Bit score	identities
12077371|20157615|Litopenaeus	sp|Q69566|U88_HHV6U	Uncharacterized protein U88	Human herpesvirus 6A (strain Uganda-1102)	1e-18	91.7	40.4040404040404
12077387|20157631|Litopenaeus	sp|Q3SZE2|PFD1_BOVIN	Prefoldin subunit 1	Bos taurus	2e-05	45.1	49.0196078431373
12077401|20157645|Litopenaeus	sp|Q8VNN2|BGAL_ECOLX	Beta-galactosidase	Escherichia coli	1e-25	114	96.3636363636364
12077408|20157652|Litopenaeus	sp|P03023|LACI_ECOLI	Lactose operon repressor	Escherichia coli (strain K12)	5e-10	62.4	86.1111111111111
12077444|20157688|Litopenaeus	sp|Q8VNN2|BGAL_ECOLX	Beta-galactosidase	Escherichia coli	3e-26	117	98.1818181818182
12077445|20157689|Litopenaeus	sp|Q6NT99|DUS23_MOUSE	Dual specificity protein phosphatase 23	Mus musculus	2e-08	58.5	30.0813008130081
12077451|20157695|Litopenaeus	sp|A1A831|BGAL_ECOK1	Beta-galactosidase	Escherichia coli O1:K1 / APEC	3e-14	77.8	71.1538461538462
12077461|20157705|Litopenaeus	sp|P43974|Y258_HAEIN	Putative glycosyltransferase HI0258	Haemophilus influenzae	3e-06	50.4	66.6666666666667
12077476|20157720|Litopenaeus	sp|Q8VNN2|BGAL_ECOLX	Beta-galactosidase	Escherichia coli	3e-26	117	98.1818181818182
12077490|20157734|Litopenaeus	sp|P81060|PEN3C_LITVA	Penaeidin-3c	Litopenaeus vannamei	2e-30	130	77.7777777777778
12077522|20157766|Litopenaeus	sp|Q8VNN2|BGAL_ECOLX	Beta-galactosidase	Escherichia coli	3e-26	117	98.1818181818182
12077527|20157771|Litopenaeus	sp|Q8VNN2|BGAL_ECOLX	Beta-galactosidase	Escherichia coli	5e-26	117	98.1818181818182
12077531|20157775|Litopenaeus	sp|P81060|PEN3C_LITVA	Penaeidin-3c	Litopenaeus vannamei	3e-32	137	80.2469135802469
12077538|20157782|Litopenaeus	sp|Q8VNN2|BGAL_ECOLX	Beta-galactosidase	Escherichia coli	5e-25	112	94.5454545454545
12077540|20157784|Litopenaeus	sp|Q8VNN2|BGAL_ECOLX	Beta-galactosidase	Escherichia coli	3e-26	117	98.1818181818182
12077546|20157790|Litopenaeus	sp|Q8VNN2|BGAL_ECOLX	Beta-galactosidase	Escherichia coli	5e-25	112	94.5454545454545
12077547|20157791|Litopenaeus	sp|Q8VNN2|BGAL_ECOLX	Beta-galactosidase	Escherichia coli	7e-20	95.9	81.8181818181818
12077564|20157808|Litopenaeus	sp|Q91XC8|DAP1_MOUSE	Death-associated protein 1	Mus musculus	8e-07	49.7	40
12077599|20157843|Litopenaeus	sp|Q8VNN2|BGAL_ECOLX	Beta-galactosidase	Escherichia coli	3e-26	117	98.1818181818182
12077601|20157845|Litopenaeus	sp|Q8VNN2|BGAL_ECOLX	Beta-galactosidase	Escherichia coli	3e-26	117	98.1818181818182
12077622|20157866|Litopenaeus	sp|Q8VNN2|BGAL_ECOLX	Beta-galactosidase	Escherichia coli	5e-25	112	94.5454545454545
12077624|20157868|Litopenaeus	sp|Q8VNN2|BGAL_ECOLX	Beta-galactosidase	Escherichia coli	1e-25	114	96.3636363636364
12077634|20157878|Litopenaeus	sp|Q9NH49|KARG_CALSI	Arginine kinase	Callinectes sapidus	3e-05	47.4	64.8648648648649
12077660|20157904|Litopenaeus	sp|P03023|LACI_ECOLI	Lactose operon repressor	Escherichia coli (strain K12)	5e-10	62.4	86.1111111111111
12077662|20157906|Litopenaeus	sp|Q4SUE2|CCD72_TETNG	Coiled-coil domain-containing protein 72	Tetraodon nigroviridis	6e-05	46.2	45.4545454545455
12077673|20157917|Litopenaeus	sp|Q8VNN2|BGAL_ECOLX	Beta-galactosidase	Escherichia coli	7e-26	117	98.1818181818182
12077706|20157950|Litopenaeus	sp|P81060|PEN3C_LITVA	Penaeidin-3c	Litopenaeus vannamei	2e-32	137	79.0123456790123
12077726|20157970|Litopenaeus	sp|Q69566|U88_HHV6U	Uncharacterized protein U88	Human herpesvirus 6A (strain Uganda-1102)	2e-06	50.8	28.695652173913
12077754|20157998|Litopenaeus	sp|Q8VNN2|BGAL_ECOLX	Beta-galactosidase	Escherichia coli	7e-26	117	98.1818181818182
12077800|20158044|Litopenaeus	sp|Q8K039|K1143_MOUSE	Uncharacterized protein KIAA1143 homolog	Mus musculus	2e-11	65.5	43.6974789915966
12077826|20158070|Litopenaeus	sp|Q9MGD7|ATP8_PENMO	ATP synthase protein 8	Penaeus monodon	1e-13	75.1	70.5882352941177
12077829|20158073|Litopenaeus	sp|Q8TBB0|THAP6_HUMAN	THAP domain-containing protein 6	Homo sapiens	6e-05	44.7	35.6164383561644
12077834|20158078|Litopenaeus	sp|P81060|PEN3C_LITVA	Penaeidin-3c	Litopenaeus vannamei	3e-31	134	77.7777777777778
12077910|20158154|Litopenaeus	sp|Q92734|TFG_HUMAN	Protein TFG	Homo sapiens	1e-19	94.4	80.7692307692308
12077916|20158160|Litopenaeus	sp|P81060|PEN3C_LITVA	Penaeidin-3c	Litopenaeus vannamei	2e-32	137	79.0123456790123
12077939|20158183|Litopenaeus	sp|P81057|PEN2A_LITVA	Penaeidin-2a	Litopenaeus vannamei	6e-24	62.4	86.2068965517241
12077956|20158200|Litopenaeus	sp|Q8VNN2|BGAL_ECOLX	Beta-galactosidase	Escherichia coli	3e-26	117	98.1818181818182
12080667|20163219|Litopenaeus	sp|Q59296|CATA_CAMJE	Catalase	Campylobacter jejuni	2e-11	67.8	85.2941176470588
12080671|20163223|Litopenaeus	sp|Q59296|CATA_CAMJE	Catalase	Campylobacter jejuni	1e-10	64.7	82.3529411764706
12080724|20163276|Litopenaeus	sp|Q59296|CATA_CAMJE	Catalase	Campylobacter jejuni	2e-11	67.8	85.2941176470588
18606189|38568291|Insert:	sp|P98088|MUC5A_HUMAN	Mucin-5AC (Fragments)	Homo sapiens	3e-05	48.5	32.03125
19680803|49552918|Similar	sp|P07087|ALPS_TACTR	Anti-lipopolysaccharide factor	Tachypleus tridentatus	4e-09	57.0	35.1351351351351
2026899|3858774|Penaeus	sp|P81580|CUPC1_CANPG	Cuticle protein CP1158	Cancer pagurus	3e-06	50.4	34.8314606741573
2026920|3858795|Penaeus	sp|P80096|HCYC_PANIN	Hemocyanin C chain	Panulirus interruptus	1e-10	30.0	54.5454545454545
2026931|3858806|Penaeus	sp|P80888|HCY_PALVU	Hemocyanin	Palinurus vulgaris	4e-09	30.0	59.0909090909091
2026936|3858811|internal	sp|O14772|FPGT_HUMAN	Fucose-1-phosphate guanylyltransferase	Homo sapiens	2e-13	74.3	38.6792452830189
2026945|3858820|Penaeus	sp|Q5SXG7|VMO1_MOUSE	Vitelline membrane outer layer protein 1 homolog	Mus musculus	7e-09	57.0	45.6140350877193
2026953|3858828|Penaeus	sp|P80096|HCYC_PANIN	Hemocyanin C chain	Panulirus interruptus	2e-12	72.4	31.6666666666667
2026955|3858830|Penaeus	sp|Q6KF81|PHCY2_HOMAM	Pseudohemocyanin-2 (Fragment)	Homarus americanus	4e-16	84.7	37.3417721518987
2026965|3858840|Penaeus	sp|P55951|MT_ASTFL	Metallothionein	Astacus fluviatilis	4e-16	80.1	77.1929824561403
2026978|3858853|complex	sp|Q9NYJ1|CHCH8_HUMAN	Coiled-coil-helix-coiled-coil-helix domain-containing protein 8	Homo sapiens	3e-09	57.4	45.6521739130435
20729775|38969105|Similar	sp|O57535|NDK_CHICK	Nucleoside diphosphate kinase	Gallus gallus	6e-06	49.7	80.7692307692308
21390038|40956022|Litopenaeus	sp|Q5DU56|NLRC3_MOUSE	Protein NLRC3	Mus musculus	1e-08	59.7	82.7586206896552
21390047|40956031|Litopenaeus	sp|Q05187|TGMH_TACTR	Hemocyte protein-glutamine gamma-glutamyltransferase	Tachypleus tridentatus	9e-07	52.8	43.9393939393939
21390053|40956037|Litopenaeus	sp|A4K2W7|WFDC5_AOTNA	WAP four-disulfide core domain protein 5	Aotus nancymaae	1e-05	50.1	35.3535353535354
21390063|40956047|Litopenaeus	sp|P81057|PEN2A_LITVA	Penaeidin-2a	Litopenaeus vannamei	9e-12	69.7	100
21390065|40956049|Litopenaeus	sp|P81057|PEN2A_LITVA	Penaeidin-2a	Litopenaeus vannamei	9e-12	69.7	100
21390066|40956050|Litopenaeus	sp|Q8BTY8|SCFD2_MOUSE	Sec1 family domain-containing protein 2	Mus musculus	8e-05	45.8	32.967032967033
21390102|40956086|Litopenaeus	sp|Q8BTY8|SCFD2_MOUSE	Sec1 family domain-containing protein 2	Mus musculus	1e-17	88.6	38.0597014925373
21390107|40956091|Litopenaeus	sp|P81057|PEN2A_LITVA	Penaeidin-2a	Litopenaeus vannamei	7e-09	60.1	86.2068965517241
21390189|40956173|Litopenaeus	sp|Q59296|CATA_CAMJE	Catalase	Campylobacter jejuni	2e-11	67.8	85.2941176470588
21390204|40956188|Litopenaeus	sp|Q14997|PSME4_HUMAN	Proteasome activator complex subunit 4	Homo sapiens	3e-06	52.4	45.3488372093023
21390236|40956220|Litopenaeus	sp|P07087|ALPS_TACTR	Anti-lipopolysaccharide factor	Tachypleus tridentatus	3e-15	77.8	36.4705882352941
21390237|40956221|Litopenaeus	sp|P11369|POL2_MOUSE	Retrovirus-related Pol polyprotein LINE-1	Mus musculus	4e-07	54.7	27.6595744680851
21390272|40956256|Litopenaeus	sp|Q502I6|NB5R4_DANRE	Cytochrome b5 reductase 4	Danio rerio	2e-10	64.3	37.1134020618557
21390299|40956283|Litopenaeus	sp|Q8MP30|Y7791_DICDI	Uncharacterized histidine-rich protein DDB0167791	Dictyostelium discoideum	4e-05	48.1	23.0769230769231
21390326|40956312|Litopenaeus	sp|Q9U572|CLOT_PENMO	Hemolymph clottable protein	Penaeus monodon	2e-54	26.6	83.3333333333333
21390351|40956337|Litopenaeus	sp|Q9JLC8|SACS_MOUSE	Sacsin	Mus musculus	6e-07	55.8	29.126213592233
21390361|40956347|Litopenaeus	sp|B2RVL6|ZCH24_MOUSE	Zinc finger CCHC domain-containing protein 24	Mus musculus	2e-06	51.2	52.9411764705882
21390371|40956357|Litopenaeus	sp|Q8N6F8|WBS27_HUMAN	Williams-Beuren syndrome chromosomal region 27 protein	Homo sapiens	1e-08	57.0	37.1794871794872
21390389|40956375|Litopenaeus	sp|B2RVL6|ZCH24_MOUSE	Zinc finger CCHC domain-containing protein 24	Mus musculus	1e-08	58.5	42.8571428571429
21390437|40956423|Litopenaeus	sp|Q09666|AHNK_HUMAN	Neuroblast differentiation-associated protein AHNAK	Homo sapiens	8e-05	48.9	34.2541436464088
21390455|40956441|Litopenaeus	sp|Q80ZA4|PKHL1_MOUSE	Fibrocystin-L	Mus musculus	3e-37	155	40.2777777777778
21390495|40956481|Litopenaeus	sp|Q6Q473|CLCA4_MOUSE	Calcium-activated chloride channel regulator 4	Mus musculus	2e-09	60.8	33.3333333333333
21390532|40956518|Litopenaeus	sp|Q6Q473|CLCA4_MOUSE	Calcium-activated chloride channel regulator 4	Mus musculus	1e-09	62.4	34.3511450381679
21390861|40956847|Litopenaeus	sp|P00007|CYC_HIPAM	Cytochrome c	Hippopotamus amphibius	3e-05	44.7	90.9090909090909
21390927|40956913|Litopenaeus	sp|Q963D9|PEN3J_LITVA	Penaeidin-3j	Litopenaeus vannamei	8e-27	120	100
21390992|40956978|Litopenaeus	sp|P80096|HCYC_PANIN	Hemocyanin C chain	Panulirus interruptus	2e-08	33.9	65
21390994|40956980|Litopenaeus	sp|P10787|HCYB_PANIN	Hemocyanin B chain	Panulirus interruptus	1e-24	111	82.258064516129
21391013|40956999|Litopenaeus	sp|P81182|BGBP_LITVA	Beta-1,3-glucan-binding protein	Litopenaeus vannamei	2e-67	249	100
21391046|40957032|Litopenaeus	sp|P10787|HCYB_PANIN	Hemocyanin B chain	Panulirus interruptus	1e-24	111	82.258064516129
21391050|40957036|Litopenaeus	sp|Q6KF81|PHCY2_HOMAM	Pseudohemocyanin-2 (Fragment)	Homarus americanus	2e-15	81.3	47.7272727272727
21391083|40957069|Litopenaeus	sp|P10787|HCYB_PANIN	Hemocyanin B chain	Panulirus interruptus	1e-24	111	82.258064516129
21391183|40957169|Litopenaeus	sp|P10787|HCYB_PANIN	Hemocyanin B chain	Panulirus interruptus	1e-24	111	82.258064516129
21391198|40957184|Litopenaeus	sp|P81182|BGBP_LITVA	Beta-1,3-glucan-binding protein	Litopenaeus vannamei	1e-42	38.9	85.7142857142857
21391214|40957200|Litopenaeus	sp|Q963D9|PEN3J_LITVA	Penaeidin-3j	Litopenaeus vannamei	2e-25	115	96.078431372549
21391217|40957203|Litopenaeus	sp|Q963C9|PEN3E_LITVA	Penaeidin-3e	Litopenaeus vannamei	2e-13	72.0	94.7368421052632
21391218|40957204|Litopenaeus	sp|Q963D9|PEN3J_LITVA	Penaeidin-3j	Litopenaeus vannamei	2e-26	117	96.078431372549
21391219|40957205|Litopenaeus	sp|P81058|PEN3A_LITVA	Penaeidin-3a	Litopenaeus vannamei	8e-18	90.1	100
21391222|40957208|Litopenaeus	sp|Q963D9|PEN3J_LITVA	Penaeidin-3j	Litopenaeus vannamei	3e-27	120	100
21391223|40957209|Litopenaeus	sp|P81058|PEN3A_LITVA	Penaeidin-3a	Litopenaeus vannamei	7e-06	44.7	85.7142857142857
21391225|40957211|Litopenaeus	sp|Q963D9|PEN3J_LITVA	Penaeidin-3j	Litopenaeus vannamei	4e-27	119	98.0392156862745
21391228|40957214|Litopenaeus	sp|Q963D9|PEN3J_LITVA	Penaeidin-3j	Litopenaeus vannamei	8e-27	120	100
21391229|40957215|Litopenaeus	sp|Q963D9|PEN3J_LITVA	Penaeidin-3j	Litopenaeus vannamei	2e-25	115	96.078431372549
21391234|40957220|Litopenaeus	sp|Q963D9|PEN3J_LITVA	Penaeidin-3j	Litopenaeus vannamei	3e-27	120	100
21391235|40957221|Litopenaeus	sp|Q963D9|PEN3J_LITVA	Penaeidin-3j	Litopenaeus vannamei	9e-27	119	98.0392156862745
21391238|40957224|Litopenaeus	sp|Q963D9|PEN3J_LITVA	Penaeidin-3j	Litopenaeus vannamei	7e-27	120	100
21391279|40957265|Litopenaeus	sp|O52057|SGP1_CHRVI	Sulfur globule protein CV1	Chromatium vinosum	9e-05	45.8	53.3333333333333
21391320|40957306|Litopenaeus	sp|P14181|LICA2_HAEIN	Protein licA	Haemophilus influenzae	3e-06	50.4	60.4651162790698
21391536|40957522|Litopenaeus	sp|Q8TGM7|ART2_YEAST	Uncharacterized protein ART2	Saccharomyces cerevisiae	8e-07	30.4	91.6666666666667
21391555|40957541|Litopenaeus	sp|Q95SX7|RTBS_DROME	Probable RNA-directed DNA polymerase from transposon BS	Drosophila melanogaster	4e-20	99.0	27.9279279279279
21391580|40957566|Litopenaeus	sp|Q95SX7|RTBS_DROME	Probable RNA-directed DNA polymerase from transposon BS	Drosophila melanogaster	1e-20	100	27.5590551181102
21391604|40957590|Litopenaeus	sp|A4QP31|TBCC1_DANRE	TBCC domain-containing protein 1	Danio rerio	1e-16	86.3	34.0579710144928
21391606|40957592|Litopenaeus	sp|Q9U572|CLOT_PENMO	Hemolymph clottable protein	Penaeus monodon	2e-46	160	73.8317757009346
21391611|40957597|Litopenaeus	sp|Q9U572|CLOT_PENMO	Hemolymph clottable protein	Penaeus monodon	2e-87	322	85.1428571428571
21391689|40957675|Litopenaeus	sp|P53790|SC5A1_RAT	Sodium/glucose cotransporter 1	Rattus norvegicus	7e-11	65.9	61.3636363636364
21391704|40957690|Litopenaeus	sp|P81057|PEN2A_LITVA	Penaeidin-2a	Litopenaeus vannamei	5e-12	69.7	100
21391717|40957703|Litopenaeus	sp|A1E295|CATB_PIG	Cathepsin B	Sus scrofa	1e-05	47.8	88
21391729|40957715|Litopenaeus	sp|O15111|IKKA_HUMAN	Inhibitor of nuclear factor kappa-B kinase subunit alpha	Homo sapiens	2e-22	106	29.004329004329
21391768|40957754|Litopenaeus	sp|Q9GMB0|RPN1_PIG	Dolichyl-diphosphooligosaccharide--protein glycosyltransferase subunit 1	Sus scrofa	6e-08	56.2	26.2295081967213
21391778|40957764|Litopenaeus	sp|Q9R1V6|ADA22_MOUSE	Disintegrin and metalloproteinase domain-containing protein 22	Mus musculus	0.0	20.4	63.6363636363636
21391779|40957765|Litopenaeus	sp|Q8ZSB0|MNTH_ANASP	Probable manganese transport protein mntH	Anabaena sp. (strain PCC 7120)	0.0	21.2	46.1538461538462
21391781|40957767|Litopenaeus	sp|Q9GMB0|RPN1_PIG	Dolichyl-diphosphooligosaccharide--protein glycosyltransferase subunit 1	Sus scrofa	1e-07	55.1	26.2295081967213
21391898|40957884|Litopenaeus	sp|Q6L6Q5|LYS_OSTED	Lysozyme	Ostrea edulis	5e-08	57.4	34.6666666666667
21391903|40957889|Litopenaeus	sp|P32138|YIHQ_ECOLI	Alpha-glucosidase yihQ	Escherichia coli (strain K12)	8e-18	89.0	49.4505494505495
21391922|40957908|Litopenaeus	sp|Q6KF81|PHCY2_HOMAM	Pseudohemocyanin-2 (Fragment)	Homarus americanus	2e-09	61.2	73.5294117647059
21391966|40957952|Litopenaeus	sp|P80096|HCYC_PANIN	Hemocyanin C chain	Panulirus interruptus	2e-09	61.2	56.140350877193
21391967|40957953|Litopenaeus	sp|Q6KF81|PHCY2_HOMAM	Pseudohemocyanin-2 (Fragment)	Homarus americanus	8e-13	72.4	56.7164179104478
21391970|40957956|Litopenaeus	sp|P81182|BGBP_LITVA	Beta-1,3-glucan-binding protein	Litopenaeus vannamei	3e-36	151	100
21391982|40957968|Litopenaeus	sp|Q4V8I4|DEFI8_RAT	Differentially expressed in FDCP 8 homolog	Rattus norvegicus	1e-07	55.8	36.144578313253
21391984|40957970|Litopenaeus	sp|P80096|HCYC_PANIN	Hemocyanin C chain	Panulirus interruptus	9e-33	108	55.7894736842105
21391996|40957982|Litopenaeus	sp|P10787|HCYB_PANIN	Hemocyanin B chain	Panulirus interruptus	1e-24	111	82.258064516129
21392081|40958067|Litopenaeus	sp|Q8NBJ9|SIDT2_HUMAN	SID1 transmembrane family member 2	Homo sapiens	3e-07	54.3	28.7581699346405
21392114|40958100|Litopenaeus	sp|Q8CIF6|SIDT2_MOUSE	SID1 transmembrane family member 2	Mus musculus	8e-10	63.2	28.9156626506024
21392185|40958171|Litopenaeus	sp|Q6KF81|PHCY2_HOMAM	Pseudohemocyanin-2 (Fragment)	Homarus americanus	3e-12	70.5	43.2098765432099
21392226|40958212|Litopenaeus	sp|Q6L6Q6|LYS_CRAGI	Lysozyme	Crassostrea gigas	6e-08	56.2	38.3561643835616
21392268|40958254|Litopenaeus	sp|Q8K2I4|MANBA_MOUSE	Beta-mannosidase	Mus musculus	2e-13	75.1	32.7683615819209
21392274|40958260|Litopenaeus	sp|Q8K2I4|MANBA_MOUSE	Beta-mannosidase	Mus musculus	2e-13	75.1	32.7683615819209
21392290|40958276|Litopenaeus	sp|Q1MTN8|YGC1_SCHPO	UPF0661 TPR repeat-containing protein C16D10.01c	Schizosaccharomyces pombe	5e-24	108	32.7800829875519
21392329|40958315|Litopenaeus	sp|Q9H0J9|PAR12_HUMAN	Poly [ADP-ribose] polymerase 12	Homo sapiens	2e-09	61.2	27.0742358078603
21392354|40958340|Litopenaeus	sp|Q8K2I4|MANBA_MOUSE	Beta-mannosidase	Mus musculus	7e-13	73.2	32.2033898305085
21392355|40958341|Litopenaeus	sp|Q6KF82|PHCY1_HOMAM	Pseudohemocyanin-1 (Fragment)	Homarus americanus	2e-24	111	62.3376623376623
21392360|40958346|Litopenaeus	sp|O61379|TPM_PANST	Tropomyosin	Panulirus stimpsoni	3e-07	52.4	82.7586206896552
21392411|40958397|Litopenaeus	sp|Q6DJ78|BRE_XENTR	BRCA1-A complex subunit BRE	Xenopus tropicalis	1e-07	54.3	35.4838709677419
21392478|40958464|Litopenaeus	sp|Q95SX7|RTBS_DROME	Probable RNA-directed DNA polymerase from transposon BS	Drosophila melanogaster	8e-10	63.2	31.1320754716981
21392579|40958565|Litopenaeus	sp|Q92804|RBP56_HUMAN	TATA-binding protein-associated factor 2N	Homo sapiens	4e-05	47.0	81.8181818181818
21392637|40958623|Litopenaeus	sp|Q60865|CAPR1_MOUSE	Caprin-1	Mus musculus	4e-09	60.1	35.4838709677419
21410581|41019564|Litopenaeus	sp|P81182|BGBP_LITVA	Beta-1,3-glucan-binding protein	Litopenaeus vannamei	1e-130	462	91.4634146341463
21410630|41019613|Litopenaeus	sp|P84293|HCY2_CARAE	Hemocyanin subunit 2	Carcinus aestuarii	2e-23	49.7	83.3333333333333
21410651|41019634|Litopenaeus	sp|Q9Y6Q1|CAN6_HUMAN	Calpain-6	Homo sapiens	6e-15	79.7	38.9312977099237
21410668|41019651|Litopenaeus	sp|P04843|RPN1_HUMAN	Dolichyl-diphosphooligosaccharide--protein glycosyltransferase subunit 1	Homo sapiens	9e-05	45.8	70.9677419354839
21410745|41019728|Litopenaeus	sp|P80096|HCYC_PANIN	Hemocyanin C chain	Panulirus interruptus	1e-24	111	79.0322580645161
21410784|41019767|Litopenaeus	sp|O02751|CFDP2_BOVIN	Craniofacial development protein 2	Bos taurus	5e-20	96.7	35.0993377483444
21410794|41019777|Litopenaeus	sp|P11369|POL2_MOUSE	Retrovirus-related Pol polyprotein LINE-1	Mus musculus	4e-07	54.7	28.8732394366197
21410813|41019796|Litopenaeus	sp|Q03278|PO21_NASVI	Retrovirus-related Pol polyprotein from type-1 retrotransposable element R2 (Fragment)	Nasonia vitripennis	3e-06	50.4	40.7894736842105
21410819|41019802|Litopenaeus	sp|Q03278|PO21_NASVI	Retrovirus-related Pol polyprotein from type-1 retrotransposable element R2 (Fragment)	Nasonia vitripennis	4e-06	50.1	40.7894736842105
21410945|41019928|Litopenaeus	sp|Q5PPX5|RN170_XENLA	RING finger protein 170	Xenopus laevis	9e-08	28.9	45.8333333333333
21410947|41019930|Litopenaeus	sp|Q568W0|SELW_DANRE	Selenoprotein W	Danio rerio	7e-19	89.7	60.8695652173913
21410976|41019959|Litopenaeus	sp|O22860|RL38_ARATH	60S ribosomal protein L38	Arabidopsis thaliana	2e-06	48.1	58.1395348837209
21411064|41020047|Litopenaeus	sp|Q3T108|PSB4_BOVIN	Proteasome subunit beta type-4	Bos taurus	1e-07	53.5	48.9795918367347
21411093|41020076|Litopenaeus	sp|P07087|ALPS_TACTR	Anti-lipopolysaccharide factor	Tachypleus tridentatus	2e-15	78.6	36.046511627907
21411171|41020154|Litopenaeus	sp|P24155|THOP1_RAT	Thimet oligopeptidase	Rattus norvegicus	4e-08	57.0	70.2702702702703
21411200|41020183|Litopenaeus	sp|Q5XIJ6|MRI40_RAT	BRCA1-A complex subunit MERIT40	Rattus norvegicus	4e-30	60.5	39.2405063291139
21411289|41020272|Litopenaeus	sp|P07087|ALPS_TACTR	Anti-lipopolysaccharide factor	Tachypleus tridentatus	2e-15	78.6	36.046511627907
21411372|41020355|Litopenaeus	sp|P81057|PEN2A_LITVA	Penaeidin-2a	Litopenaeus vannamei	4e-20	97.4	68.0555555555556
21411402|41020385|Litopenaeus	sp|P35244|RFA3_HUMAN	Replication protein A 14 kDa subunit	Homo sapiens	1e-16	82.8	34.8623853211009
21411435|41020418|Litopenaeus	sp|P81059|PEN3B_LITVA	Penaeidin-3b	Litopenaeus vannamei	2e-29	124	79.2682926829268
21411531|41020514|Litopenaeus	sp|A4K2W7|WFDC5_AOTNA	WAP four-disulfide core domain protein 5	Aotus nancymaae	1e-09	63.5	39.2156862745098
21411550|41020533|Litopenaeus	sp|P81059|PEN3B_LITVA	Penaeidin-3b	Litopenaeus vannamei	2e-29	124	79.2682926829268
21411648|41020631|Litopenaeus	sp|P81059|PEN3B_LITVA	Penaeidin-3b	Litopenaeus vannamei	6e-29	123	78.0487804878049
21411682|41020665|Litopenaeus	sp|Q7T3Q2|CRIM1_DANRE	Cysteine-rich motor neuron 1 protein	Danio rerio	2e-05	48.1	46.2962962962963
21411717|41020700|Litopenaeus	sp|Q963D0|PEN3D_LITVA	Penaeidin-3d	Litopenaeus vannamei	7e-27	51.6	100
21411834|41020827|Litopenaeus	sp|Q3UNW5|TF2L1_MOUSE	Transcription factor CP2-like protein 1	Mus musculus	8e-08	25.8	64.2857142857143
21411840|41020833|Litopenaeus	sp|Q9R118|HTRA1_MOUSE	Serine protease HTRA1	Mus musculus	3e-05	48.1	41.1764705882353
21411843|41020836|Litopenaeus	sp|Q95NT0|PEN4A_LITVA	Penaeidin-4a	Litopenaeus vannamei	2e-34	145	97.0149253731343
21411900|41020897|Litopenaeus	sp|Q568W0|SELW_DANRE	Selenoprotein W	Danio rerio	3e-21	97.4	54.2168674698795
21411950|41020951|Litopenaeus	sp|P81060|PEN3C_LITVA	Penaeidin-3c	Litopenaeus vannamei	5e-32	137	80.2469135802469
21412014|41021019|Litopenaeus	sp|P81060|PEN3C_LITVA	Penaeidin-3c	Litopenaeus vannamei	1e-29	130	76.5432098765432
21412109|41021120|Litopenaeus	sp|P81058|PEN3A_LITVA	Penaeidin-3a	Litopenaeus vannamei	3e-10	63.9	96.4285714285714
21412215|41021226|Litopenaeus	sp|Q36428|NU5M_LOCMI	NADH-ubiquinone oxidoreductase chain 5	Locusta migratoria	1e-06	21.9	56.25
21412301|41021312|Litopenaeus	sp|Q23915|KINX_DICDI	Probable serine/threonine-protein kinase kinX	Dictyostelium discoideum	7e-05	47.0	25.4716981132075
21412317|41021328|Litopenaeus	sp|P81058|PEN3A_LITVA	Penaeidin-3a	Litopenaeus vannamei	1e-08	58.9	96.1538461538462
21412319|41021330|Litopenaeus	sp|P63300|SELW_MOUSE	Selenoprotein W	Mus musculus	2e-24	108	60.7142857142857
21412327|41021338|Litopenaeus	sp|Q23915|KINX_DICDI	Probable serine/threonine-protein kinase kinX	Dictyostelium discoideum	4e-05	47.8	25.4716981132075
21412364|41021375|Litopenaeus	sp|P10768|ESTD_HUMAN	S-formylglutathione hydrolase	Homo sapiens	4e-07	29.6	54.5454545454545
21412385|41021396|Litopenaeus	sp|Q9MGD7|ATP8_PENMO	ATP synthase protein 8	Penaeus monodon	3e-11	67.0	68.0851063829787
21412392|41021403|Litopenaeus	sp|P81058|PEN3A_LITVA	Penaeidin-3a	Litopenaeus vannamei	2e-09	61.2	96.551724137931
21412417|41021428|Litopenaeus	sp|P81058|PEN3A_LITVA	Penaeidin-3a	Litopenaeus vannamei	3e-09	60.5	96.551724137931
21423724|41117549|Litopenaeus	sp|P03023|LACI_ECOLI	Lactose operon repressor	Escherichia coli (strain K12)	5e-10	62.4	86.1111111111111
21423726|41117555|Litopenaeus	sp|Q8BTY8|SCFD2_MOUSE	Sec1 family domain-containing protein 2	Mus musculus	5e-14	76.6	35.0746268656716
21423729|41117564|Litopenaeus	sp|P81057|PEN2A_LITVA	Penaeidin-2a	Litopenaeus vannamei	2e-14	78.6	91.6666666666667
21423730|41117567|Litopenaeus	sp|P81057|PEN2A_LITVA	Penaeidin-2a	Litopenaeus vannamei	1e-10	66.2	96.551724137931
21423731|41117570|Litopenaeus	sp|Q8BTY8|SCFD2_MOUSE	Sec1 family domain-containing protein 2	Mus musculus	2e-18	90.9	37.410071942446
21508526|41688419|Litopenaeus	sp|P54369|OAZ1_MOUSE	Ornithine decarboxylase antizyme	Mus musculus	6e-21	97.8	50
21508532|41688425|Litopenaeus	sp|P07087|ALPS_TACTR	Anti-lipopolysaccharide factor	Tachypleus tridentatus	3e-15	77.4	36.046511627907
21623432|42633628|Litopenaeus	sp|P07584|ASTA_ASTFL	Astacin	Astacus fluviatilis	3e-10	62.4	62.2222222222222
21874306|45332898|Penaeus	sp|Q6X9Z5|RLA2_HORSE	60S acidic ribosomal protein P2	Equus caballus	7e-06	46.2	55.1724137931034
21874323|45332915|Penaeus	sp|Q6X9Z5|RLA2_HORSE	60S acidic ribosomal protein P2	Equus caballus	1e-05	45.8	55.1724137931034
22053859|45650418|Penaeus	sp|P75857|YCBS_ECOLI	Uncharacterized outer membrane usher protein ycbS	Escherichia coli (strain K12)	1e-137	486	100
22053861|45650420|Penaeus	sp|P76042|YCJN_ECOLI	Putative ABC transporter periplasmic-binding protein ycjN	Escherichia coli (strain K12)	1e-54	211	85.8267716535433
22053862|45650421|Penaeus	sp|P76042|YCJN_ECOLI	Putative ABC transporter periplasmic-binding protein ycjN	Escherichia coli (strain K12)	2e-20	42.4	75
22053869|45650428|Penaeus	sp|P03837|INSH_ECOLI	Transposase insH for insertion sequence element IS5	Escherichia coli (strain K12)	4e-59	224	100
22053872|45650431|Penaeus	sp|P0A2R8|CORA_SALTY	Magnesium transport protein corA	Salmonella typhimurium	5e-63	238	75.7763975155279
22053874|45650433|Penaeus	sp|P0AAN3|HYPB_ECOLI	Hydrogenase isoenzymes nickel incorporation protein hypB	Escherichia coli (strain K12)	1e-110	394	96.969696969697
22053875|45650434|Penaeus	sp|P33231|LLDP_ECOLI	L-lactate permease	Escherichia coli (strain K12)	5e-42	170	79.0909090909091
22053876|45650435|Penaeus	sp|P51026|YI2A_ECOLX	Insertion element IS2A uncharacterized 48.2 kDa protein	Escherichia coli	1e-42	170	97.7011494252874
22053880|45650439|Penaeus	sp|P03837|INSH_ECOLI	Transposase insH for insertion sequence element IS5	Escherichia coli (strain K12)	8e-59	224	100
22053884|45650443|Penaeus	sp|P0AFY8|SEQA_ECOLI	Protein seqA	Escherichia coli (strain K12)	1e-38	155	100
22053885|45650444|Penaeus	sp|P0AFY8|SEQA_ECOLI	Protein seqA	Escherichia coli (strain K12)	3e-38	154	100
22053890|45650449|Penaeus	sp|P0ADH3|INSE_ECOLI	Transposase insE for insertion sequence IS3A/B/C/D/E/fA/fB	Escherichia coli (strain K12)	2e-41	164	100
22053902|45650461|Penaeus	sp|P0AFC0|NUDB_ECOLI	Dihydroneopterin triphosphate pyrophosphatase	Escherichia coli (strain K12)	2e-48	187	86.2385321100918
22053905|45650464|Penaeus	sp|P52086|COBC_ECOLI	Alpha-ribazole phosphatase	Escherichia coli (strain K12)	7e-28	120	98.3050847457627
22053908|45650467|Penaeus	sp|P52086|COBC_ECOLI	Alpha-ribazole phosphatase	Escherichia coli (strain K12)	6e-30	127	95.3125
22053909|45650468|Penaeus	sp|Q95SX7|RTBS_DROME	Probable RNA-directed DNA polymerase from transposon BS	Drosophila melanogaster	6e-20	96.7	33.1521739130435
22053911|45650470|Penaeus	sp|B1IRD9|CAIC_ECOLC	Probable crotonobetaine/carnitine-CoA ligase	Escherichia coli (strain ATCC 8739 / DSM 1576 / Crooks)	2e-33	140	100
22053912|45650471|Penaeus	sp|A7ZTH2|HLDD_ECO24	ADP-L-glycero-D-manno-heptose-6-epimerase	Escherichia coli O139:H28 (strain E24377A / ETEC)	6e-45	133	100
22053913|45650472|Penaeus	sp|P91963|PDH1_LITVA	Pigment-dispersing hormone type 1	Litopenaeus vannamei	1e-10	62.0	57.6271186440678
22053914|45650473|Penaeus	sp|P22263|PORF_PSESY	Outer membrane porin F	Pseudomonas syringae pv. syringae	4e-21	99.0	49.5238095238095
22053915|45650474|Penaeus	sp|P75750|YBGQ_ECOLI	Uncharacterized outer membrane usher protein ybgQ	Escherichia coli (strain K12)	1e-32	138	100
22053918|45650477|Penaeus	sp|Q68G58|APEX2_MOUSE	DNA-(apurinic or apyrimidinic site) lyase 2	Mus musculus	3e-07	53.9	52.3809523809524
22053919|45650478|Penaeus	sp|Q77373|POL_HV1AN	Gag-Pol polyprotein	Human immunodeficiency virus type 1 (isolate ANT70 group O)	2e-06	52.8	31.404958677686
22053920|45650479|Penaeus	sp|P18777|DMSC_ECOLI	Anaerobic dimethyl sulfoxide reductase chain C	Escherichia coli (strain K12)	5e-39	160	71.900826446281
22053922|45650481|Penaeus	sp|A1A9N3|YCCT_ECOK1	UPF0319 protein yccT	Escherichia coli O1:K1 / APEC	7e-30	127	100
22053925|45650484|Penaeus	sp|Q588U8|CFDP2_TRAJA	Craniofacial development protein 2	Tragulus javanicus	3e-07	53.9	25.8620689655172
22053929|45650488|Penaeus	sp|P75830|MACA_ECOLI	Macrolide-specific efflux protein macA	Escherichia coli (strain K12)	4e-39	158	87.0967741935484
22053930|45650489|Penaeus	sp|Q9NBX4|RTXE_DROME	Probable RNA-directed DNA polymerase from transposon X-element	Drosophila melanogaster	5e-07	53.5	27.3885350318471
22053934|45650493|Penaeus	sp|P0AF52|YJCD_ECOLI	Putative permease yjcD	Escherichia coli (strain K12)	6e-72	90.1	100
22053940|45650499|Penaeus	sp|P67660|YHAJ_ECOLI	Uncharacterized HTH-type transcriptional regulator yhaJ	Escherichia coli (strain K12)	3e-74	275	98.5815602836879
22053942|45650501|Penaeus	sp|P0AEV7|HYCH_ECOLI	Formate hydrogenlyase maturation protein hycH	Escherichia coli (strain K12)	1e-33	138	100
22053948|45650507|Penaeus	sp|Q9DGJ3|NPC2_DANRE	Epididymal secretory protein E1	Danio rerio	1e-07	52.8	56.7567567567568
22053953|45650512|Penaeus	sp|P36928|YEGD_ECOLI	Uncharacterized chaperone protein yegD	Escherichia coli (strain K12)	6e-67	250	96.9924812030075
22053954|45650513|Penaeus	sp|P0AEJ4|ENVZ_ECOLI	Osmolarity sensor protein envZ	Escherichia coli (strain K12)	8e-19	92.0	100
22053956|45650515|Penaeus	sp|A1A998|RUMB_ECOK1	23S rRNA (uracil-5-)-methyltransferase rumB	Escherichia coli O1:K1 / APEC	3e-43	172	100
22053962|45650521|Penaeus	sp|P55951|MT_ASTFL	Metallothionein	Astacus fluviatilis	8e-05	42.4	84.6153846153846
22053965|45650524|Penaeus	sp|Q9PLI5|Y114_CHLMU	Uncharacterized protein TC_0114	Chlamydia muridarum	1e-34	61.2	76.1904761904762
22053972|45650531|Penaeus	sp|P0AFL9|PQIA_ECOLI	Paraquat-inducible protein A	Escherichia coli (strain K12)	1e-62	238	83.3333333333333
22095205|45751545|Litopenaeus	sp|P24183|FDNG_ECOLI	Formate dehydrogenase, nitrate-inducible, major subunit	Escherichia coli (strain K12)	6e-05	46.2	74.0740740740741
22095210|45751550|Litopenaeus	sp|Q96RP7|G3ST4_HUMAN	Galactose-3-O-sulfotransferase 4	Homo sapiens	5e-09	59.7	61.2244897959184
22969607|47152337|Similar	sp|P15964|GST26_SCHMA	Glutathione S-transferase class-mu 26 kDa isozyme	Schistosoma mansoni	3e-13	73.9	40.5940594059406
22983233|47231648|Penaeus	sp|Q962A8|PEN3L_LITSE	Penaeidin-3l	Litopenaeus setiferus	1e-12	68.9	56.3380281690141
22983237|47231652|Penaeus	sp|Q962A8|PEN3L_LITSE	Penaeidin-3l	Litopenaeus setiferus	2e-12	68.2	55.7142857142857
22983239|47231654|Penaeus	sp|Q962A8|PEN3L_LITSE	Penaeidin-3l	Litopenaeus setiferus	8e-13	69.3	56.3380281690141
22983240|47231655|Penaeus	sp|Q962A8|PEN3L_LITSE	Penaeidin-3l	Litopenaeus setiferus	7e-10	30.4	100
22983241|47231656|Penaeus	sp|Q962A8|PEN3L_LITSE	Penaeidin-3l	Litopenaeus setiferus	4e-13	70.5	58.3333333333333
22983243|47231658|Penaeus	sp|Q962A8|PEN3L_LITSE	Penaeidin-3l	Litopenaeus setiferus	2e-15	77.8	60.8108108108108
22983244|47231659|Penaeus	sp|Q962A8|PEN3L_LITSE	Penaeidin-3l	Litopenaeus setiferus	4e-11	63.5	55.8823529411765
22983245|47231660|Penaeus	sp|Q962A8|PEN3L_LITSE	Penaeidin-3l	Litopenaeus setiferus	2e-14	74.7	59.4594594594595
22983264|47231679|Penaeus	sp|P81058|PEN3A_LITVA	Penaeidin-3a	Litopenaeus vannamei	7e-05	32.7	88.2352941176471
24619721|50407043|Litopenaeus	sp|Q9QZE2|CLNK_MOUSE	Cytokine-dependent hematopoietic cell linker	Mus musculus	4e-25	92.0	93.0232558139535
24619828|50407140|Penaeus	sp|Q60520|SIN3A_MOUSE	Paired amphipathic helix protein Sin3a	Mus musculus	4e-09	60.1	48.9795918367347
24866802|50993339|Penaeus	sp|P11940|PABP1_HUMAN	Polyadenylate-binding protein 1	Homo sapiens	2e-07	54.3	48.5714285714286
24866816|50993353|Penaeus	sp|Q29NV5|RM10_DROPS	39S ribosomal protein L10, mitochondrial	Drosophila pseudoobscura pseudoobscura	1e-06	50.4	32.9545454545455
24866894|53554452|Penaeus	sp|A1AIF9|RPOB_ECOK1	DNA-directed RNA polymerase subunit beta	Escherichia coli O1:K1 / APEC	2e-46	185	97.8494623655914
24866895|53554454|Penaeus	sp|Q9NBX4|RTXE_DROME	Probable RNA-directed DNA polymerase from transposon X-element	Drosophila melanogaster	6e-08	49.7	35.7142857142857
24866904|53554475|Penaeus	sp|Q57QC3|PHOP_SALCH	Virulence transcriptional regulatory protein phoP	Salmonella choleraesuis	1e-107	383	92.462311557789
25929580|52862947|Litopenaeus	sp|P81182|BGBP_LITVA	Beta-1,3-glucan-binding protein	Litopenaeus vannamei	2e-11	32.7	93.3333333333333
25929628|52862995|Litopenaeus	sp|P03023|LACI_ECOLI	Lactose operon repressor	Escherichia coli (strain K12)	5e-10	62.4	86.1111111111111
25929640|52863007|Litopenaeus	sp|P03851|YPB3_ECOLX	Uncharacterized 9.4 kDa protein	Escherichia coli	2e-44	174	98.8095238095238
25929675|52863042|Litopenaeus	sp|P81580|CUPC1_CANPG	Cuticle protein CP1158	Cancer pagurus	3e-06	50.4	33.0188679245283
25929678|52863045|Litopenaeus	sp|P81576|CUPA2_CANPG	Cuticle protein AM1159	Cancer pagurus	9e-08	54.3	70.5882352941177
25929695|52863062|Litopenaeus	sp|P81580|CUPC1_CANPG	Cuticle protein CP1158	Cancer pagurus	3e-27	122	58.4070796460177
25929706|52863073|Litopenaeus	sp|P81580|CUPC1_CANPG	Cuticle protein CP1158	Cancer pagurus	2e-11	69.3	36.6071428571429
25929720|52863087|Litopenaeus	sp|A1A831|BGAL_ECOK1	Beta-galactosidase	Escherichia coli O1:K1 / APEC	3e-11	67.4	83.3333333333333
25929721|52863088|Litopenaeus	sp|A1A831|BGAL_ECOK1	Beta-galactosidase	Escherichia coli O1:K1 / APEC	2e-08	58.5	69.5652173913043
25929735|52863102|Litopenaeus	sp|Q27319|GELS_HOMAM	Gelsolin, cytoplasmic	Homarus americanus	8e-24	108	57.7319587628866
25929747|52863114|Litopenaeus	sp|P81058|PEN3A_LITVA	Penaeidin-3a	Litopenaeus vannamei	1e-16	84.7	73.2142857142857
25929779|52863146|Litopenaeus	sp|P63300|SELW_MOUSE	Selenoprotein W	Mus musculus	2e-20	94.7	65.2173913043478
25929812|52863179|Litopenaeus	sp|Q3T0V9|DEOC_BOVIN	Putative deoxyribose-phosphate aldolase	Bos taurus	2e-15	80.1	60.9375
25929852|52863219|Litopenaeus	sp|Q95NT0|PEN4A_LITVA	Penaeidin-4a	Litopenaeus vannamei	2e-32	138	94.0298507462687
25929864|52863231|Litopenaeus	sp|P03730|VTAI_LAMBD	Tail assembly protein I	Enterobacteria phage lambda	1e-49	192	98.876404494382
25929892|52863259|Litopenaeus	sp|P80007|CRA2_HOMGA	Crustacyanin-A2 subunit	Homarus gammarus	6e-27	119	62.0689655172414
25929920|52863287|Litopenaeus	sp|Q6L6Q6|LYS_CRAGI	Lysozyme	Crassostrea gigas	6e-08	56.2	38.3561643835616
25929921|52863288|Litopenaeus	sp|P56950|MDM2_CANFA	E3 ubiquitin-protein ligase Mdm2	Canis familiaris	1e-07	55.1	42.5925925925926
25929931|52863298|Litopenaeus	sp|Q26486|FKBP4_SPOFR	46 kDa FK506-binding nuclear protein	Spodoptera frugiperda	4e-09	59.7	49.1228070175439
25929943|52863310|Litopenaeus	sp|P80007|CRA2_HOMGA	Crustacyanin-A2 subunit	Homarus gammarus	6e-26	115	66.6666666666667
25929948|52863315|Litopenaeus	sp|P81580|CUPC1_CANPG	Cuticle protein CP1158	Cancer pagurus	6e-33	141	65.4867256637168
25929951|52863318|Litopenaeus	sp|Q8VNN2|BGAL_ECOLX	Beta-galactosidase	Escherichia coli	1e-18	92.4	80.3571428571429
25930036|52863403|Litopenaeus	sp|P81388|CU04_HOMAM	Cuticle protein AMP4	Homarus americanus	3e-10	64.3	37.8640776699029
25930059|52863426|Litopenaeus	sp|P81580|CUPC1_CANPG	Cuticle protein CP1158	Cancer pagurus	4e-08	57.4	37.5
25930178|52863545|Litopenaeus	sp|P81580|CUPC1_CANPG	Cuticle protein CP1158	Cancer pagurus	6e-07	53.9	35.7142857142857
25930189|52863556|Litopenaeus	sp|P05452|TETN_HUMAN	Tetranectin	Homo sapiens	3e-05	45.4	24.1379310344828
25930203|52863570|Litopenaeus	sp|P81582|CUPC3_CANPG	Cuticle protein CP1246	Cancer pagurus	2e-24	107	50
25930205|52863572|Litopenaeus	sp|P02635|SCPB_PENSP	Sarcoplasmic calcium-binding protein, beta chain	Penaeus sp.	5e-11	67.4	80
25930239|52863606|Litopenaeus	sp|P81580|CUPC1_CANPG	Cuticle protein CP1158	Cancer pagurus	2e-17	89.4	49.1071428571429
25930266|52863633|Litopenaeus	sp|Q59296|CATA_CAMJE	Catalase	Campylobacter jejuni	2e-11	67.8	85.2941176470588
26273688|56956782|Litopenaeus	sp|Q08874|MITF_MOUSE	Microphthalmia-associated transcription factor	Mus musculus	7e-05	47.4	33.6633663366337
26273689|56956783|Litopenaeus	sp|Q08874|MITF_MOUSE	Microphthalmia-associated transcription factor	Mus musculus	7e-05	47.4	33.6633663366337
26273690|56956784|Litopenaeus	sp|Q08874|MITF_MOUSE	Microphthalmia-associated transcription factor	Mus musculus	7e-05	47.4	33.6633663366337
26273694|56956788|Litopenaeus	sp|Q91W96|APC4_MOUSE	Anaphase-promoting complex subunit 4	Mus musculus	2e-05	48.1	33.75
26273721|56956815|Litopenaeus	sp|P08649|CO4_RAT	Complement C4	Rattus norvegicus	3e-08	57.0	33.7662337662338
26273727|56956821|Litopenaeus	sp|P81057|PEN2A_LITVA	Penaeidin-2a	Litopenaeus vannamei	8e-08	57.0	75.8620689655172
26273728|56956822|Litopenaeus	sp|P81057|PEN2A_LITVA	Penaeidin-2a	Litopenaeus vannamei	8e-08	57.0	75.8620689655172
26273729|56956823|Litopenaeus	sp|P81057|PEN2A_LITVA	Penaeidin-2a	Litopenaeus vannamei	8e-08	57.0	75.8620689655172
26273731|56956825|Litopenaeus	sp|Q962A8|PEN3L_LITSE	Penaeidin-3l	Litopenaeus setiferus	6e-27	116	81.3333333333333
26273736|56956830|Litopenaeus	sp|Q05187|TGMH_TACTR	Hemocyte protein-glutamine gamma-glutamyltransferase	Tachypleus tridentatus	1e-12	71.6	36.8852459016393
26273756|56956850|Litopenaeus	sp|P53791|SC5A1_SHEEP	Sodium/glucose cotransporter 1	Ovis aries	3e-21	100	64.1791044776119
26273778|56956872|Litopenaeus	sp|P56571|ES1_RAT	ES1 protein homolog, mitochondrial	Rattus norvegicus	7e-18	87.8	53.2467532467532
26336540|56957041|Litopenaeus	sp|Q56R10|ASTA_PENMO	Astakine	Penaeus monodon	1e-16	82.4	77.5510204081633
26336557|56957058|Litopenaeus	sp|P81060|PEN3C_LITVA	Penaeidin-3c	Litopenaeus vannamei	2e-08	57.8	50
27157778|57504709|Litopenaeus	sp|P02981|TCR3_ECOLX	Tetracycline resistance protein, class C	Escherichia coli	2e-46	144	100
27157786|57504717|Litopenaeus	sp|P0AG05|S3AD_ECOLX	Streptomycin 3''-adenylyltransferase	Escherichia coli	5e-81	297	100
27157806|57504772|Litopenaeus	sp|P69202|RPC2_BPP22	Repressor protein C2	Enterobacteria phage P22	3e-24	61.2	66.6666666666667
27157809|57504775|Litopenaeus	sp|P03051|ROP_ECOLX	Regulatory protein rop	Escherichia coli	1e-24	108	96.2264150943396
27157845|57504848|Litopenaeus	sp|P03051|ROP_ECOLX	Regulatory protein rop	Escherichia coli	6e-23	103	92.4528301886792
2725292|5236728|Penaeus	sp|P98133|FBN1_BOVIN	Fibrillin-1	Bos taurus	6e-06	38.9	43.2432432432432
2725329|5236765|Penaeus	sp|Q6KF81|PHCY2_HOMAM	Pseudohemocyanin-2 (Fragment)	Homarus americanus	5e-39	30.4	53.8461538461538
2725333|5236769|Penaeus	sp|P80096|HCYC_PANIN	Hemocyanin C chain	Panulirus interruptus	1e-35	26.2	83.3333333333333
29271844|110836042|Penaeus	sp|Q05187|TGMH_TACTR	Hemocyte protein-glutamine gamma-glutamyltransferase	Tachypleus tridentatus	6e-14	76.6	33.0708661417323
30999804|84490957|Penaeus	sp|Q69566|U88_HHV6U	Uncharacterized protein U88	Human herpesvirus 6A (strain Uganda-1102)	1e-10	66.2	54.5454545454545
31860974|90028773|Higher	sp|P30260|CDC27_HUMAN	Cell division cycle protein 27 homolog	Homo sapiens	4e-05	47.4	76.6666666666667
33949463|116078186|Penaeus	sp|P55951|MT_ASTFL	Metallothionein	Astacus fluviatilis	8e-13	69.3	63.7931034482759
33949475|116078162|Penaeus	sp|Q42891|LGUL_SOLLC	Lactoylglutathione lyase	Solanum lycopersicum	3e-05	44.7	42
34629588|83762958|Penaeus	sp|Q802G7|SELM_DANRE	Selenoprotein M	Danio rerio	5e-26	113	50.4950495049505
34629604|83762974|Penaeus	sp|P81060|PEN3C_LITVA	Penaeidin-3c	Litopenaeus vannamei	4e-06	51.6	39.0625
34629643|83763013|Penaeus	sp|Q962A8|PEN3L_LITSE	Penaeidin-3l	Litopenaeus setiferus	9e-12	65.9	53.5211267605634
34629649|83763019|Penaeus	sp|Q9UHP7|CLC2D_HUMAN	C-type lectin domain family 2 member D	Homo sapiens	3e-06	48.5	26.5822784810127
34629660|83763030|Penaeus	sp|Q962A8|PEN3L_LITSE	Penaeidin-3l	Litopenaeus setiferus	6e-10	54.7	54.5454545454545
34629685|83763055|Penaeus	sp|P81060|PEN3C_LITVA	Penaeidin-3c	Litopenaeus vannamei	2e-15	63.9	84.8484848484848
34629720|83763090|Penaeus	sp|Q8C145|S39A6_MOUSE	Zinc transporter ZIP6	Mus musculus	1e-05	50.8	41.304347826087
34629726|83763096|Penaeus	sp|Q568W0|SELW_DANRE	Selenoprotein W	Danio rerio	6e-25	109	61.4457831325301
34629760|83763130|Penaeus	sp|Q6PJP8|DCR1A_HUMAN	DNA cross-link repair 1A protein	Homo sapiens	1e-08	58.5	62.5
34629768|83763138|Penaeus	sp|Q568W0|SELW_DANRE	Selenoprotein W	Danio rerio	6e-25	109	61.4457831325301
34629773|83763143|Penaeus	sp|Q59296|CATA_CAMJE	Catalase	Campylobacter jejuni	4e-10	63.2	93.1034482758621
34629799|83763169|Penaeus	sp|Q568W0|SELW_DANRE	Selenoprotein W	Danio rerio	6e-25	109	61.4457831325301
34629800|83763170|Penaeus	sp|P10716|CLC4F_RAT	C-type lectin domain family 4 member F	Rattus norvegicus	5e-09	29.3	33.9285714285714
34629835|83763205|Penaeus	sp|Q962A8|PEN3L_LITSE	Penaeidin-3l	Litopenaeus setiferus	2e-14	74.7	59.4594594594595
34630032|83763402|Penaeus	sp|P81060|PEN3C_LITVA	Penaeidin-3c	Litopenaeus vannamei	2e-14	79.3	56.1643835616438
34630037|83763407|Penaeus	sp|Q962A8|PEN3L_LITSE	Penaeidin-3l	Litopenaeus setiferus	2e-14	74.7	59.4594594594595
34630048|83763418|Penaeus	sp|Q962A8|PEN3L_LITSE	Penaeidin-3l	Litopenaeus setiferus	2e-14	74.7	59.4594594594595
34630049|83763419|Penaeus	sp|Q962A8|PEN3L_LITSE	Penaeidin-3l	Litopenaeus setiferus	2e-15	77.8	60.8108108108108
35009063|109134954|Penaeus	sp|Q2YC90|GATB_NITMU	Aspartyl/glutamyl-tRNA(Asn/Gln) amidotransferase subunit B	Nitrosospira multiformis (strain ATCC 25196 / NCIMB 11849)	3e-05	48.9	38.1578947368421
35009154|109135045|Penaeus	sp|O14340|YB35_SCHPO	Oxysterol-binding protein homolog C2F12.05c	Schizosaccharomyces pombe	3e-11	68.2	27.6315789473684
35009158|109135049|Penaeus	sp|Q9HB20|PKHA3_HUMAN	Pleckstrin homology domain-containing family A member 3	Homo sapiens	4e-05	45.8	47.6190476190476
35009199|109135090|Penaeus	sp|Q95SX7|RTBS_DROME	Probable RNA-directed DNA polymerase from transposon BS	Drosophila melanogaster	9e-21	99.0	34.9315068493151
35009240|109135131|Penaeus	sp|Q01149|CO1A2_MOUSE	Collagen alpha-2(I) chain	Mus musculus	1e-24	112	51.0204081632653
35009245|109135136|Penaeus	sp|Q5DU56|NLRC3_MOUSE	Protein NLRC3	Mus musculus	9e-09	59.7	82.7586206896552
35009265|109135156|Penaeus	sp|P17024|ZNF20_HUMAN	Zinc finger protein 20	Homo sapiens	1e-07	57.0	25.3846153846154
35009361|109135252|Penaeus	sp|Q95SX7|RTBS_DROME	Probable RNA-directed DNA polymerase from transposon BS	Drosophila melanogaster	2e-09	62.0	32.7586206896552
35009382|109135273|Penaeus	sp|Q588U8|CFDP2_TRAJA	Craniofacial development protein 2	Tragulus javanicus	2e-08	57.8	25.7731958762887
35009395|109135286|Penaeus	sp|O77793|PA24A_HORSE	Cytosolic phospholipase A2	Equus caballus	4e-08	57.0	43.0555555555556
35009450|109135341|Penaeus	sp|Q95SX7|RTBS_DROME	Probable RNA-directed DNA polymerase from transposon BS	Drosophila melanogaster	7e-12	70.1	28.6363636363636
35009472|109135363|Penaeus	sp|P14381|YTX2_XENLA	Transposon TX1 uncharacterized 149 kDa protein	Xenopus laevis	4e-08	57.8	25.5208333333333
35009493|109135384|Penaeus	sp|Q9NBX4|RTXE_DROME	Probable RNA-directed DNA polymerase from transposon X-element	Drosophila melanogaster	5e-08	45.8	32.5301204819277
35009558|109135449|Penaeus	sp|O60290|ZN862_HUMAN	Zinc finger protein 862	Homo sapiens	1e-06	52.8	36.1111111111111
35009563|109135454|Penaeus	sp|P03749|VHSJ_LAMBD	Host specificity protein J	Enterobacteria phage lambda	4e-59	227	100
35009579|109135470|Penaeus	sp|Q95SX7|RTBS_DROME	Probable RNA-directed DNA polymerase from transposon BS	Drosophila melanogaster	9e-23	106	29.0836653386454
35009615|109135506|Penaeus	sp|P04386|GAL4_YEAST	Regulatory protein GAL4	Saccharomyces cerevisiae	2e-13	75.1	67.2727272727273
35009645|109135536|Penaeus	sp|P03708|TERL_LAMBD	Large terminase protein	Enterobacteria phage lambda	1e-55	214	87.603305785124
35009650|109135541|Penaeus	sp|Q95SX7|RTBS_DROME	Probable RNA-directed DNA polymerase from transposon BS	Drosophila melanogaster	1e-20	99.4	33.9622641509434
35009661|109135552|Penaeus	sp|P03749|VHSJ_LAMBD	Host specificity protein J	Enterobacteria phage lambda	1e-109	393	98.9528795811518
35009675|109135566|Penaeus	sp|P03734|VMTG_LAMBD	Minor tail protein G	Enterobacteria phage lambda	4e-26	113	100
35009700|109135591|Penaeus	sp|P08548|LIN1_NYCCO	LINE-1 reverse transcriptase homolog	Nycticebus coucang	2e-09	62.8	39.7590361445783
35009712|109135603|Penaeus	sp|P81575|CUPA1_CANPG	Cuticle protein AM/CP1114	Cancer pagurus	2e-06	51.2	48
35009734|109135625|Penaeus	sp|Q588U8|CFDP2_TRAJA	Craniofacial development protein 2	Tragulus javanicus	5e-07	54.3	27.906976744186
35009739|109135630|Penaeus	sp|P06333|TCB1_RABIT	T-cell receptor beta chain ANA 11	Oryctolagus cuniculus	8e-05	46.6	40.9090909090909
35009744|109135635|Penaeus	sp|Q77373|POL_HV1AN	Gag-Pol polyprotein	Human immunodeficiency virus type 1 (isolate ANT70 group O)	5e-06	51.2	37.037037037037
35009796|109135687|Penaeus	sp|P03749|VHSJ_LAMBD	Host specificity protein J	Enterobacteria phage lambda	1e-86	318	100
35009799|109135690|Penaeus	sp|P03047|REGQ_LAMBD	Antitermination protein Q	Enterobacteria phage lambda	1e-103	372	90.4040404040404
35009819|109135710|Penaeus	sp|P03034|RPC1_LAMBD	Repressor protein CI	Enterobacteria phage lambda	4e-60	227	89.5161290322581
35009824|109135715|Penaeus	sp|Q2A865|S6A19_RAT	Sodium-dependent neutral amino acid transporter B(0)	Rattus norvegicus	0.0	20.8	43.4782608695652
35009861|109135752|Penaeus	sp|P03749|VHSJ_LAMBD	Host specificity protein J	Enterobacteria phage lambda	1e-100	364	100
35009907|109135798|Penaeus	sp|Q588U8|CFDP2_TRAJA	Craniofacial development protein 2	Tragulus javanicus	2e-08	58.2	25.7731958762887
35283628|109136331|Penaeus	sp|P16152|CBR1_HUMAN	Carbonyl reductase [NADPH] 1	Homo sapiens	1e-12	70.5	52.5423728813559
35283634|109136337|Penaeus	sp|O44119|TPM_HOMAM	Tropomyosin	Homarus americanus	1e-06	50.4	81.4814814814815
35283665|109136368|Penaeus	sp|Q962A8|PEN3L_LITSE	Penaeidin-3l	Litopenaeus setiferus	2e-15	78.2	60.8108108108108
35283694|109136397|Penaeus	sp|Q568W0|SELW_DANRE	Selenoprotein W	Danio rerio	3e-25	110	61.4457831325301
35283695|109136398|Penaeus	sp|Q568W0|SELW_DANRE	Selenoprotein W	Danio rerio	3e-25	110	61.4457831325301
35283756|109136459|Penaeus	sp|Q568W0|SELW_DANRE	Selenoprotein W	Danio rerio	4e-25	110	61.4457831325301
35283811|109136514|Penaeus	sp|P25979|UBF1A_XENLA	Nucleolar transcription factor 1-A	Xenopus laevis	1e-05	50.4	25.3846153846154
35283824|109136527|Penaeus	sp|Q962A8|PEN3L_LITSE	Penaeidin-3l	Litopenaeus setiferus	2e-14	74.3	59.4594594594595
35283830|109136533|Penaeus	sp|P07087|ALPS_TACTR	Anti-lipopolysaccharide factor	Tachypleus tridentatus	2e-21	97.4	44.2105263157895
35283881|109136584|Penaeus	sp|Q962A8|PEN3L_LITSE	Penaeidin-3l	Litopenaeus setiferus	2e-15	77.8	60.8108108108108
35283910|109136613|Penaeus	sp|O44119|TPM_HOMAM	Tropomyosin	Homarus americanus	1e-06	50.4	81.4814814814815
35283913|109136616|Penaeus	sp|Q568W0|SELW_DANRE	Selenoprotein W	Danio rerio	4e-25	110	61.4457831325301
35283929|109136632|Penaeus	sp|P78344|IF4G2_HUMAN	Eukaryotic translation initiation factor 4 gamma 2	Homo sapiens	4e-08	58.5	25
35283943|109136646|Penaeus	sp|Q9CZG3|COMD8_MOUSE	COMM domain-containing protein 8	Mus musculus	3e-14	74.7	30.3030303030303
35283966|109136669|Penaeus	sp|Q568W0|SELW_DANRE	Selenoprotein W	Danio rerio	3e-25	110	61.4457831325301
36890939|109136692|Penaeus	sp|P80405|MTHFS_RABIT	5-formyltetrahydrofolate cyclo-ligase	Oryctolagus cuniculus	2e-06	48.9	50
36890976|109136729|Penaeus	sp|Q95SX7|RTBS_DROME	Probable RNA-directed DNA polymerase from transposon BS	Drosophila melanogaster	1e-19	95.9	33.9622641509434
36890982|109136735|Penaeus	sp|Q4W5G0|TIGD2_HUMAN	Tigger transposable element-derived protein 2	Homo sapiens	9e-06	50.4	45.4545454545455
36890986|109136739|Penaeus	sp|Q9U572|CLOT_PENMO	Hemolymph clottable protein	Penaeus monodon	5e-09	61.2	56.5217391304348
36891017|109136770|Penaeus	sp|P52847|ST1B1_RAT	Sulfotransferase family cytosolic 1B member 1	Rattus norvegicus	2e-07	56.2	43.859649122807
36891057|109136810|Penaeus	sp|Q9U572|CLOT_PENMO	Hemolymph clottable protein	Penaeus monodon	5e-09	61.2	56.5217391304348
36891058|109136811|Penaeus	sp|P11369|POL2_MOUSE	Retrovirus-related Pol polyprotein LINE-1	Mus musculus	8e-16	83.6	27.3170731707317
36891102|109136855|Penaeus	sp|Q9U572|CLOT_PENMO	Hemolymph clottable protein	Penaeus monodon	1e-21	102	67.1641791044776
36891142|109136895|Penaeus	sp|Q9U572|CLOT_PENMO	Hemolymph clottable protein	Penaeus monodon	7e-05	47.4	89.4736842105263
36891143|109136896|Penaeus	sp|O55076|CDK2_CRIGR	Cell division protein kinase 2	Cricetulus griseus	7e-06	48.1	57.1428571428571
36891146|109136899|Penaeus	sp|P22382|POL_SIVGB	Gag-Pol polyprotein	Simian immunodeficiency virus (isolate GB1)	3e-06	52.0	28.8135593220339
38335429|91752321|Penaeus	sp|P48632|FPVA_PSEAE	Ferripyoverdine receptor	Pseudomonas aeruginosa	2e-92	337	67.2413793103448
38335440|91752332|Penaeus	sp|Q95SX7|RTBS_DROME	Probable RNA-directed DNA polymerase from transposon BS	Drosophila melanogaster	4e-26	117	34.0540540540541
38335449|91752341|Penaeus	sp|P03701|VLOM_LAMBD	Outer membrane protein lom	Enterobacteria phage lambda	2e-22	102	100
38335452|91752344|Penaeus	sp|Q6DD24|F00BB_XENLA	Protein FAM100B-B	Xenopus laevis	9e-23	102	59.3023255813954
38335457|91752349|Penaeus	sp|P0C6Y4|R1AB_PEDV7	Replicase polyprotein 1ab	Porcine epidemic diarrhea virus (strain CV777)	1e-04	47.4	28.1818181818182
38335462|91752354|Penaeus	sp|P03731|VMTZ_LAMBD	Minor tail protein Z	Enterobacteria phage lambda	9e-38	155	75.6756756756757
38335473|91752365|Penaeus	sp|P31631|SSA1_PASHA	Serotype-specific antigen 1	Pasteurella haemolytica	1e-14	79.0	36.4341085271318
38335482|91752374|Penaeus	sp|Q9GMB0|RPN1_PIG	Dolichyl-diphosphooligosaccharide--protein glycosyltransferase subunit 1	Sus scrofa	4e-07	53.5	26.4705882352941
38335488|91752380|Penaeus	sp|P03034|RPC1_LAMBD	Repressor protein CI	Enterobacteria phage lambda	6e-50	194	100
38335497|91752389|Penaeus	sp|Q9U620|MTCU_CALSI	Copper-specific metallothionein-2	Callinectes sapidus	2e-07	54.7	65.5172413793103
38335536|91752428|Penaeus	sp|P00912|TRPF_YEAST	N-(5'-phosphoribosyl)anthranilate isomerase	Saccharomyces cerevisiae	9e-81	293	99.3006993006993
38335560|91752452|Penaeus	sp|P03731|VMTZ_LAMBD	Minor tail protein Z	Enterobacteria phage lambda	1e-31	132	83.7209302325581
38335561|91752453|Penaeus	sp|P56069|METB_HELPY	Cystathionine gamma-synthase	Helicobacter pylori	5e-09	58.9	63.0434782608696
38335563|91752455|Penaeus	sp|Q588U8|CFDP2_TRAJA	Craniofacial development protein 2	Tragulus javanicus	3e-06	51.6	28.2758620689655
38335581|91752473|Penaeus	sp|Q9U620|MTCU_CALSI	Copper-specific metallothionein-2	Callinectes sapidus	3e-07	54.7	65.5172413793103
38335587|91752479|Penaeus	sp|P56069|METB_HELPY	Cystathionine gamma-synthase	Helicobacter pylori	5e-09	58.9	63.0434782608696
38335589|91752481|Penaeus	sp|P33440|GAC_YEAST	Glyoxalase I activity-enhancing protein GAC	Saccharomyces cerevisiae	3e-29	127	93.4426229508197
38335609|91752501|Penaeus	sp|Q5JPI9|MTL10_HUMAN	Methyltransferase-like protein 10	Homo sapiens	1e-06	50.4	42.4242424242424
38335614|91752506|Penaeus	sp|P37469|DNAC_BACSU	Replicative DNA helicase	Bacillus subtilis	3e-45	179	40.9090909090909
38335615|91752507|Penaeus	sp|P00912|TRPF_YEAST	N-(5'-phosphoribosyl)anthranilate isomerase	Saccharomyces cerevisiae	7e-75	190	100
38335645|91752537|Penaeus	sp|P03700|VINT_LAMBD	Integrase	Enterobacteria phage lambda	2e-43	173	100
38335670|91752562|Penaeus	sp|Q9FFU1|CAF2M_ARATH	CRS2-associated factor 2, mitochondrial	Arabidopsis thaliana	2e-31	133	80.2631578947368
38335694|91752586|Penaeus	sp|Q6ACU3|Y2102_LEIXX	Putative lipoprotein Lxx21020	Leifsonia xyli subsp. xyli	3e-07	51.2	40
38335698|91752590|Penaeus	sp|P03034|RPC1_LAMBD	Repressor protein CI	Enterobacteria phage lambda	9e-49	190	100
38335705|91752597|Penaeus	sp|Q9U620|MTCU_CALSI	Copper-specific metallothionein-2	Callinectes sapidus	3e-07	54.7	65.5172413793103
38335724|91752616|Penaeus	sp|P04386|GAL4_YEAST	Regulatory protein GAL4	Saccharomyces cerevisiae	9e-17	85.9	70.4918032786885
38335726|91752618|Penaeus	sp|P03034|RPC1_LAMBD	Repressor protein CI	Enterobacteria phage lambda	4e-27	118	100
38335731|91752623|Penaeus	sp|P03699|VXIS_LAMBD	Excisionase	Enterobacteria phage lambda	7e-29	122	96.6101694915254
38335735|91752627|Penaeus	sp|P37486|YYBR_BACSU	Uncharacterized HTH-type transcriptional regulator yybR	Bacillus subtilis	1e-25	112	61.1764705882353
38335740|91752632|Penaeus	sp|Q49V34|CLPC_STAS1	ATP-dependent Clp protease ATP-binding subunit clpC	Staphylococcus saprophyticus subsp. saprophyticus (strain ATCC 15305 / DSM 20229)	8e-37	152	47.945205479452
38335744|91752636|Penaeus	sp|P03755|EA85_LAMBD	Protein ea8.5	Enterobacteria phage lambda	3e-15	80.5	100
38335745|91752637|Penaeus	sp|P03699|VXIS_LAMBD	Excisionase	Enterobacteria phage lambda	7e-37	149	100
38335756|91752648|Penaeus	sp|Q6DJI9|ZCRB1_XENLA	Zinc finger CCHC-type and RNA-binding motif-containing protein 1	Xenopus laevis	3e-12	68.6	38.5245901639344
38335757|91752649|Penaeus	sp|P23847|DPPA_ECOLI	Periplasmic dipeptide transport protein	Escherichia coli (strain K12)	8e-11	65.9	25.3521126760563
38335761|91752653|Penaeus	sp|P04386|GAL4_YEAST	Regulatory protein GAL4	Saccharomyces cerevisiae	3e-23	107	75
38335766|91752658|Penaeus	sp|P03700|VINT_LAMBD	Integrase	Enterobacteria phage lambda	7e-45	177	98.8095238095238
38335767|91752659|Penaeus	sp|P03034|RPC1_LAMBD	Repressor protein CI	Enterobacteria phage lambda	4e-60	227	100
38335808|91752700|Penaeus	sp|P00912|TRPF_YEAST	N-(5'-phosphoribosyl)anthranilate isomerase	Saccharomyces cerevisiae	1e-103	369	100
38335828|91752720|Penaeus	sp|Q6ACU3|Y2102_LEIXX	Putative lipoprotein Lxx21020	Leifsonia xyli subsp. xyli	2e-08	55.5	33.6448598130841
38335851|91752743|Penaeus	sp|P03735|VMTT_LAMBD	Minor tail protein T	Enterobacteria phage lambda	3e-80	296	99.3055555555556
38335857|91752749|Penaeus	sp|P72151|FLICB_PSEAE	B-type flagellin	Pseudomonas aeruginosa	3e-53	206	73.6486486486486
38335874|91752766|Penaeus	sp|B1Y7M9|RPOA_LEPCP	DNA-directed RNA polymerase subunit alpha	Leptothrix cholodnii (strain ATCC 51168 / LMG 8142 / SP-6)	3e-67	252	90.9090909090909
38335898|91752790|Penaeus	sp|Q9FFU1|CAF2M_ARATH	CRS2-associated factor 2, mitochondrial	Arabidopsis thaliana	2e-53	206	64.5161290322581
38335902|91752794|Penaeus	sp|P23847|DPPA_ECOLI	Periplasmic dipeptide transport protein	Escherichia coli (strain K12)	9e-11	65.5	25.3521126760563
38335905|91752797|Penaeus	sp|Q9GMB0|RPN1_PIG	Dolichyl-diphosphooligosaccharide--protein glycosyltransferase subunit 1	Sus scrofa	1e-06	53.5	26.4705882352941
38335906|91752798|Penaeus	sp|P03700|VINT_LAMBD	Integrase	Enterobacteria phage lambda	5e-46	24.3	100
38335910|91752802|Penaeus	sp|Q9FFU1|CAF2M_ARATH	CRS2-associated factor 2, mitochondrial	Arabidopsis thaliana	2e-31	133	80.2631578947368
38335938|91752830|Penaeus	sp|P03756|EA22_LAMBD	Protein ea22	Enterobacteria phage lambda	1e-31	132	95.5223880597015
38335954|91752846|Penaeus	sp|P03702|VGAM_LAMBD	Host-nuclease inhibitor protein gam	Enterobacteria phage lambda	2e-60	227	98.2142857142857
38335960|91752852|Penaeus	sp|P03738|VMTL_LAMBD	Minor tail protein L	Enterobacteria phage lambda	2e-96	348	97.6744186046512
38335963|91752855|Penaeus	sp|P03730|VTAI_LAMBD	Tail assembly protein I	Enterobacteria phage lambda	5e-09	57.8	58.6206896551724
38335968|91752860|Penaeus	sp|P03702|VGAM_LAMBD	Host-nuclease inhibitor protein gam	Enterobacteria phage lambda	2e-58	220	99.0654205607477
38335973|91752865|Penaeus	sp|P03701|VLOM_LAMBD	Outer membrane protein lom	Enterobacteria phage lambda	6e-21	97.4	95.9183673469388
38335998|91752890|Penaeus	sp|B1Y7M9|RPOA_LEPCP	DNA-directed RNA polymerase subunit alpha	Leptothrix cholodnii (strain ATCC 51168 / LMG 8142 / SP-6)	4e-32	135	92.6470588235294
38336000|91752892|Penaeus	sp|Q2TA39|ZMAT5_BOVIN	Zinc finger matrin-type protein 5	Bos taurus	3e-15	78.2	36.3013698630137
38336004|91752896|Penaeus	sp|P03034|RPC1_LAMBD	Repressor protein CI	Enterobacteria phage lambda	4e-27	118	100
38336015|91752907|Penaeus	sp|P03701|VLOM_LAMBD	Outer membrane protein lom	Enterobacteria phage lambda	2e-22	102	100
38336084|91752976|Penaeus	sp|Q6P747|HP1B3_RAT	Heterochromatin protein 1-binding protein 3	Rattus norvegicus	3e-05	47.0	32.3076923076923
38336085|91752977|Penaeus	sp|Q8N187|AL2S8_HUMAN	Amyotrophic lateral sclerosis 2 chromosomal region candidate gene 8 protein	Homo sapiens	6e-07	53.1	29.8507462686567
38336088|91752980|Penaeus	sp|P08489|GLT4_WHEAT	Glutenin, high molecular weight subunit PW212	Triticum aestivum	9e-05	47.0	26.1682242990654
38336134|91753026|Penaeus	sp|Q1L8P7|TSP3B_DANRE	Thrombospondin-3b	Danio rerio	6e-05	46.2	47.5
38336245|91753137|Penaeus	sp|Q9NRL2|BAZ1A_HUMAN	Bromodomain adjacent to zinc finger domain protein 1A	Homo sapiens	7e-08	57.0	35.8974358974359
38336321|91753213|Penaeus	sp|Q4PLW0|ADFP_PIG	Adipophilin	Sus scrofa	4e-07	53.1	25.6637168141593
38336542|91753434|Penaeus	sp|Q23915|KINX_DICDI	Probable serine/threonine-protein kinase kinX	Dictyostelium discoideum	2e-05	49.3	38.75
38336563|91753455|Penaeus	sp|P08489|GLT4_WHEAT	Glutenin, high molecular weight subunit PW212	Triticum aestivum	1e-04	47.0	26.1682242990654
38336739|91753631|Penaeus	sp|Q9ES63|UBP29_MOUSE	Ubiquitin carboxyl-terminal hydrolase 29	Mus musculus	5e-06	51.2	36.046511627907
38386705|91938339|Penaeus	sp|Q18DN4|HMU_HALWD	Halomucin	Haloquadratum walsbyi (strain DSM 16790)	5e-06	49.7	33.3333333333333
38386710|91938349|Penaeus	sp|Q9USJ6|FMNR_SCHPO	NAD(P)H-dependent FMN reductase C4B3.06c	Schizosaccharomyces pombe	4e-08	54.7	32.8358208955224
38386731|91938388|Penaeus	sp|P83180|HCYB_PONLE	Hemocyanin B chain	Pontastacus leptodactylus	6e-11	66.2	69.7674418604651
38386771|91938468|Penaeus	sp|Q6KF82|PHCY1_HOMAM	Pseudohemocyanin-1 (Fragment)	Homarus americanus	1e-16	85.1	62.962962962963
38386779|91938485|Penaeus	sp|Q32LQ4|BHMT1_DANRE	Betaine--homocysteine S-methyltransferase 1	Danio rerio	4e-77	285	68.3417085427136
38386804|91938530|Penaeus	sp|P07584|ASTA_ASTFL	Astacin	Astacus fluviatilis	2e-10	63.2	60.8695652173913
38386815|91938547|Penaeus	sp|Q0JF58|AGO4B_ORYSJ	Protein argonaute 4B	Oryza sativa subsp. japonica	1e-06	53.1	28.9719626168224
38386836|91938579|Penaeus	sp|Q6KF81|PHCY2_HOMAM	Pseudohemocyanin-2 (Fragment)	Homarus americanus	1e-16	85.5	62.962962962963
38386856|91938612|Penaeus	sp|Q26061|FRI_PACLE	Ferritin	Pacifastacus leniusculus	1e-05	46.2	76.9230769230769
38386861|91938622|Penaeus	sp|Q6KF82|PHCY1_HOMAM	Pseudohemocyanin-1 (Fragment)	Homarus americanus	1e-10	65.1	63.4146341463415
38386879|91938658|Penaeus	sp|P03756|EA22_LAMBD	Protein ea22	Enterobacteria phage lambda	2e-08	55.5	82.3529411764706
38386895|91938690|Penaeus	sp|Q6KF81|PHCY2_HOMAM	Pseudohemocyanin-2 (Fragment)	Homarus americanus	8e-20	96.3	49.4117647058824
38386900|91938700|Penaeus	sp|Q29550|EST1_PIG	Liver carboxylesterase	Sus scrofa	5e-05	46.2	27.3333333333333
38386919|91938738|Penaeus	sp|Q18DN4|HMU_HALWD	Halomucin	Haloquadratum walsbyi (strain DSM 16790)	7e-06	49.3	33.3333333333333
38386924|91938748|Penaeus	sp|Q6KF82|PHCY1_HOMAM	Pseudohemocyanin-1 (Fragment)	Homarus americanus	1e-10	65.5	59.0909090909091
38386926|91938752|Penaeus	sp|Q9U620|MTCU_CALSI	Copper-specific metallothionein-2	Callinectes sapidus	4e-07	53.5	62.0689655172414
38386935|91938767|Penaeus	sp|Q6KF81|PHCY2_HOMAM	Pseudohemocyanin-2 (Fragment)	Homarus americanus	5e-20	96.3	49.4252873563218
38386936|91938769|Penaeus	sp|Q7ZXH3|TAB3_XENLA	Mitogen-activated protein kinase kinase kinase 7-interacting protein 3 homolog	Xenopus laevis	3e-06	50.4	51.3513513513513
38386953|91938795|Penaeus	sp|Q6KF82|PHCY1_HOMAM	Pseudohemocyanin-1 (Fragment)	Homarus americanus	8e-10	62.4	67.5675675675676
38386961|91938817|Penaeus	sp|Q6KF82|PHCY1_HOMAM	Pseudohemocyanin-1 (Fragment)	Homarus americanus	4e-06	50.1	62.5
38386966|91938827|Penaeus	sp|Q7TQN8|GP119_RAT	Glucose-dependent insulinotropic receptor	Rattus norvegicus	9e-05	45.4	35.2941176470588
38386968|91938831|Penaeus	sp|Q5XGM3|BHMT1_XENLA	Betaine--homocysteine S-methyltransferase 1	Xenopus laevis	5e-90	330	68.9497716894977
38386971|91938837|Penaeus	sp|P02693|FABPI_RAT	Fatty acid-binding protein, intestinal	Rattus norvegicus	5e-07	50.1	33.3333333333333
38386978|91938851|Penaeus	sp|Q6KF82|PHCY1_HOMAM	Pseudohemocyanin-1 (Fragment)	Homarus americanus	8e-18	89.0	54.5454545454545
38386998|91938885|Penaeus	sp|P07087|ALPS_TACTR	Anti-lipopolysaccharide factor	Tachypleus tridentatus	1e-15	78.2	44
38387007|91938904|Penaeus	sp|Q86GC8|ACES_CULPI	Acetylcholinesterase	Culex pipiens	3e-07	54.3	26.7441860465116
38387009|91938908|Penaeus	sp|P80096|HCYC_PANIN	Hemocyanin C chain	Panulirus interruptus	1e-10	65.5	60
38387019|91938927|Penaeus	sp|P55951|MT_ASTFL	Metallothionein	Astacus fluviatilis	5e-17	83.2	79.3103448275862
38387044|91938968|Penaeus	sp|Q9NTJ4|MA2C1_HUMAN	Alpha-mannosidase 2C1	Homo sapiens	1e-06	52.8	34.5794392523364
3998558|11055913|The	sp|P16117|RPC1_BP434	Repressor protein CI (Fragment)	Bacteriophage 434	1e-18	82.8	100
4033993|11037856|Similar	sp|P00993|IBP_CARCR	Chelonianin	Caretta caretta	5e-05	46.6	52.1739130434783
4034004|11037867|Similar	sp|Q568W0|SELW_DANRE	Selenoprotein W	Danio rerio	6e-25	109	61.4457831325301
4034038|11037901|Penaeus	sp|P27950|NDK_GINCI	Nucleoside diphosphate kinase (Fragment)	Ginglymostoma cirratum	6e-07	47.8	48.9795918367347
4034057|11037920|Similar	sp|P29692|EF1D_HUMAN	Elongation factor 1-delta	Homo sapiens	9e-07	54.3	43.2835820895522
40956511|154937065|Penaeus	sp|Q28719|PTGR1_RABIT	Prostaglandin reductase 1	Oryctolagus cuniculus	6e-38	154	49.1891891891892
40956518|154937072|Penaeus	sp|Q6RG02|VIT_FENME	Vitellogenin	Fenneropenaeus merguiensis	3e-97	355	72.7969348659004
40956522|154937076|Penaeus	sp|Q0P6D6|CCD15_HUMAN	Coiled-coil domain-containing protein 15	Homo sapiens	2e-08	58.5	23.9130434782609
4098064|9945240|Poly	sp|P02636|SCPA_PENSP	Sarcoplasmic calcium-binding protein, alpha-B and -A chains	Penaeus sp.	5e-10	61.2	40.5940594059406
41339427|112434075|Litopenaeus	sp|A4K2W7|WFDC5_AOTNA	WAP four-disulfide core domain protein 5	Aotus nancymaae	2e-10	66.6	38.9473684210526
41339429|112434077|Litopenaeus	sp|Q9R118|HTRA1_MOUSE	Serine protease HTRA1	Mus musculus	2e-06	52.8	43.1372549019608
41339436|112434084|Litopenaeus	sp|P55951|MT_ASTFL	Metallothionein	Astacus fluviatilis	6e-12	66.6	63.7931034482759
41526345|113365172|Penaeus	sp|Q962A8|PEN3L_LITSE	Penaeidin-3l	Litopenaeus setiferus	3e-14	74.3	59.4594594594595
41526351|113365178|Penaeus	sp|Q962A8|PEN3L_LITSE	Penaeidin-3l	Litopenaeus setiferus	2e-14	74.7	59.4594594594595
41526361|113365188|Penaeus	sp|Q962A8|PEN3L_LITSE	Penaeidin-3l	Litopenaeus setiferus	1e-14	75.1	59.4594594594595
41526376|113365203|Penaeus	sp|P07087|ALPS_TACTR	Anti-lipopolysaccharide factor	Tachypleus tridentatus	2e-18	87.4	40
41526399|113365226|Penaeus	sp|P07087|ALPS_TACTR	Anti-lipopolysaccharide factor	Tachypleus tridentatus	2e-18	87.4	40
41526402|113365229|Penaeus	sp|P07087|ALPS_TACTR	Anti-lipopolysaccharide factor	Tachypleus tridentatus	2e-18	87.4	40
41526410|113365237|Penaeus	sp|P07087|ALPS_TACTR	Anti-lipopolysaccharide factor	Tachypleus tridentatus	2e-18	87.4	40
41526419|113365246|Penaeus	sp|Q9U620|MTCU_CALSI	Copper-specific metallothionein-2	Callinectes sapidus	4e-07	54.7	65.5172413793103
41526420|113365247|Penaeus	sp|P07087|ALPS_TACTR	Anti-lipopolysaccharide factor	Tachypleus tridentatus	3e-18	87.4	40
41526425|113365252|Penaeus	sp|P07087|ALPS_TACTR	Anti-lipopolysaccharide factor	Tachypleus tridentatus	2e-18	87.4	40
41526433|113365260|Penaeus	sp|P07087|ALPS_TACTR	Anti-lipopolysaccharide factor	Tachypleus tridentatus	2e-18	87.8	40
41526490|113365317|Penaeus	sp|Q9GMB0|RPN1_PIG	Dolichyl-diphosphooligosaccharide--protein glycosyltransferase subunit 1	Sus scrofa	2e-07	55.5	26.4150943396226
41526521|113365348|Penaeus	sp|Q4KM73|KCY_RAT	UMP-CMP kinase	Rattus norvegicus	7e-05	43.9	60
41526526|113365353|Penaeus	sp|Q9U620|MTCU_CALSI	Copper-specific metallothionein-2	Callinectes sapidus	3e-07	54.7	65.5172413793103
41526569|113365396|Penaeus	sp|Q9CZG3|COMD8_MOUSE	COMM domain-containing protein 8	Mus musculus	6e-14	73.6	30.3030303030303
41526574|113365401|Penaeus	sp|P07087|ALPS_TACTR	Anti-lipopolysaccharide factor	Tachypleus tridentatus	4e-18	86.7	40
41526580|113365407|Penaeus	sp|Q5EAR6|CC115_DANRE	Coiled-coil domain-containing protein 115	Danio rerio	3e-11	65.5	27.6699029126214
41526586|113365413|Penaeus	sp|Q8K3P0|DR9C7_MOUSE	Short chain dehydrogenase/reductase family 9C member 7	Mus musculus	3e-06	49.7	26.7441860465116
41526608|113365435|Penaeus	sp|P07087|ALPS_TACTR	Anti-lipopolysaccharide factor	Tachypleus tridentatus	2e-11	56.2	41.3793103448276
41526619|113365446|Penaeus	sp|O42412|IOD3_CHICK	Type III iodothyronine deiodinase (Fragment)	Gallus gallus	3e-24	108	58.2278481012658
41526626|113365453|Penaeus	sp|O76021|RL1D1_HUMAN	Ribosomal L1 domain-containing protein 1	Homo sapiens	8e-05	45.4	26.5625
41526627|113365454|Penaeus	sp|Q8N475|FSTL5_HUMAN	Follistatin-related protein 5	Homo sapiens	1e-20	99.0	34.1085271317829
41526668|113365495|Penaeus	sp|P03698|VBET_LAMBD	Recombination protein bet	Enterobacteria phage lambda	1e-80	295	100
41526751|113365578|Penaeus	sp|Q3Z3L1|KCY_SHISS	Cytidylate kinase	Shigella sonnei (strain Ss046)	1e-17	86.7	100
41526775|113365602|Penaeus	sp|O76021|RL1D1_HUMAN	Ribosomal L1 domain-containing protein 1	Homo sapiens	2e-05	48.5	28.125
41526779|113365606|Penaeus	sp|P03736|VMTH_LAMBD	Minor tail protein H	Enterobacteria phage lambda	1e-27	122	100
41526792|113365619|Penaeus	sp|Q0VFD6|CM037_XENTR	UPF0582 protein C13orf37 homolog	Xenopus tropicalis	2e-14	74.3	55.9322033898305
41526810|113365637|Penaeus	sp|Q9UL45|PLDN_HUMAN	Pallidin	Homo sapiens	4e-05	44.3	40
41526829|113365656|Penaeus	sp|Q9CQA8|CC034_MOUSE	UPF0709 protein C3orf34 homolog	Mus musculus	1e-30	129	41.025641025641
41526835|113365662|Penaeus	sp|Q2TA39|ZMAT5_BOVIN	Zinc finger matrin-type protein 5	Bos taurus	9e-16	79.7	35.0993377483444
41526852|113365679|Penaeus	sp|Q92900|RENT1_HUMAN	Regulator of nonsense transcripts 1	Homo sapiens	8e-09	60.8	70.7317073170732
41526877|113365704|Penaeus	sp|P04146|COPIA_DROME	Copia protein	Drosophila melanogaster	6e-08	30.0	42.8571428571429
41526937|113365764|Penaeus	sp|P07087|ALPS_TACTR	Anti-lipopolysaccharide factor	Tachypleus tridentatus	9e-17	82.4	44.8717948717949
41526942|113365769|Penaeus	sp|Q9U620|MTCU_CALSI	Copper-specific metallothionein-2	Callinectes sapidus	7e-07	53.5	62.0689655172414
41526995|113365822|Penaeus	sp|P29499|MT1_HOMAM	Metallothionein-1	Homarus americanus	3e-20	97.4	81.8181818181818
41527090|113365917|Penaeus	sp|P24643|CALX_CANFA	Calnexin	Canis familiaris	9e-10	63.9	40.8450704225352
41527093|113365920|Penaeus	sp|Q9U620|MTCU_CALSI	Copper-specific metallothionein-2	Callinectes sapidus	9e-07	53.5	62.0689655172414
41527128|113365955|Penaeus	sp|Q86UW9|DTX2_HUMAN	Protein deltex-2	Homo sapiens	1e-05	50.1	39.4736842105263
41527141|113365968|Penaeus	sp|P55951|MT_ASTFL	Metallothionein	Astacus fluviatilis	5e-17	83.2	79.3103448275862
41527176|113366003|Penaeus	sp|P53619|COPD_BOVIN	Coatomer subunit delta	Bos taurus	7e-06	48.9	45.0980392156863
41527194|113366021|Penaeus	sp|Q6KF82|PHCY1_HOMAM	Pseudohemocyanin-1 (Fragment)	Homarus americanus	3e-12	70.5	64.4444444444444
41527210|113366037|Penaeus	sp|Q03376|BAR3_CHITE	Balbiani ring protein 3	Chironomus tentans	9e-06	50.1	27.4336283185841
41527231|113366058|Penaeus	sp|P55951|MT_ASTFL	Metallothionein	Astacus fluviatilis	5e-17	83.2	79.3103448275862
41527232|113366059|Penaeus	sp|P07087|ALPS_TACTR	Anti-lipopolysaccharide factor	Tachypleus tridentatus	4e-16	43.5	47.7272727272727
41527260|113366087|Penaeus	sp|P07087|ALPS_TACTR	Anti-lipopolysaccharide factor	Tachypleus tridentatus	2e-18	87.4	40
41527273|113366100|Penaeus	sp|P07087|ALPS_TACTR	Anti-lipopolysaccharide factor	Tachypleus tridentatus	2e-18	87.4	40
41527276|113366103|Penaeus	sp|P81182|BGBP_LITVA	Beta-1,3-glucan-binding protein	Litopenaeus vannamei	4e-12	65.9	100
41527294|113366121|Penaeus	sp|P07087|ALPS_TACTR	Anti-lipopolysaccharide factor	Tachypleus tridentatus	3e-18	87.4	40
41527309|113366136|Penaeus	sp|Q9UL12|SARDH_HUMAN	Sarcosine dehydrogenase, mitochondrial	Homo sapiens	1e-05	48.9	52.6315789473684
41527316|113366143|Penaeus	sp|P07086|ALPS_LIMPO	Anti-lipopolysaccharide factor	Limulus polyphemus	5e-10	51.6	42.3076923076923
41527317|113366144|Penaeus	sp|P07087|ALPS_TACTR	Anti-lipopolysaccharide factor	Tachypleus tridentatus	3e-17	84.0	40.2173913043478
41527320|113366147|Penaeus	sp|P07087|ALPS_TACTR	Anti-lipopolysaccharide factor	Tachypleus tridentatus	3e-11	63.9	42.4242424242424
41527321|113366148|Penaeus	sp|P07087|ALPS_TACTR	Anti-lipopolysaccharide factor	Tachypleus tridentatus	2e-18	87.4	40
41527322|113366149|Penaeus	sp|P07087|ALPS_TACTR	Anti-lipopolysaccharide factor	Tachypleus tridentatus	1e-17	85.5	40
41527329|113366156|Penaeus	sp|Q9U620|MTCU_CALSI	Copper-specific metallothionein-2	Callinectes sapidus	3e-08	57.4	48.8888888888889
41527332|113366159|Penaeus	sp|P07087|ALPS_TACTR	Anti-lipopolysaccharide factor	Tachypleus tridentatus	3e-17	84.0	40.6593406593407
41527338|113366165|Penaeus	sp|P55951|MT_ASTFL	Metallothionein	Astacus fluviatilis	2e-16	81.3	77.5862068965517
41527348|113366175|Penaeus	sp|P07087|ALPS_TACTR	Anti-lipopolysaccharide factor	Tachypleus tridentatus	9e-11	62.4	42.4242424242424
41527365|113366192|Penaeus	sp|P07087|ALPS_TACTR	Anti-lipopolysaccharide factor	Tachypleus tridentatus	9e-13	67.8	40
41527372|113366199|Penaeus	sp|P07087|ALPS_TACTR	Anti-lipopolysaccharide factor	Tachypleus tridentatus	2e-09	57.8	43.1034482758621
41527376|113366203|Penaeus	sp|P07087|ALPS_TACTR	Anti-lipopolysaccharide factor	Tachypleus tridentatus	2e-18	87.8	40
41527384|113366211|Penaeus	sp|P07087|ALPS_TACTR	Anti-lipopolysaccharide factor	Tachypleus tridentatus	2e-18	87.4	40
41527395|113366222|Penaeus	sp|P07087|ALPS_TACTR	Anti-lipopolysaccharide factor	Tachypleus tridentatus	2e-18	87.4	40
41527396|113366223|Penaeus	sp|P07087|ALPS_TACTR	Anti-lipopolysaccharide factor	Tachypleus tridentatus	1e-10	62.0	42.8571428571429
41527401|113366228|Penaeus	sp|P07087|ALPS_TACTR	Anti-lipopolysaccharide factor	Tachypleus tridentatus	2e-18	87.4	40
41527412|113366239|Penaeus	sp|P07087|ALPS_TACTR	Anti-lipopolysaccharide factor	Tachypleus tridentatus	2e-18	87.8	40
41527413|113366240|Penaeus	sp|P07087|ALPS_TACTR	Anti-lipopolysaccharide factor	Tachypleus tridentatus	2e-18	87.4	40
41527415|113366242|Penaeus	sp|P07087|ALPS_TACTR	Anti-lipopolysaccharide factor	Tachypleus tridentatus	3e-18	87.4	40
41527444|113366271|Penaeus	sp|O43826|G6PT1_HUMAN	Glucose-6-phosphate translocase	Homo sapiens	3e-16	83.2	35.9649122807018
41527449|113366276|Penaeus	sp|P07087|ALPS_TACTR	Anti-lipopolysaccharide factor	Tachypleus tridentatus	2e-18	87.4	40
41527451|113366278|Penaeus	sp|Q802G7|SELM_DANRE	Selenoprotein M	Danio rerio	6e-26	113	50.4950495049505
41527469|113366296|Penaeus	sp|Q18DN4|HMU_HALWD	Halomucin	Haloquadratum walsbyi (strain DSM 16790)	1e-05	48.9	39.2405063291139
41527477|113366304|Penaeus	sp|Q6KF82|PHCY1_HOMAM	Pseudohemocyanin-1 (Fragment)	Homarus americanus	4e-17	86.7	54.6875
41527481|113366308|Penaeus	sp|P07087|ALPS_TACTR	Anti-lipopolysaccharide factor	Tachypleus tridentatus	5e-09	56.6	45.2830188679245
41527490|113366317|Penaeus	sp|P07087|ALPS_TACTR	Anti-lipopolysaccharide factor	Tachypleus tridentatus	7e-15	75.9	40.5063291139241
41527492|113366319|Penaeus	sp|Q7Z0Q2|RNKB_CERCA	Ribonuclease kappa-B	Ceratitis capitata	8e-08	52.4	41.5384615384615
41527496|113366323|Penaeus	sp|P07087|ALPS_TACTR	Anti-lipopolysaccharide factor	Tachypleus tridentatus	2e-18	87.4	40
41527505|113366332|Penaeus	sp|Q9Y334|G7C_HUMAN	Protein G7c	Homo sapiens	2e-05	47.8	38.75
41527526|113366353|Penaeus	sp|Q9U620|MTCU_CALSI	Copper-specific metallothionein-2	Callinectes sapidus	3e-07	54.7	65.5172413793103
41527555|113366382|Penaeus	sp|Q5U4F6|WDR34_MOUSE	WD repeat-containing protein 34	Mus musculus	4e-25	113	33.6683417085427
41527565|113366392|Penaeus	sp|P07087|ALPS_TACTR	Anti-lipopolysaccharide factor	Tachypleus tridentatus	2e-18	87.4	40
41527571|113366398|Penaeus	sp|P07087|ALPS_TACTR	Anti-lipopolysaccharide factor	Tachypleus tridentatus	2e-18	87.4	40
41527584|113366411|Penaeus	sp|Q9U620|MTCU_CALSI	Copper-specific metallothionein-2	Callinectes sapidus	4e-07	54.7	65.5172413793103
41527611|113366438|Penaeus	sp|P03711|VCAC_LAMBD	Minor capsid protein C	Enterobacteria phage lambda	1e-103	372	98.9071038251366
41527613|113366440|Penaeus	sp|P07087|ALPS_TACTR	Anti-lipopolysaccharide factor	Tachypleus tridentatus	2e-18	87.4	40
41527615|113366442|Penaeus	sp|P07087|ALPS_TACTR	Anti-lipopolysaccharide factor	Tachypleus tridentatus	2e-18	87.4	40
41527623|113366450|Penaeus	sp|B2RVL6|ZCH24_MOUSE	Zinc finger CCHC domain-containing protein 24	Mus musculus	1e-07	55.5	45.0980392156863
41527630|113366457|Penaeus	sp|O60760|PTGD2_HUMAN	Glutathione-requiring prostaglandin D synthase	Homo sapiens	1e-05	29.3	42.8571428571429
41527648|113366475|Penaeus	sp|P07087|ALPS_TACTR	Anti-lipopolysaccharide factor	Tachypleus tridentatus	2e-18	87.4	40
41527672|113366499|Penaeus	sp|P07087|ALPS_TACTR	Anti-lipopolysaccharide factor	Tachypleus tridentatus	2e-18	87.4	40
41527727|113366554|Penaeus	sp|P07087|ALPS_TACTR	Anti-lipopolysaccharide factor	Tachypleus tridentatus	7e-18	89.4	40
41527736|113366563|Penaeus	sp|P07087|ALPS_TACTR	Anti-lipopolysaccharide factor	Tachypleus tridentatus	2e-18	87.4	40
41527740|113366567|Penaeus	sp|P07087|ALPS_TACTR	Anti-lipopolysaccharide factor	Tachypleus tridentatus	2e-18	87.4	40
41527752|113366579|Penaeus	sp|P03711|VCAC_LAMBD	Minor capsid protein C	Enterobacteria phage lambda	1e-104	375	99.4535519125683
41527753|113366580|Penaeus	sp|P07087|ALPS_TACTR	Anti-lipopolysaccharide factor	Tachypleus tridentatus	2e-18	87.4	40
41527796|113366623|Penaeus	sp|O76021|RL1D1_HUMAN	Ribosomal L1 domain-containing protein 1	Homo sapiens	1e-09	62.4	28.5714285714286
41527806|113366633|Penaeus	sp|Q9GMB0|RPN1_PIG	Dolichyl-diphosphooligosaccharide--protein glycosyltransferase subunit 1	Sus scrofa	4e-07	53.9	26.4705882352941
41527817|113366644|Penaeus	sp|P03714|VCF2_LAMBD	Tail attachment protein	Enterobacteria phage lambda	3e-51	199	100
41527823|113366650|Penaeus	sp|P07087|ALPS_TACTR	Anti-lipopolysaccharide factor	Tachypleus tridentatus	2e-18	87.4	40
41527907|113366734|Penaeus	sp|Q9U620|MTCU_CALSI	Copper-specific metallothionein-2	Callinectes sapidus	2e-07	54.7	65.5172413793103
41527931|113366758|Penaeus	sp|P07087|ALPS_TACTR	Anti-lipopolysaccharide factor	Tachypleus tridentatus	1e-17	85.5	40
41527954|113366781|Penaeus	sp|P07087|ALPS_TACTR	Anti-lipopolysaccharide factor	Tachypleus tridentatus	2e-18	87.4	40
41527976|113366803|Penaeus	sp|P07087|ALPS_TACTR	Anti-lipopolysaccharide factor	Tachypleus tridentatus	2e-18	87.4	40
41527978|113366805|Penaeus	sp|Q9DGJ3|NPC2_DANRE	Epididymal secretory protein E1	Danio rerio	2e-06	48.1	54.2857142857143
41527994|113366821|Penaeus	sp|P07087|ALPS_TACTR	Anti-lipopolysaccharide factor	Tachypleus tridentatus	2e-18	87.4	40
41528031|113366858|Penaeus	sp|P07087|ALPS_TACTR	Anti-lipopolysaccharide factor	Tachypleus tridentatus	3e-18	87.4	40
41528033|113366860|Penaeus	sp|Q9U620|MTCU_CALSI	Copper-specific metallothionein-2	Callinectes sapidus	4e-07	54.7	65.5172413793103
41528063|113366890|Penaeus	sp|P38134|ETK_ECOLI	Tyrosine-protein kinase etk	Escherichia coli (strain K12)	2e-09	61.6	100
41528068|113366895|Penaeus	sp|Q9U620|MTCU_CALSI	Copper-specific metallothionein-2	Callinectes sapidus	2e-07	54.7	65.5172413793103
41528120|113366947|Penaeus	sp|Q7T0X7|OXND1_XENLA	Oxidoreductase NAD-binding domain-containing protein 1	Xenopus laevis	3e-36	149	46.583850931677
41528130|113366957|Penaeus	sp|P07087|ALPS_TACTR	Anti-lipopolysaccharide factor	Tachypleus tridentatus	2e-18	87.4	40
41528147|113366974|Penaeus	sp|P07087|ALPS_TACTR	Anti-lipopolysaccharide factor	Tachypleus tridentatus	1e-17	85.1	38.9473684210526
41528153|113366980|Penaeus	sp|P55951|MT_ASTFL	Metallothionein	Astacus fluviatilis	2e-14	74.7	78.8461538461538
41528158|113366985|Penaeus	sp|Q9U620|MTCU_CALSI	Copper-specific metallothionein-2	Callinectes sapidus	4e-07	54.7	65.5172413793103
41528163|113366990|Penaeus	sp|P07087|ALPS_TACTR	Anti-lipopolysaccharide factor	Tachypleus tridentatus	9e-08	49.3	48.7179487179487
41528171|113366998|Penaeus	sp|P07087|ALPS_TACTR	Anti-lipopolysaccharide factor	Tachypleus tridentatus	2e-18	87.4	40
41528174|113367001|Penaeus	sp|Q80UK8|INT2_MOUSE	Integrator complex subunit 2	Mus musculus	3e-06	51.6	44.0677966101695
41702316|157098508|Penaeus	sp|Q77373|POL_HV1AN	Gag-Pol polyprotein	Human immunodeficiency virus type 1 (isolate ANT70 group O)	1e-05	49.7	37.1794871794872
41702324|157098516|Penaeus	sp|O02751|CFDP2_BOVIN	Craniofacial development protein 2	Bos taurus	1e-15	82.0	48.8372093023256
41702334|157098526|Penaeus	sp|P14381|YTX2_XENLA	Transposon TX1 uncharacterized 149 kDa protein	Xenopus laevis	9e-05	40.4	34.2465753424658
41702339|157098530|Penaeus	sp|P21328|RTJK_DROME	RNA-directed DNA polymerase from mobile element jockey	Drosophila melanogaster	9e-07	52.8	31.0810810810811
41702346|157098537|Penaeus	sp|P34620|YO84_CAEEL	Putative uncharacterized transposon-derived protein ZK1236.4	Caenorhabditis elegans	3e-11	66.2	33.3333333333333
41702383|157098574|Penaeus	sp|Q03278|PO21_NASVI	Retrovirus-related Pol polyprotein from type-1 retrotransposable element R2 (Fragment)	Nasonia vitripennis	2e-06	50.8	35.4430379746835
41702391|157098582|Penaeus	sp|Q77373|POL_HV1AN	Gag-Pol polyprotein	Human immunodeficiency virus type 1 (isolate ANT70 group O)	4e-05	48.1	37.1794871794872
41702411|157098602|Penaeus	sp|Q8WQI5|RS8_SPOFR	40S ribosomal protein S8	Spodoptera frugiperda	5e-06	47.8	72.7272727272727
41702417|157098608|Penaeus	sp|Q4GXH7|RL17_AGRLI	60S ribosomal protein L17	Agriotes lineatus	7e-06	29.6	60.8695652173913
41708440|157098664|Penaeus	sp|Q9NBX4|RTXE_DROME	Probable RNA-directed DNA polymerase from transposon X-element	Drosophila melanogaster	2e-08	58.5	29.1044776119403
44996166|157098714|Penaeus	sp|Q25802|RPOC2_PLAFA	DNA-directed RNA polymerase subunit beta''	Plasmodium falciparum	0.0	26.2	55
44996188|157098736|Penaeus	sp|Q69566|U88_HHV6U	Uncharacterized protein U88	Human herpesvirus 6A (strain Uganda-1102)	8e-08	57.4	44.9275362318841
45703725|134251706|subtractive	sp|P51026|YI2A_ECOLX	Insertion element IS2A uncharacterized 48.2 kDa protein	Escherichia coli	2e-15	80.1	95.1219512195122
45713079|134274148|subtractive	sp|Q96X45|EF2_NEUCR	Elongation factor 2	Neurospora crassa	2e-05	47.8	84
45713090|134274173|subtractive	sp|P03851|YPB3_ECOLX	Uncharacterized 9.4 kDa protein	Escherichia coli	9e-41	162	98.7012987012987
45713091|134274175|subtractive	sp|P62593|BLAT_ECOLX	Beta-lactamase TEM	Escherichia coli	4e-43	171	97.6470588235294
46230140|144227803|Penaeus	sp|P25550|ASLB_ECOLI	Anaerobic sulfatase-maturating enzyme homolog aslB	Escherichia coli (strain K12)	1e-90	110	100
46230144|144227807|Penaeus	sp|P0AFB5|NTRB_ECOLI	Nitrogen regulation protein NR(II)	Escherichia coli (strain K12)	9e-65	244	99.1735537190083
46230145|144227808|Penaeus	sp|B7LL87|YFEO_ESCF3	Putative ion-transport protein yfeO	Escherichia fergusonii (strain ATCC 35469 / DSM 13698 / CDC 0568-73)	2e-69	259	78.2352941176471
46230152|144227815|Penaeus	sp|B7LL87|YFEO_ESCF3	Putative ion-transport protein yfeO	Escherichia fergusonii (strain ATCC 35469 / DSM 13698 / CDC 0568-73)	3e-52	202	74.6478873239437
46230154|144227817|Penaeus	sp|P0A2D9|NTRB_SALTY	Nitrogen regulation protein NR(II)	Salmonella typhimurium	3e-15	57.4	100
46230155|144227818|Penaeus	sp|P0ACV2|DDG_ECOLI	Protein ddg	Escherichia coli (strain K12)	1e-79	295	100
46230157|144227820|Penaeus	sp|P0AFB5|NTRB_ECOLI	Nitrogen regulation protein NR(II)	Escherichia coli (strain K12)	7e-26	114	98.1818181818182
46230164|144227827|Penaeus	sp|B7LL87|YFEO_ESCF3	Putative ion-transport protein yfeO	Escherichia fergusonii (strain ATCC 35469 / DSM 13698 / CDC 0568-73)	2e-55	213	82.8358208955224
46230166|144227829|Penaeus	sp|A1AI22|UBIE_ECOK1	Ubiquinone/menaquinone biosynthesis methyltransferase ubiE	Escherichia coli O1:K1 / APEC	3e-16	82.4	85.4166666666667
46230169|144227832|Penaeus	sp|P0ADK8|YIBL_ECOLI	Uncharacterized protein yibL	Escherichia coli (strain K12)	1e-52	201	85
46230170|144227833|Penaeus	sp|P0AFB5|NTRB_ECOLI	Nitrogen regulation protein NR(II)	Escherichia coli (strain K12)	2e-65	246	100
46230171|144227834|Penaeus	sp|P0AFB5|NTRB_ECOLI	Nitrogen regulation protein NR(II)	Escherichia coli (strain K12)	1e-66	250	90
46230172|144227835|Penaeus	sp|P0AFB5|NTRB_ECOLI	Nitrogen regulation protein NR(II)	Escherichia coli (strain K12)	3e-68	255	98.4496124031008
46230175|144227838|Penaeus	sp|P0ACV2|DDG_ECOLI	Protein ddg	Escherichia coli (strain K12)	1e-79	295	100
46230176|144227839|Penaeus	sp|P77802|YAGX_ECOLI	Uncharacterized protein yagX	Escherichia coli (strain K12)	5e-37	153	75
46230177|144227840|Penaeus	sp|P0AFB5|NTRB_ECOLI	Nitrogen regulation protein NR(II)	Escherichia coli (strain K12)	3e-64	242	98.3471074380165
46230181|144227844|Penaeus	sp|P0AFB5|NTRB_ECOLI	Nitrogen regulation protein NR(II)	Escherichia coli (strain K12)	2e-67	252	82.7160493827161
46230182|144227845|Penaeus	sp|P28788|NTRB_PROVU	Nitrogen regulation protein NR(II)	Proteus vulgaris	2e-08	56.6	55.1724137931034
46230186|144227849|Penaeus	sp|P0AFB5|NTRB_ECOLI	Nitrogen regulation protein NR(II)	Escherichia coli (strain K12)	5e-65	244	99.1735537190083
46230192|144227855|Penaeus	sp|P03023|LACI_ECOLI	Lactose operon repressor	Escherichia coli (strain K12)	4e-14	75.9	97.3684210526316
46230196|144227859|Penaeus	sp|P0ACV2|DDG_ECOLI	Protein ddg	Escherichia coli (strain K12)	1e-74	270	100
46331731|144925917|subtractive	sp|P03023|LACI_ECOLI	Lactose operon repressor	Escherichia coli (strain K12)	9e-07	51.6	58.3333333333333
46686304|146771373|white	sp|P56571|ES1_RAT	ES1 protein homolog, mitochondrial	Rattus norvegicus	8e-80	293	61.3168724279835
46814195|148750639|Penaeus	sp|P22758|TGM1_RABIT	Protein-glutamine gamma-glutamyltransferase K	Oryctolagus cuniculus	1e-09	62.0	33.7209302325581
46814196|148750640|Penaeus	sp|P07087|ALPS_TACTR	Anti-lipopolysaccharide factor	Tachypleus tridentatus	2e-18	87.4	40
4792465|8888515|Litopenaeus	sp|P81059|PEN3B_LITVA	Penaeidin-3b	Litopenaeus vannamei	7e-29	122	78.0487804878049
4792477|8888527|Litopenaeus	sp|P81059|PEN3B_LITVA	Penaeidin-3b	Litopenaeus vannamei	3e-29	124	78.0487804878049
4792479|8888529|Litopenaeus	sp|P81059|PEN3B_LITVA	Penaeidin-3b	Litopenaeus vannamei	3e-29	124	78.0487804878049
4792487|8888537|Litopenaeus	sp|P81059|PEN3B_LITVA	Penaeidin-3b	Litopenaeus vannamei	2e-28	121	76.8292682926829
4792511|8888561|Litopenaeus	sp|P81059|PEN3B_LITVA	Penaeidin-3b	Litopenaeus vannamei	2e-29	124	79.2682926829268
4792513|8888563|Litopenaeus	sp|P81059|PEN3B_LITVA	Penaeidin-3b	Litopenaeus vannamei	3e-29	124	78.0487804878049
4792515|8888565|Litopenaeus	sp|P81059|PEN3B_LITVA	Penaeidin-3b	Litopenaeus vannamei	2e-29	124	79.2682926829268
4792530|8888580|Litopenaeus	sp|P81059|PEN3B_LITVA	Penaeidin-3b	Litopenaeus vannamei	2e-29	124	79.2682926829268
4792535|8888585|Litopenaeus	sp|P81059|PEN3B_LITVA	Penaeidin-3b	Litopenaeus vannamei	2e-29	124	79.2682926829268
4792544|8888594|Litopenaeus	sp|P81059|PEN3B_LITVA	Penaeidin-3b	Litopenaeus vannamei	2e-29	124	79.2682926829268
4792547|8888597|Litopenaeus	sp|P81059|PEN3B_LITVA	Penaeidin-3b	Litopenaeus vannamei	7e-29	122	76.8292682926829
4792551|8888601|Litopenaeus	sp|P81059|PEN3B_LITVA	Penaeidin-3b	Litopenaeus vannamei	2e-29	124	79.2682926829268
4792555|8888605|Litopenaeus	sp|P81058|PEN3A_LITVA	Penaeidin-3a	Litopenaeus vannamei	3e-22	105	63.4146341463415
4792565|8888615|Litopenaeus	sp|Q56R10|ASTA_PENMO	Astakine	Penaeus monodon	1e-63	243	87.0967741935484
4792571|8888621|Litopenaeus	sp|P81059|PEN3B_LITVA	Penaeidin-3b	Litopenaeus vannamei	2e-29	124	79.2682926829268
4792583|8888633|Litopenaeus	sp|P81058|PEN3A_LITVA	Penaeidin-3a	Litopenaeus vannamei	3e-13	75.1	48.780487804878
4792584|8888634|Litopenaeus	sp|P81058|PEN3A_LITVA	Penaeidin-3a	Litopenaeus vannamei	2e-06	20.4	61.5384615384615
4792586|8888636|Litopenaeus	sp|P81058|PEN3A_LITVA	Penaeidin-3a	Litopenaeus vannamei	2e-21	35.4	93.3333333333333
4792587|8888637|Litopenaeus	sp|P81059|PEN3B_LITVA	Penaeidin-3b	Litopenaeus vannamei	5e-21	21.2	75
4792591|8888641|Litopenaeus	sp|P81059|PEN3B_LITVA	Penaeidin-3b	Litopenaeus vannamei	2e-29	124	79.2682926829268
4792595|8888645|Litopenaeus	sp|P81057|PEN2A_LITVA	Penaeidin-2a	Litopenaeus vannamei	4e-21	101	69.4444444444444
4792596|8888646|Litopenaeus	sp|Q95NT0|PEN4A_LITVA	Penaeidin-4a	Litopenaeus vannamei	6e-36	150	100
4792599|8888649|Litopenaeus	sp|P81059|PEN3B_LITVA	Penaeidin-3b	Litopenaeus vannamei	4e-29	124	78.0487804878049
4792608|8888658|Litopenaeus	sp|P81058|PEN3A_LITVA	Penaeidin-3a	Litopenaeus vannamei	3e-22	104	78.7878787878788
4792610|8888660|Litopenaeus	sp|P81059|PEN3B_LITVA	Penaeidin-3b	Litopenaeus vannamei	5e-18	38.5	76.1904761904762
4792615|8888665|Litopenaeus	sp|P81059|PEN3B_LITVA	Penaeidin-3b	Litopenaeus vannamei	1e-16	82.4	72.5806451612903
4792616|8888666|Litopenaeus	sp|P81058|PEN3A_LITVA	Penaeidin-3a	Litopenaeus vannamei	2e-29	58.5	100
4792618|8888668|Litopenaeus	sp|P81059|PEN3B_LITVA	Penaeidin-3b	Litopenaeus vannamei	3e-25	110	73.1707317073171
4792621|8888671|Litopenaeus	sp|P35244|RFA3_HUMAN	Replication protein A 14 kDa subunit	Homo sapiens	2e-11	65.1	34.4444444444444
4792629|8888679|Litopenaeus	sp|Q95NT0|PEN4A_LITVA	Penaeidin-4a	Litopenaeus vannamei	3e-34	144	97.0149253731343
4792635|8888685|Litopenaeus	sp|P81058|PEN3A_LITVA	Penaeidin-3a	Litopenaeus vannamei	1e-13	72.4	63.1578947368421
4792640|8888690|Litopenaeus	sp|P63300|SELW_MOUSE	Selenoprotein W	Mus musculus	6e-21	96.7	64.2857142857143
4792649|8888699|Litopenaeus	sp|P81059|PEN3B_LITVA	Penaeidin-3b	Litopenaeus vannamei	9e-23	22.7	83.3333333333333
4792652|8888702|Litopenaeus	sp|Q6X4M3|LIN52_ONCMY	Protein lin-52 homolog	Oncorhynchus mykiss	2e-11	33.1	75
4792665|8888715|Litopenaeus	sp|Q95NT0|PEN4A_LITVA	Penaeidin-4a	Litopenaeus vannamei	2e-15	83.6	62.9032258064516
4792668|8888718|Litopenaeus	sp|Q7T3Q2|CRIM1_DANRE	Cysteine-rich motor neuron 1 protein	Danio rerio	5e-05	48.1	46.2962962962963
4792669|8888719|Litopenaeus	sp|P63300|SELW_MOUSE	Selenoprotein W	Mus musculus	2e-23	105	59.5238095238095
4792670|8888720|Litopenaeus	sp|P81059|PEN3B_LITVA	Penaeidin-3b	Litopenaeus vannamei	2e-28	121	78.0487804878049
4792698|8888748|Litopenaeus	sp|P81059|PEN3B_LITVA	Penaeidin-3b	Litopenaeus vannamei	2e-25	111	74.390243902439
4792699|8888749|Litopenaeus	sp|P81059|PEN3B_LITVA	Penaeidin-3b	Litopenaeus vannamei	1e-28	121	78.0487804878049
4792720|8888770|Litopenaeus	sp|P81059|PEN3B_LITVA	Penaeidin-3b	Litopenaeus vannamei	5e-28	120	76.8292682926829
4792722|8888772|Litopenaeus	sp|P81059|PEN3B_LITVA	Penaeidin-3b	Litopenaeus vannamei	8e-29	122	78.0487804878049
4792735|8888785|Litopenaeus	sp|Q963C5|PEN3I_LITVA	Penaeidin-3i	Litopenaeus vannamei	1e-18	92.0	58.75
4792737|8888787|Litopenaeus	sp|P63300|SELW_MOUSE	Selenoprotein W	Mus musculus	9e-05	42.7	40.3225806451613
4792740|8888790|Litopenaeus	sp|P81059|PEN3B_LITVA	Penaeidin-3b	Litopenaeus vannamei	1e-17	21.9	75
4792741|8888791|Litopenaeus	sp|P81059|PEN3B_LITVA	Penaeidin-3b	Litopenaeus vannamei	2e-29	124	79.2682926829268
4792747|8888797|Litopenaeus	sp|P81059|PEN3B_LITVA	Penaeidin-3b	Litopenaeus vannamei	5e-24	23.1	83.3333333333333
4792759|8888809|Litopenaeus	sp|P81058|PEN3A_LITVA	Penaeidin-3a	Litopenaeus vannamei	1e-28	126	73.1707317073171
4792764|8888814|Litopenaeus	sp|P81059|PEN3B_LITVA	Penaeidin-3b	Litopenaeus vannamei	7e-29	123	79.2682926829268
4792771|8888821|Litopenaeus	sp|P81058|PEN3A_LITVA	Penaeidin-3a	Litopenaeus vannamei	3e-25	114	69.2307692307692
4792772|8888822|Litopenaeus	sp|Q963C8|PEN3F_LITVA	Penaeidin-3f	Litopenaeus vannamei	5e-09	45.8	65.625
4792776|8888826|Litopenaeus	sp|P81059|PEN3B_LITVA	Penaeidin-3b	Litopenaeus vannamei	3e-28	121	76.8292682926829
4792782|8888832|Litopenaeus	sp|Q963C8|PEN3F_LITVA	Penaeidin-3f	Litopenaeus vannamei	5e-10	63.2	47.2222222222222
4792791|8888841|Litopenaeus	sp|P81059|PEN3B_LITVA	Penaeidin-3b	Litopenaeus vannamei	2e-28	121	76.8292682926829
4792795|8888845|Litopenaeus	sp|P81059|PEN3B_LITVA	Penaeidin-3b	Litopenaeus vannamei	3e-29	124	79.2682926829268
4792801|8888851|Litopenaeus	sp|Q963C3|PEN4C_LITVA	Penaeidin-4c	Litopenaeus vannamei	2e-34	145	97.0149253731343
4792802|8888852|Litopenaeus	sp|P81059|PEN3B_LITVA	Penaeidin-3b	Litopenaeus vannamei	7e-29	122	78.0487804878049
49078045|158965170|Litopenaeus	sp|P07087|ALPS_TACTR	Anti-lipopolysaccharide factor	Tachypleus tridentatus	6e-19	90.1	42.8571428571429
49078046|158965171|Litopenaeus	sp|P07086|ALPS_LIMPO	Anti-lipopolysaccharide factor	Limulus polyphemus	1e-14	53.9	43.3962264150943
53441666|222386008|Penaeus	sp|P07087|ALPS_TACTR	Anti-lipopolysaccharide factor	Tachypleus tridentatus	5e-09	56.6	45.2830188679245
53441668|222386010|Penaeus	sp|Q9WTT7|BZW2_RAT	Basic leucine zipper and W2 domain-containing protein 2	Rattus norvegicus	7e-06	48.5	80
53441707|222386815|Penaeus	sp|Q6PT52|CLCA1_MACMU	Calcium-activated chloride channel regulator 1	Macaca mulatta	6e-12	70.1	45.8823529411765
53441722|222387015|Penaeus	sp|Q8NEZ5|FBX22_HUMAN	F-box only protein 22	Homo sapiens	6e-08	56.2	28.9473684210526
53441724|222387017|Penaeus	sp|Q27319|GELS_HOMAM	Gelsolin, cytoplasmic	Homarus americanus	6e-07	38.9	92.8571428571429
53441725|222387018|Penaeus	sp|Q27319|GELS_HOMAM	Gelsolin, cytoplasmic	Homarus americanus	6e-07	38.9	92.8571428571429
53441738|222387217|Penaeus	sp|P20397|NUCL_XENLA	Nucleolin	Xenopus laevis	4e-05	47.8	28.9940828402367
53797718|167651227|Penaeus	sp|P0A924|PGPB_ECOLI	Phosphatidylglycerophosphatase B	Escherichia coli (strain K12)	1e-30	133	98.4126984126984
53797720|167651229|Penaeus	sp|A7ZPJ9|YFEO_ECO24	Putative ion-transport protein yfeO	Escherichia coli O139:H28 (strain E24377A / ETEC)	1e-56	51.2	100
53797722|167651231|Penaeus	sp|P25550|ASLB_ECOLI	Anaerobic sulfatase-maturating enzyme homolog aslB	Escherichia coli (strain K12)	1e-112	338	99.3788819875776
53797723|167651232|Penaeus	sp|P25550|ASLB_ECOLI	Anaerobic sulfatase-maturating enzyme homolog aslB	Escherichia coli (strain K12)	5e-98	354	83.9805825242718
53797726|167651235|Penaeus	sp|A1ADR4|GLK_ECOK1	Glucokinase	Escherichia coli O1:K1 / APEC	1e-100	363	88.2629107981221
53867144|218065228|Penaeus	sp|Q9WTY1|PDCD7_MOUSE	Programmed cell death protein 7	Mus musculus	2e-10	66.2	28.5714285714286
53867994|171631005|Litopenaeus	sp|P81577|CUPA3_CANPG	Cuticle protein AM1199	Cancer pagurus	7e-09	60.5	50
53867995|171631006|Litopenaeus	sp|P81577|CUPA3_CANPG	Cuticle protein AM1199	Cancer pagurus	7e-09	60.5	50
53868008|171652032|Litopenaeus	sp|P81388|CU04_HOMAM	Cuticle protein AMP4	Homarus americanus	2e-10	64.7	55
53868036|171653589|Litopenaeus	sp|A1A4Q4|CCD72_BOVIN	Coiled-coil domain-containing protein 72	Bos taurus	2e-06	50.8	52.0833333333333
53868046|171653599|Litopenaeus	sp|Q3T1L0|A16A1_RAT	Aldehyde dehydrogenase family 16 member A1	Rattus norvegicus	5e-09	60.1	65.7894736842105
53868077|171655145|Litopenaeus	sp|P81578|CUPA4_CANPG	Cuticle protein AM1239	Cancer pagurus	2e-07	54.7	36.25
53868104|171656689|Litopenaeus	sp|P81580|CUPC1_CANPG	Cuticle protein CP1158	Cancer pagurus	9e-12	70.5	35.5140186915888
53868106|171656691|Litopenaeus	sp|Q5T1M5|FKB15_HUMAN	FK506-binding protein 15	Homo sapiens	4e-27	120	34.6368715083799
53868122|171657465|Litopenaeus	sp|P81580|CUPC1_CANPG	Cuticle protein CP1158	Cancer pagurus	1e-12	73.6	39.2857142857143
53868136|171513911|Litopenaeus	sp|P02635|SCPB_PENSP	Sarcoplasmic calcium-binding protein, beta chain	Penaeus sp.	9e-08	56.2	96.2962962962963
53868187|171516507|Litopenaeus	sp|P41125|RL13_CHICK	60S ribosomal protein L13	Gallus gallus	3e-08	57.4	46.969696969697
53868233|171518467|Litopenaeus	sp|P81580|CUPC1_CANPG	Cuticle protein CP1158	Cancer pagurus	2e-06	51.2	52.2727272727273
53868234|171518468|Litopenaeus	sp|P81580|CUPC1_CANPG	Cuticle protein CP1158	Cancer pagurus	2e-06	51.2	52.2727272727273
53868236|171518470|Litopenaeus	sp|Q03468|ERCC6_HUMAN	DNA excision repair protein ERCC-6	Homo sapiens	7e-08	57.4	60.8695652173913
53868246|171573897|Litopenaeus	sp|Q54WH7|Y5961_DICDI	Putative uncharacterized protein DDB_G0279653	Dictyostelium discoideum	1e-06	52.4	32.1428571428571
53868261|171574684|Litopenaeus	sp|Q68G58|APEX2_MOUSE	DNA-(apurinic or apyrimidinic site) lyase 2	Mus musculus	2e-11	69.3	63.6363636363636
53868442|171649430|Litopenaeus	sp|Q3KRF3|CA131_RAT	Uncharacterized protein C1orf131 homolog	Rattus norvegicus	2e-09	59.7	40.7692307692308
53868490|171502827|Litopenaeus	sp|P81388|CU04_HOMAM	Cuticle protein AMP4	Homarus americanus	4e-08	57.8	50
53868634|171574712|Litopenaeus	sp|Q9UDT6|CLIP2_HUMAN	CAP-Gly domain-containing linker protein 2	Homo sapiens	4e-11	66.6	40.4494382022472
53868635|171575483|Litopenaeus	sp|Q9UDT6|CLIP2_HUMAN	CAP-Gly domain-containing linker protein 2	Homo sapiens	4e-11	66.6	40.4494382022472
53868748|171632914|Litopenaeus	sp|P80007|CRA2_HOMGA	Crustacyanin-A2 subunit	Homarus gammarus	1e-11	68.6	60.7843137254902
53868790|171635669|Litopenaeus	sp|P81580|CUPC1_CANPG	Cuticle protein CP1158	Cancer pagurus	8e-13	73.6	35.7142857142857
53868832|171638417|Litopenaeus	sp|Q95LV5|SMAG1_MACFA	Protein Smaug homolog 1	Macaca fascicularis	3e-08	57.0	52.8301886792453
53868876|171668202|Litopenaeus	sp|P81580|CUPC1_CANPG	Cuticle protein CP1158	Cancer pagurus	6e-11	50.8	52.2727272727273
53868925|171670699|Litopenaeus	sp|Q4V7E8|LRRF2_RAT	Leucine-rich repeat flightless-interacting protein 2	Rattus norvegicus	7e-07	52.4	37.1681415929204
53868932|171670706|Litopenaeus	sp|P81580|CUPC1_CANPG	Cuticle protein CP1158	Cancer pagurus	2e-12	72.4	34.8214285714286
53868940|171671535|Litopenaeus	sp|P81058|PEN3A_LITVA	Penaeidin-3a	Litopenaeus vannamei	1e-29	129	75.609756097561
53868941|171671536|Litopenaeus	sp|P81058|PEN3A_LITVA	Penaeidin-3a	Litopenaeus vannamei	3e-16	78.6	100
53868964|171672385|Litopenaeus	sp|Q2UN31|PMIP_ASPOR	Mitochondrial intermediate peptidase	Aspergillus oryzae	0.0	20.4	61.5384615384615
53868976|171526821|Litopenaeus	sp|P81580|CUPC1_CANPG	Cuticle protein CP1158	Cancer pagurus	4e-05	47.0	54.0540540540541
53869004|171527730|Litopenaeus	sp|P63300|SELW_MOUSE	Selenoprotein W	Mus musculus	2e-24	108	60.7142857142857
53869032|171528648|Litopenaeus	sp|P81384|CU1A_HOMAM	Cuticle protein AMP1A	Homarus americanus	6e-07	52.8	53.8461538461538
53869045|171529106|Litopenaeus	sp|P81384|CU1A_HOMAM	Cuticle protein AMP1A	Homarus americanus	3e-08	57.4	50.8474576271186
53869049|171529110|Litopenaeus	sp|P24499|ATP6_TRYBB	ATP synthase subunit a	Trypanosoma brucei brucei	3e-08	58.5	27.906976744186
53869085|171587386|Litopenaeus	sp|P81576|CUPA2_CANPG	Cuticle protein AM1159	Cancer pagurus	8e-16	82.4	50
53869127|171588719|Litopenaeus	sp|P81577|CUPA3_CANPG	Cuticle protein AM1199	Cancer pagurus	4e-09	61.2	49.1803278688525
53869132|171589373|Litopenaeus	sp|P81384|CU1A_HOMAM	Cuticle protein AMP1A	Homarus americanus	1e-10	65.1	47.887323943662
53869147|171590030|Litopenaeus	sp|P81580|CUPC1_CANPG	Cuticle protein CP1158	Cancer pagurus	6e-12	71.2	34.8214285714286
53869148|171590031|Litopenaeus	sp|P81580|CUPC1_CANPG	Cuticle protein CP1158	Cancer pagurus	9e-07	52.4	36
53869157|171590040|Litopenaeus	sp|P81580|CUPC1_CANPG	Cuticle protein CP1158	Cancer pagurus	1e-12	73.6	39.2857142857143
53869224|171639881|Litopenaeus	sp|P81384|CU1A_HOMAM	Cuticle protein AMP1A	Homarus americanus	7e-09	59.3	68.4210526315789
53869252|171641330|Litopenaeus	sp|P47727|CBR1_RAT	Carbonyl reductase [NADPH] 1	Rattus norvegicus	2e-17	86.7	43.3962264150943
53869315|171644191|Litopenaeus	sp|Q7UZZ9|IF2_PROMP	Translation initiation factor IF-2	Prochlorococcus marinus subsp. pastoris (strain CCMP1986 / MED4)	1e-05	50.1	41.3793103448276
53869316|171644192|Litopenaeus	sp|Q7UZZ9|IF2_PROMP	Translation initiation factor IF-2	Prochlorococcus marinus subsp. pastoris (strain CCMP1986 / MED4)	6e-05	47.4	35.0649350649351
53869355|171497957|Litopenaeus	sp|Q8K3H0|DP13A_MOUSE	DCC-interacting protein 13-alpha	Mus musculus	3e-39	160	43.3155080213904
53869369|171497971|Litopenaeus	sp|Q9JIX8|ACINU_MOUSE	Apoptotic chromatin condensation inducer in the nucleus	Mus musculus	9e-06	48.9	45.2830188679245
53869453|171573934|Litopenaeus	sp|P45862|YWJB_BACSU	Uncharacterized protein ywjB	Bacillus subtilis	1e-18	89.7	34.5679012345679
53869473|171574726|Litopenaeus	sp|P81577|CUPA3_CANPG	Cuticle protein AM1199	Cancer pagurus	2e-11	69.3	47.8260869565217
53869556|171579421|Litopenaeus	sp|P81577|CUPA3_CANPG	Cuticle protein AM1199	Cancer pagurus	4e-09	61.2	49.1803278688525
53869563|171579428|Litopenaeus	sp|P81577|CUPA3_CANPG	Cuticle protein AM1199	Cancer pagurus	2e-05	27.3	58.8235294117647
53869566|171632005|Litopenaeus	sp|P15305|DYHC_ONCMY	Dynein heavy chain (Fragment)	Oncorhynchus mykiss	2e-06	51.2	32.6086956521739
53869700|171489578|Litopenaeus	sp|Q6PJ21|SPSB3_HUMAN	SPRY domain-containing SOCS box protein 3	Homo sapiens	2e-10	63.9	28.8590604026846
53869713|171489591|Litopenaeus	sp|P81580|CUPC1_CANPG	Cuticle protein CP1158	Cancer pagurus	8e-13	73.9	35.7142857142857
53869714|171489592|Litopenaeus	sp|P81580|CUPC1_CANPG	Cuticle protein CP1158	Cancer pagurus	1e-10	65.9	37.6068376068376
53869719|171490577|Litopenaeus	sp|Q09666|AHNK_HUMAN	Neuroblast differentiation-associated protein AHNAK	Homo sapiens	1e-09	63.2	31.1258278145695
53869720|171490578|Litopenaeus	sp|Q09666|AHNK_HUMAN	Neuroblast differentiation-associated protein AHNAK	Homo sapiens	5e-10	63.9	28.7081339712919
53869760|171493570|Litopenaeus	sp|Q6P5P3|TTC9C_RAT	Tetratricopeptide repeat protein 9C	Rattus norvegicus	6e-23	103	38.9705882352941
53869809|171587405|Litopenaeus	sp|Q7UZZ9|IF2_PROMP	Translation initiation factor IF-2	Prochlorococcus marinus subsp. pastoris (strain CCMP1986 / MED4)	4e-06	50.1	41.3793103448276
53869822|171588060|Litopenaeus	sp|Q8I030|CYTB_PANTR	Cystatin-B	Pan troglodytes	2e-12	68.6	45.3333333333333
53869823|171588061|Litopenaeus	sp|Q8I030|CYTB_PANTR	Cystatin-B	Pan troglodytes	2e-12	68.6	45.3333333333333
53869829|171588067|Litopenaeus	sp|Q16270|IBP7_HUMAN	Insulin-like growth factor-binding protein 7	Homo sapiens	6e-07	53.5	37.5
53869933|171639179|Litopenaeus	sp|P81388|CU04_HOMAM	Cuticle protein AMP4	Homarus americanus	2e-16	84.7	52.2727272727273
53869951|171639903|Litopenaeus	sp|Q80YE2|T53I1_RAT	Tumor protein p53-inducible nuclear protein 1	Rattus norvegicus	3e-07	52.4	61.5384615384615
53870014|171642786|Litopenaeus	sp|P81388|CU04_HOMAM	Cuticle protein AMP4	Homarus americanus	2e-06	51.2	58.974358974359
53870096|171498798|Litopenaeus	sp|P81580|CUPC1_CANPG	Cuticle protein CP1158	Cancer pagurus	6e-13	74.3	36.6071428571429
53870098|171498800|Litopenaeus	sp|P81580|CUPC1_CANPG	Cuticle protein CP1158	Cancer pagurus	8e-13	73.9	35.7142857142857
53870099|171498801|Litopenaeus	sp|P81580|CUPC1_CANPG	Cuticle protein CP1158	Cancer pagurus	3e-08	58.5	37.7358490566038
53870120|171500425|Litopenaeus	sp|A3KNA5|FIL1L_DANRE	Filamin A-interacting protein 1-like	Danio rerio	9e-06	50.4	33.0097087378641
53870244|171558601|Litopenaeus	sp|P81580|CUPC1_CANPG	Cuticle protein CP1158	Cancer pagurus	8e-13	73.6	35.7142857142857
53870264|171559538|Litopenaeus	sp|P81580|CUPC1_CANPG	Cuticle protein CP1158	Cancer pagurus	1e-12	73.6	35.7142857142857
53870265|171559539|Litopenaeus	sp|P81580|CUPC1_CANPG	Cuticle protein CP1158	Cancer pagurus	2e-10	65.9	37.6068376068376
53870321|171619669|Litopenaeus	sp|Q7UZZ9|IF2_PROMP	Translation initiation factor IF-2	Prochlorococcus marinus subsp. pastoris (strain CCMP1986 / MED4)	1e-05	50.1	41.3793103448276
53870331|171620566|Litopenaeus	sp|P06708|TNNC2_PONLE	Troponin C, isotype gamma	Pontastacus leptodactylus	5e-05	48.1	91.304347826087
53870364|171622373|Litopenaeus	sp|P81580|CUPC1_CANPG	Cuticle protein CP1158	Cancer pagurus	1e-12	73.6	35.7142857142857
53870365|171622374|Litopenaeus	sp|P81580|CUPC1_CANPG	Cuticle protein CP1158	Cancer pagurus	3e-10	65.1	37.6068376068376
53870372|171622381|Litopenaeus	sp|Q6UXY8|TMC5_HUMAN	Transmembrane channel-like protein 5	Homo sapiens	9e-09	59.7	33.3333333333333
53870376|171623279|Litopenaeus	sp|P81384|CU1A_HOMAM	Cuticle protein AMP1A	Homarus americanus	2e-07	54.7	65.7894736842105
53870389|171623292|Litopenaeus	sp|P81580|CUPC1_CANPG	Cuticle protein CP1158	Cancer pagurus	1e-12	73.6	35.7142857142857
53870390|171624180|Litopenaeus	sp|P81580|CUPC1_CANPG	Cuticle protein CP1158	Cancer pagurus	2e-10	65.9	37.6068376068376
53870408|171488601|Litopenaeus	sp|P81577|CUPA3_CANPG	Cuticle protein AM1199	Cancer pagurus	4e-09	61.2	49.1803278688525
53870438|171490591|Litopenaeus	sp|P81388|CU04_HOMAM	Cuticle protein AMP4	Homarus americanus	8e-05	45.8	52.6315789473684
53870484|171493589|Litopenaeus	sp|P27812|KRBBA_MOUSE	Killer cell lectin-like receptor subfamily B member 1B allele A	Mus musculus	2e-05	46.2	32.3943661971831
53870577|171550242|Litopenaeus	sp|P81387|CU03_HOMAM	Cuticle protein AMP3	Homarus americanus	4e-08	56.6	61.5384615384615
53870579|171550244|Litopenaeus	sp|P80313|TCPH_MOUSE	T-complex protein 1 subunit eta	Mus musculus	8e-06	48.9	68.5714285714286
53870662|171625891|Litopenaeus	sp|Q9U572|CLOT_PENMO	Hemolymph clottable protein	Penaeus monodon	3e-32	137	74.0740740740741
53870726|171629335|Litopenaeus	sp|P81384|CU1A_HOMAM	Cuticle protein AMP1A	Homarus americanus	9e-12	68.9	55.3846153846154
53870734|171629343|Litopenaeus	sp|P81388|CU04_HOMAM	Cuticle protein AMP4	Homarus americanus	3e-07	55.1	55.8139534883721
53870735|171630189|Litopenaeus	sp|P81388|CU04_HOMAM	Cuticle protein AMP4	Homarus americanus	2e-06	52.4	56.0975609756098
53870763|171631072|Litopenaeus	sp|Q9U572|CLOT_PENMO	Hemolymph clottable protein	Penaeus monodon	5e-24	33.5	85.7142857142857
53870770|171480833|Litopenaeus	sp|Q5XGM3|BHMT1_XENLA	Betaine--homocysteine S-methyltransferase 1	Xenopus laevis	8e-17	85.1	81.6326530612245
53870771|171480834|Litopenaeus	sp|Q95332|BHMT1_PIG	Betaine--homocysteine S-methyltransferase 1 (Fragment)	Sus scrofa	3e-13	72.8	75.5555555555556
53870830|171485343|Litopenaeus	sp|Q32PX2|AIMP2_RAT	Aminoacyl tRNA synthetase complex-interacting multifunctional protein 2	Rattus norvegicus	1e-16	84.0	34.5029239766082
53870842|171486454|Litopenaeus	sp|P80007|CRA2_HOMGA	Crustacyanin-A2 subunit	Homarus gammarus	6e-43	173	74.2857142857143
53870889|171548851|Litopenaeus	sp|O89050|MKLN1_MOUSE	Muskelin	Mus musculus	3e-10	64.3	40.9638554216867
53870896|171548858|Litopenaeus	sp|Q6ICB0|PPDE2_HUMAN	PPPDE peptidase domain-containing protein 2	Homo sapiens	3e-23	104	46.1538461538462
53870929|171550264|Litopenaeus	sp|P15305|DYHC_ONCMY	Dynein heavy chain (Fragment)	Oncorhynchus mykiss	3e-06	50.4	32.6086956521739
53870995|171592830|Litopenaeus	sp|A1A4Q4|CCD72_BOVIN	Coiled-coil domain-containing protein 72	Bos taurus	7e-06	49.3	52.0833333333333
53871047|171595219|Litopenaeus	sp|Q09666|AHNK_HUMAN	Neuroblast differentiation-associated protein AHNAK	Homo sapiens	6e-14	28.5	34.0909090909091
53871105|171598376|Litopenaeus	sp|P81580|CUPC1_CANPG	Cuticle protein CP1158	Cancer pagurus	1e-12	73.6	35.7142857142857
53871106|171598377|Litopenaeus	sp|P81580|CUPC1_CANPG	Cuticle protein CP1158	Cancer pagurus	2e-10	65.9	37.6068376068376
53871107|171598378|Litopenaeus	sp|Q8IVV7|CQ039_HUMAN	Uncharacterized protein C17orf39	Homo sapiens	2e-95	348	75.3488372093023
53871108|171598379|Litopenaeus	sp|Q8IVV7|CQ039_HUMAN	Uncharacterized protein C17orf39	Homo sapiens	7e-11	67.4	82.3529411764706
53871127|171659487|Litopenaeus	sp|P81580|CUPC1_CANPG	Cuticle protein CP1158	Cancer pagurus	2e-10	66.2	35.7142857142857
53871136|171659496|Litopenaeus	sp|Q28ES8|CTU2_XENTR	Cytoplasmic tRNA 2-thiolation protein 2	Xenopus tropicalis	6e-05	46.2	45.4545454545455
53871137|171659497|Litopenaeus	sp|Q28ES8|CTU2_XENTR	Cytoplasmic tRNA 2-thiolation protein 2	Xenopus tropicalis	8e-05	45.8	45.4545454545455
53871198|171663628|Litopenaeus	sp|P81577|CUPA3_CANPG	Cuticle protein AM1199	Cancer pagurus	2e-09	62.0	46.875
53871238|171538938|Litopenaeus	sp|P81580|CUPC1_CANPG	Cuticle protein CP1158	Cancer pagurus	1e-12	73.6	35.7142857142857
53871239|171538939|Litopenaeus	sp|P81580|CUPC1_CANPG	Cuticle protein CP1158	Cancer pagurus	1e-10	65.9	37.6068376068376
53871253|171539353|Litopenaeus	sp|P81386|CU02_HOMAM	Cuticle protein AMP2	Homarus americanus	3e-09	60.5	51.7857142857143
53871266|171539766|Litopenaeus	sp|Q8IIG1|YK213_PLAF7	Uncharacterized protein PF11_0213	Plasmodium falciparum (isolate 3D7)	1e-05	49.3	37.2549019607843
53871267|171539767|Litopenaeus	sp|Q8IIG1|YK213_PLAF7	Uncharacterized protein PF11_0213	Plasmodium falciparum (isolate 3D7)	1e-05	49.3	37.2549019607843
53871292|171540594|Litopenaeus	sp|P81580|CUPC1_CANPG	Cuticle protein CP1158	Cancer pagurus	8e-12	70.9	38.3928571428571
53871293|171540595|Litopenaeus	sp|P81580|CUPC1_CANPG	Cuticle protein CP1158	Cancer pagurus	5e-08	57.4	35.8490566037736
53871308|171541010|Litopenaeus	sp|Q54J55|MYBX_DICDI	Myb-like protein X	Dictyostelium discoideum	2e-06	52.8	21
53871368|171588076|Litopenaeus	sp|P81580|CUPC1_CANPG	Cuticle protein CP1158	Cancer pagurus	5e-11	68.2	36.6071428571429
53871369|171588077|Litopenaeus	sp|P81580|CUPC1_CANPG	Cuticle protein CP1158	Cancer pagurus	2e-07	55.8	35.7894736842105
53871372|171588080|Litopenaeus	sp|Q7UZZ9|IF2_PROMP	Translation initiation factor IF-2	Prochlorococcus marinus subsp. pastoris (strain CCMP1986 / MED4)	1e-05	50.1	41.3793103448276
53871392|171588749|Litopenaeus	sp|Q94C11|SF04_ARATH	Splicing factor 4-like protein	Arabidopsis thaliana	2e-07	53.9	59.4594594594595
53871407|171589413|Litopenaeus	sp|P81384|CU1A_HOMAM	Cuticle protein AMP1A	Homarus americanus	1e-09	61.6	52.9411764705882
53871435|171590732|Litopenaeus	sp|P81580|CUPC1_CANPG	Cuticle protein CP1158	Cancer pagurus	5e-11	68.2	36.6071428571429
53871436|171590733|Litopenaeus	sp|P81580|CUPC1_CANPG	Cuticle protein CP1158	Cancer pagurus	2e-07	55.5	32.4324324324324
53871499|171645945|Litopenaeus	sp|P81384|CU1A_HOMAM	Cuticle protein AMP1A	Homarus americanus	5e-07	53.1	51.8518518518518
53871504|171646820|Litopenaeus	sp|Q2KI76|SELS_BOVIN	Selenoprotein S	Bos taurus	2e-11	66.2	32.1917808219178
53871508|171646824|Litopenaeus	sp|P81580|CUPC1_CANPG	Cuticle protein CP1158	Cancer pagurus	1e-12	73.6	35.7142857142857
53871509|171646825|Litopenaeus	sp|P81580|CUPC1_CANPG	Cuticle protein CP1158	Cancer pagurus	2e-10	65.9	37.6068376068376
53871518|171647704|Litopenaeus	sp|P15305|DYHC_ONCMY	Dynein heavy chain (Fragment)	Oncorhynchus mykiss	4e-06	50.1	32.6086956521739
53871606|171508959|Litopenaeus	sp|Q4SUE2|CCD72_TETNG	Coiled-coil domain-containing protein 72	Tetraodon nigroviridis	5e-06	49.7	52.0833333333333
53871609|171508962|Litopenaeus	sp|Q4G061|EIF3B_RAT	Eukaryotic translation initiation factor 3 subunit B	Rattus norvegicus	1e-05	50.1	51.9230769230769
53871628|171509673|Litopenaeus	sp|Q99LL5|PWP1_MOUSE	Periodic tryptophan protein 1 homolog	Mus musculus	4e-05	46.6	47.3684210526316
53871629|171509674|Litopenaeus	sp|Q99LL5|PWP1_MOUSE	Periodic tryptophan protein 1 homolog	Mus musculus	4e-05	46.6	47.3684210526316
53871633|171509678|Litopenaeus	sp|P81580|CUPC1_CANPG	Cuticle protein CP1158	Cancer pagurus	1e-12	73.6	36.6071428571429
53871634|171509679|Litopenaeus	sp|P81580|CUPC1_CANPG	Cuticle protein CP1158	Cancer pagurus	3e-10	65.5	36.7521367521368
53871664|171511093|Litopenaeus	sp|Q6ICB0|PPDE2_HUMAN	PPPDE peptidase domain-containing protein 2	Homo sapiens	4e-23	104	46.1538461538462
53871665|171511791|Litopenaeus	sp|Q6ICB0|PPDE2_HUMAN	PPPDE peptidase domain-containing protein 2	Homo sapiens	4e-23	104	46.1538461538462
53871666|171511792|Litopenaeus	sp|P81580|CUPC1_CANPG	Cuticle protein CP1158	Cancer pagurus	9e-12	70.5	34.8214285714286
53871667|171511793|Litopenaeus	sp|P81580|CUPC1_CANPG	Cuticle protein CP1158	Cancer pagurus	3e-07	54.7	37.5
53871673|171511799|Litopenaeus	sp|P81388|CU04_HOMAM	Cuticle protein AMP4	Homarus americanus	5e-05	47.4	56.7567567567568
53871758|171550268|Litopenaeus	sp|P81580|CUPC1_CANPG	Cuticle protein CP1158	Cancer pagurus	4e-12	71.6	34.8214285714286
53871759|171550269|Litopenaeus	sp|P81580|CUPC1_CANPG	Cuticle protein CP1158	Cancer pagurus	2e-10	65.9	37.6068376068376
53871789|171551682|Litopenaeus	sp|P81580|CUPC1_CANPG	Cuticle protein CP1158	Cancer pagurus	9e-13	73.6	35.7142857142857
53871790|171551683|Litopenaeus	sp|P81580|CUPC1_CANPG	Cuticle protein CP1158	Cancer pagurus	1e-10	65.9	37.6068376068376
53871798|171551691|Litopenaeus	sp|P80007|CRA2_HOMGA	Crustacyanin-A2 subunit	Homarus gammarus	2e-53	208	57.7142857142857
53871804|171552385|Litopenaeus	sp|Q3UA16|SPC25_MOUSE	Kinetochore protein Spc25	Mus musculus	3e-11	67.0	32.3529411764706
53871840|171625059|Litopenaeus	sp|P58989|CRA1_HOMGA	Crustacyanin-A1 subunit	Homarus gammarus	3e-49	191	51.7857142857143
53871856|171625915|Litopenaeus	sp|Q69566|U88_HHV6U	Uncharacterized protein U88	Human herpesvirus 6A (strain Uganda-1102)	6e-05	47.0	33.3333333333333
53871896|171628490|Litopenaeus	sp|P00346|MDHM_PIG	Malate dehydrogenase, mitochondrial	Sus scrofa	3e-05	46.6	56.7567567567568
53871988|171498037|Litopenaeus	sp|P81577|CUPA3_CANPG	Cuticle protein AM1199	Cancer pagurus	9e-07	52.4	48.1481481481481
53871989|171498038|Litopenaeus	sp|P81577|CUPA3_CANPG	Cuticle protein AM1199	Cancer pagurus	1e-06	52.0	52.3809523809524
53872019|171499678|Litopenaeus	sp|Q6ICB0|PPDE2_HUMAN	PPPDE peptidase domain-containing protein 2	Homo sapiens	3e-23	104	46.1538461538462
53872020|171499679|Litopenaeus	sp|Q6ICB0|PPDE2_HUMAN	PPPDE peptidase domain-containing protein 2	Homo sapiens	3e-23	104	46.1538461538462
53872042|171501311|Litopenaeus	sp|Q9U572|CLOT_PENMO	Hemolymph clottable protein	Penaeus monodon	1e-09	63.5	83.8709677419355
53872043|171501312|Litopenaeus	sp|Q9U572|CLOT_PENMO	Hemolymph clottable protein	Penaeus monodon	1e-09	63.5	83.8709677419355
53872045|171501314|Litopenaeus	sp|P81580|CUPC1_CANPG	Cuticle protein CP1158	Cancer pagurus	2e-31	134	64.5454545454545
53872066|171502140|Litopenaeus	sp|P81580|CUPC1_CANPG	Cuticle protein CP1158	Cancer pagurus	1e-22	107	63.7362637362637
53872067|171502141|Litopenaeus	sp|P81580|CUPC1_CANPG	Cuticle protein CP1158	Cancer pagurus	7e-16	84.3	46.4285714285714
53872191|171632034|Litopenaeus	sp|P81580|CUPC1_CANPG	Cuticle protein CP1158	Cancer pagurus	2e-10	65.9	35.7142857142857
53872192|171632035|Litopenaeus	sp|P81580|CUPC1_CANPG	Cuticle protein CP1158	Cancer pagurus	2e-10	65.9	35.7142857142857
53872521|171559587|Litopenaeus	sp|Q6ICB0|PPDE2_HUMAN	PPPDE peptidase domain-containing protein 2	Homo sapiens	1e-22	102	45.6310679611651
53872522|171559588|Litopenaeus	sp|Q6ICB0|PPDE2_HUMAN	PPPDE peptidase domain-containing protein 2	Homo sapiens	9e-23	103	46.6019417475728
53872523|171559589|Litopenaeus	sp|Q9D5Z7|KRA52_MOUSE	Keratin-associated protein 5-2	Mus musculus	4e-05	48.9	30.6306306306306
53872543|171560526|Litopenaeus	sp|P52193|CALR_BOVIN	Calreticulin	Bos taurus	8e-06	36.2	61.5384615384615
53872595|171627660|Litopenaeus	sp|P81580|CUPC1_CANPG	Cuticle protein CP1158	Cancer pagurus	5e-15	79.7	63.9344262295082
53872622|171628525|Litopenaeus	sp|P81580|CUPC1_CANPG	Cuticle protein CP1158	Cancer pagurus	4e-12	71.6	35.7142857142857
53872623|171628526|Litopenaeus	sp|P81580|CUPC1_CANPG	Cuticle protein CP1158	Cancer pagurus	4e-09	61.6	37.8378378378378
53872699|171481982|Litopenaeus	sp|P15305|DYHC_ONCMY	Dynein heavy chain (Fragment)	Oncorhynchus mykiss	3e-06	50.1	32.6086956521739
53872726|171484239|Litopenaeus	sp|P81384|CU1A_HOMAM	Cuticle protein AMP1A	Homarus americanus	5e-12	69.7	69.5652173913043
53872796|171561902|Litopenaeus	sp|P81580|CUPC1_CANPG	Cuticle protein CP1158	Cancer pagurus	1e-12	71.6	35.5140186915888
53872809|171562589|Litopenaeus	sp|Q2KIL7|CS022_BOVIN	R3H domain-containing protein C19orf22 homolog	Bos taurus	4e-14	77.0	36.9369369369369
53872816|171562596|Litopenaeus	sp|Q7UZZ9|IF2_PROMP	Translation initiation factor IF-2	Prochlorococcus marinus subsp. pastoris (strain CCMP1986 / MED4)	1e-05	49.7	41.3793103448276
53872817|171562597|Litopenaeus	sp|Q7UZZ9|IF2_PROMP	Translation initiation factor IF-2	Prochlorococcus marinus subsp. pastoris (strain CCMP1986 / MED4)	6e-06	50.8	36.144578313253
53872852|171564674|Litopenaeus	sp|P81580|CUPC1_CANPG	Cuticle protein CP1158	Cancer pagurus	2e-12	72.8	35.7142857142857
53872853|171564675|Litopenaeus	sp|P81580|CUPC1_CANPG	Cuticle protein CP1158	Cancer pagurus	1e-07	55.8	36.4485981308411
53872894|171566102|Litopenaeus	sp|P80007|CRA2_HOMGA	Crustacyanin-A2 subunit	Homarus gammarus	4e-15	80.1	62.9032258064516
53872934|171606021|Litopenaeus	sp|Q9U620|MTCU_CALSI	Copper-specific metallothionein-2	Callinectes sapidus	1e-06	53.5	62.0689655172414
53872935|171606022|Litopenaeus	sp|Q9U620|MTCU_CALSI	Copper-specific metallothionein-2	Callinectes sapidus	3e-12	72.0	60.9756097560976
53872961|171607482|Litopenaeus	sp|P81580|CUPC1_CANPG	Cuticle protein CP1158	Cancer pagurus	5e-13	74.3	36.6071428571429
53872962|171607483|Litopenaeus	sp|P81580|CUPC1_CANPG	Cuticle protein CP1158	Cancer pagurus	3e-08	57.8	36.7924528301887
53872994|171608949|Litopenaeus	sp|P35520|CBS_HUMAN	Cystathionine beta-synthase	Homo sapiens	2e-05	47.8	44.4444444444444
53873176|171523680|Litopenaeus	sp|Q7UZZ9|IF2_PROMP	Translation initiation factor IF-2	Prochlorococcus marinus subsp. pastoris (strain CCMP1986 / MED4)	2e-05	50.1	41.3793103448276
53873210|171525294|Litopenaeus	sp|Q69566|U88_HHV6U	Uncharacterized protein U88	Human herpesvirus 6A (strain Uganda-1102)	7e-06	50.8	29.4117647058824
53873213|171525297|Litopenaeus	sp|O35143|ATIF1_MOUSE	ATPase inhibitor, mitochondrial	Mus musculus	2e-06	48.5	44.6153846153846
53873265|171580364|Litopenaeus	sp|P63300|SELW_MOUSE	Selenoprotein W	Mus musculus	2e-24	108	60.7142857142857
53873266|171580365|Litopenaeus	sp|Q568W0|SELW_DANRE	Selenoprotein W	Danio rerio	2e-19	91.3	59.7222222222222
53873270|171581288|Litopenaeus	sp|P81388|CU04_HOMAM	Cuticle protein AMP4	Homarus americanus	2e-10	64.7	53.3333333333333
53873280|171581298|Litopenaeus	sp|P58989|CRA1_HOMGA	Crustacyanin-A1 subunit	Homarus gammarus	2e-67	251	62.1468926553672
53873289|171582221|Litopenaeus	sp|P63300|SELW_MOUSE	Selenoprotein W	Mus musculus	2e-24	108	60.7142857142857
53873294|171582226|Litopenaeus	sp|Q5M8Y2|UBE2F_XENTR	NEDD8-conjugating enzyme UBE2F	Xenopus tropicalis	2e-13	60.8	72.972972972973
53873309|171583141|Litopenaeus	sp|P80007|CRA2_HOMGA	Crustacyanin-A2 subunit	Homarus gammarus	7e-41	165	67.2727272727273
53873371|171586777|Litopenaeus	sp|P22699|GUN6_DICDI	Endoglucanase	Dictyostelium discoideum	1e-06	53.5	46.1538461538462
53873413|171619728|Litopenaeus	sp|P81384|CU1A_HOMAM	Cuticle protein AMP1A	Homarus americanus	1e-10	65.1	66.6666666666667
53873514|171482001|Litopenaeus	sp|A5GZW8|DHSD_PIG	Succinate dehydrogenase [ubiquinone] cytochrome b small subunit, mitochondrial	Sus scrofa	4e-06	47.8	60.5263157894737
53873558|171485385|Litopenaeus	sp|P81580|CUPC1_CANPG	Cuticle protein CP1158	Cancer pagurus	2e-12	72.4	34.8214285714286
53873567|171485394|Litopenaeus	sp|P81384|CU1A_HOMAM	Cuticle protein AMP1A	Homarus americanus	4e-07	53.5	69.4444444444444
53873611|171542545|Litopenaeus	sp|P81580|CUPC1_CANPG	Cuticle protein CP1158	Cancer pagurus	1e-12	73.6	35.7142857142857
53873612|171542546|Litopenaeus	sp|P81580|CUPC1_CANPG	Cuticle protein CP1158	Cancer pagurus	2e-10	65.9	37.6068376068376
53873644|171544022|Litopenaeus	sp|P15305|DYHC_ONCMY	Dynein heavy chain (Fragment)	Oncorhynchus mykiss	1e-05	48.5	31.5217391304348
53873709|171547458|Litopenaeus	sp|Q6ICB0|PPDE2_HUMAN	PPPDE peptidase domain-containing protein 2	Homo sapiens	6e-23	103	46.5346534653465
53873710|171547459|Litopenaeus	sp|Q6ICB0|PPDE2_HUMAN	PPPDE peptidase domain-containing protein 2	Homo sapiens	1e-14	75.9	47.2222222222222
53873814|171603159|Litopenaeus	sp|P81580|CUPC1_CANPG	Cuticle protein CP1158	Cancer pagurus	2e-12	72.4	34.8214285714286
53873815|171603160|Litopenaeus	sp|P81580|CUPC1_CANPG	Cuticle protein CP1158	Cancer pagurus	3e-10	65.1	37.6068376068376
53873831|171603836|Litopenaeus	sp|Q6X0I2|VGR_SOLIN	Vitellogenin receptor	Solenopsis invicta	8e-05	47.0	27.5862068965517
53873837|171603842|Litopenaeus	sp|Q6DIA9|FBX27_MOUSE	F-box only protein 27	Mus musculus	9e-13	73.9	33.125
53873848|171658531|Litopenaeus	sp|O59779|YCY1_SCHPO	Uncharacterized protein C1235.01	Schizosaccharomyces pombe	3e-05	48.9	31.0344827586207
53873850|171658533|Litopenaeus	sp|Q9ULD4|BRPF3_HUMAN	Bromodomain and PHD finger-containing protein 3	Homo sapiens	0.0	23.5	43.4782608695652
53873863|171659565|Litopenaeus	sp|P81580|CUPC1_CANPG	Cuticle protein CP1158	Cancer pagurus	6e-13	74.3	35.7142857142857
53873864|171659566|Litopenaeus	sp|P81580|CUPC1_CANPG	Cuticle protein CP1158	Cancer pagurus	2e-10	65.9	37.6068376068376
53873970|171526835|Litopenaeus	sp|Q08288|LYAR_MOUSE	Cell growth-regulating nucleolar protein	Mus musculus	3e-09	59.7	42.3529411764706
53873997|171527743|Litopenaeus	sp|Q8TFM9|RLA2_FUSCU	60S acidic ribosomal protein P2	Fusarium culmorum	6e-05	46.2	55.5555555555556
53874040|171529121|Litopenaeus	sp|P15305|DYHC_ONCMY	Dynein heavy chain (Fragment)	Oncorhynchus mykiss	3e-06	50.4	32.6086956521739
53874057|171529583|Litopenaeus	sp|P30904|MIF_RAT	Macrophage migration inhibitory factor	Rattus norvegicus	7e-07	50.1	44.8979591836735
53874109|171554962|Litopenaeus	sp|P81580|CUPC1_CANPG	Cuticle protein CP1158	Cancer pagurus	8e-13	73.9	36.6071428571429
53874110|171555880|Litopenaeus	sp|P81580|CUPC1_CANPG	Cuticle protein CP1158	Cancer pagurus	3e-10	64.7	38.4615384615385
53874241|171633907|Litopenaeus	sp|Q69566|U88_HHV6U	Uncharacterized protein U88	Human herpesvirus 6A (strain Uganda-1102)	2e-11	69.7	39.4736842105263
53874242|171633908|Litopenaeus	sp|Q69566|U88_HHV6U	Uncharacterized protein U88	Human herpesvirus 6A (strain Uganda-1102)	3e-08	58.5	33.7078651685393
53874250|171634818|Litopenaeus	sp|P81580|CUPC1_CANPG	Cuticle protein CP1158	Cancer pagurus	2e-32	139	64.6017699115044
53874261|171635738|Litopenaeus	sp|P80007|CRA2_HOMGA	Crustacyanin-A2 subunit	Homarus gammarus	2e-14	77.4	69.3877551020408
53874293|171637574|Litopenaeus	sp|P60900|PSA6_HUMAN	Proteasome subunit alpha type-6	Homo sapiens	2e-06	49.7	63.8888888888889
53874343|171514604|Litopenaeus	sp|Q69566|U88_HHV6U	Uncharacterized protein U88	Human herpesvirus 6A (strain Uganda-1102)	5e-05	46.6	34.4262295081967
53874381|171516549|Litopenaeus	sp|P93262|PGMC_MESCR	Phosphoglucomutase, cytoplasmic	Mesembryanthemum crystallinum	5e-06	50.1	55.5555555555556
53874387|171516555|Litopenaeus	sp|P58989|CRA1_HOMGA	Crustacyanin-A1 subunit	Homarus gammarus	5e-51	27.3	71.4285714285714
53874433|171518515|Litopenaeus	sp|P81384|CU1A_HOMAM	Cuticle protein AMP1A	Homarus americanus	9e-09	58.9	70
53874436|171518518|Litopenaeus	sp|P81580|CUPC1_CANPG	Cuticle protein CP1158	Cancer pagurus	3e-33	141	66.3716814159292
53874437|171518519|Litopenaeus	sp|P81580|CUPC1_CANPG	Cuticle protein CP1158	Cancer pagurus	6e-06	49.7	37.6146788990826
53874447|171561229|Litopenaeus	sp|Q01611|ZFY1_XENLA	Zinc finger Y-chromosomal protein 1	Xenopus laevis	5e-05	47.0	31.6326530612245
53874450|171561232|Litopenaeus	sp|P81060|PEN3C_LITVA	Penaeidin-3c	Litopenaeus vannamei	2e-32	137	79.0123456790123
53874551|171566109|Litopenaeus	sp|P81580|CUPC1_CANPG	Cuticle protein CP1158	Cancer pagurus	1e-08	58.9	38.6792452830189
53874552|171566110|Litopenaeus	sp|P81580|CUPC1_CANPG	Cuticle protein CP1158	Cancer pagurus	6e-08	56.6	34.2592592592593
53874573|171604604|Litopenaeus	sp|P07087|ALPS_TACTR	Anti-lipopolysaccharide factor	Tachypleus tridentatus	1e-20	95.5	45.2631578947368
53874574|171604605|Litopenaeus	sp|P07087|ALPS_TACTR	Anti-lipopolysaccharide factor	Tachypleus tridentatus	3e-06	47.8	44.2307692307692
53874579|171605327|Litopenaeus	sp|P81580|CUPC1_CANPG	Cuticle protein CP1158	Cancer pagurus	6e-08	56.2	36.9369369369369
53874597|171606062|Litopenaeus	sp|P82979|SARNP_HUMAN	SAP domain-containing ribonucleoprotein	Homo sapiens	4e-10	65.1	32.6797385620915
53874632|171607531|Litopenaeus	sp|P81580|CUPC1_CANPG	Cuticle protein CP1158	Cancer pagurus	1e-12	73.2	38.3928571428571
53874633|171607532|Litopenaeus	sp|P81580|CUPC1_CANPG	Cuticle protein CP1158	Cancer pagurus	1e-09	62.8	35.4545454545455
53874647|171608263|Litopenaeus	sp|P00346|MDHM_PIG	Malate dehydrogenase, mitochondrial	Sus scrofa	4e-06	49.3	61.1111111111111
53874656|171608989|Litopenaeus	sp|P81580|CUPC1_CANPG	Cuticle protein CP1158	Cancer pagurus	4e-11	68.2	36.6071428571429
53874657|171608990|Litopenaeus	sp|P81580|CUPC1_CANPG	Cuticle protein CP1158	Cancer pagurus	2e-07	54.7	32.4324324324324
53874659|171608992|Litopenaeus	sp|P81580|CUPC1_CANPG	Cuticle protein CP1158	Cancer pagurus	1e-12	73.2	35.7142857142857
53874660|171608993|Litopenaeus	sp|P81580|CUPC1_CANPG	Cuticle protein CP1158	Cancer pagurus	6e-08	57.4	35.8490566037736
53874663|171608996|Litopenaeus	sp|A4IHY1|PSMG1_XENTR	Proteasome assembly chaperone 1	Xenopus tropicalis	2e-08	59.7	29.2576419213974
53874704|171482021|Litopenaeus	sp|P26371|KRA59_HUMAN	Keratin-associated protein 5-9	Homo sapiens	3e-06	23.9	36.6666666666667
53874919|171566997|Litopenaeus	sp|P81580|CUPC1_CANPG	Cuticle protein CP1158	Cancer pagurus	2e-08	57.8	37.5
53874920|171567864|Litopenaeus	sp|P81585|CUPC6_CANPG	Cuticle protein CP434	Cancer pagurus	3e-05	44.3	51.219512195122
53875046|171599774|Litopenaeus	sp|Q5RHZ2|CF129_DANRE	Transmembrane and coiled-coil domain-containing protein C6orf129 homolog	Danio rerio	7e-09	59.3	33.3333333333333
53875060|171600453|Litopenaeus	sp|P21798|TNNC2_BALNU	Troponin C, isoform 2	Balanus nubilis	9e-07	52.4	58.5365853658537
53875065|171600458|Litopenaeus	sp|P58989|CRA1_HOMGA	Crustacyanin-A1 subunit	Homarus gammarus	3e-05	47.4	60.6060606060606
53875092|171601815|Litopenaeus	sp|P80007|CRA2_HOMGA	Crustacyanin-A2 subunit	Homarus gammarus	1e-10	65.5	67.4418604651163
53875129|171603184|Litopenaeus	sp|P81580|CUPC1_CANPG	Cuticle protein CP1158	Cancer pagurus	3e-33	141	66.3716814159292
53875130|171603845|Litopenaeus	sp|P81580|CUPC1_CANPG	Cuticle protein CP1158	Cancer pagurus	4e-08	57.0	37.5
53875232|171649526|Litopenaeus	sp|Q69566|U88_HHV6U	Uncharacterized protein U88	Human herpesvirus 6A (strain Uganda-1102)	3e-10	65.1	49.0566037735849
53875257|171651291|Litopenaeus	sp|P81384|CU1A_HOMAM	Cuticle protein AMP1A	Homarus americanus	5e-06	49.7	61.7647058823529
53875262|171651296|Litopenaeus	sp|P35244|RFA3_HUMAN	Replication protein A 14 kDa subunit	Homo sapiens	2e-17	85.1	35.7798165137615
53875276|171508320|Litopenaeus	sp|P35244|RFA3_HUMAN	Replication protein A 14 kDa subunit	Homo sapiens	2e-17	85.1	35.7798165137615
53875310|171510430|Litopenaeus	sp|Q9U572|CLOT_PENMO	Hemolymph clottable protein	Penaeus monodon	7e-72	270	87.5
53875326|171511138|Litopenaeus	sp|Q5M865|PA1_RAT	PAXIP1-associated protein 1	Rattus norvegicus	1e-07	56.2	37.9032258064516
53875353|171511862|Litopenaeus	sp|P14208|KARG_HOMGA	Arginine kinase	Homarus gammarus	3e-05	47.4	95.8333333333333
53875369|171512575|Litopenaeus	sp|P81387|CU03_HOMAM	Cuticle protein AMP3	Homarus americanus	4e-08	56.6	61.5384615384615
53875396|171567009|Litopenaeus	sp|Q2KI76|SELS_BOVIN	Selenoprotein S	Bos taurus	6e-14	73.9	31.9018404907975
53875440|171569651|Litopenaeus	sp|Q8TEB9|RHBD1_HUMAN	Rhomboid domain-containing protein 1	Homo sapiens	6e-15	78.2	40.9090909090909
53875588|171649537|Litopenaeus	sp|Q7UZZ9|IF2_PROMP	Translation initiation factor IF-2	Prochlorococcus marinus subsp. pastoris (strain CCMP1986 / MED4)	9e-06	50.1	41.3793103448276
53875627|171507637|Litopenaeus	sp|P63300|SELW_MOUSE	Selenoprotein W	Mus musculus	5e-24	106	60.9756097560976
53875681|171509763|Litopenaeus	sp|P81580|CUPC1_CANPG	Cuticle protein CP1158	Cancer pagurus	6e-13	74.3	35.7142857142857
53875682|171509764|Litopenaeus	sp|P81580|CUPC1_CANPG	Cuticle protein CP1158	Cancer pagurus	2e-10	65.9	37.6068376068376
53875701|171511167|Litopenaeus	sp|P81580|CUPC1_CANPG	Cuticle protein CP1158	Cancer pagurus	3e-33	141	66.3716814159292
53875702|171511168|Litopenaeus	sp|P81580|CUPC1_CANPG	Cuticle protein CP1158	Cancer pagurus	7e-08	57.4	37.5
53875703|171511169|Litopenaeus	sp|P81580|CUPC1_CANPG	Cuticle protein CP1158	Cancer pagurus	2e-12	72.4	34.8214285714286
53875735|171512595|Litopenaeus	sp|P81576|CUPA2_CANPG	Cuticle protein AM1159	Cancer pagurus	6e-05	46.2	75
53875742|171512602|Litopenaeus	sp|Q09666|AHNK_HUMAN	Neuroblast differentiation-associated protein AHNAK	Homo sapiens	2e-15	82.4	35.1851851851852
53875743|171512603|Litopenaeus	sp|Q09666|AHNK_HUMAN	Neuroblast differentiation-associated protein AHNAK	Homo sapiens	1e-11	69.3	27.0935960591133
53875798|171549603|Litopenaeus	sp|P81580|CUPC1_CANPG	Cuticle protein CP1158	Cancer pagurus	6e-10	63.9	37.6068376068376
53875799|171549604|Litopenaeus	sp|P81580|CUPC1_CANPG	Cuticle protein CP1158	Cancer pagurus	4e-10	64.7	37.6068376068376
53875815|171550304|Litopenaeus	sp|P27812|KRBBA_MOUSE	Killer cell lectin-like receptor subfamily B member 1B allele A	Mus musculus	2e-05	46.2	32.3943661971831
53875831|171551008|Litopenaeus	sp|P81580|CUPC1_CANPG	Cuticle protein CP1158	Cancer pagurus	1e-12	73.6	35.7142857142857
53875848|171551720|Litopenaeus	sp|P58989|CRA1_HOMGA	Crustacyanin-A1 subunit	Homarus gammarus	5e-46	180	62.015503875969
53875877|171617062|Litopenaeus	sp|P81580|CUPC1_CANPG	Cuticle protein CP1158	Cancer pagurus	2e-11	69.3	35.1851851851852
53875878|171617063|Litopenaeus	sp|P81580|CUPC1_CANPG	Cuticle protein CP1158	Cancer pagurus	3e-10	65.1	37.6068376068376
53875891|171617963|Litopenaeus	sp|P04929|HRPX_PLALO	Histidine-rich glycoprotein	Plasmodium lophurae	5e-10	63.5	29.7872340425532
53875895|171618861|Litopenaeus	sp|Q9UIF7|MUTYH_HUMAN	A/G-specific adenine DNA glycosylase	Homo sapiens	2e-16	84.0	37.1621621621622
53875896|171618862|Litopenaeus	sp|Q9UIF7|MUTYH_HUMAN	A/G-specific adenine DNA glycosylase	Homo sapiens	1e-11	68.9	37.6237623762376
53875898|171618864|Litopenaeus	sp|P81580|CUPC1_CANPG	Cuticle protein CP1158	Cancer pagurus	2e-12	72.0	38.3928571428571
53875904|171618870|Litopenaeus	sp|P07087|ALPS_TACTR	Anti-lipopolysaccharide factor	Tachypleus tridentatus	3e-21	97.4	44.2105263157895
53875905|171618871|Litopenaeus	sp|P07087|ALPS_TACTR	Anti-lipopolysaccharide factor	Tachypleus tridentatus	2e-21	97.8	44.2105263157895
53875938|171620678|Litopenaeus	sp|Q9U620|MTCU_CALSI	Copper-specific metallothionein-2	Callinectes sapidus	9e-07	53.5	62.0689655172414
53875963|171622477|Litopenaeus	sp|P81577|CUPA3_CANPG	Cuticle protein AM1199	Cancer pagurus	8e-10	62.4	50
53875992|171665815|Litopenaeus	sp|P15305|DYHC_ONCMY	Dynein heavy chain (Fragment)	Oncorhynchus mykiss	2e-06	50.8	33.695652173913
53876012|171666651|Litopenaeus	sp|P81576|CUPA2_CANPG	Cuticle protein AM1159	Cancer pagurus	1e-17	88.6	47.4226804123711
53876051|171669138|Litopenaeus	sp|P14208|KARG_HOMGA	Arginine kinase	Homarus gammarus	6e-05	46.2	95.8333333333333
53876053|171669140|Litopenaeus	sp|P81386|CU02_HOMAM	Cuticle protein AMP2	Homarus americanus	3e-08	57.0	70.2702702702703
53876085|171670804|Litopenaeus	sp|Q9BU79|CG023_HUMAN	Transmembrane protein C7orf23	Homo sapiens	5e-19	94.7	48.0392156862745
53876127|171513979|Litopenaeus	sp|P81384|CU1A_HOMAM	Cuticle protein AMP1A	Homarus americanus	4e-09	60.1	39.3258426966292
53876147|171514637|Litopenaeus	sp|P04146|COPIA_DROME	Copia protein	Drosophila melanogaster	3e-38	158	40.2777777777778
53876148|171514638|Litopenaeus	sp|P04146|COPIA_DROME	Copia protein	Drosophila melanogaster	2e-11	68.9	53.5714285714286
53876178|171515937|Litopenaeus	sp|P81384|CU1A_HOMAM	Cuticle protein AMP1A	Homarus americanus	2e-14	77.8	45.5555555555556
53876185|171516582|Litopenaeus	sp|Q9CQR5|ZMAT5_MOUSE	Zinc finger matrin-type protein 5	Mus musculus	5e-13	73.2	33.0434782608696
53876299|171576354|Litopenaeus	sp|Q05AL1|ARMC8_DANRE	Armadillo repeat-containing protein 8	Danio rerio	3e-15	82.4	33.7016574585635
53876311|171577136|Litopenaeus	sp|P81384|CU1A_HOMAM	Cuticle protein AMP1A	Homarus americanus	5e-07	53.1	60.5263157894737
53876322|171577917|Litopenaeus	sp|Q58DM4|ALKB2_BOVIN	Alpha-ketoglutarate-dependent dioxygenase alkB homolog 2	Bos taurus	4e-42	33.5	64
53876323|171577918|Litopenaeus	sp|P81580|CUPC1_CANPG	Cuticle protein CP1158	Cancer pagurus	3e-13	75.1	41.9642857142857
53876376|171659587|Litopenaeus	sp|P54640|CYSP5_DICDI	Cysteine proteinase 5	Dictyostelium discoideum	3e-05	46.2	76
53876381|171659592|Litopenaeus	sp|P81580|CUPC1_CANPG	Cuticle protein CP1158	Cancer pagurus	1e-27	122	58.4070796460177
53876382|171659593|Litopenaeus	sp|P81582|CUPC3_CANPG	Cuticle protein CP1246	Cancer pagurus	2e-25	111	50.4347826086956
53876425|171662684|Litopenaeus	sp|P55814|OAZ_XENLA	Ornithine decarboxylase antizyme	Xenopus laevis	2e-16	82.8	57.5757575757576
53876444|171663725|Litopenaeus	sp|Q54EQ9|Y1586_DICDI	Putative uncharacterized protein DDB_G0291608	Dictyostelium discoideum	3e-05	49.3	32.8571428571429
53876484|171518997|Litopenaeus	sp|Q9Y5Z4|HEBP2_HUMAN	Heme-binding protein 2	Homo sapiens	6e-33	137	40.9090909090909
53876485|171518998|Litopenaeus	sp|Q58D13|DPOA2_BOVIN	DNA polymerase alpha subunit B	Bos taurus	9e-05	46.2	39.1304347826087
53876557|171521208|Litopenaeus	sp|Q2UK72|PABP_ASPOR	Polyadenylate-binding protein, cytoplasmic and nuclear	Aspergillus oryzae	1e-06	51.6	37.9746835443038
53876577|171521655|Litopenaeus	sp|P58989|CRA1_HOMGA	Crustacyanin-A1 subunit	Homarus gammarus	2e-41	164	57.3643410852713
53876604|171580401|Litopenaeus	sp|Q9TSM5|GSTM1_MACFA	Glutathione S-transferase Mu 1	Macaca fascicularis	2e-07	53.1	46.551724137931
53876620|171581336|Litopenaeus	sp|Q9DBA6|TYSD1_MOUSE	Peroxisomal leader peptide-processing protease	Mus musculus	9e-07	41.2	50
53876646|171583176|Litopenaeus	sp|P81388|CU04_HOMAM	Cuticle protein AMP4	Homarus americanus	7e-09	59.3	50
53876660|171584083|Litopenaeus	sp|P81580|CUPC1_CANPG	Cuticle protein CP1158	Cancer pagurus	3e-12	72.0	35.7142857142857
53876661|171584084|Litopenaeus	sp|P81580|CUPC1_CANPG	Cuticle protein CP1158	Cancer pagurus	2e-07	54.7	34.2857142857143
53876673|171584096|Litopenaeus	sp|P80007|CRA2_HOMGA	Crustacyanin-A2 subunit	Homarus gammarus	6e-43	172	70.2702702702703
53876819|171664786|Litopenaeus	sp|P01096|ATIF1_BOVIN	ATPase inhibitor, mitochondrial	Bos taurus	2e-05	44.7	63.6363636363636
53876847|171513994|Litopenaeus	sp|P43974|Y258_HAEIN	Putative glycosyltransferase HI0258	Haemophilus influenzae	6e-07	53.9	75
53876864|171514649|Litopenaeus	sp|Q9U572|CLOT_PENMO	Hemolymph clottable protein	Penaeus monodon	5e-97	353	75.9615384615385
53876865|171514650|Litopenaeus	sp|Q9U572|CLOT_PENMO	Hemolymph clottable protein	Penaeus monodon	3e-07	54.7	84
53877013|171576363|Litopenaeus	sp|P81578|CUPA4_CANPG	Cuticle protein AM1239	Cancer pagurus	1e-06	52.0	49.0196078431373
53877030|171577150|Litopenaeus	sp|Q54EQ9|Y1586_DICDI	Putative uncharacterized protein DDB_G0291608	Dictyostelium discoideum	1e-05	50.4	32.8571428571429
53877055|171578714|Litopenaeus	sp|Q9CZG3|COMD8_MOUSE	COMM domain-containing protein 8	Mus musculus	9e-15	76.6	31.5789473684211
53877151|171642142|Litopenaeus	sp|Q641S4|SELK_XENLA	Selenoprotein K	Xenopus laevis	3e-07	50.8	44.6428571428571
53877160|171642848|Litopenaeus	sp|P80007|CRA2_HOMGA	Crustacyanin-A2 subunit	Homarus gammarus	4e-36	149	67.0103092783505
53877161|171642849|Litopenaeus	sp|P80007|CRA2_HOMGA	Crustacyanin-A2 subunit	Homarus gammarus	2e-13	74.3	65.3846153846154
53877167|171642855|Litopenaeus	sp|P81576|CUPA2_CANPG	Cuticle protein AM1159	Cancer pagurus	2e-19	43.5	64.7058823529412
53877174|171643559|Litopenaeus	sp|P81388|CU04_HOMAM	Cuticle protein AMP4	Homarus americanus	6e-07	52.8	63.1578947368421
53877194|171522104|Litopenaeus	sp|P81384|CU1A_HOMAM	Cuticle protein AMP1A	Homarus americanus	1e-07	36.6	88.2352941176471
53877233|171523720|Litopenaeus	sp|Q17Q97|CS060_BOVIN	Uncharacterized protein C19orf60 homolog	Bos taurus	4e-15	77.8	30.7228915662651
53877234|171523721|Litopenaeus	sp|Q17Q97|CS060_BOVIN	Uncharacterized protein C19orf60 homolog	Bos taurus	4e-12	68.2	30.6451612903226
53877243|171523730|Litopenaeus	sp|Q28960|CBR1_PIG	Carbonyl reductase [NADPH] 1	Sus scrofa	1e-15	80.5	58.0645161290323
53877262|171524800|Litopenaeus	sp|P80007|CRA2_HOMGA	Crustacyanin-A2 subunit	Homarus gammarus	4e-55	213	66.6666666666667
53877274|171524812|Litopenaeus	sp|P81580|CUPC1_CANPG	Cuticle protein CP1158	Cancer pagurus	8e-13	73.6	35.7142857142857
53877275|171525342|Litopenaeus	sp|P81580|CUPC1_CANPG	Cuticle protein CP1158	Cancer pagurus	3e-07	54.3	36.1111111111111
53877286|171525353|Litopenaeus	sp|Q5RKQ0|SPF27_DANRE	Pre-mRNA-splicing factor SPF27	Danio rerio	1e-04	43.9	57.5757575757576
53877290|171525884|Litopenaeus	sp|P80007|CRA2_HOMGA	Crustacyanin-A2 subunit	Homarus gammarus	3e-30	130	75
53877346|171548931|Litopenaeus	sp|Q32PX2|AIMP2_RAT	Aminoacyl tRNA synthetase complex-interacting multifunctional protein 2	Rattus norvegicus	2e-10	63.9	31.4606741573034
53877379|171550337|Litopenaeus	sp|P81577|CUPA3_CANPG	Cuticle protein AM1199	Cancer pagurus	5e-09	60.8	49.1803278688525
53877380|171551026|Litopenaeus	sp|P81388|CU04_HOMAM	Cuticle protein AMP4	Homarus americanus	2e-06	52.0	53.6585365853659
53877389|171551035|Litopenaeus	sp|O13849|CBPY_SCHPO	Carboxypeptidase Y	Schizosaccharomyces pombe	1e-12	73.2	26.9662921348315
53877394|171551040|Litopenaeus	sp|P41125|RL13_CHICK	60S ribosomal protein L13	Gallus gallus	8e-08	55.8	45.4545454545455
53877420|171552449|Litopenaeus	sp|Q9U620|MTCU_CALSI	Copper-specific metallothionein-2	Callinectes sapidus	1e-06	53.5	62.0689655172414
53877425|171592123|Litopenaeus	sp|P81580|CUPC1_CANPG	Cuticle protein CP1158	Cancer pagurus	6e-13	73.6	35.7142857142857
53877451|171592921|Litopenaeus	sp|P54105|ICLN_HUMAN	Methylosome subunit pICln	Homo sapiens	3e-06	52.4	64.7058823529412
53877461|171593712|Litopenaeus	sp|O75608|LYPA1_HUMAN	Acyl-protein thioesterase 1	Homo sapiens	2e-05	46.2	67.8571428571429
53877468|171593719|Litopenaeus	sp|P81580|CUPC1_CANPG	Cuticle protein CP1158	Cancer pagurus	1e-14	79.0	40.1785714285714
53877469|171593720|Litopenaeus	sp|P81580|CUPC1_CANPG	Cuticle protein CP1158	Cancer pagurus	1e-14	79.0	40.1785714285714
53877510|171596102|Litopenaeus	sp|P81058|PEN3A_LITVA	Penaeidin-3a	Litopenaeus vannamei	1e-29	129	75.609756097561
53877533|171597674|Litopenaeus	sp|Q09666|AHNK_HUMAN	Neuroblast differentiation-associated protein AHNAK	Homo sapiens	1e-06	51.6	31.8840579710145
53877567|171658603|Litopenaeus	sp|Q6ICB0|PPDE2_HUMAN	PPPDE peptidase domain-containing protein 2	Homo sapiens	1e-23	105	46.6666666666667
53877579|171659634|Litopenaeus	sp|P80007|CRA2_HOMGA	Crustacyanin-A2 subunit	Homarus gammarus	4e-61	28.1	91.6666666666667
53877632|171662735|Litopenaeus	sp|P15305|DYHC_ONCMY	Dynein heavy chain (Fragment)	Oncorhynchus mykiss	2e-06	50.8	33.695652173913
53877638|171663763|Litopenaeus	sp|P81580|CUPC1_CANPG	Cuticle protein CP1158	Cancer pagurus	1e-12	73.6	35.7142857142857
53877664|171664820|Litopenaeus	sp|P81577|CUPA3_CANPG	Cuticle protein AM1199	Cancer pagurus	7e-10	54.7	54.7619047619048
53877675|171502182|Litopenaeus	sp|P81580|CUPC1_CANPG	Cuticle protein CP1158	Cancer pagurus	2e-27	122	58.4070796460177
53877676|171502183|Litopenaeus	sp|P81582|CUPC3_CANPG	Cuticle protein CP1246	Cancer pagurus	3e-23	103	47.787610619469
53877687|171502863|Litopenaeus	sp|P82119|CUO6_BLACR	Cuticle protein 6	Blaberus craniifer	2e-05	38.1	69.2307692307692
53877713|171504220|Litopenaeus	sp|P81388|CU04_HOMAM	Cuticle protein AMP4	Homarus americanus	2e-10	64.7	55
53877724|171504231|Litopenaeus	sp|P81580|CUPC1_CANPG	Cuticle protein CP1158	Cancer pagurus	2e-12	72.0	38.3928571428571
53877725|171504901|Litopenaeus	sp|P04931|ARP_PLAFA	Asparagine-rich protein (Fragment)	Plasmodium falciparum	3e-09	53.1	44.0677966101695
53877726|171504902|Litopenaeus	sp|P04931|ARP_PLAFA	Asparagine-rich protein (Fragment)	Plasmodium falciparum	2e-08	53.1	44.0677966101695
53877756|171506263|Litopenaeus	sp|Q69CJ9|RL35_OPHHA	60S ribosomal protein L35	Ophiophagus hannah	3e-10	60.8	55.1724137931034
53877813|171580425|Litopenaeus	sp|P63300|SELW_MOUSE	Selenoprotein W	Mus musculus	2e-24	108	60.7142857142857
53877841|171582286|Litopenaeus	sp|A6LEI4|RL16_PARD8	50S ribosomal protein L16	Parabacteroides distasonis (strain ATCC 8503 / DSM 20701 / NCTC 11152)	1e-56	215	74.4525547445255
53877842|171582287|Litopenaeus	sp|A6LEI4|RL16_PARD8	50S ribosomal protein L16	Parabacteroides distasonis (strain ATCC 8503 / DSM 20701 / NCTC 11152)	6e-22	100	78.6885245901639
53877845|171583190|Litopenaeus	sp|Q69566|U88_HHV6U	Uncharacterized protein U88	Human herpesvirus 6A (strain Uganda-1102)	7e-06	50.8	29.4117647058824
53877920|171645138|Litopenaeus	sp|P81576|CUPA2_CANPG	Cuticle protein AM1159	Cancer pagurus	2e-18	90.9	57.1428571428571
53877921|171645139|Litopenaeus	sp|P81576|CUPA2_CANPG	Cuticle protein AM1159	Cancer pagurus	2e-18	90.9	58.4415584415584
53877929|171645147|Litopenaeus	sp|P81577|CUPA3_CANPG	Cuticle protein AM1199	Cancer pagurus	2e-09	62.0	46.875
53877954|171646907|Litopenaeus	sp|P81576|CUPA2_CANPG	Cuticle protein AM1159	Cancer pagurus	2e-14	43.9	84
53877955|171646908|Litopenaeus	sp|P81576|CUPA2_CANPG	Cuticle protein AM1159	Cancer pagurus	7e-16	43.9	84
53877972|171647795|Litopenaeus	sp|Q1RMT7|RIOK3_BOVIN	Serine/threonine-protein kinase RIO3	Bos taurus	3e-07	55.1	43.6619718309859
53878010|171650443|Litopenaeus	sp|P80007|CRA2_HOMGA	Crustacyanin-A2 subunit	Homarus gammarus	1e-60	233	74.2857142857143
53878011|171650444|Litopenaeus	sp|P80007|CRA2_HOMGA	Crustacyanin-A2 subunit	Homarus gammarus	1e-12	73.6	68.75
53878029|171502191|Litopenaeus	sp|P81580|CUPC1_CANPG	Cuticle protein CP1158	Cancer pagurus	2e-12	72.8	35.7142857142857
53878030|171502192|Litopenaeus	sp|P81580|CUPC1_CANPG	Cuticle protein CP1158	Cancer pagurus	6e-10	64.3	37.6068376068376
53878039|171502201|Litopenaeus	sp|P54105|ICLN_HUMAN	Methylosome subunit pICln	Homo sapiens	3e-06	52.4	64.7058823529412
53878066|171503566|Litopenaeus	sp|Q6NZ13|NBL1_DANRE	Neuroblastoma suppressor of tumorigenicity 1	Danio rerio	2e-19	96.3	39.2523364485981
53878096|171504927|Litopenaeus	sp|Q9Z0G4|WISP2_MOUSE	WNT1-inducible-signaling pathway protein 2	Mus musculus	2e-05	47.8	51.1627906976744
53878216|171563329|Litopenaeus	sp|A4IHY1|PSMG1_XENTR	Proteasome assembly chaperone 1	Xenopus tropicalis	2e-09	63.2	29.7872340425532
53878218|171563331|Litopenaeus	sp|Q2KI76|SELS_BOVIN	Selenoprotein S	Bos taurus	2e-14	75.9	33.5443037974684
53878244|171564730|Litopenaeus	sp|P81388|CU04_HOMAM	Cuticle protein AMP4	Homarus americanus	9e-14	75.5	56.9230769230769
53878258|171565437|Litopenaeus	sp|P81384|CU1A_HOMAM	Cuticle protein AMP1A	Homarus americanus	1e-09	62.0	67.5
53878306|171633005|Litopenaeus	sp|Q9U572|CLOT_PENMO	Hemolymph clottable protein	Penaeus monodon	1e-108	391	81.9383259911894
53878307|171633006|Litopenaeus	sp|Q9U572|CLOT_PENMO	Hemolymph clottable protein	Penaeus monodon	2e-17	37.4	93.3333333333333
53878332|171634835|Litopenaeus	sp|P80007|CRA2_HOMGA	Crustacyanin-A2 subunit	Homarus gammarus	3e-35	146	65.6565656565657
53878333|171634836|Litopenaeus	sp|P80007|CRA2_HOMGA	Crustacyanin-A2 subunit	Homarus gammarus	3e-07	53.9	50.8771929824561
53878356|171636670|Litopenaeus	sp|P81580|CUPC1_CANPG	Cuticle protein CP1158	Cancer pagurus	1e-12	73.6	35.7142857142857
53878357|171636671|Litopenaeus	sp|P81580|CUPC1_CANPG	Cuticle protein CP1158	Cancer pagurus	1e-12	73.6	35.7142857142857
53878367|171636681|Litopenaeus	sp|P80007|CRA2_HOMGA	Crustacyanin-A2 subunit	Homarus gammarus	1e-33	141	65
53878403|171481000|Litopenaeus	sp|P81580|CUPC1_CANPG	Cuticle protein CP1158	Cancer pagurus	7e-12	70.9	34.8214285714286
53878404|171481001|Litopenaeus	sp|P81580|CUPC1_CANPG	Cuticle protein CP1158	Cancer pagurus	2e-10	65.9	37.6068376068376
53878489|171486635|Litopenaeus	sp|P81580|CUPC1_CANPG	Cuticle protein CP1158	Cancer pagurus	2e-12	72.4	34.8214285714286
53878512|171561287|Litopenaeus	sp|P81580|CUPC1_CANPG	Cuticle protein CP1158	Cancer pagurus	6e-08	57.4	37.5
53878513|171561288|Litopenaeus	sp|P81582|CUPC3_CANPG	Cuticle protein CP1246	Cancer pagurus	7e-08	53.1	31.7073170731707
53878565|171564042|Litopenaeus	sp|Q9CQN6|TM14C_MOUSE	Transmembrane protein 14C	Mus musculus	8e-06	46.6	74.1935483870968
53878600|171565463|Litopenaeus	sp|P81577|CUPA3_CANPG	Cuticle protein AM1199	Cancer pagurus	1e-07	32.3	47.8260869565217
53878619|171617102|Litopenaeus	sp|Q95NT0|PEN4A_LITVA	Penaeidin-4a	Litopenaeus vannamei	6e-36	150	100
53878620|171617103|Litopenaeus	sp|Q95NT0|PEN4A_LITVA	Penaeidin-4a	Litopenaeus vannamei	2e-32	138	100
53878642|171618906|Litopenaeus	sp|P02635|SCPB_PENSP	Sarcoplasmic calcium-binding protein, beta chain	Penaeus sp.	2e-06	37.4	100
53878678|171620716|Litopenaeus	sp|Q7UZZ9|IF2_PROMP	Translation initiation factor IF-2	Prochlorococcus marinus subsp. pastoris (strain CCMP1986 / MED4)	6e-05	48.1	41.0714285714286
53878679|171620717|Litopenaeus	sp|Q7UZZ9|IF2_PROMP	Translation initiation factor IF-2	Prochlorococcus marinus subsp. pastoris (strain CCMP1986 / MED4)	4e-05	48.1	41.0714285714286
53878852|171534730|Litopenaeus	sp|P81388|CU04_HOMAM	Cuticle protein AMP4	Homarus americanus	6e-10	62.8	50.8474576271186
53878974|171599163|Litopenaeus	sp|Q8IIG1|YK213_PLAF7	Uncharacterized protein PF11_0213	Plasmodium falciparum (isolate 3D7)	1e-12	73.6	15.1079136690647
53878975|171599164|Litopenaeus	sp|Q6UXY8|TMC5_HUMAN	Transmembrane channel-like protein 5	Homo sapiens	1e-10	25.0	44.4444444444444
53879013|171600532|Litopenaeus	sp|Q9U572|CLOT_PENMO	Hemolymph clottable protein	Penaeus monodon	2e-97	355	77.2277227722772
53879014|171600533|Litopenaeus	sp|Q9U572|CLOT_PENMO	Hemolymph clottable protein	Penaeus monodon	1e-05	49.3	81.8181818181818
53879038|171601887|Litopenaeus	sp|P63300|SELW_MOUSE	Selenoprotein W	Mus musculus	5e-25	110	61.9047619047619
53879039|171601888|Litopenaeus	sp|Q9U572|CLOT_PENMO	Hemolymph clottable protein	Penaeus monodon	3e-27	121	72.972972972973
53879040|171601889|Litopenaeus	sp|Q9U572|CLOT_PENMO	Hemolymph clottable protein	Penaeus monodon	3e-11	66.6	58.8235294117647
53879054|171602575|Litopenaeus	sp|P81580|CUPC1_CANPG	Cuticle protein CP1158	Cancer pagurus	6e-11	67.8	36.6071428571429
53879075|171651403|Litopenaeus	sp|P81577|CUPA3_CANPG	Cuticle protein AM1199	Cancer pagurus	4e-09	61.2	49.1803278688525
53879104|171652190|Litopenaeus	sp|P58989|CRA1_HOMGA	Crustacyanin-A1 subunit	Homarus gammarus	8e-36	146	60.7476635514019
53879113|171652962|Litopenaeus	sp|P41125|RL13_CHICK	60S ribosomal protein L13	Gallus gallus	2e-07	54.3	46.7741935483871
53879122|171653737|Litopenaeus	sp|P81388|CU04_HOMAM	Cuticle protein AMP4	Homarus americanus	1e-10	65.5	51.6129032258064
53879123|171653738|Litopenaeus	sp|P81388|CU04_HOMAM	Cuticle protein AMP4	Homarus americanus	1e-10	65.5	53.2258064516129
53879145|171654521|Litopenaeus	sp|Q96F63|CCD97_HUMAN	Coiled-coil domain-containing protein 97	Homo sapiens	2e-05	49.3	48.936170212766
53879187|171656834|Litopenaeus	sp|P81384|CU1A_HOMAM	Cuticle protein AMP1A	Homarus americanus	6e-07	52.8	51.8518518518518
53879239|171514669|Litopenaeus	sp|Q56FH2|RS4_LYSTE	40S ribosomal protein S4	Lysiphlebus testaceipes	6e-05	44.7	60
53879252|171515320|Litopenaeus	sp|P15305|DYHC_ONCMY	Dynein heavy chain (Fragment)	Oncorhynchus mykiss	2e-06	50.8	33.695652173913
53879317|171560622|Litopenaeus	sp|P53708|ITA8_HUMAN	Integrin alpha-8	Homo sapiens	5e-05	33.5	24.4444444444444
53879332|171561311|Litopenaeus	sp|P81577|CUPA3_CANPG	Cuticle protein AM1199	Cancer pagurus	5e-09	60.5	50
53879334|171561313|Litopenaeus	sp|P97353|SEC1_MOUSE	Galactoside 2-alpha-L-fucosyltransferase 3	Mus musculus	4e-12	69.7	44.578313253012
53879415|171564789|Litopenaeus	sp|P81387|CU03_HOMAM	Cuticle protein AMP3	Homarus americanus	2e-07	55.5	63.1578947368421
53879435|171617108|Litopenaeus	sp|P81577|CUPA3_CANPG	Cuticle protein AM1199	Cancer pagurus	4e-09	61.2	49.1803278688525
53879513|171621628|Litopenaeus	sp|P05547|TNNI_PONLE	Troponin I	Pontastacus leptodactylus	2e-05	49.3	58.1395348837209
53879547|171623443|Litopenaeus	sp|P81576|CUPA2_CANPG	Cuticle protein AM1159	Cancer pagurus	3e-18	90.5	60.2739726027397
53879566|171487700|Litopenaeus	sp|Q70KF4|CMYA5_MOUSE	Cardiomyopathy-associated protein 5	Mus musculus	5e-06	51.6	25.8741258741259
53879652|171493663|Litopenaeus	sp|Q7UZZ9|IF2_PROMP	Translation initiation factor IF-2	Prochlorococcus marinus subsp. pastoris (strain CCMP1986 / MED4)	2e-05	50.1	41.3793103448276
53879673|171494668|Litopenaeus	sp|P81577|CUPA3_CANPG	Cuticle protein AM1199	Cancer pagurus	4e-09	61.2	49.1803278688525
53879674|171494669|Litopenaeus	sp|P81577|CUPA3_CANPG	Cuticle protein AM1199	Cancer pagurus	4e-09	61.2	49.1803278688525
53879699|171534752|Litopenaeus	sp|P80007|CRA2_HOMGA	Crustacyanin-A2 subunit	Homarus gammarus	1e-39	161	76.0416666666667
53879714|171535297|Litopenaeus	sp|Q9U572|CLOT_PENMO	Hemolymph clottable protein	Penaeus monodon	1e-128	459	87.3517786561265
53879715|171535298|Litopenaeus	sp|Q9U572|CLOT_PENMO	Hemolymph clottable protein	Penaeus monodon	3e-43	99.0	75.9259259259259
53879727|171535840|Litopenaeus	sp|P81580|CUPC1_CANPG	Cuticle protein CP1158	Cancer pagurus	3e-07	53.9	31.5315315315315
53879728|171535841|Litopenaeus	sp|P81580|CUPC1_CANPG	Cuticle protein CP1158	Cancer pagurus	8e-08	55.8	32.1739130434783
53879731|171535844|Litopenaeus	sp|P81580|CUPC1_CANPG	Cuticle protein CP1158	Cancer pagurus	1e-11	70.1	33.9285714285714
53879732|171535845|Litopenaeus	sp|P81580|CUPC1_CANPG	Cuticle protein CP1158	Cancer pagurus	4e-11	68.2	33.6363636363636
53879748|171536391|Litopenaeus	sp|Q13233|M3K1_HUMAN	Mitogen-activated protein kinase kinase kinase 1	Homo sapiens	1e-09	63.5	46.4285714285714
53879752|171536925|Litopenaeus	sp|P10776|NPAB_LOCMI	Neuroparsin-A	Locusta migratoria	2e-12	72.8	51.7241379310345
53879753|171536926|Litopenaeus	sp|P10776|NPAB_LOCMI	Neuroparsin-A	Locusta migratoria	4e-13	74.7	41.9354838709677
53879795|171603902|Litopenaeus	sp|Q498U4|SARNP_RAT	SAP domain-containing ribonucleoprotein	Rattus norvegicus	2e-09	62.8	32.258064516129
53879798|171603905|Litopenaeus	sp|P81060|PEN3C_LITVA	Penaeidin-3c	Litopenaeus vannamei	7e-32	137	79.0123456790123
53879799|171603906|Litopenaeus	sp|Q963C8|PEN3F_LITVA	Penaeidin-3f	Litopenaeus vannamei	4e-19	90.1	100
53879806|171603913|Litopenaeus	sp|Q2TBJ5|ATG12_RAT	Autophagy-related protein 12	Rattus norvegicus	1e-05	45.8	94.7368421052632
53879825|171605366|Litopenaeus	sp|Q6ICB0|PPDE2_HUMAN	PPPDE peptidase domain-containing protein 2	Homo sapiens	4e-23	103	46.1538461538462
53879826|171605367|Litopenaeus	sp|Q6ICB0|PPDE2_HUMAN	PPPDE peptidase domain-containing protein 2	Homo sapiens	4e-23	103	46.1538461538462
53879904|171609030|Litopenaeus	sp|P81576|CUPA2_CANPG	Cuticle protein AM1159	Cancer pagurus	7e-12	69.3	46.7532467532467
53879956|171652980|Litopenaeus	sp|Q9QX67|DAP1_RAT	Death-associated protein 1	Rattus norvegicus	4e-07	55.1	37.1134020618557
53879964|171653754|Litopenaeus	sp|Q09666|AHNK_HUMAN	Neuroblast differentiation-associated protein AHNAK	Homo sapiens	3e-12	71.2	33.7209302325581
53879965|171653755|Litopenaeus	sp|Q09666|AHNK_HUMAN	Neuroblast differentiation-associated protein AHNAK	Homo sapiens	3e-12	71.2	33.7209302325581
53880005|171656068|Litopenaeus	sp|O88554|PARP2_MOUSE	Poly [ADP-ribose] polymerase 2	Mus musculus	2e-10	64.7	27.2727272727273
53880006|171656069|Litopenaeus	sp|Q9UGN5|PARP2_HUMAN	Poly [ADP-ribose] polymerase 2	Homo sapiens	3e-08	57.4	35.3535353535354
53880037|171507708|Litopenaeus	sp|P81060|PEN3C_LITVA	Penaeidin-3c	Litopenaeus vannamei	1e-29	130	76.5432098765432
53880038|171507709|Litopenaeus	sp|P81060|PEN3C_LITVA	Penaeidin-3c	Litopenaeus vannamei	4e-26	118	76
53880261|171559673|Litopenaeus	sp|P81058|PEN3A_LITVA	Penaeidin-3a	Litopenaeus vannamei	1e-29	129	75.609756097561
53880316|171611682|Litopenaeus	sp|P15305|DYHC_ONCMY	Dynein heavy chain (Fragment)	Oncorhynchus mykiss	4e-06	50.1	32.6086956521739
53880321|171612584|Litopenaeus	sp|Q69566|U88_HHV6U	Uncharacterized protein U88	Human herpesvirus 6A (strain Uganda-1102)	4e-05	47.0	33.8461538461538
53880413|171488687|Litopenaeus	sp|P81386|CU02_HOMAM	Cuticle protein AMP2	Homarus americanus	4e-05	47.0	56.7567567567568
53880418|171488692|Litopenaeus	sp|Q7UZZ9|IF2_PROMP	Translation initiation factor IF-2	Prochlorococcus marinus subsp. pastoris (strain CCMP1986 / MED4)	9e-05	47.4	38.7096774193548
53880426|171489680|Litopenaeus	sp|P80007|CRA2_HOMGA	Crustacyanin-A2 subunit	Homarus gammarus	1e-26	118	72
53880457|171491675|Litopenaeus	sp|Q54C32|PSIQ_DICDI	Protein psiQ	Dictyostelium discoideum	2e-05	49.7	26.6666666666667
53880513|171494683|Litopenaeus	sp|P81577|CUPA3_CANPG	Cuticle protein AM1199	Cancer pagurus	2e-08	59.3	47.5409836065574
53880528|171566173|Litopenaeus	sp|P81580|CUPC1_CANPG	Cuticle protein CP1158	Cancer pagurus	3e-13	75.5	40.1785714285714
53880529|171566174|Litopenaeus	sp|P81580|CUPC1_CANPG	Cuticle protein CP1158	Cancer pagurus	1e-09	62.4	36.3636363636364
53880570|171568813|Litopenaeus	sp|P81577|CUPA3_CANPG	Cuticle protein AM1199	Cancer pagurus	8e-11	65.9	49.2537313432836
53880578|171569687|Litopenaeus	sp|Q3URU2|PEG3_MOUSE	Paternally-expressed gene 3 protein	Mus musculus	1e-05	50.4	29.5238095238095
53880594|171570569|Litopenaeus	sp|P81580|CUPC1_CANPG	Cuticle protein CP1158	Cancer pagurus	5e-11	68.2	36.6071428571429
53880595|171570570|Litopenaeus	sp|P81580|CUPC1_CANPG	Cuticle protein CP1158	Cancer pagurus	4e-07	53.9	33.0434782608696
53880620|171572327|Litopenaeus	sp|Q7UZZ9|IF2_PROMP	Translation initiation factor IF-2	Prochlorococcus marinus subsp. pastoris (strain CCMP1986 / MED4)	1e-05	50.1	41.3793103448276
53880630|171572337|Litopenaeus	sp|P81580|CUPC1_CANPG	Cuticle protein CP1158	Cancer pagurus	6e-14	65.1	70.4545454545455
53880672|171626011|Litopenaeus	sp|P80007|CRA2_HOMGA	Crustacyanin-A2 subunit	Homarus gammarus	1e-36	151	65.0943396226415
53880695|171627731|Litopenaeus	sp|Q9U572|CLOT_PENMO	Hemolymph clottable protein	Penaeus monodon	8e-87	319	80.6818181818182
53880798|171497286|Litopenaeus	sp|Q7UZZ9|IF2_PROMP	Translation initiation factor IF-2	Prochlorococcus marinus subsp. pastoris (strain CCMP1986 / MED4)	6e-06	51.2	31.7757009345794
53880813|171498099|Litopenaeus	sp|Q7UZZ9|IF2_PROMP	Translation initiation factor IF-2	Prochlorococcus marinus subsp. pastoris (strain CCMP1986 / MED4)	1e-05	50.1	41.3793103448276
53880819|171498910|Litopenaeus	sp|O74934|ACOX1_YARLI	Acyl-coenzyme A oxidase 1	Yarrowia lipolytica	2e-06	52.8	31.4606741573034
53880829|171498920|Litopenaeus	sp|Q9Y6A5|TACC3_HUMAN	Transforming acidic coiled-coil-containing protein 3	Homo sapiens	4e-05	47.4	36.3636363636364
53880873|171501379|Litopenaeus	sp|Q7UZZ9|IF2_PROMP	Translation initiation factor IF-2	Prochlorococcus marinus subsp. pastoris (strain CCMP1986 / MED4)	2e-05	50.1	41.3793103448276
53880875|171553170|Litopenaeus	sp|Q8IW41|MAPK5_HUMAN	MAP kinase-activated protein kinase 5	Homo sapiens	4e-05	46.6	35.9375
53880895|171554107|Litopenaeus	sp|P81576|CUPA2_CANPG	Cuticle protein AM1159	Cancer pagurus	8e-08	55.8	52
53880896|171554108|Litopenaeus	sp|P81576|CUPA2_CANPG	Cuticle protein AM1159	Cancer pagurus	6e-07	52.8	52
53881066|171620749|Litopenaeus	sp|Q9BRT2|CF125_HUMAN	Uncharacterized protein C6orf125	Homo sapiens	2e-19	91.3	41.9642857142857
53881074|171621644|Litopenaeus	sp|P81575|CUPA1_CANPG	Cuticle protein AM/CP1114	Cancer pagurus	2e-27	118	53.3333333333333
53881075|171621645|Litopenaeus	sp|P81575|CUPA1_CANPG	Cuticle protein AM/CP1114	Cancer pagurus	2e-27	117	53.3333333333333
53881078|171621648|Litopenaeus	sp|P81580|CUPC1_CANPG	Cuticle protein CP1158	Cancer pagurus	1e-12	73.2	35.7142857142857
53881079|171621649|Litopenaeus	sp|P81580|CUPC1_CANPG	Cuticle protein CP1158	Cancer pagurus	2e-10	65.9	37.6068376068376
53881106|171623457|Litopenaeus	sp|Q6ICB0|PPDE2_HUMAN	PPPDE peptidase domain-containing protein 2	Homo sapiens	2e-18	82.8	46.9135802469136
53881151|171482182|Litopenaeus	sp|P81580|CUPC1_CANPG	Cuticle protein CP1158	Cancer pagurus	1e-12	73.6	35.7142857142857
53881152|171482183|Litopenaeus	sp|P81580|CUPC1_CANPG	Cuticle protein CP1158	Cancer pagurus	7e-06	49.3	35.7894736842105
53881154|171482185|Litopenaeus	sp|P81580|CUPC1_CANPG	Cuticle protein CP1158	Cancer pagurus	2e-12	73.2	35.7142857142857
53881155|171482186|Litopenaeus	sp|P81580|CUPC1_CANPG	Cuticle protein CP1158	Cancer pagurus	1e-10	66.2	38.4615384615385
53881170|171483316|Litopenaeus	sp|P81059|PEN3B_LITVA	Penaeidin-3b	Litopenaeus vannamei	2e-29	125	79.2682926829268
53881171|171483317|Litopenaeus	sp|P81059|PEN3B_LITVA	Penaeidin-3b	Litopenaeus vannamei	7e-19	89.7	73.4375
53881192|171485563|Litopenaeus	sp|P81580|CUPC1_CANPG	Cuticle protein CP1158	Cancer pagurus	6e-13	74.3	35.7142857142857
53881193|171485564|Litopenaeus	sp|P81580|CUPC1_CANPG	Cuticle protein CP1158	Cancer pagurus	6e-07	53.1	36.1904761904762
53881247|171534798|Litopenaeus	sp|P81060|PEN3C_LITVA	Penaeidin-3c	Litopenaeus vannamei	9e-30	130	76.5432098765432
53881248|171534799|Litopenaeus	sp|P81060|PEN3C_LITVA	Penaeidin-3c	Litopenaeus vannamei	5e-25	114	74.3243243243243
53881249|171534800|Litopenaeus	sp|P81580|CUPC1_CANPG	Cuticle protein CP1158	Cancer pagurus	9e-14	65.1	70.4545454545455
53881259|171535340|Litopenaeus	sp|P81580|CUPC1_CANPG	Cuticle protein CP1158	Cancer pagurus	6e-13	73.6	35.7142857142857
53881298|171536969|Litopenaeus	sp|Q17Q97|CS060_BOVIN	Uncharacterized protein C19orf60 homolog	Bos taurus	3e-16	81.6	31.3253012048193
53881329|171538078|Litopenaeus	sp|Q86I14|COMD7_DICDI	COMM domain-containing protein 7	Dictyostelium discoideum	2e-06	49.7	33.3333333333333
53881332|171538081|Litopenaeus	sp|Q80U62|K0226_MOUSE	Uncharacterized protein KIAA0226	Mus musculus	3e-19	94.7	36.875
53881333|171538082|Litopenaeus	sp|Q80U62|K0226_MOUSE	Uncharacterized protein KIAA0226	Mus musculus	7e-19	93.2	35.1515151515151
53881385|171588808|Litopenaeus	sp|Q6ZRP5|YD019_HUMAN	Putative uncharacterized protein FLJ46204	Homo sapiens	4e-05	48.5	34.6153846153846
53881407|171589479|Litopenaeus	sp|P81058|PEN3A_LITVA	Penaeidin-3a	Litopenaeus vannamei	1e-29	129	75.609756097561
53881408|171589480|Litopenaeus	sp|P81058|PEN3A_LITVA	Penaeidin-3a	Litopenaeus vannamei	5e-11	67.0	100
53881411|171589483|Litopenaeus	sp|Q95V32|RS6_SPOFR	40S ribosomal protein S6	Spodoptera frugiperda	1e-05	47.4	62.7906976744186
53881433|171590796|Litopenaeus	sp|P81384|CU1A_HOMAM	Cuticle protein AMP1A	Homarus americanus	2e-06	51.2	68.5714285714286
53881450|171591469|Litopenaeus	sp|Q9CPV0|TM107_MOUSE	Transmembrane protein 107	Mus musculus	1e-15	79.0	47.887323943662
53881477|171481068|Litopenaeus	sp|P81580|CUPC1_CANPG	Cuticle protein CP1158	Cancer pagurus	2e-32	139	65.4867256637168
53881478|171481069|Litopenaeus	sp|P81580|CUPC1_CANPG	Cuticle protein CP1158	Cancer pagurus	4e-07	55.1	38.3928571428571
53881555|171486695|Litopenaeus	sp|Q27319|GELS_HOMAM	Gelsolin, cytoplasmic	Homarus americanus	8e-11	66.2	80.5555555555556
53881622|171568830|Litopenaeus	sp|Q567G2|WDR73_DANRE	WD repeat-containing protein 73	Danio rerio	3e-06	50.1	28.2258064516129
53881667|171571473|Litopenaeus	sp|P22699|GUN6_DICDI	Endoglucanase	Dictyostelium discoideum	7e-05	47.8	42.1052631578947
53881697|171617150|Litopenaeus	sp|Q5RJH6|SMG7_MOUSE	Protein SMG7	Mus musculus	4e-06	51.2	71.4285714285714
53881719|171618953|Litopenaeus	sp|P81580|CUPC1_CANPG	Cuticle protein CP1158	Cancer pagurus	1e-12	73.6	39.2857142857143
53881720|171618954|Litopenaeus	sp|P81580|CUPC1_CANPG	Cuticle protein CP1158	Cancer pagurus	9e-10	63.2	36.3636363636364
53881727|171618961|Litopenaeus	sp|Q8IIG1|YK213_PLAF7	Uncharacterized protein PF11_0213	Plasmodium falciparum (isolate 3D7)	3e-07	53.9	35.7142857142857
53881728|171618962|Litopenaeus	sp|Q8IIG1|YK213_PLAF7	Uncharacterized protein PF11_0213	Plasmodium falciparum (isolate 3D7)	4e-07	53.5	35.7142857142857
53881759|171620767|Litopenaeus	sp|P15305|DYHC_ONCMY	Dynein heavy chain (Fragment)	Oncorhynchus mykiss	4e-06	50.1	32.6086956521739
53881817|171487731|Litopenaeus	sp|P11898|GRP1_CHERU	Glycine-rich protein HC1	Chenopodium rubrum	2e-06	52.8	43.0769230769231
53881823|171488702|Litopenaeus	sp|P63300|SELW_MOUSE	Selenoprotein W	Mus musculus	2e-24	108	60.7142857142857
53881824|171488703|Litopenaeus	sp|P63300|SELW_MOUSE	Selenoprotein W	Mus musculus	3e-24	107	60.7142857142857
53881826|171488705|Litopenaeus	sp|P81580|CUPC1_CANPG	Cuticle protein CP1158	Cancer pagurus	5e-11	68.2	36.6071428571429
53881827|171488706|Litopenaeus	sp|P81580|CUPC1_CANPG	Cuticle protein CP1158	Cancer pagurus	4e-07	55.1	32.4324324324324
53881829|171488708|Litopenaeus	sp|P81580|CUPC1_CANPG	Cuticle protein CP1158	Cancer pagurus	1e-12	73.6	35.7142857142857
53881830|171488709|Litopenaeus	sp|P81580|CUPC1_CANPG	Cuticle protein CP1158	Cancer pagurus	2e-10	65.9	37.6068376068376
53881901|171493692|Litopenaeus	sp|P81580|CUPC1_CANPG	Cuticle protein CP1158	Cancer pagurus	3e-12	72.4	35.7142857142857
53881902|171493693|Litopenaeus	sp|P81580|CUPC1_CANPG	Cuticle protein CP1158	Cancer pagurus	2e-10	65.9	37.6068376068376
53881928|171573228|Litopenaeus	sp|P07087|ALPS_TACTR	Anti-lipopolysaccharide factor	Tachypleus tridentatus	3e-21	97.4	45.2631578947368
53881929|171573229|Litopenaeus	sp|P07087|ALPS_TACTR	Anti-lipopolysaccharide factor	Tachypleus tridentatus	3e-21	97.4	45.2631578947368
53881938|171573238|Litopenaeus	sp|Q28298|RRBP1_CANFA	Ribosome-binding protein 1	Canis familiaris	1e-07	56.6	39.7435897435897
53881945|171574027|Litopenaeus	sp|P81580|CUPC1_CANPG	Cuticle protein CP1158	Cancer pagurus	1e-12	73.6	39.2857142857143
53881946|171574028|Litopenaeus	sp|P81580|CUPC1_CANPG	Cuticle protein CP1158	Cancer pagurus	1e-09	63.2	36.3636363636364
53882018|171577951|Litopenaeus	sp|P81388|CU04_HOMAM	Cuticle protein AMP4	Homarus americanus	5e-05	47.4	56.7567567567568
53882019|171577952|Litopenaeus	sp|P81388|CU04_HOMAM	Cuticle protein AMP4	Homarus americanus	5e-05	47.4	56.7567567567568
53882168|171657657|Litopenaeus	sp|P81059|PEN3B_LITVA	Penaeidin-3b	Litopenaeus vannamei	2e-29	125	79.2682926829268
53882253|171662821|Litopenaeus	sp|P81580|CUPC1_CANPG	Cuticle protein CP1158	Cancer pagurus	2e-12	72.4	34.8214285714286
53882254|171662822|Litopenaeus	sp|P81580|CUPC1_CANPG	Cuticle protein CP1158	Cancer pagurus	8e-09	60.5	36.7521367521368
53882258|171663853|Litopenaeus	sp|P81387|CU03_HOMAM	Cuticle protein AMP3	Homarus americanus	1e-08	59.7	60.4651162790698
53882323|171531161|Litopenaeus	sp|Q7UZZ9|IF2_PROMP	Translation initiation factor IF-2	Prochlorococcus marinus subsp. pastoris (strain CCMP1986 / MED4)	1e-05	50.1	41.3793103448276
53882384|171533210|Litopenaeus	sp|Q09666|AHNK_HUMAN	Neuroblast differentiation-associated protein AHNAK	Homo sapiens	1e-12	73.2	27.3148148148148
53882385|171533211|Litopenaeus	sp|Q09666|AHNK_HUMAN	Neuroblast differentiation-associated protein AHNAK	Homo sapiens	4e-11	68.2	29.8780487804878
53882428|171592947|Litopenaeus	sp|P80007|CRA2_HOMGA	Crustacyanin-A2 subunit	Homarus gammarus	4e-10	63.5	66.6666666666667
53882440|171593740|Litopenaeus	sp|P15305|DYHC_ONCMY	Dynein heavy chain (Fragment)	Oncorhynchus mykiss	4e-06	50.1	32.6086956521739
53882490|171596131|Litopenaeus	sp|Q7UZZ9|IF2_PROMP	Translation initiation factor IF-2	Prochlorococcus marinus subsp. pastoris (strain CCMP1986 / MED4)	1e-05	50.1	41.3793103448276
53882498|171596909|Litopenaeus	sp|P81580|CUPC1_CANPG	Cuticle protein CP1158	Cancer pagurus	6e-11	67.8	36.6071428571429
53882499|171596910|Litopenaeus	sp|P81580|CUPC1_CANPG	Cuticle protein CP1158	Cancer pagurus	6e-07	54.3	34.5454545454545
53882539|171644315|Litopenaeus	sp|Q6ZPY2|SMG5_MOUSE	Protein SMG5	Mus musculus	7e-18	90.1	32.9787234042553
53882548|171645189|Litopenaeus	sp|Q6P637|CSN8_XENTR	COP9 signalosome complex subunit 8	Xenopus tropicalis	3e-10	60.8	48.2758620689655
53882549|171645190|Litopenaeus	sp|P81580|CUPC1_CANPG	Cuticle protein CP1158	Cancer pagurus	8e-12	70.9	38.3928571428571
53882550|171645191|Litopenaeus	sp|P81580|CUPC1_CANPG	Cuticle protein CP1158	Cancer pagurus	9e-09	60.5	35.4545454545455
53882567|171646073|Litopenaeus	sp|A3KN05|CB047_BOVIN	Uncharacterized protein C2orf47 homolog, mitochondrial	Bos taurus	5e-05	35.8	30.6666666666667
53882582|171646958|Litopenaeus	sp|Q9UIG0|BAZ1B_HUMAN	Tyrosine-protein kinase BAZ1B	Homo sapiens	1e-15	81.6	35.4330708661417
53882583|171646959|Litopenaeus	sp|Q9UIG0|BAZ1B_HUMAN	Tyrosine-protein kinase BAZ1B	Homo sapiens	8e-15	79.0	34.6456692913386
53882606|171648722|Litopenaeus	sp|Q14008|CKAP5_HUMAN	Cytoskeleton-associated protein 5	Homo sapiens	3e-19	94.0	43.3962264150943
53882616|171649602|Litopenaeus	sp|P80007|CRA2_HOMGA	Crustacyanin-A2 subunit	Homarus gammarus	2e-18	90.9	66.6666666666667
53882632|171650488|Litopenaeus	sp|P63300|SELW_MOUSE	Selenoprotein W	Mus musculus	2e-24	108	60.7142857142857
53882681|171503590|Litopenaeus	sp|P81580|CUPC1_CANPG	Cuticle protein CP1158	Cancer pagurus	2e-08	58.5	37.7358490566038
53882682|171503591|Litopenaeus	sp|P81580|CUPC1_CANPG	Cuticle protein CP1158	Cancer pagurus	2e-08	58.5	37.7358490566038
53882722|171505631|Litopenaeus	sp|P81580|CUPC1_CANPG	Cuticle protein CP1158	Cancer pagurus	2e-12	72.4	34.8214285714286
53882723|171505632|Litopenaeus	sp|P81580|CUPC1_CANPG	Cuticle protein CP1158	Cancer pagurus	3e-10	65.1	37.6068376068376
53882736|171506307|Litopenaeus	sp|P81580|CUPC1_CANPG	Cuticle protein CP1158	Cancer pagurus	1e-12	73.6	35.7142857142857
53882737|171506308|Litopenaeus	sp|P81580|CUPC1_CANPG	Cuticle protein CP1158	Cancer pagurus	2e-09	62.0	37.0689655172414
53882747|171506318|Litopenaeus	sp|Q8C8M1|FA60A_MOUSE	Protein FAM60A	Mus musculus	6e-08	24.3	66.6666666666667
53882754|171506999|Litopenaeus	sp|Q6ICB0|PPDE2_HUMAN	PPPDE peptidase domain-containing protein 2	Homo sapiens	4e-25	110	54.3478260869565
53882755|171507000|Litopenaeus	sp|Q6ICB0|PPDE2_HUMAN	PPPDE peptidase domain-containing protein 2	Homo sapiens	8e-25	109	53.2608695652174
53882795|171555077|Litopenaeus	sp|Q01149|CO1A2_MOUSE	Collagen alpha-2(I) chain	Mus musculus	8e-26	116	52.0408163265306
53882839|171556955|Litopenaeus	sp|P58989|CRA1_HOMGA	Crustacyanin-A1 subunit	Homarus gammarus	6e-41	163	57.4803149606299
53882846|171557879|Litopenaeus	sp|P81580|CUPC1_CANPG	Cuticle protein CP1158	Cancer pagurus	9e-12	70.1	37.5
53882847|171557880|Litopenaeus	sp|P81580|CUPC1_CANPG	Cuticle protein CP1158	Cancer pagurus	2e-06	51.2	33.0434782608696
53882863|171558806|Litopenaeus	sp|O42153|G6PC_HAPNU	Glucose-6-phosphatase	Haplochromis nubilus	1e-34	144	36.4928909952607
53882878|171559738|Litopenaeus	sp|P81576|CUPA2_CANPG	Cuticle protein AM1159	Cancer pagurus	5e-10	63.2	54.0983606557377
53882884|171559744|Litopenaeus	sp|Q6ICB0|PPDE2_HUMAN	PPPDE peptidase domain-containing protein 2	Homo sapiens	2e-25	111	56.043956043956
53882935|171600567|Litopenaeus	sp|P81384|CU1A_HOMAM	Cuticle protein AMP1A	Homarus americanus	7e-09	59.3	52.5423728813559
53882940|171600572|Litopenaeus	sp|Q8R0G9|NU133_MOUSE	Nuclear pore complex protein Nup133	Mus musculus	2e-07	55.5	45.7627118644068
53882941|171600573|Litopenaeus	sp|P07087|ALPS_TACTR	Anti-lipopolysaccharide factor	Tachypleus tridentatus	2e-20	95.1	45.6521739130435
53882942|171600574|Litopenaeus	sp|P07087|ALPS_TACTR	Anti-lipopolysaccharide factor	Tachypleus tridentatus	4e-10	60.8	45.9016393442623
53882998|171603292|Litopenaeus	sp|Q4KM30|PPDE2_RAT	PPPDE peptidase domain-containing protein 2	Rattus norvegicus	7e-29	123	46.4
53883079|171491745|Litopenaeus	sp|Q7UZZ9|IF2_PROMP	Translation initiation factor IF-2	Prochlorococcus marinus subsp. pastoris (strain CCMP1986 / MED4)	1e-05	50.1	41.3793103448276
53883179|171556033|Litopenaeus	sp|Q9D1R2|KTI12_MOUSE	Protein KTI12 homolog	Mus musculus	1e-12	70.9	51.4285714285714
53883199|171556970|Litopenaeus	sp|P15305|DYHC_ONCMY	Dynein heavy chain (Fragment)	Oncorhynchus mykiss	5e-06	49.7	32.6086956521739
53883243|171559758|Litopenaeus	sp|P31639|SC5A2_HUMAN	Sodium/glucose cotransporter 2	Homo sapiens	3e-05	48.5	38.8888888888889
53883244|171559759|Litopenaeus	sp|P31639|SC5A2_HUMAN	Sodium/glucose cotransporter 2	Homo sapiens	3e-05	48.5	38.8888888888889
53883277|171605412|Litopenaeus	sp|Q9U620|MTCU_CALSI	Copper-specific metallothionein-2	Callinectes sapidus	3e-05	48.9	51.2820512820513
53883292|171606144|Litopenaeus	sp|P81388|CU04_HOMAM	Cuticle protein AMP4	Homarus americanus	4e-12	70.1	53.030303030303
53883296|171606148|Litopenaeus	sp|P81580|CUPC1_CANPG	Cuticle protein CP1158	Cancer pagurus	2e-12	72.8	35.7142857142857
53883297|171606149|Litopenaeus	sp|P81580|CUPC1_CANPG	Cuticle protein CP1158	Cancer pagurus	1e-09	62.4	38.8888888888889
53883304|171606156|Litopenaeus	sp|Q5RHZ2|CF129_DANRE	Transmembrane and coiled-coil domain-containing protein C6orf129 homolog	Danio rerio	2e-08	59.7	30.3921568627451
53883317|171606886|Litopenaeus	sp|P07087|ALPS_TACTR	Anti-lipopolysaccharide factor	Tachypleus tridentatus	2e-18	88.2	41.304347826087
53883318|171606887|Litopenaeus	sp|P07087|ALPS_TACTR	Anti-lipopolysaccharide factor	Tachypleus tridentatus	5e-18	87.0	41.304347826087
53883333|171607619|Litopenaeus	sp|P81580|CUPC1_CANPG	Cuticle protein CP1158	Cancer pagurus	8e-13	73.6	35.7142857142857
53883350|171609070|Litopenaeus	sp|Q7UZZ9|IF2_PROMP	Translation initiation factor IF-2	Prochlorococcus marinus subsp. pastoris (strain CCMP1986 / MED4)	1e-05	50.1	41.3793103448276
53883352|171609072|Litopenaeus	sp|P81580|CUPC1_CANPG	Cuticle protein CP1158	Cancer pagurus	7e-12	70.9	34.8214285714286
53883358|171609078|Litopenaeus	sp|P81580|CUPC1_CANPG	Cuticle protein CP1158	Cancer pagurus	1e-12	73.6	35.7142857142857
53883359|171609079|Litopenaeus	sp|P81580|CUPC1_CANPG	Cuticle protein CP1158	Cancer pagurus	2e-10	65.1	37.6068376068376
53883376|171487788|Litopenaeus	sp|Q4QR85|MEP50_RAT	Methylosome protein 50	Rattus norvegicus	2e-15	82.8	30.9859154929577
53883382|171488759|Litopenaeus	sp|P81059|PEN3B_LITVA	Penaeidin-3b	Litopenaeus vannamei	1e-29	125	79.2682926829268
53883401|171489758|Litopenaeus	sp|P81384|CU1A_HOMAM	Cuticle protein AMP1A	Homarus americanus	7e-09	59.3	52.5423728813559
53883410|171490747|Litopenaeus	sp|P15305|DYHC_ONCMY	Dynein heavy chain (Fragment)	Oncorhynchus mykiss	3e-06	50.4	32.6086956521739
53883452|171492757|Litopenaeus	sp|Q96FB5|CA066_HUMAN	UPF0431 protein C1orf66	Homo sapiens	6e-05	47.8	27.2727272727273
53883453|171492758|Litopenaeus	sp|Q96FB5|CA066_HUMAN	UPF0431 protein C1orf66	Homo sapiens	5e-05	47.8	27.2727272727273
53883466|171493755|Litopenaeus	sp|P81580|CUPC1_CANPG	Cuticle protein CP1158	Cancer pagurus	3e-13	75.5	40.1785714285714
53883467|171493756|Litopenaeus	sp|P81580|CUPC1_CANPG	Cuticle protein CP1158	Cancer pagurus	9e-07	53.1	36.8421052631579
53883527|171555119|Litopenaeus	sp|Q9CQN6|TM14C_MOUSE	Transmembrane protein 14C	Mus musculus	2e-07	51.6	69.2307692307692
53883553|171556979|Litopenaeus	sp|Q9CQN6|TM14C_MOUSE	Transmembrane protein 14C	Mus musculus	3e-07	51.2	69.2307692307692
53883567|171557910|Litopenaeus	sp|Q9CQN6|TM14C_MOUSE	Transmembrane protein 14C	Mus musculus	5e-09	57.0	63.0434782608696
53883575|171558828|Litopenaeus	sp|A7MB10|RRP5_BOVIN	Protein RRP5 homolog	Bos taurus	3e-10	64.7	38.75
53883576|171558829|Litopenaeus	sp|A7MB10|RRP5_BOVIN	Protein RRP5 homolog	Bos taurus	4e-09	61.2	37.5
53883577|171558830|Litopenaeus	sp|P15305|DYHC_ONCMY	Dynein heavy chain (Fragment)	Oncorhynchus mykiss	4e-06	50.1	32.6086956521739
53883605|171609865|Litopenaeus	sp|Q866C7|FUT1_ATEBE	Galactoside 2-alpha-L-fucosyltransferase 1	Ateles belzebuth	6e-21	98.6	35.5421686746988
53883627|171610795|Litopenaeus	sp|P63300|SELW_MOUSE	Selenoprotein W	Mus musculus	2e-24	108	60.7142857142857
53883653|171612615|Litopenaeus	sp|P81580|CUPC1_CANPG	Cuticle protein CP1158	Cancer pagurus	1e-12	73.6	39.2857142857143
53883654|171612616|Litopenaeus	sp|P81580|CUPC1_CANPG	Cuticle protein CP1158	Cancer pagurus	8e-09	60.1	37.037037037037
53883660|171612622|Litopenaeus	sp|P81580|CUPC1_CANPG	Cuticle protein CP1158	Cancer pagurus	1e-12	73.6	39.2857142857143
53883661|171612623|Litopenaeus	sp|P81580|CUPC1_CANPG	Cuticle protein CP1158	Cancer pagurus	1e-09	63.2	36.3636363636364
53883689|171614445|Litopenaeus	sp|Q69566|U88_HHV6U	Uncharacterized protein U88	Human herpesvirus 6A (strain Uganda-1102)	1e-04	47.4	33.8709677419355
53883695|171615348|Litopenaeus	sp|P81580|CUPC1_CANPG	Cuticle protein CP1158	Cancer pagurus	2e-12	72.4	34.8214285714286
53883696|171615349|Litopenaeus	sp|P81580|CUPC1_CANPG	Cuticle protein CP1158	Cancer pagurus	2e-10	65.1	37.6068376068376
53883773|171660772|Litopenaeus	sp|Q17Q97|CS060_BOVIN	Uncharacterized protein C19orf60 homolog	Bos taurus	3e-16	81.6	31.3253012048193
53883860|171548311|Litopenaeus	sp|Q03376|BAR3_CHITE	Balbiani ring protein 3	Chironomus tentans	2e-05	26.9	52.3809523809524
53883861|171548312|Litopenaeus	sp|Q03376|BAR3_CHITE	Balbiani ring protein 3	Chironomus tentans	3e-05	48.5	29.6703296703297
53884075|171609090|Litopenaeus	sp|P58989|CRA1_HOMGA	Crustacyanin-A1 subunit	Homarus gammarus	5e-48	187	59.7222222222222
53884109|171658725|Litopenaeus	sp|P81384|CU1A_HOMAM	Cuticle protein AMP1A	Homarus americanus	5e-07	53.1	47.4576271186441
53884112|171658728|Litopenaeus	sp|Q9U572|CLOT_PENMO	Hemolymph clottable protein	Penaeus monodon	2e-52	205	73.1707317073171
53884113|171658729|Litopenaeus	sp|Q9U572|CLOT_PENMO	Hemolymph clottable protein	Penaeus monodon	8e-14	77.4	55.0724637681159
53884129|171659764|Litopenaeus	sp|Q09666|AHNK_HUMAN	Neuroblast differentiation-associated protein AHNAK	Homo sapiens	1e-07	56.6	27.4881516587678
53884130|171660784|Litopenaeus	sp|Q09666|AHNK_HUMAN	Neuroblast differentiation-associated protein AHNAK	Homo sapiens	2e-10	65.9	29.4117647058824
53884187|171663897|Litopenaeus	sp|P80007|CRA2_HOMGA	Crustacyanin-A2 subunit	Homarus gammarus	3e-13	73.9	63.4615384615385
53884206|171538592|Litopenaeus	sp|P81576|CUPA2_CANPG	Cuticle protein AM1159	Cancer pagurus	5e-09	59.7	79.4117647058823
53884230|171539002|Litopenaeus	sp|P81388|CU04_HOMAM	Cuticle protein AMP4	Homarus americanus	2e-14	77.8	57.9710144927536
53884236|171539408|Litopenaeus	sp|P81580|CUPC1_CANPG	Cuticle protein CP1158	Cancer pagurus	5e-11	68.2	36.6071428571429
53884314|171541488|Litopenaeus	sp|Q4QR85|MEP50_RAT	Methylosome protein 50	Rattus norvegicus	5e-16	84.7	31.25
53884339|171603990|Litopenaeus	sp|Q7UZZ9|IF2_PROMP	Translation initiation factor IF-2	Prochlorococcus marinus subsp. pastoris (strain CCMP1986 / MED4)	1e-05	50.1	41.3793103448276
53884340|171604708|Litopenaeus	sp|Q7UZZ9|IF2_PROMP	Translation initiation factor IF-2	Prochlorococcus marinus subsp. pastoris (strain CCMP1986 / MED4)	9e-06	50.1	41.3793103448276
53884346|171604714|Litopenaeus	sp|P81580|CUPC1_CANPG	Cuticle protein CP1158	Cancer pagurus	4e-11	68.2	36.6071428571429
53884347|171604715|Litopenaeus	sp|P81580|CUPC1_CANPG	Cuticle protein CP1158	Cancer pagurus	3e-11	68.2	36.6071428571429
53884470|171652216|Litopenaeus	sp|P81580|CUPC1_CANPG	Cuticle protein CP1158	Cancer pagurus	3e-11	68.6	33.9285714285714
53884474|171652220|Litopenaeus	sp|P81577|CUPA3_CANPG	Cuticle protein AM1199	Cancer pagurus	4e-09	61.2	49.1803278688525
53884475|171652984|Litopenaeus	sp|P81577|CUPA3_CANPG	Cuticle protein AM1199	Cancer pagurus	4e-09	61.2	49.1803278688525
53884480|171652989|Litopenaeus	sp|Q9GZY0|NXF2_HUMAN	Nuclear RNA export factor 2	Homo sapiens	2e-06	51.2	21.7171717171717
53884543|171656091|Litopenaeus	sp|P80007|CRA2_HOMGA	Crustacyanin-A2 subunit	Homarus gammarus	6e-69	73.2	81.5789473684211
53884548|171656096|Litopenaeus	sp|P81580|CUPC1_CANPG	Cuticle protein CP1158	Cancer pagurus	1e-12	73.6	35.7142857142857
53884549|171656097|Litopenaeus	sp|P81580|CUPC1_CANPG	Cuticle protein CP1158	Cancer pagurus	2e-10	65.9	37.6068376068376
53884578|171547635|Litopenaeus	sp|P81580|CUPC1_CANPG	Cuticle protein CP1158	Cancer pagurus	1e-12	73.2	35.7142857142857
53884579|171547636|Litopenaeus	sp|P81580|CUPC1_CANPG	Cuticle protein CP1158	Cancer pagurus	3e-10	65.1	38.7387387387387
53884597|171549032|Litopenaeus	sp|P81580|CUPC1_CANPG	Cuticle protein CP1158	Cancer pagurus	3e-10	65.1	35.9649122807018
53884598|171549033|Litopenaeus	sp|P81580|CUPC1_CANPG	Cuticle protein CP1158	Cancer pagurus	5e-07	54.3	35.3535353535354
53884660|171551846|Litopenaeus	sp|P10776|NPAB_LOCMI	Neuroparsin-A	Locusta migratoria	2e-12	72.8	51.7241379310345
53884670|171552544|Litopenaeus	sp|O16025|AOSL_PLEHO	Allene oxide synthase-lipoxygenase protein	Plexaura homomalla	1e-24	113	30.7017543859649
53884672|171552546|Litopenaeus	sp|A2AJT4|SFR18_MOUSE	Splicing factor, arginine/serine-rich 18	Mus musculus	5e-05	48.1	29.0909090909091
53884705|171604742|Litopenaeus	sp|Q7UZZ9|IF2_PROMP	Translation initiation factor IF-2	Prochlorococcus marinus subsp. pastoris (strain CCMP1986 / MED4)	1e-05	50.1	41.3793103448276
53884727|171605481|Litopenaeus	sp|Q8TEB9|RHBD1_HUMAN	Rhomboid domain-containing protein 1	Homo sapiens	1e-12	73.2	38.0530973451327
53884768|171607673|Litopenaeus	sp|P52193|CALR_BOVIN	Calreticulin	Bos taurus	8e-06	48.9	63.8888888888889
53884787|171608409|Litopenaeus	sp|Q8K2J9|BTBD6_MOUSE	BTB/POZ domain-containing protein 6	Mus musculus	2e-05	47.4	45.2830188679245
53884788|171608410|Litopenaeus	sp|P81057|PEN2A_LITVA	Penaeidin-2a	Litopenaeus vannamei	1e-20	99.8	66.6666666666667
53884789|171608411|Litopenaeus	sp|P81057|PEN2A_LITVA	Penaeidin-2a	Litopenaeus vannamei	1e-20	99.8	68.0555555555556
53884790|171609129|Litopenaeus	sp|Q9NDS0|TPM_BRABE	Tropomyosin	Branchiostoma belcheri	1e-05	50.1	31.1827956989247
53884811|171651454|Litopenaeus	sp|P81577|CUPA3_CANPG	Cuticle protein AM1199	Cancer pagurus	2e-09	62.0	46.875
53884898|171656101|Litopenaeus	sp|Q09666|AHNK_HUMAN	Neuroblast differentiation-associated protein AHNAK	Homo sapiens	1e-10	66.2	29.6511627906977
53884953|171514063|Litopenaeus	sp|A5WVU9|CH083_DANRE	UPF0599 protein C8orf83 homolog	Danio rerio	1e-04	42.7	47.8260869565217
53885011|171516666|Litopenaeus	sp|Q9NSI2|CU070_HUMAN	Uncharacterized protein C21orf70	Homo sapiens	8e-05	44.3	39.0625
53885012|171516667|Litopenaeus	sp|Q9NSI2|CU070_HUMAN	Uncharacterized protein C21orf70	Homo sapiens	8e-05	44.3	39.0625
53885021|171517314|Litopenaeus	sp|P81580|CUPC1_CANPG	Cuticle protein CP1158	Cancer pagurus	2e-12	72.4	34.8214285714286
53885047|171566220|Litopenaeus	sp|P81580|CUPC1_CANPG	Cuticle protein CP1158	Cancer pagurus	3e-12	72.0	38.7387387387387
53885048|171566221|Litopenaeus	sp|P81580|CUPC1_CANPG	Cuticle protein CP1158	Cancer pagurus	5e-09	61.2	36.697247706422
53885052|171566225|Litopenaeus	sp|O46598|TIMD1_CERAE	Hepatitis A virus cellular receptor 1	Cercopithecus aethiops	5e-05	46.6	31.9587628865979
53885087|171567992|Litopenaeus	sp|P80007|CRA2_HOMGA	Crustacyanin-A2 subunit	Homarus gammarus	6e-13	72.8	58.0645161290323
53885127|171570630|Litopenaeus	sp|P81582|CUPC3_CANPG	Cuticle protein CP1246	Cancer pagurus	9e-14	72.8	62.5
53885128|171570631|Litopenaeus	sp|P81582|CUPC3_CANPG	Cuticle protein CP1246	Cancer pagurus	9e-14	72.8	62.5
53885136|171571505|Litopenaeus	sp|P81580|CUPC1_CANPG	Cuticle protein CP1158	Cancer pagurus	7e-12	70.9	34.8214285714286
53885150|171572385|Litopenaeus	sp|P81580|CUPC1_CANPG	Cuticle protein CP1158	Cancer pagurus	1e-12	71.6	36.6071428571429
53885188|171632128|Litopenaeus	sp|P81580|CUPC1_CANPG	Cuticle protein CP1158	Cancer pagurus	1e-12	73.2	35.7142857142857
53885189|171632129|Litopenaeus	sp|P81580|CUPC1_CANPG	Cuticle protein CP1158	Cancer pagurus	1e-10	65.9	37.6068376068376
53885211|171633955|Litopenaeus	sp|Q9CQN6|TM14C_MOUSE	Transmembrane protein 14C	Mus musculus	3e-05	44.3	67.6470588235294
53885213|171633957|Litopenaeus	sp|Q69566|U88_HHV6U	Uncharacterized protein U88	Human herpesvirus 6A (strain Uganda-1102)	3e-06	52.0	29.4736842105263
53885219|171633963|Litopenaeus	sp|P22699|GUN6_DICDI	Endoglucanase	Dictyostelium discoideum	1e-06	51.6	41.3793103448276
53885305|171519027|Litopenaeus	sp|P80007|CRA2_HOMGA	Crustacyanin-A2 subunit	Homarus gammarus	8e-51	199	65.9259259259259
53885336|171519914|Litopenaeus	sp|P58989|CRA1_HOMGA	Crustacyanin-A1 subunit	Homarus gammarus	4e-47	184	61.3636363636364
53885385|171521245|Litopenaeus	sp|P15305|DYHC_ONCMY	Dynein heavy chain (Fragment)	Oncorhynchus mykiss	4e-06	50.1	32.6086956521739
53885402|171521689|Litopenaeus	sp|P81388|CU04_HOMAM	Cuticle protein AMP4	Homarus americanus	8e-13	67.8	54.6875
53885449|171593778|Litopenaeus	sp|P15305|DYHC_ONCMY	Dynein heavy chain (Fragment)	Oncorhynchus mykiss	5e-06	49.7	32.6086956521739
53885453|171594557|Litopenaeus	sp|P15305|DYHC_ONCMY	Dynein heavy chain (Fragment)	Oncorhynchus mykiss	5e-05	46.6	31.5217391304348
53885461|171594565|Litopenaeus	sp|Q69566|U88_HHV6U	Uncharacterized protein U88	Human herpesvirus 6A (strain Uganda-1102)	7e-08	57.8	43.2432432432432
53885476|171595361|Litopenaeus	sp|P81384|CU1A_HOMAM	Cuticle protein AMP1A	Homarus americanus	4e-09	60.1	70.2702702702703
53885477|171595362|Litopenaeus	sp|P81580|CUPC1_CANPG	Cuticle protein CP1158	Cancer pagurus	1e-12	73.2	35.7142857142857
53885478|171595363|Litopenaeus	sp|P81580|CUPC1_CANPG	Cuticle protein CP1158	Cancer pagurus	2e-10	65.9	37.6068376068376
53885496|171596936|Litopenaeus	sp|P63300|SELW_MOUSE	Selenoprotein W	Mus musculus	2e-24	108	60.7142857142857
53885546|171645202|Litopenaeus	sp|Q12904|AIMP1_HUMAN	Aminoacyl tRNA synthetase complex-interacting multifunctional protein 1	Homo sapiens	7e-06	49.3	36.6197183098592
53885646|171513396|Litopenaeus	sp|P81580|CUPC1_CANPG	Cuticle protein CP1158	Cancer pagurus	6e-13	74.3	35.7142857142857
53885647|171513397|Litopenaeus	sp|P81580|CUPC1_CANPG	Cuticle protein CP1158	Cancer pagurus	2e-06	51.6	36.2745098039216
53885687|171514730|Litopenaeus	sp|P81580|CUPC1_CANPG	Cuticle protein CP1158	Cancer pagurus	3e-11	68.2	36.6071428571429
53885688|171514731|Litopenaeus	sp|P81580|CUPC1_CANPG	Cuticle protein CP1158	Cancer pagurus	4e-07	53.9	34.2342342342342
53885751|171517977|Litopenaeus	sp|Q09666|AHNK_HUMAN	Neuroblast differentiation-associated protein AHNAK	Homo sapiens	1e-09	61.6	31.7567567567568
53885752|171517978|Litopenaeus	sp|Q09666|AHNK_HUMAN	Neuroblast differentiation-associated protein AHNAK	Homo sapiens	1e-09	62.0	31.7567567567568
53885769|171579548|Litopenaeus	sp|Q7UZZ9|IF2_PROMP	Translation initiation factor IF-2	Prochlorococcus marinus subsp. pastoris (strain CCMP1986 / MED4)	1e-05	50.1	41.3793103448276
53885795|171581403|Litopenaeus	sp|Q5T280|CI114_HUMAN	Uncharacterized protein C9orf114	Homo sapiens	4e-05	46.2	68.75
53885796|171581404|Litopenaeus	sp|P81580|CUPC1_CANPG	Cuticle protein CP1158	Cancer pagurus	3e-11	68.2	36.6071428571429
53885802|171581410|Litopenaeus	sp|Q6ICB0|PPDE2_HUMAN	PPPDE peptidase domain-containing protein 2	Homo sapiens	3e-23	104	46.1538461538462
53885803|171581411|Litopenaeus	sp|Q6ICB0|PPDE2_HUMAN	PPPDE peptidase domain-containing protein 2	Homo sapiens	6e-18	87.0	48.780487804878
53885806|171581414|Litopenaeus	sp|P15305|DYHC_ONCMY	Dynein heavy chain (Fragment)	Oncorhynchus mykiss	3e-06	50.4	32.6086956521739
53885814|171582336|Litopenaeus	sp|P15305|DYHC_ONCMY	Dynein heavy chain (Fragment)	Oncorhynchus mykiss	3e-06	50.4	32.6086956521739
53885821|171582343|Litopenaeus	sp|P81576|CUPA2_CANPG	Cuticle protein AM1159	Cancer pagurus	3e-06	50.4	45.7627118644068
53885844|171584159|Litopenaeus	sp|Q3UGY8|BIG3_MOUSE	Brefeldin A-inhibited guanine nucleotide-exchange protein 3	Mus musculus	7e-13	74.3	31.5789473684211
53885845|171584160|Litopenaeus	sp|Q3UGY8|BIG3_MOUSE	Brefeldin A-inhibited guanine nucleotide-exchange protein 3	Mus musculus	4e-06	51.6	39.6825396825397
53885853|171584168|Litopenaeus	sp|P15305|DYHC_ONCMY	Dynein heavy chain (Fragment)	Oncorhynchus mykiss	5e-06	49.7	32.6086956521739
53885890|171644336|Litopenaeus	sp|Q963C4|PEN2B_LITVA	Penaeidin-2b	Litopenaeus vannamei	3e-23	108	73.6111111111111
53885891|171644337|Litopenaeus	sp|Q963C4|PEN2B_LITVA	Penaeidin-2b	Litopenaeus vannamei	7e-19	93.6	71.875
53885908|171645219|Litopenaeus	sp|P25166|EF1A_STYLE	Elongation factor 1-alpha	Stylonychia lemnae	1e-05	46.2	88
53885964|171648750|Litopenaeus	sp|Q6ICB0|PPDE2_HUMAN	PPPDE peptidase domain-containing protein 2	Homo sapiens	4e-23	104	46.1538461538462
53885965|171648751|Litopenaeus	sp|Q6ICB0|PPDE2_HUMAN	PPPDE peptidase domain-containing protein 2	Homo sapiens	6e-15	77.0	45
53885998|171650524|Litopenaeus	sp|P63300|SELW_MOUSE	Selenoprotein W	Mus musculus	5e-24	107	59.5238095238095
53886069|171504992|Litopenaeus	sp|Q1ZXH2|FHKB_DICDI	Probable serine/threonine-protein kinase fhkB	Dictyostelium discoideum	2e-06	51.2	28.9473684210526
53886100|171506354|Litopenaeus	sp|Q6ITT4|MAGD1_PIG	Melanoma-associated antigen D1	Sus scrofa	2e-05	49.3	43.859649122807
53886105|171506359|Litopenaeus	sp|P81580|CUPC1_CANPG	Cuticle protein CP1158	Cancer pagurus	1e-12	73.6	35.7142857142857
53886106|171506360|Litopenaeus	sp|P81580|CUPC1_CANPG	Cuticle protein CP1158	Cancer pagurus	2e-10	65.9	36.2068965517241
53886170|171549758|Litopenaeus	sp|P81580|CUPC1_CANPG	Cuticle protein CP1158	Cancer pagurus	1e-12	73.6	35.7142857142857
53886171|171549759|Litopenaeus	sp|P81580|CUPC1_CANPG	Cuticle protein CP1158	Cancer pagurus	4e-10	65.1	37.6068376068376
53886172|171549760|Litopenaeus	sp|Q6ICB0|PPDE2_HUMAN	PPPDE peptidase domain-containing protein 2	Homo sapiens	4e-23	104	46.1538461538462
53886173|171549761|Litopenaeus	sp|Q6ICB0|PPDE2_HUMAN	PPPDE peptidase domain-containing protein 2	Homo sapiens	4e-23	104	46.1538461538462
53886252|171598558|Litopenaeus	sp|Q8IZQ5|SELH_HUMAN	Selenoprotein H	Homo sapiens	5e-19	90.1	46.8085106382979
53886342|171602645|Litopenaeus	sp|O35143|ATIF1_MOUSE	ATPase inhibitor, mitochondrial	Mus musculus	9e-07	49.7	44.6153846153846
53886386|171658760|Litopenaeus	sp|P52193|CALR_BOVIN	Calreticulin	Bos taurus	8e-09	58.5	68.2926829268293
53886394|171658768|Litopenaeus	sp|P81384|CU1A_HOMAM	Cuticle protein AMP1A	Homarus americanus	5e-06	49.7	48.8888888888889
53886421|171660833|Litopenaeus	sp|P41125|RL13_CHICK	60S ribosomal protein L13	Gallus gallus	2e-05	47.8	51.063829787234
53886463|171663931|Litopenaeus	sp|Q5HZT8|CN109_XENTR	UPF0694 transmembrane protein C14orf109 homolog	Xenopus tropicalis	6e-12	67.0	33.6134453781513
53886490|171541973|Litopenaeus	sp|Q9BPX3|CND3_HUMAN	Condensin complex subunit 3	Homo sapiens	8e-17	87.0	31.0344827586207
53886575|171546222|Litopenaeus	sp|Q9JIX8|ACINU_MOUSE	Apoptotic chromatin condensation inducer in the nucleus	Mus musculus	3e-05	48.9	45.2830188679245
53886689|171584179|Litopenaeus	sp|P80007|CRA2_HOMGA	Crustacyanin-A2 subunit	Homarus gammarus	3e-43	173	69.5652173913043
53886726|171644347|Litopenaeus	sp|P80007|CRA2_HOMGA	Crustacyanin-A2 subunit	Homarus gammarus	2e-16	84.3	65.5172413793103
53886789|171647880|Litopenaeus	sp|P55814|OAZ_XENLA	Ornithine decarboxylase antizyme	Xenopus laevis	4e-13	71.6	56.6666666666667
53886853|171513418|Litopenaeus	sp|P81580|CUPC1_CANPG	Cuticle protein CP1158	Cancer pagurus	2e-12	72.4	34.8214285714286
53886880|171514738|Litopenaeus	sp|P15305|DYHC_ONCMY	Dynein heavy chain (Fragment)	Oncorhynchus mykiss	5e-06	49.7	32.6086956521739
53886887|171514745|Litopenaeus	sp|Q6UXY8|TMC5_HUMAN	Transmembrane channel-like protein 5	Homo sapiens	5e-05	47.4	33.7837837837838
53886888|171514746|Litopenaeus	sp|Q6UXY8|TMC5_HUMAN	Transmembrane channel-like protein 5	Homo sapiens	5e-05	47.4	33.7837837837838
53886889|171514747|Litopenaeus	sp|Q54C32|PSIQ_DICDI	Protein psiQ	Dictyostelium discoideum	8e-06	50.8	27.8481012658228
53886952|171517993|Litopenaeus	sp|Q9U572|CLOT_PENMO	Hemolymph clottable protein	Penaeus monodon	1e-119	428	84.4155844155844
53887104|171632167|Litopenaeus	sp|P80007|CRA2_HOMGA	Crustacyanin-A2 subunit	Homarus gammarus	2e-38	157	68.2692307692308
53887151|171634920|Litopenaeus	sp|Q9U620|MTCU_CALSI	Copper-specific metallothionein-2	Callinectes sapidus	9e-07	53.5	62.0689655172414
53887172|171635850|Litopenaeus	sp|P80007|CRA2_HOMGA	Crustacyanin-A2 subunit	Homarus gammarus	4e-17	86.7	69.4915254237288
53887192|171637674|Litopenaeus	sp|P05547|TNNI_PONLE	Troponin I	Pontastacus leptodactylus	1e-05	50.1	69.6969696969697
53887204|171637686|Litopenaeus	sp|Q6ICB0|PPDE2_HUMAN	PPPDE peptidase domain-containing protein 2	Homo sapiens	4e-23	104	46.1538461538462
53887205|171487852|Litopenaeus	sp|Q6ICB0|PPDE2_HUMAN	PPPDE peptidase domain-containing protein 2	Homo sapiens	1e-20	96.3	44.8979591836735
53887262|171490835|Litopenaeus	sp|P54819|KAD2_HUMAN	Adenylate kinase 2, mitochondrial	Homo sapiens	5e-05	45.1	40.5797101449275
53887269|171491826|Litopenaeus	sp|Q54LY5|KU80_DICDI	ATP-dependent DNA helicase 2 subunit ku80	Dictyostelium discoideum	3e-05	47.8	24.8
53887297|171493822|Litopenaeus	sp|B5FXZ4|CM037_TAEGU	UPF0582 protein C13orf37 homolog	Taeniopygia guttata	3e-08	54.7	54.5454545454545
53887347|171567121|Litopenaeus	sp|P15305|DYHC_ONCMY	Dynein heavy chain (Fragment)	Oncorhynchus mykiss	3e-06	50.4	32.6086956521739
53887426|171571530|Litopenaeus	sp|P15305|DYHC_ONCMY	Dynein heavy chain (Fragment)	Oncorhynchus mykiss	2e-06	51.2	33.695652173913
53887446|171617168|Litopenaeus	sp|Q2NKU0|CENPX_BOVIN	Centromere protein X	Bos taurus	2e-06	48.1	44.8979591836735
53887495|171619885|Litopenaeus	sp|Q09666|AHNK_HUMAN	Neuroblast differentiation-associated protein AHNAK	Homo sapiens	2e-11	68.2	33.5329341317365
53887559|171623504|Litopenaeus	sp|P81384|CU1A_HOMAM	Cuticle protein AMP1A	Homarus americanus	2e-06	51.2	66.6666666666667
53887565|171480008|Litopenaeus	sp|P80007|CRA2_HOMGA	Crustacyanin-A2 subunit	Homarus gammarus	4e-49	192	68.503937007874
53887580|171481133|Litopenaeus	sp|Q9Y2D1|ATF5_HUMAN	Cyclic AMP-dependent transcription factor ATF-5	Homo sapiens	2e-07	53.5	35.4430379746835
53887604|171482267|Litopenaeus	sp|Q9Y2D1|ATF5_HUMAN	Cyclic AMP-dependent transcription factor ATF-5	Homo sapiens	1e-07	53.9	35.4430379746835
53887738|171550494|Litopenaeus	sp|P81580|CUPC1_CANPG	Cuticle protein CP1158	Cancer pagurus	8e-13	73.9	39.2857142857143
53887739|171550495|Litopenaeus	sp|P81580|CUPC1_CANPG	Cuticle protein CP1158	Cancer pagurus	9e-10	63.2	36.3636363636364
53887775|171552602|Litopenaeus	sp|Q2KIS3|UBL7_BOVIN	Ubiquitin-like protein 7	Bos taurus	3e-11	68.9	26.4705882352941
53887776|171552603|Litopenaeus	sp|Q2KIS3|UBL7_BOVIN	Ubiquitin-like protein 7	Bos taurus	5e-05	48.1	38.3720930232558
53887801|171604050|Litopenaeus	sp|Q923B6|STEA4_MOUSE	Metalloreductase STEAP4	Mus musculus	7e-12	70.9	37.5
53887824|171605507|Litopenaeus	sp|P27812|KRBBA_MOUSE	Killer cell lectin-like receptor subfamily B member 1B allele A	Mus musculus	3e-05	45.4	30.9859154929577
53887835|171606235|Litopenaeus	sp|P81580|CUPC1_CANPG	Cuticle protein CP1158	Cancer pagurus	1e-12	73.2	35.7142857142857
53887836|171606236|Litopenaeus	sp|P81580|CUPC1_CANPG	Cuticle protein CP1158	Cancer pagurus	2e-10	65.9	37.6068376068376
53887887|171608438|Litopenaeus	sp|P07087|ALPS_TACTR	Anti-lipopolysaccharide factor	Tachypleus tridentatus	7e-19	89.7	42.3913043478261
53887888|171608439|Litopenaeus	sp|P07087|ALPS_TACTR	Anti-lipopolysaccharide factor	Tachypleus tridentatus	1e-18	88.6	42.3913043478261
53887901|171609169|Litopenaeus	sp|Q7UZZ9|IF2_PROMP	Translation initiation factor IF-2	Prochlorococcus marinus subsp. pastoris (strain CCMP1986 / MED4)	1e-05	50.1	41.3793103448276
53887902|171609170|Litopenaeus	sp|Q7UZZ9|IF2_PROMP	Translation initiation factor IF-2	Prochlorococcus marinus subsp. pastoris (strain CCMP1986 / MED4)	1e-05	50.1	41.3793103448276
53887916|171657748|Litopenaeus	sp|P81580|CUPC1_CANPG	Cuticle protein CP1158	Cancer pagurus	1e-12	73.6	35.7142857142857
53887917|171657749|Litopenaeus	sp|P81580|CUPC1_CANPG	Cuticle protein CP1158	Cancer pagurus	1e-10	65.9	37.6068376068376
53887925|171658769|Litopenaeus	sp|P81580|CUPC1_CANPG	Cuticle protein CP1158	Cancer pagurus	1e-12	73.6	35.7142857142857
53887926|171658770|Litopenaeus	sp|P81580|CUPC1_CANPG	Cuticle protein CP1158	Cancer pagurus	2e-10	65.9	37.6068376068376
53887989|171662900|Litopenaeus	sp|P81580|CUPC1_CANPG	Cuticle protein CP1158	Cancer pagurus	1e-12	73.6	35.7142857142857
53887990|171662901|Litopenaeus	sp|P81580|CUPC1_CANPG	Cuticle protein CP1158	Cancer pagurus	2e-10	65.9	37.6068376068376
53888046|171542691|Litopenaeus	sp|P81580|CUPC1_CANPG	Cuticle protein CP1158	Cancer pagurus	2e-12	71.6	34.8214285714286
53888081|171544170|Litopenaeus	sp|P14208|KARG_HOMGA	Arginine kinase	Homarus gammarus	3e-05	47.4	100
53888082|171544171|Litopenaeus	sp|P14208|KARG_HOMGA	Arginine kinase	Homarus gammarus	3e-05	47.4	100
53888083|171544172|Litopenaeus	sp|Q9QX67|DAP1_RAT	Death-associated protein 1	Rattus norvegicus	2e-05	47.8	39.4736842105263
53888168|171587547|Litopenaeus	sp|P11898|GRP1_CHERU	Glycine-rich protein HC1	Chenopodium rubrum	2e-05	49.3	50.9803921568627
53888216|171589535|Litopenaeus	sp|P81580|CUPC1_CANPG	Cuticle protein CP1158	Cancer pagurus	6e-13	74.7	36.6071428571429
53888217|171589536|Litopenaeus	sp|P81580|CUPC1_CANPG	Cuticle protein CP1158	Cancer pagurus	1e-10	66.6	38.4615384615385
53888229|171590190|Litopenaeus	sp|Q09666|AHNK_HUMAN	Neuroblast differentiation-associated protein AHNAK	Homo sapiens	2e-15	82.4	28.2442748091603
53888230|171590191|Litopenaeus	sp|Q09666|AHNK_HUMAN	Neuroblast differentiation-associated protein AHNAK	Homo sapiens	1e-10	66.6	28.0788177339901
53888256|171591522|Litopenaeus	sp|P15305|DYHC_ONCMY	Dynein heavy chain (Fragment)	Oncorhynchus mykiss	5e-05	46.2	31.5217391304348
53888266|171591532|Litopenaeus	sp|Q62356|FSTL1_MOUSE	Follistatin-related protein 1	Mus musculus	7e-06	49.7	46.2962962962963
53888366|171656138|Litopenaeus	sp|Q28HN4|CC124_XENTR	Coiled-coil domain-containing protein 124	Xenopus tropicalis	2e-08	57.8	32.4074074074074
53888367|171656139|Litopenaeus	sp|Q28HN4|CC124_XENTR	Coiled-coil domain-containing protein 124	Xenopus tropicalis	2e-06	51.2	36.7088607594937
53888391|171530138|Litopenaeus	sp|P81059|PEN3B_LITVA	Penaeidin-3b	Litopenaeus vannamei	2e-29	125	79.2682926829268
53888392|171530139|Litopenaeus	sp|P81059|PEN3B_LITVA	Penaeidin-3b	Litopenaeus vannamei	5e-24	96.7	74.6268656716418
53888394|171530141|Litopenaeus	sp|P80007|CRA2_HOMGA	Crustacyanin-A2 subunit	Homarus gammarus	2e-62	238	73.1034482758621
53888397|171530144|Litopenaeus	sp|P15305|DYHC_ONCMY	Dynein heavy chain (Fragment)	Oncorhynchus mykiss	2e-06	50.8	33.695652173913
53888410|171530672|Litopenaeus	sp|P07087|ALPS_TACTR	Anti-lipopolysaccharide factor	Tachypleus tridentatus	6e-19	90.1	42.8571428571429
53888561|171588886|Litopenaeus	sp|P81580|CUPC1_CANPG	Cuticle protein CP1158	Cancer pagurus	3e-32	138	65.4867256637168
53888562|171588887|Litopenaeus	sp|P81580|CUPC1_CANPG	Cuticle protein CP1158	Cancer pagurus	3e-08	57.4	36.9369369369369
53888725|171642905|Litopenaeus	sp|Q09666|AHNK_HUMAN	Neuroblast differentiation-associated protein AHNAK	Homo sapiens	2e-12	21.2	50
53888760|171495679|Litopenaeus	sp|P15305|DYHC_ONCMY	Dynein heavy chain (Fragment)	Oncorhynchus mykiss	5e-05	46.2	31.5217391304348
53888781|171497303|Litopenaeus	sp|P81388|CU04_HOMAM	Cuticle protein AMP4	Homarus americanus	5e-05	46.6	55.2631578947368
53888804|171498124|Litopenaeus	sp|P81580|CUPC1_CANPG	Cuticle protein CP1158	Cancer pagurus	3e-13	73.9	36.6071428571429
53888813|171498938|Litopenaeus	sp|Q8WSW3|MTCD_TETTH	Cadmium metallothionein	Tetrahymena thermophila	8e-05	47.8	27.027027027027
53888857|171501397|Litopenaeus	sp|A1A4Q4|CCD72_BOVIN	Coiled-coil domain-containing protein 72	Bos taurus	2e-06	50.8	52.0833333333333
53888888|171534832|Litopenaeus	sp|Q9U572|CLOT_PENMO	Hemolymph clottable protein	Penaeus monodon	4e-55	214	89.3805309734513
53888898|171534842|Litopenaeus	sp|Q06155|VAP1_STRPU	Vesicle-associated protein (Fragment)	Strongylocentrotus purpuratus	1e-06	51.6	35.5371900826446
53888928|171535932|Litopenaeus	sp|P11064|PPAC_BOVIN	Low molecular weight phosphotyrosine protein phosphatase	Bos taurus	3e-09	58.2	55.3191489361702
53888936|171536470|Litopenaeus	sp|P07087|ALPS_TACTR	Anti-lipopolysaccharide factor	Tachypleus tridentatus	3e-21	97.4	45.2631578947368
53888987|171538129|Litopenaeus	sp|P81580|CUPC1_CANPG	Cuticle protein CP1158	Cancer pagurus	9e-12	70.5	34.8214285714286
53888988|171538130|Litopenaeus	sp|P81580|CUPC1_CANPG	Cuticle protein CP1158	Cancer pagurus	1e-09	63.2	33.9805825242718
53889038|171575617|Litopenaeus	sp|P81575|CUPA1_CANPG	Cuticle protein AM/CP1114	Cancer pagurus	5e-06	49.7	41.2698412698413
53889085|171577973|Litopenaeus	sp|P81580|CUPC1_CANPG	Cuticle protein CP1158	Cancer pagurus	3e-07	55.1	32.4324324324324
53889137|171658824|Litopenaeus	sp|P15305|DYHC_ONCMY	Dynein heavy chain (Fragment)	Oncorhynchus mykiss	4e-05	46.6	31.5217391304348
53889226|171665038|Litopenaeus	sp|P81384|CU1A_HOMAM	Cuticle protein AMP1A	Homarus americanus	1e-15	81.6	49.438202247191
53889277|171549818|Litopenaeus	sp|Q7UZZ9|IF2_PROMP	Translation initiation factor IF-2	Prochlorococcus marinus subsp. pastoris (strain CCMP1986 / MED4)	1e-05	50.1	41.3793103448276
53889290|171550515|Litopenaeus	sp|P81580|CUPC1_CANPG	Cuticle protein CP1158	Cancer pagurus	2e-27	122	58.4070796460177
53889291|171550516|Litopenaeus	sp|P81582|CUPC3_CANPG	Cuticle protein CP1246	Cancer pagurus	7e-26	112	50
53889292|171550517|Litopenaeus	sp|Q8IWZ3|ANKH1_HUMAN	Ankyrin repeat and KH domain-containing protein 1	Homo sapiens	9e-07	54.3	56.6037735849057
53889301|171550526|Litopenaeus	sp|Q1MTN8|YGC1_SCHPO	UPF0661 TPR repeat-containing protein C16D10.01c	Schizosaccharomyces pombe	3e-23	105	32.5358851674641
53889334|171551942|Litopenaeus	sp|P81580|CUPC1_CANPG	Cuticle protein CP1158	Cancer pagurus	4e-12	71.6	34.8214285714286
53889341|171552637|Litopenaeus	sp|P81578|CUPA4_CANPG	Cuticle protein AM1239	Cancer pagurus	7e-06	49.3	51.1111111111111
53889371|171593031|Litopenaeus	sp|P27812|KRBBA_MOUSE	Killer cell lectin-like receptor subfamily B member 1B allele A	Mus musculus	2e-05	46.2	32.3943661971831
53889398|171594614|Litopenaeus	sp|P81577|CUPA3_CANPG	Cuticle protein AM1199	Cancer pagurus	1e-06	26.6	52.9411764705882
53889446|171596998|Litopenaeus	sp|Q6ICB0|PPDE2_HUMAN	PPPDE peptidase domain-containing protein 2	Homo sapiens	4e-23	104	46.1538461538462
53889447|171596999|Litopenaeus	sp|Q6ICB0|PPDE2_HUMAN	PPPDE peptidase domain-containing protein 2	Homo sapiens	1e-22	102	46.1538461538462
53889461|171597792|Litopenaeus	sp|A6QQF5|QORL2_BOVIN	Quinone oxidoreductase-like protein 2	Bos taurus	6e-14	75.5	37.5
53889554|171670062|Litopenaeus	sp|Q6ICB0|PPDE2_HUMAN	PPPDE peptidase domain-containing protein 2	Homo sapiens	4e-23	104	46.1538461538462
53889563|171670887|Litopenaeus	sp|P81580|CUPC1_CANPG	Cuticle protein CP1158	Cancer pagurus	2e-12	73.2	35.7142857142857
53889564|171670888|Litopenaeus	sp|P81580|CUPC1_CANPG	Cuticle protein CP1158	Cancer pagurus	2e-09	61.6	38.3177570093458
53889578|171671723|Litopenaeus	sp|Q9NR21|PAR11_HUMAN	Poly [ADP-ribose] polymerase 11	Homo sapiens	1e-22	107	32.2916666666667
53889579|171671724|Litopenaeus	sp|Q8BZ20|PAR12_MOUSE	Poly [ADP-ribose] polymerase 12	Mus musculus	3e-11	67.8	31.0679611650485
53889634|171535403|Litopenaeus	sp|P81580|CUPC1_CANPG	Cuticle protein CP1158	Cancer pagurus	1e-32	139	65.4867256637168
53889635|171535934|Litopenaeus	sp|P81580|CUPC1_CANPG	Cuticle protein CP1158	Cancer pagurus	1e-05	48.5	34.2592592592593
53889645|171535944|Litopenaeus	sp|P11898|GRP1_CHERU	Glycine-rich protein HC1	Chenopodium rubrum	2e-06	52.8	43.0769230769231
53889646|171535945|Litopenaeus	sp|P11898|GRP1_CHERU	Glycine-rich protein HC1	Chenopodium rubrum	1e-06	52.8	43.0769230769231
53889660|171536489|Litopenaeus	sp|P15305|DYHC_ONCMY	Dynein heavy chain (Fragment)	Oncorhynchus mykiss	3e-06	50.4	32.6086956521739
53889697|171538134|Litopenaeus	sp|Q9CQR5|ZMAT5_MOUSE	Zinc finger matrin-type protein 5	Mus musculus	1e-14	33.1	85.7142857142857
53889716|171579594|Litopenaeus	sp|Q7UZZ9|IF2_PROMP	Translation initiation factor IF-2	Prochlorococcus marinus subsp. pastoris (strain CCMP1986 / MED4)	1e-05	50.1	41.3793103448276
53889732|171580520|Litopenaeus	sp|P80007|CRA2_HOMGA	Crustacyanin-A2 subunit	Homarus gammarus	8e-32	135	68.8172043010753
53889777|171583298|Litopenaeus	sp|A1L1C5|URAD_XENLA	2-oxo-4-hydroxy-4-carboxy-5-ureidoimidazoline decarboxylase	Xenopus laevis	6e-48	186	50
53889778|171583299|Litopenaeus	sp|A1L1C5|URAD_XENLA	2-oxo-4-hydroxy-4-carboxy-5-ureidoimidazoline decarboxylase	Xenopus laevis	2e-41	164	50.6410256410256
53889791|171584205|Litopenaeus	sp|P81584|CUPC5_CANPG	Cuticle protein CP1876	Cancer pagurus	9e-27	116	42.8571428571429
53889792|171584206|Litopenaeus	sp|P81584|CUPC5_CANPG	Cuticle protein CP1876	Cancer pagurus	5e-21	97.4	45.8333333333333
53889819|171586014|Litopenaeus	sp|Q9CQR5|ZMAT5_MOUSE	Zinc finger matrin-type protein 5	Mus musculus	3e-17	51.2	53.8461538461538
53889869|171633118|Litopenaeus	sp|Q7UZZ9|IF2_PROMP	Translation initiation factor IF-2	Prochlorococcus marinus subsp. pastoris (strain CCMP1986 / MED4)	1e-05	50.1	41.3793103448276
53889916|171635878|Litopenaeus	sp|Q95V32|RS6_SPOFR	40S ribosomal protein S6	Spodoptera frugiperda	8e-05	46.6	42.0289855072464
53889922|171636786|Litopenaeus	sp|P81580|CUPC1_CANPG	Cuticle protein CP1158	Cancer pagurus	5e-27	47.4	70.9677419354839
53889923|171636787|Litopenaeus	sp|P81580|CUPC1_CANPG	Cuticle protein CP1158	Cancer pagurus	4e-08	58.2	39.2857142857143
53889967|171502970|Litopenaeus	sp|P81580|CUPC1_CANPG	Cuticle protein CP1158	Cancer pagurus	3e-10	65.1	37.6068376068376
53889968|171502971|Litopenaeus	sp|P81580|CUPC1_CANPG	Cuticle protein CP1158	Cancer pagurus	1e-06	52.0	36.2745098039216
53889988|171503660|Litopenaeus	sp|Q9SLF7|RLA22_ARATH	60S acidic ribosomal protein P2-2	Arabidopsis thaliana	7e-07	50.1	40.3225806451613
53890019|171505022|Litopenaeus	sp|Q9U572|CLOT_PENMO	Hemolymph clottable protein	Penaeus monodon	1e-108	134	89.7058823529412
53890020|171505023|Litopenaeus	sp|Q9U572|CLOT_PENMO	Hemolymph clottable protein	Penaeus monodon	2e-10	65.9	59.6153846153846
53890134|171563462|Litopenaeus	sp|Q7UZZ9|IF2_PROMP	Translation initiation factor IF-2	Prochlorococcus marinus subsp. pastoris (strain CCMP1986 / MED4)	1e-05	50.1	41.3793103448276
53890169|171564870|Litopenaeus	sp|Q6NU91|NOC4B_XENLA	Nucleolar complex protein 4 homolog B	Xenopus laevis	1e-14	80.5	28.476821192053
53890198|171609972|Litopenaeus	sp|P80007|CRA2_HOMGA	Crustacyanin-A2 subunit	Homarus gammarus	1e-29	128	62.5
53890232|171611811|Litopenaeus	sp|Q2KI76|SELS_BOVIN	Selenoprotein S	Bos taurus	1e-14	76.6	33.5443037974684
53890233|171611812|Litopenaeus	sp|Q2KI76|SELS_BOVIN	Selenoprotein S	Bos taurus	6e-11	67.8	45.5696202531646
53890258|171613631|Litopenaeus	sp|P81580|CUPC1_CANPG	Cuticle protein CP1158	Cancer pagurus	6e-10	63.9	36.1111111111111
53890259|171613632|Litopenaeus	sp|P81580|CUPC1_CANPG	Cuticle protein CP1158	Cancer pagurus	3e-07	54.7	34.2342342342342
53890278|171614548|Litopenaeus	sp|B1H2T2|CC058_XENTR	UPF0672 protein C3orf58 homolog	Xenopus tropicalis	9e-12	68.6	29.3103448275862
53890327|171666774|Litopenaeus	sp|P81577|CUPA3_CANPG	Cuticle protein AM1199	Cancer pagurus	4e-09	61.2	49.1803278688525
53890328|171666775|Litopenaeus	sp|P81577|CUPA3_CANPG	Cuticle protein AM1199	Cancer pagurus	4e-09	61.2	49.1803278688525
53890341|171667604|Litopenaeus	sp|Q14657|LAGE3_HUMAN	L antigen family member 3	Homo sapiens	7e-11	63.2	40.2439024390244
53890343|171667606|Litopenaeus	sp|P80007|CRA2_HOMGA	Crustacyanin-A2 subunit	Homarus gammarus	5e-56	216	70.2898550724638
53890355|171668434|Litopenaeus	sp|Q7UZZ9|IF2_PROMP	Translation initiation factor IF-2	Prochlorococcus marinus subsp. pastoris (strain CCMP1986 / MED4)	1e-05	50.1	41.3793103448276
53890422|171671770|Litopenaeus	sp|P81580|CUPC1_CANPG	Cuticle protein CP1158	Cancer pagurus	3e-13	75.1	41.9642857142857
53890423|171671771|Litopenaeus	sp|P81580|CUPC1_CANPG	Cuticle protein CP1158	Cancer pagurus	1e-06	52.0	30.9090909090909
53890440|171518609|Litopenaeus	sp|Q8TCF1|ZFAN1_HUMAN	AN1-type zinc finger protein 1	Homo sapiens	5e-25	111	41.9117647058824
53890441|171518610|Litopenaeus	sp|P81580|CUPC1_CANPG	Cuticle protein CP1158	Cancer pagurus	3e-05	47.4	31.7647058823529
53890475|171519928|Litopenaeus	sp|Q9CPU4|MGST3_MOUSE	Microsomal glutathione S-transferase 3	Mus musculus	2e-30	132	50
53890476|171519929|Litopenaeus	sp|Q9CPU4|MGST3_MOUSE	Microsomal glutathione S-transferase 3	Mus musculus	4e-18	91.3	50
53890485|171519938|Litopenaeus	sp|Q2KI76|SELS_BOVIN	Selenoprotein S	Bos taurus	3e-18	88.2	34.9693251533742
53890497|171520378|Litopenaeus	sp|P35244|RFA3_HUMAN	Replication protein A 14 kDa subunit	Homo sapiens	1e-16	82.0	34.8623853211009
53890498|171520379|Litopenaeus	sp|P35244|RFA3_HUMAN	Replication protein A 14 kDa subunit	Homo sapiens	2e-16	81.6	34.8623853211009
53890515|171520823|Litopenaeus	sp|Q03376|BAR3_CHITE	Balbiani ring protein 3	Chironomus tentans	7e-05	47.4	33.3333333333333
53890516|171520824|Litopenaeus	sp|Q03376|BAR3_CHITE	Balbiani ring protein 3	Chironomus tentans	7e-05	47.4	33.3333333333333
53890530|171521265|Litopenaeus	sp|P81580|CUPC1_CANPG	Cuticle protein CP1158	Cancer pagurus	9e-12	70.5	34.8214285714286
53890531|171521266|Litopenaeus	sp|P81580|CUPC1_CANPG	Cuticle protein CP1158	Cancer pagurus	2e-10	66.2	34.2592592592593
53890569|171593044|Litopenaeus	sp|P63300|SELW_MOUSE	Selenoprotein W	Mus musculus	2e-24	108	60.7142857142857
53890581|171593837|Litopenaeus	sp|P15305|DYHC_ONCMY	Dynein heavy chain (Fragment)	Oncorhynchus mykiss	5e-06	49.7	32.6086956521739
53890598|171594629|Litopenaeus	sp|P81060|PEN3C_LITVA	Penaeidin-3c	Litopenaeus vannamei	3e-32	137	80.2469135802469
53890617|171595429|Litopenaeus	sp|Q6ICB0|PPDE2_HUMAN	PPPDE peptidase domain-containing protein 2	Homo sapiens	3e-23	104	46.1538461538462
53890620|171595432|Litopenaeus	sp|P81580|CUPC1_CANPG	Cuticle protein CP1158	Cancer pagurus	1e-09	62.0	35.7142857142857
53890625|171596222|Litopenaeus	sp|P11064|PPAC_BOVIN	Low molecular weight phosphotyrosine protein phosphatase	Bos taurus	4e-06	47.8	50
53890669|171597815|Litopenaeus	sp|Q4P7C7|U390_USTMA	UPF0390 protein UM03986	Ustilago maydis	1e-05	48.9	45.2054794520548
53890670|171644375|Litopenaeus	sp|Q4P7C7|U390_USTMA	UPF0390 protein UM03986	Ustilago maydis	1e-05	48.9	45.2054794520548
53890704|171646139|Litopenaeus	sp|P29524|PAI2_RAT	Plasminogen activator inhibitor 2 type A	Rattus norvegicus	3e-06	52.0	49.0566037735849
53890729|171647034|Litopenaeus	sp|P81580|CUPC1_CANPG	Cuticle protein CP1158	Cancer pagurus	4e-13	74.3	35.7142857142857
53890730|171647905|Litopenaeus	sp|P81580|CUPC1_CANPG	Cuticle protein CP1158	Cancer pagurus	2e-10	65.9	37.6068376068376
53890754|171648799|Litopenaeus	sp|P41125|RL13_CHICK	60S ribosomal protein L13	Gallus gallus	1e-09	61.6	51.6129032258064
53890761|171649676|Litopenaeus	sp|P15305|DYHC_ONCMY	Dynein heavy chain (Fragment)	Oncorhynchus mykiss	5e-06	49.7	32.6086956521739
53890901|171507084|Litopenaeus	sp|P80007|CRA2_HOMGA	Crustacyanin-A2 subunit	Homarus gammarus	1e-14	78.2	60.9375
53890978|171544889|Litopenaeus	sp|Q9U572|CLOT_PENMO	Hemolymph clottable protein	Penaeus monodon	1e-107	385	82.1256038647343
53891014|171546308|Litopenaeus	sp|Q5EAB6|PMGT1_BOVIN	Protein O-linked-mannose beta-1,2-N-acetylglucosaminyltransferase 1	Bos taurus	2e-07	55.1	29.4642857142857
53891025|171546974|Litopenaeus	sp|Q8WXW3|PIBF1_HUMAN	Progesterone-induced-blocking factor 1	Homo sapiens	5e-09	61.6	23.5897435897436
53891040|171592278|Litopenaeus	sp|P21266|GSTM3_HUMAN	Glutathione S-transferase Mu 3	Homo sapiens	3e-06	48.9	52.2727272727273
53891088|171594654|Litopenaeus	sp|P81580|CUPC1_CANPG	Cuticle protein CP1158	Cancer pagurus	3e-11	68.2	36.6071428571429
53891094|171595441|Litopenaeus	sp|Q4QR85|MEP50_RAT	Methylosome protein 50	Rattus norvegicus	5e-16	84.7	31.25
53891096|171595443|Litopenaeus	sp|P80007|CRA2_HOMGA	Crustacyanin-A2 subunit	Homarus gammarus	2e-42	52.0	77.7777777777778
53891105|171596237|Litopenaeus	sp|Q6ICB0|PPDE2_HUMAN	PPPDE peptidase domain-containing protein 2	Homo sapiens	3e-23	104	46.1538461538462
53891106|171596238|Litopenaeus	sp|Q6ICB0|PPDE2_HUMAN	PPPDE peptidase domain-containing protein 2	Homo sapiens	2e-11	65.5	45.4545454545455
53891130|171597032|Litopenaeus	sp|Q6ICB0|PPDE2_HUMAN	PPPDE peptidase domain-containing protein 2	Homo sapiens	4e-09	57.8	45.7627118644068
53891194|171659889|Litopenaeus	sp|P81060|PEN3C_LITVA	Penaeidin-3c	Litopenaeus vannamei	5e-32	137	79.0123456790123
53891195|171660909|Litopenaeus	sp|Q963D9|PEN3J_LITVA	Penaeidin-3j	Litopenaeus vannamei	6e-30	130	87.8787878787879
53891217|171661943|Litopenaeus	sp|P58989|CRA1_HOMGA	Crustacyanin-A1 subunit	Homarus gammarus	6e-15	79.3	64.1509433962264
53891288|171514112|Litopenaeus	sp|P25979|UBF1A_XENLA	Nucleolar transcription factor 1-A	Xenopus laevis	3e-05	48.9	30
53891355|171516724|Litopenaeus	sp|Q9U572|CLOT_PENMO	Hemolymph clottable protein	Penaeus monodon	1e-101	367	80.4761904761905
53891380|171518025|Litopenaeus	sp|P81580|CUPC1_CANPG	Cuticle protein CP1158	Cancer pagurus	2e-11	69.3	35.1851851851852
53891381|171518026|Litopenaeus	sp|P81580|CUPC1_CANPG	Cuticle protein CP1158	Cancer pagurus	2e-10	65.1	37.6068376068376
53891465|171551233|Litopenaeus	sp|P81384|CU1A_HOMAM	Cuticle protein AMP1A	Homarus americanus	3e-09	60.5	60.8695652173913
53891471|171551239|Litopenaeus	sp|P15305|DYHC_ONCMY	Dynein heavy chain (Fragment)	Oncorhynchus mykiss	3e-06	50.4	32.6086956521739
53891578|171620861|Litopenaeus	sp|P80007|CRA2_HOMGA	Crustacyanin-A2 subunit	Homarus gammarus	1e-30	131	72.4137931034483
53891604|171622661|Litopenaeus	sp|Q6ICB0|PPDE2_HUMAN	PPPDE peptidase domain-containing protein 2	Homo sapiens	2e-24	108	46.7289719626168
53891605|171622662|Litopenaeus	sp|Q6ICB0|PPDE2_HUMAN	PPPDE peptidase domain-containing protein 2	Homo sapiens	2e-24	108	46.7289719626168
53891665|171667637|Litopenaeus	sp|Q7UZZ9|IF2_PROMP	Translation initiation factor IF-2	Prochlorococcus marinus subsp. pastoris (strain CCMP1986 / MED4)	4e-06	50.1	41.3793103448276
53891698|171669302|Litopenaeus	sp|P81385|CU1B_HOMAM	Cuticle protein AMP1B	Homarus americanus	6e-06	49.7	52.5
53891713|171670133|Litopenaeus	sp|Q9U572|CLOT_PENMO	Hemolymph clottable protein	Penaeus monodon	1e-111	373	83.7320574162679
53891741|171671798|Litopenaeus	sp|P10776|NPAB_LOCMI	Neuroparsin-A	Locusta migratoria	1e-12	72.8	51.7241379310345
53891774|171530734|Litopenaeus	sp|Q7UZZ9|IF2_PROMP	Translation initiation factor IF-2	Prochlorococcus marinus subsp. pastoris (strain CCMP1986 / MED4)	1e-05	50.1	41.3793103448276
53891791|171531251|Litopenaeus	sp|P81580|CUPC1_CANPG	Cuticle protein CP1158	Cancer pagurus	1e-12	73.2	39.2857142857143
53891792|171531252|Litopenaeus	sp|P81580|CUPC1_CANPG	Cuticle protein CP1158	Cancer pagurus	6e-07	53.9	35.6435643564356
53891816|171532270|Litopenaeus	sp|Q01042|IE68_SHV21	Immediate-early protein	Saimiriine herpesvirus 2 (strain 11)	5e-05	46.6	31.7647058823529
53891866|171533811|Litopenaeus	sp|P80007|CRA2_HOMGA	Crustacyanin-A2 subunit	Homarus gammarus	5e-13	73.2	63.4615384615385
53891873|171579606|Litopenaeus	sp|P55814|OAZ_XENLA	Ornithine decarboxylase antizyme	Xenopus laevis	1e-19	93.2	57.5342465753425
53891887|171580530|Litopenaeus	sp|P81580|CUPC1_CANPG	Cuticle protein CP1158	Cancer pagurus	4e-11	68.2	33.9285714285714
53891902|171581464|Litopenaeus	sp|P80029|CRC1_HOMGA	Crustacyanin-C1 subunit	Homarus gammarus	2e-14	77.4	68.75
53891908|171581470|Litopenaeus	sp|Q54EQ9|Y1586_DICDI	Putative uncharacterized protein DDB_G0291608	Dictyostelium discoideum	3e-05	48.9	32.3943661971831
53891935|171583311|Litopenaeus	sp|P80007|CRA2_HOMGA	Crustacyanin-A2 subunit	Homarus gammarus	3e-40	144	69.8924731182796
53891939|171583315|Litopenaeus	sp|P81388|CU04_HOMAM	Cuticle protein AMP4	Homarus americanus	2e-07	54.7	64.1025641025641
53891940|171583316|Litopenaeus	sp|P81580|CUPC1_CANPG	Cuticle protein CP1158	Cancer pagurus	7e-13	73.9	36.6071428571429
53891974|171585143|Litopenaeus	sp|P81386|CU02_HOMAM	Cuticle protein AMP2	Homarus americanus	3e-11	67.0	52.3076923076923
53892032|171633136|Litopenaeus	sp|A1A8H7|ALLB_ECOK1	Allantoinase	Escherichia coli O1:K1 / APEC	2e-07	54.3	35.0877192982456
53892103|171637724|Litopenaeus	sp|P80007|CRA2_HOMGA	Crustacyanin-A2 subunit	Homarus gammarus	2e-23	107	61.4457831325301
53892117|171480058|Litopenaeus	sp|P81575|CUPA1_CANPG	Cuticle protein AM/CP1114	Cancer pagurus	4e-07	53.5	44.4444444444444
53892157|171483433|Litopenaeus	sp|P81386|CU02_HOMAM	Cuticle protein AMP2	Homarus americanus	2e-08	57.8	52.8301886792453
53892214|171486814|Litopenaeus	sp|Q70KF4|CMYA5_MOUSE	Cardiomyopathy-associated protein 5	Mus musculus	6e-09	61.2	22.9357798165138
53892331|171538158|Litopenaeus	sp|P58989|CRA1_HOMGA	Crustacyanin-A1 subunit	Homarus gammarus	2e-39	158	57.1428571428571
53892461|171644396|Litopenaeus	sp|P81386|CU02_HOMAM	Cuticle protein AMP2	Homarus americanus	9e-06	48.9	53.0612244897959
53892464|171644399|Litopenaeus	sp|P81384|CU1A_HOMAM	Cuticle protein AMP1A	Homarus americanus	1e-10	65.5	84.2105263157895
53892469|171644404|Litopenaeus	sp|Q641S4|SELK_XENLA	Selenoprotein K	Xenopus laevis	3e-07	50.8	44.6428571428571
53892496|171646161|Litopenaeus	sp|P81384|CU1A_HOMAM	Cuticle protein AMP1A	Homarus americanus	3e-10	63.9	50
53892516|171647921|Litopenaeus	sp|Q54P14|COMD2_DICDI	COMM domain-containing protein 2	Dictyostelium discoideum	6e-06	47.8	54.7619047619048
53892524|171647929|Litopenaeus	sp|Q925F4|RNF37_MOUSE	RING finger protein 37	Mus musculus	2e-12	71.2	38.1818181818182
53892595|171496517|Litopenaeus	sp|P81580|CUPC1_CANPG	Cuticle protein CP1158	Cancer pagurus	2e-14	77.8	44.8598130841121
53892668|171500601|Litopenaeus	sp|Q6NUH0|RL31_XENLA	60S ribosomal protein L31	Xenopus laevis	4e-05	44.3	55.2631578947368
53892671|171500604|Litopenaeus	sp|Q16222|UAP1_HUMAN	UDP-N-acetylhexosamine pyrophosphorylase	Homo sapiens	2e-07	54.3	43.2432432432432
53892711|171554220|Litopenaeus	sp|P81385|CU1B_HOMAM	Cuticle protein AMP1B	Homarus americanus	2e-05	47.8	61.1111111111111
53892717|171554226|Litopenaeus	sp|P80007|CRA2_HOMGA	Crustacyanin-A2 subunit	Homarus gammarus	1e-09	61.6	68.2926829268293
53892793|171558880|Litopenaeus	sp|P81580|CUPC1_CANPG	Cuticle protein CP1158	Cancer pagurus	2e-11	69.7	34.8214285714286
53892794|171558881|Litopenaeus	sp|P81580|CUPC1_CANPG	Cuticle protein CP1158	Cancer pagurus	3e-10	64.7	37.6068376068376
53892852|171611835|Litopenaeus	sp|P15305|DYHC_ONCMY	Dynein heavy chain (Fragment)	Oncorhynchus mykiss	9e-06	48.9	31.5217391304348
53892860|171612740|Litopenaeus	sp|P81384|CU1A_HOMAM	Cuticle protein AMP1A	Homarus americanus	7e-09	59.3	52.5423728813559
53892863|171612743|Litopenaeus	sp|P37454|EXOA_BACSU	Exodeoxyribonuclease	Bacillus subtilis	3e-06	48.9	25.6578947368421
53892880|171613657|Litopenaeus	sp|P80007|CRA2_HOMGA	Crustacyanin-A2 subunit	Homarus gammarus	5e-07	53.1	52.3809523809524
53892933|171616406|Litopenaeus	sp|Q92620|PRP16_HUMAN	Pre-mRNA-splicing factor ATP-dependent RNA helicase PRP16	Homo sapiens	1e-05	50.1	33.0985915492958
53892967|171653050|Litopenaeus	sp|P81580|CUPC1_CANPG	Cuticle protein CP1158	Cancer pagurus	3e-08	57.8	36.0824742268041
53892991|171653840|Litopenaeus	sp|Q504E7|CA144_DANRE	UPF0485 protein C1orf144 homolog	Danio rerio	9e-06	48.9	41.8604651162791
53893039|171656161|Litopenaeus	sp|P15305|DYHC_ONCMY	Dynein heavy chain (Fragment)	Oncorhynchus mykiss	2e-06	51.2	32.6086956521739
53893065|171553312|Litopenaeus	sp|P59015|VPS18_DANRE	Vacuolar protein sorting-associated protein 18 homolog	Danio rerio	2e-08	58.2	40.3508771929825
53893066|171553313|Litopenaeus	sp|P59015|VPS18_DANRE	Vacuolar protein sorting-associated protein 18 homolog	Danio rerio	2e-08	58.2	40.3508771929825
53893074|171554238|Litopenaeus	sp|Q4P7C7|U390_USTMA	UPF0390 protein UM03986	Ustilago maydis	1e-05	48.9	45.2054794520548
53893076|171554240|Litopenaeus	sp|O13849|CBPY_SCHPO	Carboxypeptidase Y	Schizosaccharomyces pombe	1e-05	50.4	26.4705882352941
53893105|171556103|Litopenaeus	sp|Q9DC33|HM20A_MOUSE	High mobility group protein 20A	Mus musculus	1e-10	64.3	54.9019607843137
53893150|171558892|Litopenaeus	sp|P81580|CUPC1_CANPG	Cuticle protein CP1158	Cancer pagurus	5e-11	68.2	36.6071428571429
53893158|171558900|Litopenaeus	sp|Q9GMB0|RPN1_PIG	Dolichyl-diphosphooligosaccharide--protein glycosyltransferase subunit 1	Sus scrofa	4e-06	51.6	27.906976744186
53893163|171559822|Litopenaeus	sp|P00472|MTE1_ECOLX	Modification methylase EcoRI	Escherichia coli	3e-07	53.1	96
53893164|171559823|Litopenaeus	sp|P00472|MTE1_ECOLX	Modification methylase EcoRI	Escherichia coli	3e-26	117	63.4146341463415
53893182|171598583|Litopenaeus	sp|Q98930|SORL_CHICK	Sortilin-related receptor (Fragment)	Gallus gallus	8e-06	50.8	31.2
53893186|171598587|Litopenaeus	sp|P81580|CUPC1_CANPG	Cuticle protein CP1158	Cancer pagurus	3e-12	72.4	35.7142857142857
53893187|171598588|Litopenaeus	sp|P81580|CUPC1_CANPG	Cuticle protein CP1158	Cancer pagurus	9e-07	52.4	36
53893191|171599257|Litopenaeus	sp|Q8WWX8|SC5AB_HUMAN	Sodium/myo-inositol cotransporter 2	Homo sapiens	3e-14	77.4	72
53893219|171599950|Litopenaeus	sp|Q6UXY8|TMC5_HUMAN	Transmembrane channel-like protein 5	Homo sapiens	3e-05	48.1	31.8840579710145
53893220|171600616|Litopenaeus	sp|Q6UXY8|TMC5_HUMAN	Transmembrane channel-like protein 5	Homo sapiens	3e-06	51.6	34.7826086956522
53893221|171600617|Litopenaeus	sp|P81580|CUPC1_CANPG	Cuticle protein CP1158	Cancer pagurus	1e-07	55.1	32.4324324324324
53893222|171600618|Litopenaeus	sp|P81580|CUPC1_CANPG	Cuticle protein CP1158	Cancer pagurus	2e-07	54.7	33.3333333333333
53893225|171600621|Litopenaeus	sp|P81580|CUPC1_CANPG	Cuticle protein CP1158	Cancer pagurus	5e-11	68.2	36.6071428571429
53893226|171600622|Litopenaeus	sp|P81580|CUPC1_CANPG	Cuticle protein CP1158	Cancer pagurus	2e-07	55.5	32.4324324324324
53893239|171601300|Litopenaeus	sp|P25386|USO1_YEAST	Intracellular protein transport protein USO1	Saccharomyces cerevisiae	2e-06	52.4	22.9946524064171
53893241|171601302|Litopenaeus	sp|Q8K3H0|DP13A_MOUSE	DCC-interacting protein 13-alpha	Mus musculus	3e-33	140	42.3529411764706
53893242|171601303|Litopenaeus	sp|Q8K3H0|DP13A_MOUSE	DCC-interacting protein 13-alpha	Mus musculus	8e-33	139	42.3529411764706
53893271|171602664|Litopenaeus	sp|Q6ICB0|PPDE2_HUMAN	PPPDE peptidase domain-containing protein 2	Homo sapiens	4e-25	110	54.3478260869565
53893272|171602665|Litopenaeus	sp|Q6ICB0|PPDE2_HUMAN	PPPDE peptidase domain-containing protein 2	Homo sapiens	4e-25	110	54.3478260869565
53893278|171602671|Litopenaeus	sp|Q8BZR9|CQ085_MOUSE	Uncharacterized protein C17orf85 homolog	Mus musculus	6e-08	56.2	47.0588235294118
53893281|171603334|Litopenaeus	sp|P81580|CUPC1_CANPG	Cuticle protein CP1158	Cancer pagurus	5e-13	73.9	36.6071428571429
53893282|171603335|Litopenaeus	sp|P81580|CUPC1_CANPG	Cuticle protein CP1158	Cancer pagurus	5e-13	73.9	36.6071428571429
53893330|171646185|Litopenaeus	sp|O01358|RL27A_OSCBR	60S ribosomal protein L27a	Oscheius brevesophaga	4e-06	50.1	56.25
53893334|171646189|Litopenaeus	sp|P81388|CU04_HOMAM	Cuticle protein AMP4	Homarus americanus	3e-11	67.0	72.0930232558139
53893352|171647077|Litopenaeus	sp|P07087|ALPS_TACTR	Anti-lipopolysaccharide factor	Tachypleus tridentatus	3e-07	51.2	25.5102040816327
53893353|171647078|Litopenaeus	sp|P07087|ALPS_TACTR	Anti-lipopolysaccharide factor	Tachypleus tridentatus	1e-07	52.4	27.3809523809524
53893368|171647963|Litopenaeus	sp|Q6DRJ4|KRI1_DANRE	Protein KRI1 homolog	Danio rerio	7e-06	50.8	25
53893370|171648835|Litopenaeus	sp|Q6NYI0|HERP2_DANRE	Homocysteine-responsive endoplasmic reticulum-resident ubiquitin-like domain member 2 protein	Danio rerio	2e-16	85.9	33.1168831168831
53893371|171648836|Litopenaeus	sp|Q66HH4|HERP2_RAT	Homocysteine-responsive endoplasmic reticulum-resident ubiquitin-like domain member 2 protein	Rattus norvegicus	2e-07	31.2	82.3529411764706
53893493|171511299|Litopenaeus	sp|O35143|ATIF1_MOUSE	ATPase inhibitor, mitochondrial	Mus musculus	2e-06	48.5	43.0769230769231
53893542|171566312|Litopenaeus	sp|Q26061|FRI_PACLE	Ferritin	Pacifastacus leniusculus	2e-08	55.8	70.5882352941177
53893543|171566313|Litopenaeus	sp|Q26061|FRI_PACLE	Ferritin	Pacifastacus leniusculus	2e-08	55.8	70.5882352941177
53893580|171568948|Litopenaeus	sp|P81580|CUPC1_CANPG	Cuticle protein CP1158	Cancer pagurus	5e-13	73.6	35.7142857142857
53893691|171640056|Litopenaeus	sp|Q6DIA9|FBX27_MOUSE	F-box only protein 27	Mus musculus	2e-10	63.2	35.7894736842105
53893707|171640787|Litopenaeus	sp|P0A1E8|CSGB_SALTY	Minor curlin subunit	Salmonella typhimurium	3e-05	44.3	39.7849462365591
53893759|171642944|Litopenaeus	sp|Q6DIA9|FBX27_MOUSE	F-box only protein 27	Mus musculus	2e-10	63.2	35.7894736842105
53893808|171497365|Litopenaeus	sp|Q01149|CO1A2_MOUSE	Collagen alpha-2(I) chain	Mus musculus	7e-26	117	52.0408163265306
53893828|171498183|Litopenaeus	sp|P81384|CU1A_HOMAM	Cuticle protein AMP1A	Homarus americanus	1e-17	40.0	66.6666666666667
53893835|171498995|Litopenaeus	sp|P81580|CUPC1_CANPG	Cuticle protein CP1158	Cancer pagurus	3e-10	65.1	38.7387387387387
53893836|171498996|Litopenaeus	sp|P81580|CUPC1_CANPG	Cuticle protein CP1158	Cancer pagurus	3e-10	65.1	37.6068376068376
53893880|171501455|Litopenaeus	sp|P81576|CUPA2_CANPG	Cuticle protein AM1159	Cancer pagurus	8e-08	55.8	50.9433962264151
53893884|171501459|Litopenaeus	sp|P81580|CUPC1_CANPG	Cuticle protein CP1158	Cancer pagurus	1e-12	72.4	35.7142857142857
53893916|171567207|Litopenaeus	sp|P81577|CUPA3_CANPG	Cuticle protein AM1199	Cancer pagurus	1e-09	62.0	54.2372881355932
53893961|171569850|Litopenaeus	sp|P81580|CUPC1_CANPG	Cuticle protein CP1158	Cancer pagurus	2e-12	72.4	34.8214285714286
53894003|171572490|Litopenaeus	sp|P81580|CUPC1_CANPG	Cuticle protein CP1158	Cancer pagurus	1e-12	73.2	35.7142857142857
53894004|171572491|Litopenaeus	sp|P81580|CUPC1_CANPG	Cuticle protein CP1158	Cancer pagurus	9e-07	53.1	37.2340425531915
53894033|171632240|Litopenaeus	sp|P80007|CRA2_HOMGA	Crustacyanin-A2 subunit	Homarus gammarus	3e-61	36.2	83.3333333333333
53894054|171633163|Litopenaeus	sp|P81388|CU04_HOMAM	Cuticle protein AMP4	Homarus americanus	1e-05	48.5	47.2727272727273
53894061|171634072|Litopenaeus	sp|P81384|CU1A_HOMAM	Cuticle protein AMP1A	Homarus americanus	6e-06	49.7	45.7627118644068
53894062|171634073|Litopenaeus	sp|Q54VY3|Y6355_DICDI	Putative uncharacterized protein DDB_G0280065	Dictyostelium discoideum	1e-06	53.1	30.9734513274336
53894066|171634077|Litopenaeus	sp|P81580|CUPC1_CANPG	Cuticle protein CP1158	Cancer pagurus	1e-12	73.6	35.7142857142857
53894123|171637749|Litopenaeus	sp|P81576|CUPA2_CANPG	Cuticle protein AM1159	Cancer pagurus	3e-15	80.5	47.2527472527472
53894146|171487907|Litopenaeus	sp|P81384|CU1A_HOMAM	Cuticle protein AMP1A	Homarus americanus	6e-13	72.8	54.4117647058823
53894170|171489877|Litopenaeus	sp|P81580|CUPC1_CANPG	Cuticle protein CP1158	Cancer pagurus	7e-21	100	64.2857142857143
53894171|171489878|Litopenaeus	sp|P81580|CUPC1_CANPG	Cuticle protein CP1158	Cancer pagurus	6e-07	52.8	37.5
53894211|171492866|Litopenaeus	sp|P81388|CU04_HOMAM	Cuticle protein AMP4	Homarus americanus	9e-09	60.1	52.9411764705882
53894285|171574888|Litopenaeus	sp|A5FMZ7|RL2_FLAJ1	50S ribosomal protein L2	Flavobacterium johnsoniae (strain ATCC 17061 / DSM 2064 / UW101)	6e-18	88.2	82.9787234042553
53894345|171578027|Litopenaeus	sp|Q54EQ9|Y1586_DICDI	Putative uncharacterized protein DDB_G0291608	Dictyostelium discoideum	6e-06	51.2	32.8571428571429
53894359|171578041|Litopenaeus	sp|P81580|CUPC1_CANPG	Cuticle protein CP1158	Cancer pagurus	1e-12	73.2	35.7142857142857
53894360|171578803|Litopenaeus	sp|P81580|CUPC1_CANPG	Cuticle protein CP1158	Cancer pagurus	2e-10	65.9	37.6068376068376
53894385|171631345|Litopenaeus	sp|Q7UZZ9|IF2_PROMP	Translation initiation factor IF-2	Prochlorococcus marinus subsp. pastoris (strain CCMP1986 / MED4)	1e-05	50.1	41.3793103448276
53894386|171631346|Litopenaeus	sp|Q7UZZ9|IF2_PROMP	Translation initiation factor IF-2	Prochlorococcus marinus subsp. pastoris (strain CCMP1986 / MED4)	4e-05	47.8	41.0714285714286
53894396|171632258|Litopenaeus	sp|Q2TA39|ZMAT5_BOVIN	Zinc finger matrin-type protein 5	Bos taurus	1e-15	79.3	34.2657342657343
53894397|171632259|Litopenaeus	sp|P81580|CUPC1_CANPG	Cuticle protein CP1158	Cancer pagurus	1e-12	73.6	39.2857142857143
53894398|171632260|Litopenaeus	sp|P81580|CUPC1_CANPG	Cuticle protein CP1158	Cancer pagurus	9e-10	63.2	36.3636363636364
53894437|171635005|Litopenaeus	sp|P41125|RL13_CHICK	60S ribosomal protein L13	Gallus gallus	2e-08	58.2	50
53894480|171637761|Litopenaeus	sp|P81580|CUPC1_CANPG	Cuticle protein CP1158	Cancer pagurus	1e-12	73.2	35.7142857142857
53894491|171637772|Litopenaeus	sp|P81384|CU1A_HOMAM	Cuticle protein AMP1A	Homarus americanus	1e-12	71.6	54.4117647058823
53894511|171496558|Litopenaeus	sp|Q8ILR9|LRR1_PLAF7	LRR domain-containing protein PF14_0175	Plasmodium falciparum (isolate 3D7)	1e-08	59.7	50.7042253521127
53894515|171496562|Litopenaeus	sp|P81580|CUPC1_CANPG	Cuticle protein CP1158	Cancer pagurus	1e-12	73.2	35.7142857142857
53894516|171496563|Litopenaeus	sp|P81580|CUPC1_CANPG	Cuticle protein CP1158	Cancer pagurus	1e-10	65.9	37.6068376068376
53894523|171496570|Litopenaeus	sp|P81580|CUPC1_CANPG	Cuticle protein CP1158	Cancer pagurus	6e-10	63.9	36.1111111111111
53894536|171497388|Litopenaeus	sp|P81580|CUPC1_CANPG	Cuticle protein CP1158	Cancer pagurus	5e-11	68.2	36.6071428571429
53894546|171498196|Litopenaeus	sp|P81576|CUPA2_CANPG	Cuticle protein AM1159	Cancer pagurus	1e-10	65.1	36.1904761904762
53894547|171498197|Litopenaeus	sp|P81576|CUPA2_CANPG	Cuticle protein AM1159	Cancer pagurus	1e-10	65.1	37.1428571428571
53894549|171498199|Litopenaeus	sp|P58989|CRA1_HOMGA	Crustacyanin-A1 subunit	Homarus gammarus	2e-18	90.9	57.5757575757576
53894551|171498201|Litopenaeus	sp|Q2T9R6|NIT2_BOVIN	Nitrilase homolog 2	Bos taurus	2e-06	37.4	54.8387096774194
53894569|171499024|Litopenaeus	sp|Q9U572|CLOT_PENMO	Hemolymph clottable protein	Penaeus monodon	1e-53	209	75.4098360655738
53894601|171501471|Litopenaeus	sp|Q6UXY8|TMC5_HUMAN	Transmembrane channel-like protein 5	Homo sapiens	3e-10	64.7	27.6119402985075
53894616|171553318|Litopenaeus	sp|P81058|PEN3A_LITVA	Penaeidin-3a	Litopenaeus vannamei	1e-29	129	75.609756097561
53894617|171553319|Litopenaeus	sp|P81058|PEN3A_LITVA	Penaeidin-3a	Litopenaeus vannamei	1e-15	63.5	100
53894622|171553324|Litopenaeus	sp|P81580|CUPC1_CANPG	Cuticle protein CP1158	Cancer pagurus	2e-08	58.5	37.7358490566038
53894679|171557049|Litopenaeus	sp|P81580|CUPC1_CANPG	Cuticle protein CP1158	Cancer pagurus	1e-12	73.2	35.7142857142857
53894680|171557050|Litopenaeus	sp|P81580|CUPC1_CANPG	Cuticle protein CP1158	Cancer pagurus	3e-10	65.1	37.6068376068376
53894694|171557981|Litopenaeus	sp|P21266|GSTM3_HUMAN	Glutathione S-transferase Mu 3	Homo sapiens	6e-08	25.0	56.25
53894755|171604805|Litopenaeus	sp|Q9Y6J0|CABIN_HUMAN	Calcineurin-binding protein cabin-1	Homo sapiens	1e-25	117	38.7878787878788
53894763|171604813|Litopenaeus	sp|P81577|CUPA3_CANPG	Cuticle protein AM1199	Cancer pagurus	1e-08	59.7	47.5409836065574
53894770|171605537|Litopenaeus	sp|Q96QF7|ACRC_HUMAN	Acidic repeat-containing protein	Homo sapiens	1e-05	48.5	36.3636363636364
53894785|171606269|Litopenaeus	sp|Q6ICB0|PPDE2_HUMAN	PPPDE peptidase domain-containing protein 2	Homo sapiens	4e-23	104	46.1538461538462
53894811|171607729|Litopenaeus	sp|Q2GTM8|EIF3I_CHAGB	Eukaryotic translation initiation factor 3 subunit I	Chaetomium globosum	1e-05	48.5	71.4285714285714
53894887|171646197|Litopenaeus	sp|P81580|CUPC1_CANPG	Cuticle protein CP1158	Cancer pagurus	4e-11	68.2	36.6071428571429
53894888|171646198|Litopenaeus	sp|P81580|CUPC1_CANPG	Cuticle protein CP1158	Cancer pagurus	3e-06	50.4	33.3333333333333
53894904|171647084|Litopenaeus	sp|P81580|CUPC1_CANPG	Cuticle protein CP1158	Cancer pagurus	3e-10	65.1	37.6068376068376
53894905|171647085|Litopenaeus	sp|P81580|CUPC1_CANPG	Cuticle protein CP1158	Cancer pagurus	2e-10	65.1	37.6068376068376
53894964|171650624|Litopenaeus	sp|O60494|CUBN_HUMAN	Cubilin	Homo sapiens	1e-05	50.1	33.3333333333333
53894966|171650626|Litopenaeus	sp|Q9TU53|CUBN_CANFA	Cubilin	Canis familiaris	8e-05	47.4	32.5581395348837
53894968|171650628|Litopenaeus	sp|Q7UZZ9|IF2_PROMP	Translation initiation factor IF-2	Prochlorococcus marinus subsp. pastoris (strain CCMP1986 / MED4)	1e-06	53.1	43.1034482758621
53895025|171519963|Litopenaeus	sp|Q6ICB0|PPDE2_HUMAN	PPPDE peptidase domain-containing protein 2	Homo sapiens	3e-23	104	46.1538461538462
53895066|171521286|Litopenaeus	sp|P81384|CU1A_HOMAM	Cuticle protein AMP1A	Homarus americanus	6e-10	62.8	73.6842105263158
53895114|171567235|Litopenaeus	sp|P81580|CUPC1_CANPG	Cuticle protein CP1158	Cancer pagurus	1e-12	73.2	39.2857142857143
53895115|171567236|Litopenaeus	sp|P81580|CUPC1_CANPG	Cuticle protein CP1158	Cancer pagurus	9e-09	59.7	36.1111111111111
53895129|171568116|Litopenaeus	sp|Q6P637|CSN8_XENTR	COP9 signalosome complex subunit 8	Xenopus tropicalis	1e-20	96.7	53.4090909090909
53895161|171569880|Litopenaeus	sp|P63300|SELW_MOUSE	Selenoprotein W	Mus musculus	2e-24	108	60.7142857142857
53895162|171569881|Litopenaeus	sp|P63300|SELW_MOUSE	Selenoprotein W	Mus musculus	7e-21	25.8	62.5
53895216|171617284|Litopenaeus	sp|P58989|CRA1_HOMGA	Crustacyanin-A1 subunit	Homarus gammarus	4e-54	207	63.448275862069
53895219|171617287|Litopenaeus	sp|Q7UZZ9|IF2_PROMP	Translation initiation factor IF-2	Prochlorococcus marinus subsp. pastoris (strain CCMP1986 / MED4)	1e-05	50.1	41.3793103448276
53895238|171618193|Litopenaeus	sp|P80007|CRA2_HOMGA	Crustacyanin-A2 subunit	Homarus gammarus	7e-25	112	69.4444444444444
53895251|171619100|Litopenaeus	sp|Q9TU53|CUBN_CANFA	Cubilin	Canis familiaris	3e-05	48.9	26.4900662251656
53895264|171620000|Litopenaeus	sp|Q96QF7|ACRC_HUMAN	Acidic repeat-containing protein	Homo sapiens	1e-05	48.5	36.3636363636364
53895265|171620001|Litopenaeus	sp|Q96QF7|ACRC_HUMAN	Acidic repeat-containing protein	Homo sapiens	2e-06	51.6	37.6623376623377
53895273|171620009|Litopenaeus	sp|P27177|PRIO_CHICK	Major prion protein homolog	Gallus gallus	2e-05	48.9	32.8125
53895295|171621805|Litopenaeus	sp|P58989|CRA1_HOMGA	Crustacyanin-A1 subunit	Homarus gammarus	5e-62	233	60.5882352941176
53895328|171623619|Litopenaeus	sp|O35143|ATIF1_MOUSE	ATPase inhibitor, mitochondrial	Mus musculus	5e-05	43.9	41.5384615384615
53895356|171488898|Litopenaeus	sp|P08399|PHXR5_MOUSE	Putative per-hexamer repeat protein 5	Mus musculus	4e-05	48.5	29.4573643410853
53895379|171489901|Litopenaeus	sp|P07086|ALPS_LIMPO	Anti-lipopolysaccharide factor	Limulus polyphemus	1e-15	79.3	43.3734939759036
53895480|171534884|Litopenaeus	sp|O52057|SGP1_CHRVI	Sulfur globule protein CV1	Chromatium vinosum	7e-06	51.2	51.4285714285714
53895481|171534885|Litopenaeus	sp|O52057|SGP1_CHRVI	Sulfur globule protein CV1	Chromatium vinosum	8e-06	50.8	51.4285714285714
53895493|171535427|Litopenaeus	sp|P45973|CBX5_HUMAN	Chromobox protein homolog 5	Homo sapiens	8e-07	54.3	34.3283582089552
53895500|171535964|Litopenaeus	sp|P81058|PEN3A_LITVA	Penaeidin-3a	Litopenaeus vannamei	1e-29	129	75.609756097561
53895501|171535965|Litopenaeus	sp|P81058|PEN3A_LITVA	Penaeidin-3a	Litopenaeus vannamei	7e-16	83.6	100
53895505|171535969|Litopenaeus	sp|P02635|SCPB_PENSP	Sarcoplasmic calcium-binding protein, beta chain	Penaeus sp.	2e-16	70.5	84.2105263157895
53895507|171535971|Litopenaeus	sp|Q6UXY8|TMC5_HUMAN	Transmembrane channel-like protein 5	Homo sapiens	3e-07	21.6	41.1764705882353
53895510|171535974|Litopenaeus	sp|Q7UZZ9|IF2_PROMP	Translation initiation factor IF-2	Prochlorococcus marinus subsp. pastoris (strain CCMP1986 / MED4)	1e-05	50.1	41.3793103448276
53895591|171599272|Litopenaeus	sp|P80060|LCM_LOCMI	Protease inhibitors	Locusta migratoria	6e-05	46.2	43.75
53895592|171599273|Litopenaeus	sp|B1H2T2|CC058_XENTR	UPF0672 protein C3orf58 homolog	Xenopus tropicalis	6e-09	58.9	31.6326530612245
53895597|171599278|Litopenaeus	sp|P81386|CU02_HOMAM	Cuticle protein AMP2	Homarus americanus	8e-08	55.8	67.5675675675676
53895613|171599959|Litopenaeus	sp|P81580|CUPC1_CANPG	Cuticle protein CP1158	Cancer pagurus	2e-12	72.8	35.7142857142857
53895614|171599960|Litopenaeus	sp|P81580|CUPC1_CANPG	Cuticle protein CP1158	Cancer pagurus	8e-08	56.6	37.037037037037
53895617|171599963|Litopenaeus	sp|Q641S4|SELK_XENLA	Selenoprotein K	Xenopus laevis	2e-06	48.5	42.8571428571429
53895664|171602000|Litopenaeus	sp|P81384|CU1A_HOMAM	Cuticle protein AMP1A	Homarus americanus	9e-06	48.9	61.1111111111111
53895710|171652285|Litopenaeus	sp|Q66I79|SELK_DANRE	Selenoprotein K	Danio rerio	2e-08	58.2	44.8275862068966
53895725|171653063|Litopenaeus	sp|P81388|CU04_HOMAM	Cuticle protein AMP4	Homarus americanus	9e-09	60.1	52.9411764705882
53895727|171653065|Litopenaeus	sp|P81580|CUPC1_CANPG	Cuticle protein CP1158	Cancer pagurus	1e-12	73.6	40.1785714285714
53895728|171653066|Litopenaeus	sp|P81580|CUPC1_CANPG	Cuticle protein CP1158	Cancer pagurus	1e-09	62.8	35.4545454545455
53895730|171653068|Litopenaeus	sp|Q6UXY8|TMC5_HUMAN	Transmembrane channel-like protein 5	Homo sapiens	1e-05	25.4	43.4782608695652
53895747|171653851|Litopenaeus	sp|P81580|CUPC1_CANPG	Cuticle protein CP1158	Cancer pagurus	3e-11	68.9	37.5
53895748|171653852|Litopenaeus	sp|P81580|CUPC1_CANPG	Cuticle protein CP1158	Cancer pagurus	7e-10	63.5	36.3636363636364
53895767|171654632|Litopenaeus	sp|Q8CIL4|CA131_MOUSE	Uncharacterized protein C1orf131 homolog	Mus musculus	7e-10	63.5	34.1666666666667
53895793|171656170|Litopenaeus	sp|P81576|CUPA2_CANPG	Cuticle protein AM1159	Cancer pagurus	3e-16	83.6	54.5454545454545
53895811|171656947|Litopenaeus	sp|P81388|CU04_HOMAM	Cuticle protein AMP4	Homarus americanus	2e-10	64.7	55
53895835|171542793|Litopenaeus	sp|P81580|CUPC1_CANPG	Cuticle protein CP1158	Cancer pagurus	1e-10	65.1	70.4545454545455
53895863|171544265|Litopenaeus	sp|P27812|KRBBA_MOUSE	Killer cell lectin-like receptor subfamily B member 1B allele A	Mus musculus	2e-05	46.2	32.3943661971831
53895910|171546359|Litopenaeus	sp|Q641S4|SELK_XENLA	Selenoprotein K	Xenopus laevis	3e-07	50.8	44.6428571428571
53895915|171546364|Litopenaeus	sp|P80007|CRA2_HOMGA	Crustacyanin-A2 subunit	Homarus gammarus	1e-41	168	61.7886178861789
53895917|171546366|Litopenaeus	sp|P81580|CUPC1_CANPG	Cuticle protein CP1158	Cancer pagurus	1e-07	55.5	32.4324324324324
53895918|171546367|Litopenaeus	sp|P81580|CUPC1_CANPG	Cuticle protein CP1158	Cancer pagurus	5e-07	53.1	31.5315315315315
53895933|171547037|Litopenaeus	sp|Q6NYD4|MAK16_DANRE	Protein MAK16 homolog	Danio rerio	4e-06	48.9	49.1525423728814
53895976|171588271|Litopenaeus	sp|P63300|SELW_MOUSE	Selenoprotein W	Mus musculus	2e-24	108	60.7142857142857
53896010|171590245|Litopenaeus	sp|P81576|CUPA2_CANPG	Cuticle protein AM1159	Cancer pagurus	5e-15	79.7	55.5555555555556
53896047|171591587|Litopenaeus	sp|P81384|CU1A_HOMAM	Cuticle protein AMP1A	Homarus americanus	6e-05	46.2	66.6666666666667
53896062|171624408|Litopenaeus	sp|Q5T200|ZC3HD_HUMAN	Zinc finger CCCH domain-containing protein 13	Homo sapiens	6e-05	46.2	31.8681318681319
53896144|171628710|Litopenaeus	sp|P81580|CUPC1_CANPG	Cuticle protein CP1158	Cancer pagurus	1e-10	67.0	36.6071428571429
53896185|171487936|Litopenaeus	sp|O42184|CLIP1_CHICK	CAP-Gly domain-containing linker protein 1	Gallus gallus	5e-05	46.6	28.5714285714286
53896202|171488919|Litopenaeus	sp|P81580|CUPC1_CANPG	Cuticle protein CP1158	Cancer pagurus	2e-12	72.0	36.6071428571429
53896219|171489916|Litopenaeus	sp|P80007|CRA2_HOMGA	Crustacyanin-A2 subunit	Homarus gammarus	6e-10	62.8	62.7906976744186
53896236|171491897|Litopenaeus	sp|Q6GLM5|PPDE2_XENLA	PPPDE peptidase domain-containing protein 2	Xenopus laevis	2e-06	48.9	41.8181818181818
53896261|171492906|Litopenaeus	sp|P81384|CU1A_HOMAM	Cuticle protein AMP1A	Homarus americanus	2e-15	80.9	48.314606741573
53896298|171547742|Litopenaeus	sp|P81384|CU1A_HOMAM	Cuticle protein AMP1A	Homarus americanus	4e-06	50.1	44.0677966101695
53896310|171548443|Litopenaeus	sp|P81576|CUPA2_CANPG	Cuticle protein AM1159	Cancer pagurus	3e-05	47.4	43.1034482758621
53896338|171549160|Litopenaeus	sp|Q0IHI6|MED30_XENLA	Mediator of RNA polymerase II transcription subunit 30	Xenopus laevis	1e-09	60.1	53.7037037037037
53896364|171550554|Litopenaeus	sp|Q5RHZ2|CF129_DANRE	Transmembrane and coiled-coil domain-containing protein C6orf129 homolog	Danio rerio	2e-08	59.7	30.3921568627451
53896370|171551248|Litopenaeus	sp|Q92624|APBP2_HUMAN	Amyloid protein-binding protein 2	Homo sapiens	3e-33	28.5	73.3333333333333
53896374|171551252|Litopenaeus	sp|P80007|CRA2_HOMGA	Crustacyanin-A2 subunit	Homarus gammarus	2e-37	154	63.6363636363636
53896388|171551961|Litopenaeus	sp|P15305|DYHC_ONCMY	Dynein heavy chain (Fragment)	Oncorhynchus mykiss	6e-06	49.3	32.6086956521739
53896411|171552672|Litopenaeus	sp|Q69566|U88_HHV6U	Uncharacterized protein U88	Human herpesvirus 6A (strain Uganda-1102)	1e-06	53.1	36.986301369863
53896432|171610933|Litopenaeus	sp|Q9U572|CLOT_PENMO	Hemolymph clottable protein	Penaeus monodon	2e-52	205	73.1707317073171
53896437|171610938|Litopenaeus	sp|P80029|CRC1_HOMGA	Crustacyanin-C1 subunit	Homarus gammarus	1e-23	108	67.1428571428571
53896465|171612760|Litopenaeus	sp|P81388|CU04_HOMAM	Cuticle protein AMP4	Homarus americanus	6e-11	66.2	56.6666666666667
53896466|171612761|Litopenaeus	sp|P81384|CU1A_HOMAM	Cuticle protein AMP1A	Homarus americanus	7e-12	32.3	81.25
53896504|171614593|Litopenaeus	sp|P11898|GRP1_CHERU	Glycine-rich protein HC1	Chenopodium rubrum	2e-05	49.3	50.9803921568627
53896557|171666862|Litopenaeus	sp|P81580|CUPC1_CANPG	Cuticle protein CP1158	Cancer pagurus	1e-12	73.6	35.7142857142857
53896642|171671848|Litopenaeus	sp|P81580|CUPC1_CANPG	Cuticle protein CP1158	Cancer pagurus	2e-12	72.4	34.8214285714286
53896665|171513464|Litopenaeus	sp|P56571|ES1_RAT	ES1 protein homolog, mitochondrial	Rattus norvegicus	6e-31	131	60.952380952381
53896684|171514138|Litopenaeus	sp|P58989|CRA1_HOMGA	Crustacyanin-A1 subunit	Homarus gammarus	7e-47	33.9	66.6666666666667
53896693|171514785|Litopenaeus	sp|P81384|CU1A_HOMAM	Cuticle protein AMP1A	Homarus americanus	1e-07	55.1	49.1525423728814
53896701|171515431|Litopenaeus	sp|P80007|CRA2_HOMGA	Crustacyanin-A2 subunit	Homarus gammarus	6e-40	162	73.469387755102
53896727|171516088|Litopenaeus	sp|P15305|DYHC_ONCMY	Dynein heavy chain (Fragment)	Oncorhynchus mykiss	4e-06	50.1	32.6086956521739
53896731|171516730|Litopenaeus	sp|P81384|CU1A_HOMAM	Cuticle protein AMP1A	Homarus americanus	7e-06	49.3	77.7777777777778
53896745|171517382|Litopenaeus	sp|P81577|CUPA3_CANPG	Cuticle protein AM1199	Cancer pagurus	6e-09	60.5	50
53896746|171517383|Litopenaeus	sp|P81388|CU04_HOMAM	Cuticle protein AMP4	Homarus americanus	5e-08	57.4	51.9230769230769
53896755|171517392|Litopenaeus	sp|P49887|ST1E1_CAVPO	Estrogen sulfotransferase	Cavia porcellus	3e-05	46.2	41.25
53896766|171518041|Litopenaeus	sp|Q7UZZ9|IF2_PROMP	Translation initiation factor IF-2	Prochlorococcus marinus subsp. pastoris (strain CCMP1986 / MED4)	1e-05	50.1	41.3793103448276
53896773|171518048|Litopenaeus	sp|P81575|CUPA1_CANPG	Cuticle protein AM/CP1114	Cancer pagurus	2e-10	64.7	42.8571428571429
53896789|171553361|Litopenaeus	sp|P04929|HRPX_PLALO	Histidine-rich glycoprotein	Plasmodium lophurae	1e-08	60.1	25.8823529411765
53896807|171555213|Litopenaeus	sp|P26221|GUN4_THEFU	Endoglucanase E-4	Thermomonospora fusca	2e-13	76.3	58.9041095890411
53896808|171555214|Litopenaeus	sp|P22699|GUN6_DICDI	Endoglucanase	Dictyostelium discoideum	4e-07	54.7	66.6666666666667
53896818|171555224|Litopenaeus	sp|P56182|RRP1_HUMAN	Ribosomal RNA processing protein 1 homolog A	Homo sapiens	9e-06	48.5	41.5094339622642
53896931|171611864|Litopenaeus	sp|P93377|RS14_TOBAC	40S ribosomal protein S14 (Fragment)	Nicotiana tabacum	7e-08	53.1	74.2857142857143
53896949|171612779|Litopenaeus	sp|O27101|Y1022_METTH	Putative biopolymer transport protein exbB homolog	Methanobacterium thermoautotrophicum	8e-13	73.2	31.9148936170213
53896950|171612780|Litopenaeus	sp|O27101|Y1022_METTH	Putative biopolymer transport protein exbB homolog	Methanobacterium thermoautotrophicum	8e-13	73.2	31.9148936170213
53896955|171613682|Litopenaeus	sp|A5A6P5|KRA92_PANTR	Keratin-associated protein 9-2	Pan troglodytes	3e-05	48.9	29.1666666666667
53896992|171615513|Litopenaeus	sp|P81577|CUPA3_CANPG	Cuticle protein AM1199	Cancer pagurus	4e-09	61.2	49.1803278688525
53897050|171667706|Litopenaeus	sp|Q6L8H4|KRA51_HUMAN	Keratin-associated protein 5-1	Homo sapiens	1e-05	50.1	28.735632183908
53897059|171667715|Litopenaeus	sp|O46162|SGP1_SCHGR	Serine protease inhibitor I/II	Schistocerca gregaria	3e-08	58.9	40.2777777777778
53897116|171671036|Litopenaeus	sp|Q4SUE2|CCD72_TETNG	Coiled-coil domain-containing protein 72	Tetraodon nigroviridis	4e-05	42.0	51.219512195122
53897139|171538629|Litopenaeus	sp|P81058|PEN3A_LITVA	Penaeidin-3a	Litopenaeus vannamei	2e-19	95.1	100
53897158|171539034|Litopenaeus	sp|B4J184|SOSSC_DROGR	SOSS complex subunit C homolog	Drosophila grimshawi	1e-05	22.7	38.2352941176471
53897230|171541108|Litopenaeus	sp|O00560|SDCB1_HUMAN	Syntenin-1	Homo sapiens	5e-22	43.1	47.6190476190476
53897231|171541109|Litopenaeus	sp|O00560|SDCB1_HUMAN	Syntenin-1	Homo sapiens	2e-20	97.1	44.8979591836735
53897235|171541113|Litopenaeus	sp|Q9WYH8|AROF_THEMA	Phospho-2-dehydro-3-deoxyheptonate aldolase	Thermotoga maritima	1e-39	160	42.7860696517413
53897236|171541114|Litopenaeus	sp|Q9WYH8|AROF_THEMA	Phospho-2-dehydro-3-deoxyheptonate aldolase	Thermotoga maritima	1e-07	55.1	52.0833333333333
53897245|171541523|Litopenaeus	sp|P81580|CUPC1_CANPG	Cuticle protein CP1158	Cancer pagurus	3e-11	68.9	35.1851851851852
53897254|171541532|Litopenaeus	sp|P58989|CRA1_HOMGA	Crustacyanin-A1 subunit	Homarus gammarus	8e-24	108	61.3333333333333
53897267|171610061|Litopenaeus	sp|Q12358|JLP1_YEAST	Alpha-ketoglutarate-dependent sulfonate dioxygenase	Saccharomyces cerevisiae	1e-07	54.7	29.7560975609756
53897293|171611881|Litopenaeus	sp|Q641S4|SELK_XENLA	Selenoprotein K	Xenopus laevis	3e-07	50.8	44.6428571428571
53897299|171611887|Litopenaeus	sp|Q9P6S0|YJP1_SCHPO	Putative cell agglutination protein 1742.01	Schizosaccharomyces pombe	2e-05	49.7	40.4761904761905
53897327|171613709|Litopenaeus	sp|P63300|SELW_MOUSE	Selenoprotein W	Mus musculus	2e-24	108	60.7142857142857
53897328|171613710|Litopenaeus	sp|P63300|SELW_MOUSE	Selenoprotein W	Mus musculus	7e-15	76.6	46.1538461538462
53897375|171651527|Litopenaeus	sp|Q8IZQ5|SELH_HUMAN	Selenoprotein H	Homo sapiens	2e-06	48.5	41.5094339622642
53897419|171653092|Litopenaeus	sp|P15305|DYHC_ONCMY	Dynein heavy chain (Fragment)	Oncorhynchus mykiss	3e-06	50.4	32.6086956521739
53897438|171654638|Litopenaeus	sp|Q6ICB0|PPDE2_HUMAN	PPPDE peptidase domain-containing protein 2	Homo sapiens	3e-23	104	46.1538461538462
53897485|171656956|Litopenaeus	sp|P81386|CU02_HOMAM	Cuticle protein AMP2	Homarus americanus	5e-10	63.2	53.5714285714286
53897611|171512761|Litopenaeus	sp|P07087|ALPS_TACTR	Anti-lipopolysaccharide factor	Tachypleus tridentatus	4e-19	90.5	48.1481481481481
53897612|171512762|Litopenaeus	sp|P07087|ALPS_TACTR	Anti-lipopolysaccharide factor	Tachypleus tridentatus	1e-18	88.6	46.9135802469136
53897656|171562120|Litopenaeus	sp|Q09666|AHNK_HUMAN	Neuroblast differentiation-associated protein AHNAK	Homo sapiens	1e-07	57.0	26.8398268398268
53897657|171562121|Litopenaeus	sp|Q09666|AHNK_HUMAN	Neuroblast differentiation-associated protein AHNAK	Homo sapiens	7e-08	57.4	26.9058295964126
53897664|171562802|Litopenaeus	sp|A9JTJ0|CE043_XENLA	UPF0542 protein C5orf43 homolog	Xenopus laevis	1e-09	59.3	43.8356164383562
53897846|171623647|Litopenaeus	sp|Q8CH18|CCAR1_MOUSE	Cell division cycle and apoptosis regulator protein 1	Mus musculus	7e-06	49.3	71.4285714285714
53897857|171487943|Litopenaeus	sp|Q9U572|CLOT_PENMO	Hemolymph clottable protein	Penaeus monodon	4e-98	357	82.0754716981132
53897862|171487948|Litopenaeus	sp|Q12841|FSTL1_HUMAN	Follistatin-related protein 1	Homo sapiens	3e-08	41.6	51.5151515151515
53897880|171488932|Litopenaeus	sp|Q7KF90|RL31_SPOFR	60S ribosomal protein L31	Spodoptera frugiperda	2e-05	45.1	53.8461538461538
53897888|171489920|Litopenaeus	sp|Q6NWH5|TMM11_DANRE	Transmembrane protein 11	Danio rerio	9e-06	47.0	50
53897911|171490923|Litopenaeus	sp|P07087|ALPS_TACTR	Anti-lipopolysaccharide factor	Tachypleus tridentatus	2e-05	35.0	53.3333333333333
53897917|171491913|Litopenaeus	sp|Q9Y6N5|SQRD_HUMAN	Sulfide:quinone oxidoreductase, mitochondrial	Homo sapiens	4e-05	46.6	55.5555555555556
53897947|171493911|Litopenaeus	sp|Q6QMZ4|RL6_CHILA	60S ribosomal protein L6	Chinchilla lanigera	6e-05	46.2	36.9047619047619
53898041|171528289|Litopenaeus	sp|P54369|OAZ1_MOUSE	Ornithine decarboxylase antizyme	Mus musculus	2e-20	95.9	49.0384615384615
53898117|171567268|Litopenaeus	sp|P81058|PEN3A_LITVA	Penaeidin-3a	Litopenaeus vannamei	1e-18	92.8	100
53898118|171567269|Litopenaeus	sp|P81058|PEN3A_LITVA	Penaeidin-3a	Litopenaeus vannamei	1e-18	92.8	100
53898139|171568156|Litopenaeus	sp|P15964|GST26_SCHMA	Glutathione S-transferase class-mu 26 kDa isozyme	Schistosoma mansoni	8e-09	57.4	45.7627118644068
53898144|171569027|Litopenaeus	sp|Q642H2|CRBL2_DANRE	cAMP-responsive element-binding protein-like 2	Danio rerio	7e-06	51.2	48.2142857142857
53898155|171569904|Litopenaeus	sp|Q9Y5Z4|HEBP2_HUMAN	Heme-binding protein 2	Homo sapiens	6e-27	117	46.09375
53898172|171570787|Litopenaeus	sp|Q4V7C1|FR1OP_RAT	FGFR1 oncogene partner	Rattus norvegicus	7e-19	50.4	54.7619047619048
53898222|171644457|Litopenaeus	sp|Q9U572|CLOT_PENMO	Hemolymph clottable protein	Penaeus monodon	7e-83	306	75.1381215469613
53898223|171644458|Litopenaeus	sp|Q9U572|CLOT_PENMO	Hemolymph clottable protein	Penaeus monodon	2e-08	58.5	85.1851851851852
53898265|171647100|Litopenaeus	sp|P41125|RL13_CHICK	60S ribosomal protein L13	Gallus gallus	2e-09	60.8	47.7611940298507
53898270|171647105|Litopenaeus	sp|P98088|MUC5A_HUMAN	Mucin-5AC (Fragments)	Homo sapiens	3e-05	49.3	27.0114942528736
53898271|171647106|Litopenaeus	sp|P98088|MUC5A_HUMAN	Mucin-5AC (Fragments)	Homo sapiens	3e-05	49.3	27.0114942528736
53898314|171649759|Litopenaeus	sp|P81058|PEN3A_LITVA	Penaeidin-3a	Litopenaeus vannamei	4e-18	90.1	97.4358974358974
53898325|171650640|Litopenaeus	sp|Q3UGY8|BIG3_MOUSE	Brefeldin A-inhibited guanine nucleotide-exchange protein 3	Mus musculus	7e-13	74.3	31.5789473684211
53898481|171554314|Litopenaeus	sp|Q2XXQ1|CRVP_LEIMD	Cysteine-rich secretory protein LEI1 (Fragment)	Leioheterodon madagascariensis	1e-05	47.0	42.6470588235294
53898508|171556175|Litopenaeus	sp|Q9Y6F1|PARP3_HUMAN	Poly [ADP-ribose] polymerase 3	Homo sapiens	2e-06	51.6	53.4883720930233
53898509|171556176|Litopenaeus	sp|Q9Y6F1|PARP3_HUMAN	Poly [ADP-ribose] polymerase 3	Homo sapiens	2e-05	48.1	50
53898547|171558958|Litopenaeus	sp|P98088|MUC5A_HUMAN	Mucin-5AC (Fragments)	Homo sapiens	3e-05	48.9	27.0114942528736
53898566|171559894|Litopenaeus	sp|Q9WV55|VAPA_MOUSE	Vesicle-associated membrane protein-associated protein A	Mus musculus	6e-05	46.2	32.5581395348837
53898575|171610064|Litopenaeus	sp|P07087|ALPS_TACTR	Anti-lipopolysaccharide factor	Tachypleus tridentatus	6e-19	90.1	42.8571428571429
53898576|171610065|Litopenaeus	sp|P07087|ALPS_TACTR	Anti-lipopolysaccharide factor	Tachypleus tridentatus	1e-09	58.9	44.4444444444444
53898672|171615543|Litopenaeus	sp|Q09666|AHNK_HUMAN	Neuroblast differentiation-associated protein AHNAK	Homo sapiens	3e-05	47.4	32.6388888888889
53898677|171615548|Litopenaeus	sp|Q8R2N0|TAP26_MOUSE	Thyroid transcription factor 1-associated protein 26	Mus musculus	1e-05	47.0	43.0555555555556
53898716|171652321|Litopenaeus	sp|P07087|ALPS_TACTR	Anti-lipopolysaccharide factor	Tachypleus tridentatus	1e-16	82.4	37.6344086021505
53898723|171652328|Litopenaeus	sp|P07087|ALPS_TACTR	Anti-lipopolysaccharide factor	Tachypleus tridentatus	3e-21	97.8	45.2631578947368
53898726|171653094|Litopenaeus	sp|Q60876|4EBP1_MOUSE	Eukaryotic translation initiation factor 4E-binding protein 1	Mus musculus	2e-13	71.6	51.4285714285714
53898738|171653106|Litopenaeus	sp|Q2KI76|SELS_BOVIN	Selenoprotein S	Bos taurus	2e-11	65.5	32.089552238806
53898759|171654654|Litopenaeus	sp|Q8R2Z0|F132A_MOUSE	Protein FAM132A	Mus musculus	1e-06	53.1	30.7692307692308
53898796|171656203|Litopenaeus	sp|P07087|ALPS_TACTR	Anti-lipopolysaccharide factor	Tachypleus tridentatus	3e-21	97.4	45.2631578947368
53898797|171656204|Litopenaeus	sp|Q5T6F2|UBAP2_HUMAN	Ubiquitin-associated protein 2	Homo sapiens	4e-07	54.3	45.7142857142857
53898816|171513470|Litopenaeus	sp|Q9CQN6|TM14C_MOUSE	Transmembrane protein 14C	Mus musculus	3e-12	67.4	63.4615384615385
53898861|171515446|Litopenaeus	sp|Q69566|U88_HHV6U	Uncharacterized protein U88	Human herpesvirus 6A (strain Uganda-1102)	3e-06	52.0	50
53898967|171581509|Litopenaeus	sp|Q9P1Y6|PHRF1_HUMAN	PHD and RING finger domain-containing protein 1	Homo sapiens	2e-07	54.3	50
53899112|171647122|Litopenaeus	sp|Q9CX47|XRCC2_MOUSE	DNA repair protein XRCC2	Mus musculus	2e-13	76.3	29.1666666666667
53899113|171647123|Litopenaeus	sp|Q9CX47|XRCC2_MOUSE	DNA repair protein XRCC2	Mus musculus	5e-11	68.2	27.0114942528736
53899198|171522742|Litopenaeus	sp|Q5BK24|CH076_RAT	Uncharacterized protein C8orf76 homolog	Rattus norvegicus	8e-14	75.1	29.940119760479
53899285|171525989|Litopenaeus	sp|Q9BRT3|CQ037_HUMAN	Uncharacterized protein C17orf37	Homo sapiens	3e-05	44.7	42.1052631578947
53899341|171575749|Litopenaeus	sp|P11976|PSTA_DICDI	Prestalk protein	Dictyostelium discoideum	2e-05	48.1	22.7272727272727
53899342|171575750|Litopenaeus	sp|P11976|PSTA_DICDI	Prestalk protein	Dictyostelium discoideum	3e-05	48.1	22.7272727272727
53899376|171577324|Litopenaeus	sp|Q9TUB5|CLCA1_PIG	Calcium-activated chloride channel regulator 1	Sus scrofa	2e-13	75.9	33.7579617834395
53899377|171577325|Litopenaeus	sp|A8K7I4|CLCA1_HUMAN	Calcium-activated chloride channel regulator 1	Homo sapiens	1e-07	56.6	30.8943089430894
53899407|171578887|Litopenaeus	sp|Q09666|AHNK_HUMAN	Neuroblast differentiation-associated protein AHNAK	Homo sapiens	6e-07	26.9	40
53899443|171611004|Litopenaeus	sp|P07087|ALPS_TACTR	Anti-lipopolysaccharide factor	Tachypleus tridentatus	4e-21	97.4	45.2631578947368
53899584|171660973|Litopenaeus	sp|Q8BZ20|PAR12_MOUSE	Poly [ADP-ribose] polymerase 12	Mus musculus	4e-05	47.0	33.6538461538462
53899596|171661997|Litopenaeus	sp|Q13501|SQSTM_HUMAN	Sequestosome-1	Homo sapiens	2e-17	89.4	29.2929292929293
53899607|171662008|Litopenaeus	sp|P07926|AT5G2_BOVIN	ATP synthase lipid-binding protein, mitochondrial	Bos taurus	2e-05	45.1	88
53899650|171665126|Litopenaeus	sp|Q5R5M5|ENPP3_PONAB	Ectonucleotide pyrophosphatase/phosphodiesterase family member 3	Pongo abelii	9e-15	79.3	27.5
53899655|171526490|Litopenaeus	sp|Q9BYB4|GNB1L_HUMAN	Guanine nucleotide-binding protein subunit beta-like protein 1	Homo sapiens	4e-15	82.0	34.5911949685535
53899693|171527395|Litopenaeus	sp|P14181|LICA2_HAEIN	Protein licA	Haemophilus influenzae	9e-06	48.9	60.4651162790698
53899712|171527859|Litopenaeus	sp|P07087|ALPS_TACTR	Anti-lipopolysaccharide factor	Tachypleus tridentatus	3e-21	97.4	45.2631578947368
53899713|171527860|Litopenaeus	sp|P07087|ALPS_TACTR	Anti-lipopolysaccharide factor	Tachypleus tridentatus	8e-21	96.3	44.2105263157895
53899819|171599995|Litopenaeus	sp|Q9HA26|RUN2A_HUMAN	RUN domain-containing protein 2A	Homo sapiens	2e-05	47.0	51.1627906976744
53899910|171645360|Litopenaeus	sp|Q0VFD6|CM037_XENTR	UPF0582 protein C13orf37 homolog	Xenopus tropicalis	1e-13	72.4	54.2372881355932
53899948|171647133|Litopenaeus	sp|Q9BSV6|SEN34_HUMAN	tRNA-splicing endonuclease subunit Sen34	Homo sapiens	4e-11	65.9	39
53899953|171647138|Litopenaeus	sp|Q12981|SEC20_HUMAN	Vesicle transport protein SEC20	Homo sapiens	4e-06	50.1	51.0204081632653
53899961|171648016|Litopenaeus	sp|P14181|LICA2_HAEIN	Protein licA	Haemophilus influenzae	9e-06	48.9	60.4651162790698
53899970|171648895|Litopenaeus	sp|P32770|NRP1_YEAST	Asparagine-rich protein	Saccharomyces cerevisiae	4e-06	50.8	54.8387096774194
53899974|171648899|Litopenaeus	sp|Q9D361|SNR48_MOUSE	U11/U12 small nuclear ribonucleoprotein 48 kDa protein	Mus musculus	2e-05	46.6	30.3921568627451
53900115|171500737|Litopenaeus	sp|Q09666|AHNK_HUMAN	Neuroblast differentiation-associated protein AHNAK	Homo sapiens	5e-10	22.7	38.0952380952381
53900170|171555255|Litopenaeus	sp|Q9Y2D1|ATF5_HUMAN	Cyclic AMP-dependent transcription factor ATF-5	Homo sapiens	4e-07	52.0	35.0649350649351
53900223|171558052|Litopenaeus	sp|Q3T0Z5|LENG1_BOVIN	Leukocyte receptor cluster member 1 homolog	Bos taurus	2e-05	46.2	28.8659793814433
53900259|171604102|Litopenaeus	sp|Q5R7P7|TAF9B_PONAB	Transcription initiation factor TFIID subunit 9B	Pongo abelii	3e-07	52.4	34.7305389221557
53900261|171604104|Litopenaeus	sp|Q7TPE5|S7A6O_MOUSE	Protein SLC7A6OS	Mus musculus	9e-09	60.5	26.1682242990654
53900262|171604105|Litopenaeus	sp|Q7TPE5|S7A6O_MOUSE	Protein SLC7A6OS	Mus musculus	6e-08	55.1	24.6511627906977
53900264|171604107|Litopenaeus	sp|Q9CQR5|ZMAT5_MOUSE	Zinc finger matrin-type protein 5	Mus musculus	6e-10	63.9	28.8590604026846
53900400|171666904|Litopenaeus	sp|P81057|PEN2A_LITVA	Penaeidin-2a	Litopenaeus vannamei	2e-05	48.1	100
53900401|171666905|Litopenaeus	sp|P81057|PEN2A_LITVA	Penaeidin-2a	Litopenaeus vannamei	2e-05	48.1	100
53900585|171533318|Litopenaeus	sp|Q6P3P1|TAXB1_XENTR	Tax1-binding protein 1 homolog	Xenopus tropicalis	2e-15	53.1	62.8571428571429
53900586|171533319|Litopenaeus	sp|Q6P3P1|TAXB1_XENTR	Tax1-binding protein 1 homolog	Xenopus tropicalis	4e-11	67.4	45.5696202531646
53900687|171613754|Litopenaeus	sp|Q3UUJ4|STRAA_MOUSE	STE20-related kinase adapter protein alpha	Mus musculus	2e-06	50.4	44.8275862068966
53900744|171651581|Litopenaeus	sp|P54640|CYSP5_DICDI	Cysteine proteinase 5	Dictyostelium discoideum	3e-05	46.2	76
53900800|171654685|Litopenaeus	sp|P07087|ALPS_TACTR	Anti-lipopolysaccharide factor	Tachypleus tridentatus	3e-21	97.4	45.2631578947368
53900801|171654686|Litopenaeus	sp|P07087|ALPS_TACTR	Anti-lipopolysaccharide factor	Tachypleus tridentatus	1e-20	95.9	44.2105263157895
53900860|171522215|Litopenaeus	sp|Q8R151|ZNFX1_MOUSE	NFX1-type zinc finger-containing protein 1	Mus musculus	3e-09	62.8	24.4186046511628
53900897|171523300|Litopenaeus	sp|P27812|KRBBA_MOUSE	Killer cell lectin-like receptor subfamily B member 1B allele A	Mus musculus	4e-05	45.1	32.3943661971831
53900925|171524379|Litopenaeus	sp|P49711|CTCF_HUMAN	Transcriptional repressor CTCF	Homo sapiens	7e-08	57.8	43.421052631579
53900962|171526001|Litopenaeus	sp|Q03061|CREM_RAT	cAMP-responsive element modulator	Rattus norvegicus	8e-07	51.6	38.0952380952381
53900971|171526010|Litopenaeus	sp|Q9CR78|CI030_MOUSE	UPF0439 protein C9orf30 homolog	Mus musculus	6e-08	55.1	28.6713286713287
53901008|171555268|Litopenaeus	sp|P07087|ALPS_TACTR	Anti-lipopolysaccharide factor	Tachypleus tridentatus	3e-21	97.4	45.2631578947368
53901009|171555269|Litopenaeus	sp|P07087|ALPS_TACTR	Anti-lipopolysaccharide factor	Tachypleus tridentatus	3e-21	97.4	45.2631578947368
53901119|171632306|Litopenaeus	sp|Q28J24|TAF8_XENTR	Transcription initiation factor TFIID subunit 8	Xenopus tropicalis	3e-09	59.3	45
53901142|171634133|Litopenaeus	sp|A2ASS6|TITIN_MOUSE	Titin	Mus musculus	6e-06	51.6	27.2727272727273
53901143|171634134|Litopenaeus	sp|A2ASS6|TITIN_MOUSE	Titin	Mus musculus	5e-06	51.6	27.2727272727273
53901269|171509960|Litopenaeus	sp|Q6B411|LYSM_BOVIN	Lysozyme C, milk isozyme	Bos taurus	1e-06	32.3	60
53901274|171509965|Litopenaeus	sp|P14181|LICA2_HAEIN	Protein licA	Haemophilus influenzae	9e-06	48.9	60.4651162790698
53901275|171510658|Litopenaeus	sp|P14181|LICA2_HAEIN	Protein licA	Haemophilus influenzae	9e-06	48.9	60.4651162790698
53901427|171578119|Litopenaeus	sp|P07552|QCR10_BOVIN	Cytochrome b-c1 complex subunit 10	Bos taurus	6e-06	47.0	37.2549019607843
53901464|171617352|Litopenaeus	sp|Q9U572|CLOT_PENMO	Hemolymph clottable protein	Penaeus monodon	2e-72	272	76.7741935483871
53901465|171617353|Litopenaeus	sp|Q9U572|CLOT_PENMO	Hemolymph clottable protein	Penaeus monodon	6e-22	43.9	94.4444444444444
53901490|171619159|Litopenaeus	sp|Q69566|U88_HHV6U	Uncharacterized protein U88	Human herpesvirus 6A (strain Uganda-1102)	4e-06	52.0	50
53901512|171620068|Litopenaeus	sp|Q9NV58|RN19A_HUMAN	E3 ubiquitin-protein ligase RNF19A	Homo sapiens	5e-06	50.4	51.3513513513513
53901566|171623677|Litopenaeus	sp|O15484|CAN5_HUMAN	Calpain-5	Homo sapiens	2e-16	84.7	32.7683615819209
53901573|171623684|Litopenaeus	sp|P63300|SELW_MOUSE	Selenoprotein W	Mus musculus	2e-24	108	60.7142857142857
53901574|171623685|Litopenaeus	sp|P63300|SELW_MOUSE	Selenoprotein W	Mus musculus	2e-24	108	60.7142857142857
53901608|171667743|Litopenaeus	sp|Q3T0M7|RANG_BOVIN	Ran-specific GTPase-activating protein	Bos taurus	7e-20	95.9	65.2173913043478
53901669|171671068|Litopenaeus	sp|P20400|OPGG_PSESY	Glucans biosynthesis protein G (Fragment)	Pseudomonas syringae pv. syringae	5e-05	47.4	44.6428571428571
53901690|171671910|Litopenaeus	sp|Q9NY59|NSMA2_HUMAN	Sphingomyelin phosphodiesterase 3	Homo sapiens	5e-15	81.6	31.7204301075269
53901747|171539895|Litopenaeus	sp|P81057|PEN2A_LITVA	Penaeidin-2a	Litopenaeus vannamei	2e-05	48.1	100
53901748|171539896|Litopenaeus	sp|P81057|PEN2A_LITVA	Penaeidin-2a	Litopenaeus vannamei	2e-05	48.1	100
53901759|171540307|Litopenaeus	sp|Q09666|AHNK_HUMAN	Neuroblast differentiation-associated protein AHNAK	Homo sapiens	3e-08	57.8	27.7777777777778
53901779|171540727|Litopenaeus	sp|P27812|KRBBA_MOUSE	Killer cell lectin-like receptor subfamily B member 1B allele A	Mus musculus	2e-05	46.2	32.3943661971831
53901835|171580623|Litopenaeus	sp|Q26061|FRI_PACLE	Ferritin	Pacifastacus leniusculus	3e-08	55.1	55.8139534883721
53901844|171580632|Litopenaeus	sp|Q8C8M1|FA60A_MOUSE	Protein FAM60A	Mus musculus	4e-11	65.1	50.8474576271186
53901918|171585232|Litopenaeus	sp|Q0VFD6|CM037_XENTR	UPF0582 protein C13orf37 homolog	Xenopus tropicalis	4e-13	70.9	53.3333333333333
[truncated: 7,109 more rows]
